# Supplementary material for: Clump sequencing exposes the spatial expression programs of intestinal secretory cells
Source: Nat Commun. 2021 May 24;12:3074. doi: 10.1038/s41467-021-23245-2 (PMC8144370; doi:10.1038/s41467-021-23245-2)
Supplement: Supplementary file 5 — Supplementary Data 2 [file 41467_2021_23245_MOESM5_ESM.xlsx]

## Sheet: All clumps
Supplementary Data 2 – Zonation table reconstructed based on clumps. Zone 1 -crypt, Zone 7- Tip
Gene_Name	Specific_to	Expression_Zone_1	Expression_Zone_2	Expression_Zone_3	Expression_Zone_4	Expression_Zone_5	Expression_Zone_6	Expression_Zone_7	Standard_error_of_the_mean_Zone_1	Standard_error_of_the_mean_Zone_2	Standard_error_of_the_mean_Zone_3	Standard_error_of_the_mean_Zone_4	Standard_error_of_the_mean_Zone_5	Standard_error_of_the_mean_Zone_6	Standard_error_of_the_mean_Zone_7	Number_of_expressing_clumps_zone_1	Number_of_expressing_clumps_zone_2	Number_of_expressing_clumps_zone_3	Number_of_expressing_clumps_zone_4	Number_of_expressing_clumps_zone_5	Number_of_expressing_clumps_zone_6	Number_of_expressing_clumps_zone_7	Center_of_mass	p_value	q_value
0610007P14Rik	Other	5.7e-05	5.2e-05	5.1e-05	4.7e-05	3.6e-05	2.1e-05	1.7e-05	2.9e-06	1.2e-05	8.4e-06	7.3e-06	2.2e-05	5.8e-06	5.9e-06	712	45	55	78	11	25	13	3.3	1.2e-78	1e-77
0610009B22Rik	Other	3.4e-05	5.2e-05	3.3e-05	2.6e-05	1.9e-05	1.6e-05	1.2e-05	2.1e-06	1e-05	9.9e-06	4.8e-06	9.5e-06	5.3e-06	5.3e-06	518	46	32	53	8	17	8	3.2	3.8e-59	2.5e-58
0610009E02Rik	Other	2.2e-06	3.4e-06	1.8e-06	3.3e-06	5.6e-06	1.8e-06	4.7e-06	6.1e-07	2.2e-06	1.8e-06	2.2e-06	3.3e-06	1.3e-06	3.9e-06	28	3	1	5	3	2	2	4.4	0.2	0.27
0610009L18Rik	Other	3.1e-06	8.7e-07	7.1e-07	1.9e-06	0	0	0	5e-07	8.7e-07	6.1e-07	1.2e-06	0	0	0	56	1	2	4	0	0	0	2.2	3.1e-08	6.4e-08
0610009O20Rik	Other	2.3e-05	1.8e-05	4.9e-06	9.3e-06	2e-05	2.3e-06	3.8e-06	1.6e-06	7.3e-06	1.9e-06	2.6e-06	1.3e-05	1.2e-06	2.7e-06	361	14	9	19	4	5	3	3.1	2.3e-59	1.6e-58
0610010F05Rik	Other	6.3e-06	4.2e-06	5e-07	2e-06	0	5.4e-07	1.2e-06	1.2e-06	2.3e-06	4.2e-07	1.2e-06	0	5.4e-07	1.2e-06	83	5	2	4	0	1	1	2.4	6.3e-12	1.5e-11
0610012G03Rik	Enterocyte	0.00041	0.00041	0.00033	0.00021	0.00016	0.00012	3.9e-05	1.9e-05	5.9e-05	4.6e-05	2.3e-05	5.5e-05	2.9e-05	1.3e-05	941	85	91	132	18	35	11	2.9	9.7e-107	1.2e-105
0610025J13Rik	Other	1.8e-08	0	0	0	0	0	0	1.8e-08	0	0	0	0	0	0	1	0	0	0	0	0	0	1	0.98	0.98
0610030E20Rik	Other	1.6e-05	2.7e-05	3.2e-05	1.8e-05	2.1e-05	1.2e-05	2.1e-05	1.6e-06	8e-06	9e-06	3.6e-06	7.9e-06	4.1e-06	9.4e-06	269	25	28	41	10	18	12	3.8	2.4e-14	6.1e-14
0610037L13Rik	Other	2.2e-05	1.5e-05	4.8e-06	1.1e-05	2e-06	2.5e-06	4.1e-06	1.9e-06	4.7e-06	2e-06	5.5e-06	1.4e-06	1.3e-06	2.5e-06	332	18	7	14	2	4	3	2.7	2.4e-56	1.5e-55
0610039K10Rik	Other	3.6e-08	0	0	0	0	0	0	2.6e-08	0	0	0	0	0	0	2	0	0	0	0	0	0	1	0.9	0.94
0610040B10Rik	Other	1.2e-06	3.4e-06	0	0	0	1.9e-06	0	3.1e-07	2.4e-06	0	0	0	1.4e-06	0	19	2	0	0	0	2	0	3	0.017	0.027
0610040F04Rik	Other	1.7e-07	5.1e-07	0	0	0	1.6e-06	0	9.1e-08	5.1e-07	0	0	0	1.6e-06	0	4	1	0	0	0	1	0	4.7	0.61	0.7
0610040J01Rik	Other	3.2e-05	4.1e-05	4.5e-05	4.3e-05	2.8e-05	2.5e-05	2.9e-05	2.2e-06	8e-06	9.1e-06	6.3e-06	1.2e-05	5.7e-06	8.1e-06	463	42	42	81	14	31	19	3.8	1e-26	3.6e-26
1010001B22Rik	Other	2.8e-07	0	0	0	0	0	0	1.7e-07	0	0	0	0	0	0	5	0	0	0	0	0	0	1	0.47	0.56
1010001N08Rik	Other	4.5e-06	2.6e-06	9.9e-07	3e-06	4.8e-06	1.6e-06	1.1e-05	8.4e-07	1.5e-06	9.9e-07	1.3e-06	3.3e-06	1.1e-06	5.7e-06	74	4	1	7	3	2	4	4.7	7.6e-07	1.5e-06
1110001J03Rik	Other	7.8e-05	7.9e-05	5.1e-05	4.7e-05	3.6e-05	1.5e-05	1.7e-06	3.6e-06	1.3e-05	9.8e-06	6.8e-06	2e-05	5.3e-06	1.1e-06	853	70	57	87	10	20	3	2.8	4.2e-121	6.2e-120
1110002L01Rik	Other	2.5e-06	1.4e-06	8.3e-07	7.3e-07	0	1.7e-06	6.4e-07	5.8e-07	1.4e-06	8.3e-07	5.9e-07	0	1.7e-06	6.4e-07	38	1	1	2	0	1	1	3.3	0.00011	0.00021
1110004E09Rik	Other	2e-05	1.2e-05	2.5e-06	6.5e-06	1.1e-06	4.8e-06	0	1.6e-06	4.7e-06	1.4e-06	2.1e-06	1.1e-06	2.8e-06	0	336	12	5	14	1	6	0	2.4	1.9e-61	1.3e-60
1110004F10Rik	Other	4.8e-05	2.7e-05	2.3e-05	1.6e-05	1.2e-05	1.6e-05	1.9e-05	2.3e-06	8.8e-06	6.1e-06	3.7e-06	7.3e-06	5.3e-06	6.9e-06	663	27	28	34	4	16	13	3.2	9.1e-107	1.2e-105
1110006O24Rik	Other	7e-07	0	0	5.7e-07	0	9.3e-07	0	3.1e-07	0	0	4.7e-07	0	9.3e-07	0	9	0	0	2	0	1	0	3.9	0.49	0.58
1110008F13Rik	Other	0.00013	0.0001	9.8e-05	5.1e-05	4.2e-05	3.5e-05	2.6e-05	4.9e-06	1.2e-05	1.2e-05	6.5e-06	1.6e-05	8.5e-06	7.8e-06	1125	84	102	108	13	33	16	3	6.7e-154	1.4e-152
1110008L16Rik	Other	2.9e-05	5.8e-06	1.2e-05	3.4e-06	1.7e-06	8.5e-07	8.4e-06	2.4e-06	1.9e-06	5.3e-06	1.5e-06	1.7e-06	6.7e-07	5.4e-06	441	11	13	10	1	2	5	2.6	1.8e-87	1.8e-86
1110008P14Rik	Other	2.2e-05	4.9e-05	2.7e-05	1.9e-05	7.1e-06	6e-06	2.8e-07	2.1e-06	1e-05	7.4e-06	4.6e-06	3.4e-06	2.9e-06	2.8e-07	307	43	27	35	5	7	1	2.7	5.9e-37	2.6e-36
1110012L19Rik	Other	1e-05	7.6e-06	1.2e-05	9.3e-06	8e-06	5.6e-06	4.7e-06	1.1e-06	2.3e-06	4.6e-06	2.7e-06	6.1e-06	2.9e-06	2.7e-06	184	13	10	21	2	6	3	3.6	1e-18	3e-18
1110017D15Rik	Other	2.6e-07	0	7.4e-07	0	0	0	0	2.2e-07	0	7.4e-07	0	0	0	0	2	0	1	0	0	0	0	2.5	0.73	0.82
1110019D14Rik	Other	2.2e-06	7.4e-07	3.2e-06	2.4e-06	0	7.9e-07	2.8e-06	4.3e-07	7.4e-07	2.4e-06	2.1e-06	0	7.9e-07	2.8e-06	44	1	3	2	0	1	1	3.9	3.3e-05	6.1e-05
1110020A21Rik	Other	2.4e-06	7.5e-06	3.5e-06	1.4e-06	3.4e-06	2.2e-06	2.7e-06	7.4e-07	6.2e-06	3.4e-06	7.9e-07	3.4e-06	2.2e-06	2.7e-06	31	3	2	4	1	1	1	3.6	0.04	0.061
1110025M09Rik	Other	7.3e-07	3.8e-07	0	0	0	0	0	3.2e-07	3.8e-07	0	0	0	0	0	13	1	0	0	0	0	0	1.3	0.043	0.064
1110028F18Rik	Other	1.4e-06	0	0	2.1e-06	0	0	7.7e-07	6.6e-07	0	0	1.5e-06	0	0	7.7e-07	9	0	0	3	0	0	1	3.6	0.44	0.54
1110032A03Rik	Other	1.8e-05	1.9e-05	2.2e-05	1.8e-05	1.8e-05	2.1e-05	9.3e-06	2e-06	5.4e-06	7e-06	3.9e-06	9.4e-06	5.2e-06	3.8e-06	234	23	22	39	7	26	8	3.8	3e-11	6.8e-11
1110032F04Rik	Other	0	0	0	4.5e-07	0	0	0	0	0	0	4.5e-07	0	0	0	0	0	0	1	0	0	0	4	0.42	0.52
1110034G24Rik	Other	4.1e-06	3.3e-06	6.1e-07	3.2e-06	2.9e-06	2.9e-06	4.7e-06	8.4e-07	1.7e-06	4.7e-07	2.1e-06	2.9e-06	1.8e-06	3.4e-06	72	4	2	4	1	4	4	4.2	7.3e-07	1.5e-06
1110035H17Rik	Other	6e-06	0	0	2.2e-06	2.5e-06	6.9e-06	3.3e-06	2.1e-06	0	0	1.3e-06	2.5e-06	4.5e-06	2.8e-06	59	0	0	3	1	4	2	4.4	1.6e-07	3.2e-07
1110036E04Rik	Other	0	4.9e-06	0	0	0	0	0	0	4.9e-06	0	0	0	0	0	0	1	0	0	0	0	0	2	0.0052	0.0084
1110037F02Rik	Other	1.5e-05	1.4e-05	1.3e-05	1.2e-05	5.8e-06	9.9e-06	1.7e-05	2e-06	7.8e-06	4.4e-06	3.7e-06	3e-06	3.5e-06	6.9e-06	256	11	16	21	5	11	7	3.9	2.2e-26	7.5e-26
1110038B12Rik	Other	7.8e-05	3.5e-05	1.3e-05	1.6e-05	2.6e-05	2.2e-05	3.3e-05	3.6e-06	9.7e-06	3.7e-06	3.8e-06	1.1e-05	7.4e-06	1.1e-05	859	36	19	32	7	25	15	3.3	9.7e-159	2.1e-157
1110038F14Rik	Other	1.4e-05	7.2e-06	6.7e-06	1.3e-05	9.9e-07	1.3e-05	9.8e-07	1.4e-06	2.5e-06	4.6e-06	3.9e-06	7.4e-07	6.6e-06	7.8e-07	223	12	7	26	2	12	2	3.4	7.8e-25	2.6e-24
1110046J04Rik	Enterocyte	8.1e-07	6.3e-07	0	1.9e-06	0	2.1e-05	2.7e-05	3.9e-07	6.3e-07	0	1.4e-06	0	1.2e-05	1.7e-05	5	1	0	2	0	3	6	6.3	0.016	0.025
1110051M20Rik	Other	3.8e-06	3.2e-07	1.6e-06	0	0	0	0	1e-06	2.3e-07	1.6e-06	0	0	0	0	44	2	1	0	0	0	0	1.6	1.3e-07	2.7e-07
1110059E24Rik	Other	2.6e-05	3.7e-05	3e-05	2.5e-05	3.3e-05	2e-05	2.1e-05	2.3e-06	1.5e-05	6.6e-06	4.2e-06	1.2e-05	5.1e-06	7.1e-06	334	29	36	55	13	27	13	3.8	7.3e-17	2e-16
1110059G10Rik	Other	2.1e-05	1.8e-05	2.8e-05	2.9e-05	2.3e-05	1.9e-05	1.3e-05	1.9e-06	3.9e-06	6.8e-06	4.8e-06	9.8e-06	5.2e-06	4.5e-06	306	27	35	63	8	19	12	3.8	2e-16	5.3e-16
1110065P20Rik	Other	1.3e-05	8.4e-06	9.3e-06	3.4e-06	0	1.2e-06	4.1e-06	1.3e-06	3.2e-06	2.6e-06	1.4e-06	0	8.7e-07	2.8e-06	225	11	17	9	0	2	3	2.7	4.6e-33	1.9e-32
1190002N15Rik	Enterocyte	1.8e-05	7.6e-06	1.7e-05	3.9e-05	2.7e-05	4.9e-05	0.00012	4.6e-06	3.4e-06	9.8e-06	1.4e-05	2.2e-05	1.5e-05	4.8e-05	51	5	4	16	2	20	23	5.4	0.00098	0.0017
1190005I06Rik	Other	2.5e-07	1.2e-06	0	0	0	0	0	8.9e-08	1.2e-06	0	0	0	0	0	10	1	0	0	0	0	0	1.8	0.12	0.17
1190007I07Rik	Other	2.8e-05	2.1e-05	1.3e-05	5.2e-06	0	3e-06	1.4e-06	2e-06	6.6e-06	5.6e-06	2e-06	0	2.1e-06	1.4e-06	433	21	8	15	0	5	1	2.2	9.7e-83	9.1e-82
1300002E11Rik	Other	1.6e-05	1.8e-05	2.4e-05	2.2e-05	1.1e-05	1.7e-05	1.5e-05	1.7e-06	4.9e-06	6.9e-06	3.7e-06	5.9e-06	5.1e-06	5.8e-06	215	22	30	49	7	20	9	3.9	2.2e-08	4.6e-08
1300017J02Rik	Other	0	3.1e-06	0	0	0	0	0	0	3.1e-06	0	0	0	0	0	0	1	0	0	0	0	0	2	0.0052	0.0084
1500002C15Rik	Other	7.4e-07	3.4e-06	1e-07	2e-06	0	0	0	3.2e-07	3.1e-06	1e-07	1.3e-06	0	0	0	13	2	1	3	0	0	0	2.5	0.24	0.32
1500004A13Rik	Other	1.1e-06	1.4e-06	0	0	2e-06	0	0	8.4e-07	9.6e-07	0	0	2e-06	0	0	5	2	0	0	1	0	0	3.1	0.079	0.12
1500009L16Rik	Other	2.5e-06	6.5e-06	3.1e-07	5.5e-07	0	8.8e-06	0	5.1e-07	5.5e-06	3.1e-07	3.3e-07	0	4.6e-06	0	43	2	1	3	0	7	0	3.8	0.00031	0.00054
1500011B03Rik	Other	2.7e-06	1.8e-06	2.9e-07	2.2e-07	0	0	0	4.3e-07	1.8e-06	2.9e-07	1.6e-07	0	0	0	59	1	1	2	0	0	0	1.6	3.2e-10	7.1e-10
1500011K16Rik	Other	4.3e-05	4e-05	3.5e-05	2e-05	1e-05	4.7e-06	2.3e-06	2.4e-06	1.1e-05	9.8e-06	4.6e-06	6e-06	2.8e-06	1.8e-06	604	33	31	41	4	5	2	2.6	2.6e-98	3e-97
1500015A07Rik	Other	1.7e-06	0	3.1e-07	7.2e-07	0	0	5.2e-07	4.6e-07	0	3.1e-07	7.2e-07	0	0	5.2e-07	27	0	1	1	0	0	1	2.8	0.00094	0.0016
1500026H17Rik	Other	1e-06	4.4e-07	9.3e-06	8.9e-07	0	0	0	3.5e-07	4.4e-07	6.6e-06	4.9e-07	0	0	0	16	1	5	4	0	0	0	2.9	0.089	0.13
1500035N22Rik	Other	1.3e-06	2.6e-06	6.6e-07	5.1e-07	0	0	0	3.5e-07	1.5e-06	5.2e-07	3.6e-07	0	0	0	22	4	2	2	0	0	0	2.1	0.0087	0.014
1600002H07Rik	Other	6.1e-06	1.5e-07	1.7e-06	2.7e-06	1.2e-06	0	0	1.3e-06	1.5e-07	1.7e-06	1.4e-06	1.2e-06	0	0	90	1	1	4	1	0	0	2.4	7.6e-16	2e-15
1600002K03Rik	Other	1.4e-05	9.4e-06	6.5e-06	1.1e-05	0	2.2e-06	8.5e-06	2.2e-06	4.7e-06	4.9e-06	5.6e-06	0	1.2e-06	4e-06	220	7	3	8	0	4	5	3.3	8.2e-37	3.6e-36
1600010M07Rik	Other	3.8e-06	1.3e-06	2.3e-06	2.2e-06	3.3e-06	5.4e-06	5.2e-06	1.1e-06	1.3e-06	1.4e-06	1e-06	3.3e-06	2.8e-06	3.2e-06	31	1	4	5	1	6	4	4.6	0.6	0.7
1600012H06Rik	Other	1.4e-05	2.7e-05	1.8e-05	2.4e-05	2.6e-05	2.8e-05	3.1e-05	1.5e-06	8.8e-06	5.3e-06	5.3e-06	1.6e-05	7e-06	8.2e-06	213	24	19	41	6	27	21	4.4	9e-06	1.7e-05
1600014C10Rik	Enterocyte	7e-05	0.00013	9.9e-05	9.6e-05	6.9e-05	4.9e-05	1.2e-05	1.1e-05	3.7e-05	2.5e-05	1.9e-05	2.3e-05	1.8e-05	6.5e-06	185	31	32	54	11	13	4	3.3	3.4e-11	7.8e-11
1600020E01Rik	Other	6e-06	1.5e-05	8.8e-06	7.2e-06	9.9e-06	1.7e-06	0	9e-07	9e-06	4.5e-06	2.9e-06	9.9e-06	1.2e-06	0	99	8	6	10	1	3	0	3.1	2e-10	4.6e-10
1600023N17Rik	Other	4.4e-08	0	0	0	0	0	0	3.3e-08	0	0	0	0	0	0	2	0	0	0	0	0	0	1	0.9	0.94
1600029O15Rik	Other	5e-06	1.3e-06	0	6.7e-07	0	2.2e-07	0	6.5e-07	8.1e-07	0	4.8e-07	0	2.2e-07	0	91	3	0	3	0	1	0	1.6	2.6e-16	7.1e-16
1700001C19Rik	Other	4.5e-07	4.7e-07	8.3e-07	0	0	0	0	2e-07	4.7e-07	8.3e-07	0	0	0	0	11	1	1	0	0	0	0	2.2	0.17	0.23
1700001G01Rik	Other	5.9e-07	0	0	0	0	0	0	5.9e-07	0	0	0	0	0	0	1	0	0	0	0	0	0	1	0.98	0.98
1700001L05Rik	Other	1.9e-06	3.3e-07	0	3.9e-07	0	0	0	3.5e-07	3.3e-07	0	3.9e-07	0	0	0	40	1	0	1	0	0	0	1.6	5.1e-07	1e-06
1700001O22Rik	Other	7e-07	0	0	0	0	0	0	2.1e-07	0	0	0	0	0	0	14	0	0	0	0	0	0	1	0.015	0.024
1700003D09Rik	Other	9.4e-08	0	0	0	0	0	0	4.8e-08	0	0	0	0	0	0	4	0	0	0	0	0	0	1	0.61	0.7
1700003E16Rik	Other	1.6e-07	0	0	0	0	0	0	1.1e-07	0	0	0	0	0	0	3	0	0	0	0	0	0	1	0.76	0.83
1700003G18Rik	Other	6.5e-06	7.2e-07	4.1e-06	7.4e-07	0	0	0	9.8e-07	4.2e-07	2.2e-06	4.7e-07	0	0	0	111	3	5	3	0	0	0	1.9	4.5e-19	1.3e-18
1700003P14Rik	Other	8.4e-08	0	0	0	0	0	0	8.4e-08	0	0	0	0	0	0	1	0	0	0	0	0	0	1	0.98	0.98
1700006J14Rik	Other	0	0	0	0	0	3.2e-06	0	0	0	0	0	0	3.2e-06	0	0	0	0	0	0	1	0	6	0.21	0.28
1700007L15Rik	Other	3.7e-06	2e-06	5.7e-07	1.4e-06	0	0	0	7.1e-07	1.6e-06	5.7e-07	1.2e-06	0	0	0	79	2	1	2	0	0	0	1.9	2.3e-14	5.7e-14
1700008J07Rik	Other	4.8e-06	8.1e-06	2.4e-06	3.4e-06	5.4e-07	3.8e-06	0	1.2e-06	4.1e-06	1.8e-06	1.9e-06	5.4e-07	2.8e-06	0	57	7	2	5	1	2	0	2.9	2.6e-06	5e-06
1700010I14Rik	Other	5.2e-07	0	0	0	0	0	0	1.8e-07	0	0	0	0	0	0	12	0	0	0	0	0	0	1	0.036	0.054
1700011H14Rik	Other	4.9e-06	1.1e-05	2.8e-06	4.3e-06	3.1e-06	8.2e-07	2.5e-06	1.2e-06	4.4e-06	1.6e-06	2.5e-06	3.1e-06	8.2e-07	1.8e-06	57	11	4	7	1	1	2	3.1	2.6e-06	5e-06
1700016C15Rik	Enterocyte	3.5e-06	1.7e-05	5.6e-05	8.8e-05	4.4e-05	0.00013	6.5e-05	1.8e-06	7.8e-06	1.6e-05	1.9e-05	2.7e-05	3.3e-05	1.6e-05	7	6	20	47	4	37	22	5	1.4e-26	5.1e-26
1700016D06Rik	Other	0	5.3e-07	3.7e-06	0	0	9.8e-07	0	0	5.3e-07	3.2e-06	0	0	9.8e-07	0	0	1	2	0	0	1	0	3.5	0.023	0.036
1700016H13Rik	Other	1.2e-07	0	0	0	0	0	0	1.2e-07	0	0	0	0	0	0	1	0	0	0	0	0	0	1	0.98	0.98
1700016K19Rik	Other	1.2e-06	0	0	0	0	0	0	2.8e-07	0	0	0	0	0	0	27	0	0	0	0	0	0	1	3.2e-05	6e-05
1700017B05Rik	Enterocyte	4.5e-05	4.1e-06	2e-05	1.4e-06	0	3.4e-05	0.00017	5.1e-06	2.5e-06	1.5e-05	8.4e-07	0	1.9e-05	3.6e-05	159	3	3	3	0	9	34	5.5	3.5e-21	1.1e-20
1700017D01Rik	Other	2.3e-08	0	0	0	0	0	0	2.3e-08	0	0	0	0	0	0	1	0	0	0	0	0	0	1	0.98	0.98
1700018L02Rik	Other	5.9e-07	0	1.7e-06	3.1e-06	2.6e-06	1e-06	0	2.6e-07	0	1.2e-06	2.8e-06	2.6e-06	1e-06	0	10	0	2	2	1	1	0	4.1	0.69	0.78
1700019D03Rik	Other	5.2e-06	5.6e-07	3.2e-06	1.5e-06	1.1e-05	1.8e-06	3.3e-06	8.8e-07	5.6e-07	1.9e-06	7e-07	7.4e-06	1.8e-06	3.3e-06	88	1	5	5	2	1	1	4.2	1e-11	2.4e-11
1700019G17Rik	Enterocyte	0.00012	0.00037	0.00028	0.00029	0.00029	0.00021	0.00018	1.3e-05	0.0001	3.8e-05	3.1e-05	8.6e-05	4e-05	5.5e-05	310	69	92	154	28	66	25	3.9	3.6e-23	1.2e-22
1700020I14Rik	Other	4.5e-05	4.3e-05	8.7e-05	7.2e-05	7.9e-05	3.9e-05	3.1e-05	3e-06	7.2e-06	1.3e-05	8.8e-06	2.1e-05	6.9e-06	8.3e-06	547	49	75	124	24	53	22	3.9	1.7e-21	5.2e-21
1700020L24Rik	Other	1.7e-06	0	6e-07	4.8e-07	1.1e-06	0	3.8e-06	3.4e-07	0	6e-07	4.8e-07	1.1e-06	0	3.8e-06	44	0	1	1	1	0	1	4.9	7.5e-07	1.5e-06
1700021F05Rik	Other	3.9e-05	1.8e-05	3e-05	2.1e-05	5.6e-06	1.8e-05	9.8e-07	2.5e-06	5.9e-06	7.8e-06	4.4e-06	3.3e-06	7.4e-06	9.8e-07	579	24	31	40	4	12	1	2.9	2.5e-90	2.5e-89
1700022I11Rik	Other	5.5e-07	0	0	1.2e-06	3e-06	0	3e-06	5.4e-07	0	0	8.5e-07	3e-06	0	3e-06	2	0	0	2	1	0	1	5.3	0.46	0.56
1700022N22Rik	Other	1.4e-07	0	0	0	0	0	0	6.4e-08	0	0	0	0	0	0	5	0	0	0	0	0	0	1	0.47	0.56
1700023F06Rik	Other	0	0	0	4.5e-07	0	0	0	0	0	0	4.5e-07	0	0	0	0	0	0	1	0	0	0	4	0.42	0.52
1700023H06Rik	Other	2.9e-08	0	0	0	0	0	0	2.9e-08	0	0	0	0	0	0	1	0	0	0	0	0	0	1	0.98	0.98
1700024P16Rik	Other	3.8e-07	1.3e-06	2e-06	4.1e-06	1.5e-06	7.7e-06	5.3e-06	1.7e-07	9.4e-07	1.3e-06	2.4e-06	1.5e-06	4.2e-06	3.2e-06	7	3	3	7	1	7	3	5.2	0.084	0.12
1700025G04Rik	Other	1.5e-05	2.4e-05	6.4e-06	1.1e-05	5.4e-07	3.4e-06	1.7e-05	1.6e-06	8.4e-06	2e-06	2.4e-06	5.4e-07	1.5e-06	1e-05	223	24	14	30	1	6	6	3.5	2.2e-22	7e-22
1700025N23Rik	Other	0	0	0	4.8e-07	0	0	3.4e-06	0	0	0	3.5e-07	0	0	3e-06	0	0	0	2	0	0	2	6.6	0.04	0.061
1700026D11Rik	Other	1.8e-07	0	0	4.6e-07	0	0	0	9.7e-08	0	0	4.6e-07	0	0	0	4	0	0	1	0	0	0	3.1	0.78	0.85
1700026L06Rik	Other	2.2e-07	0	0	0	0	0	0	2.2e-07	0	0	0	0	0	0	1	0	0	0	0	0	0	1	0.98	0.98
1700028B04Rik	Other	2.5e-07	0	0	0	0	0	0	1.6e-07	0	0	0	0	0	0	3	0	0	0	0	0	0	1	0.76	0.83
1700028E10Rik	Other	4e-07	0	0	0	0	0	0	2.6e-07	0	0	0	0	0	0	8	0	0	0	0	0	0	1	0.17	0.24
1700028J19Rik	Other	6.2e-07	0	0	0	0	0	0	1.8e-07	0	0	0	0	0	0	15	0	0	0	0	0	0	1	0.0098	0.016
1700029E06Rik	Other	0	0	4.6e-07	0	0	0	0	0	0	4.6e-07	0	0	0	0	0	0	1	0	0	0	0	3	0.11	0.16
1700029I15Rik	Other	7.1e-07	0	3.2e-06	6.2e-07	1.3e-06	1e-06	0	1.9e-07	0	1.8e-06	5.5e-07	1.3e-06	1e-06	0	18	0	5	2	1	1	0	3.7	0.079	0.12
1700029J07Rik	Other	1.2e-06	0	7.6e-07	1.4e-06	6.6e-06	0	1.2e-05	5.6e-07	0	5.8e-07	9.7e-07	3.9e-06	0	4.7e-06	13	0	2	3	3	0	11	5.7	9.4e-05	0.00017
1700030C10Rik	Other	1.5e-05	5.8e-06	1.3e-05	6.5e-06	1.1e-06	1e-05	3.7e-06	2e-06	1.9e-06	5e-06	3e-06	8.2e-07	3.8e-06	2.9e-06	210	11	10	12	2	11	3	3.3	2.2e-25	7.4e-25
1700030C14Rik	Other	0	0	0	1.1e-07	0	0	0	0	0	0	1.1e-07	0	0	0	0	0	0	1	0	0	0	4	0.42	0.52
1700030J22Rik	Other	3.7e-08	0	0	0	0	0	0	3.7e-08	0	0	0	0	0	0	1	0	0	0	0	0	0	1	0.98	0.98
1700030K09Rik	Other	1.3e-06	0	5.4e-07	2.9e-07	0	1.9e-07	0	3.6e-07	0	5.4e-07	2.9e-07	0	1.9e-07	0	31	0	1	1	0	1	0	2.3	0.00015	0.00027
1700030N03Rik	Other	8.8e-08	0	0	0	0	0	0	8.8e-08	0	0	0	0	0	0	1	0	0	0	0	0	0	1	0.98	0.98
1700031P21Rik	Other	4.2e-07	0	1e-06	0	3.3e-07	3.7e-06	2.4e-06	1.6e-07	0	1e-06	0	3.3e-07	2.7e-06	2.4e-06	9	0	1	0	1	3	1	5.6	0.52	0.62
1700034H15Rik	Other	6.1e-08	0	0	0	0	0	0	3.6e-08	0	0	0	0	0	0	3	0	0	0	0	0	0	1	0.76	0.83
1700034P13Rik	Other	2.1e-07	0	8.9e-08	1.5e-06	0	0	0	1.1e-07	0	8.9e-08	1.3e-06	0	0	0	4	0	1	3	0	0	0	3.6	0.48	0.57
1700037C18Rik	Other	2.9e-06	5e-06	3.2e-06	1.6e-06	3.8e-06	7.6e-06	2.7e-06	9e-07	2.3e-06	2.3e-06	8.3e-07	3.8e-06	3.7e-06	1.9e-06	41	7	4	7	1	6	2	4.2	0.058	0.086
1700037H04Rik	Other	1.8e-05	7e-06	1.1e-06	1.4e-06	6.9e-06	1e-06	4.9e-07	1.9e-06	2.7e-06	7.8e-07	7e-07	4.9e-06	8.6e-07	4.9e-07	268	11	3	6	2	2	1	2.4	2.7e-51	1.5e-50
1700039M10Rik	Other	0	0	0	0	0	7.3e-06	0	0	0	0	0	0	7.3e-06	0	0	0	0	0	0	1	0	6	0.21	0.28
1700040L02Rik	Other	3.7e-06	1.5e-06	5.8e-07	0	0	0	0	6.3e-07	1.3e-06	4.6e-07	0	0	0	0	65	2	2	0	0	0	0	1.5	8.4e-12	2e-11
1700045H11Rik	Other	1.4e-07	0	0	0	0	0	0	1.1e-07	0	0	0	0	0	0	2	0	0	0	0	0	0	1	0.9	0.94
1700047K16Rik	Other	7.4e-08	1.7e-07	0	0	0	0	0	4.9e-08	1.7e-07	0	0	0	0	0	3	1	0	0	0	0	0	1.7	0.46	0.56
1700048O20Rik	Other	4.4e-07	0	0	0	0	0	0	1.7e-07	0	0	0	0	0	0	8	0	0	0	0	0	0	1	0.17	0.24
1700049E22Rik	Other	0	0	0	0	0	8.8e-07	0	0	0	0	0	0	8.8e-07	0	0	0	0	0	0	1	0	6	0.21	0.28
1700049G17Rik	Other	2.1e-06	8.8e-07	3.7e-06	3.2e-06	6.1e-06	4.3e-06	0	4.4e-07	6.4e-07	2.1e-06	1.4e-06	4.3e-06	2.1e-06	0	38	2	5	8	2	5	0	4.1	0.12	0.17
1700051O22Rik	Other	7.7e-08	0	0	1.7e-07	0	0	0	4.5e-08	0	0	1.7e-07	0	0	0	3	0	0	1	0	0	0	3.1	0.87	0.93
1700052K11Rik	Other	3.6e-06	6.6e-06	1.2e-07	1.1e-06	0	0	4.4e-07	1.1e-06	5.3e-06	1.2e-07	7.7e-07	0	0	4.4e-07	49	2	1	2	0	0	1	2.1	4e-07	8.1e-07
1700054A03Rik	Other	1.6e-06	0	0	0	0	0	0	8.6e-07	0	0	0	0	0	0	16	0	0	0	0	0	0	1	0.0062	0.01
1700055D18Rik	Other	1.4e-07	0	0	0	0	0	0	8.9e-08	0	0	0	0	0	0	3	0	0	0	0	0	0	1	0.76	0.83
1700056E22Rik	Other	1.3e-07	6.3e-07	0	0	0	0	0	6.5e-08	6.3e-07	0	0	0	0	0	5	1	0	0	0	0	0	1.8	0.41	0.52
1700056N10Rik	Other	7.2e-07	5.5e-07	5.6e-07	3.6e-06	0	4.3e-06	0	3.8e-07	4.3e-07	5.6e-07	1.9e-06	0	2e-06	0	12	2	1	5	0	5	0	4.5	0.29	0.38
1700061E17Rik	Other	0	0	0	0	8.1e-06	0	0	0	0	0	0	8.1e-06	0	0	0	0	0	0	1	0	0	5	0.001	0.0017
1700061H18Rik	Other	0	0	0	0	0	1.2e-06	0	0	0	0	0	0	1.2e-06	0	0	0	0	0	0	1	0	6	0.21	0.28
1700064H15Rik	Other	2.6e-07	0	0	0	0	0	0	1.3e-07	0	0	0	0	0	0	5	0	0	0	0	0	0	1	0.47	0.56
1700065D16Rik	Other	3.2e-08	0	0	0	0	0	0	3.2e-08	0	0	0	0	0	0	1	0	0	0	0	0	0	1	0.98	0.98
1700066B19Rik	Other	8.3e-06	9e-06	2.3e-06	1.7e-06	1.6e-06	1e-06	6.3e-06	1.1e-06	6.3e-06	1.4e-06	8.9e-07	1.3e-06	7.1e-07	3.8e-06	144	5	4	6	2	3	3	3.2	1.3e-20	3.9e-20
1700066M21Rik	Other	1.4e-06	1.2e-06	7.4e-07	1.6e-06	0	0	0	4.4e-07	7.6e-07	5.5e-07	1e-06	0	0	0	25	3	2	5	0	0	0	2.5	0.027	0.041
1700067G17Rik	Other	1.7e-08	0	0	0	0	0	0	1.7e-08	0	0	0	0	0	0	1	0	0	0	0	0	0	1	0.98	0.98
1700069L16Rik	Other	2.7e-07	0	0	0	0	0	0	1.7e-07	0	0	0	0	0	0	4	0	0	0	0	0	0	1	0.61	0.7
1700073E17Rik	Other	8.4e-08	0	0	0	0	0	0	5.2e-08	0	0	0	0	0	0	3	0	0	0	0	0	0	1	0.76	0.83
1700080G11Rik	Other	0	0	0	0	0	0	1.4e-06	0	0	0	0	0	0	1.4e-06	0	0	0	0	0	0	1	7	0.16	0.23
1700080N15Rik	Other	0	0	0	0	3e-06	0	0	0	0	0	0	3e-06	0	0	0	0	0	0	1	0	0	5	0.001	0.0017
1700084C06Rik	Other	0	0	0	2.3e-07	0	0	0	0	0	0	2.3e-07	0	0	0	0	0	0	1	0	0	0	4	0.42	0.52
1700084E18Rik	Other	2.9e-07	0	0	0	0	0	0	1.9e-07	0	0	0	0	0	0	4	0	0	0	0	0	0	1	0.61	0.7
1700084J12Rik	Other	1.9e-08	0	0	0	0	0	0	1.9e-08	0	0	0	0	0	0	1	0	0	0	0	0	0	1	0.98	0.98
1700086L19Rik	Other	1.6e-07	0	0	0	0	0	0	7.6e-08	0	0	0	0	0	0	5	0	0	0	0	0	0	1	0.47	0.56
1700086O06Rik	Other	2.3e-06	0	2e-06	0	0	0	0	4.2e-07	0	2e-06	0	0	0	0	48	0	1	0	0	0	0	1.9	2.4e-09	5.2e-09
1700086P04Rik	Other	1.5e-07	0	1.5e-06	0	2.6e-06	0	0	1.1e-07	0	1.5e-06	0	2.6e-06	0	0	3	0	1	0	1	0	0	4.1	0.45	0.55
1700088E04Rik	Other	8.6e-07	0	1.4e-07	0	0	1.3e-07	4.9e-07	3.2e-07	0	1.4e-07	0	0	1.3e-07	4.9e-07	15	0	1	0	0	1	1	3.4	0.11	0.16
1700092E19Rik	Other	0	0	0	0	0	0	2e-06	0	0	0	0	0	0	2e-06	0	0	0	0	0	0	1	7	0.16	0.23
1700092M07Rik	Other	2.5e-07	0	0	0	0	0	0	1e-07	0	0	0	0	0	0	8	0	0	0	0	0	0	1	0.17	0.24
1700093K21Rik	Other	1.8e-08	0	1.5e-06	0	0	3.2e-06	0	1.8e-08	0	1.5e-06	0	0	3.2e-06	0	1	0	1	0	0	1	0	5	0.59	0.69
1700095J07Rik	Other	6.4e-08	7.2e-06	0	0	1.5e-06	0	0	4.9e-08	7.2e-06	0	0	1.5e-06	0	0	2	1	0	0	1	0	0	2.5	0.18	0.25
1700096K18Rik	Other	2.8e-06	3.6e-07	2.1e-06	3.6e-06	2.6e-06	5.2e-06	2.2e-06	8.9e-07	3.6e-07	1.2e-06	2e-06	2.6e-06	2.7e-06	2.2e-06	37	1	4	8	1	5	1	4.4	0.12	0.17
1700097M23Rik	Other	2.6e-06	1.8e-06	3.2e-06	6.3e-07	4.4e-06	0	0	1e-06	1.1e-06	2.2e-06	5.3e-07	3.3e-06	0	0	19	3	3	2	2	0	0	3.2	0.081	0.12
1700097N02Rik	Other	1.2e-05	1.1e-06	4.4e-06	7.9e-08	0	0	2.2e-06	1.2e-06	1.1e-06	4.2e-06	7.9e-08	0	0	2.2e-06	201	1	2	1	0	0	1	2.2	1.3e-44	6.7e-44
1700102P08Rik	Other	1.7e-07	3.1e-06	8.9e-07	1.3e-06	0	0	4.8e-06	7.8e-08	3.1e-06	8.9e-07	1.3e-06	0	0	4.3e-06	5	1	1	1	0	0	2	4.7	0.79	0.86
1700104B16Rik	Other	3.3e-08	0	0	0	0	0	0	3.3e-08	0	0	0	0	0	0	1	0	0	0	0	0	0	1	0.98	0.98
1700108F19Rik	Other	1e-06	1e-06	2.5e-06	1.3e-06	0	3.6e-06	0	2.8e-07	7.8e-07	1.3e-06	6.8e-07	0	2.9e-06	0	20	2	5	4	0	2	0	3.9	0.22	0.29
1700108N11Rik	Other	2.2e-07	0	0	0	0	0	0	1.2e-07	0	0	0	0	0	0	6	0	0	0	0	0	0	1	0.35	0.44
1700109H08Rik	Other	3.6e-07	3.6e-07	0	5.6e-07	5.2e-06	0	0	1.4e-07	3.6e-07	0	4.2e-07	5.2e-06	0	0	8	1	0	2	1	0	0	4.5	0.51	0.61
1700110K17Rik	Other	1.2e-06	3.1e-07	0	1.4e-06	0	3.1e-07	1e-05	3.4e-07	3.1e-07	0	1.1e-06	0	3.1e-07	4.6e-06	23	1	0	2	0	1	6	6	0.03	0.047
1700111E14Rik	Other	5.3e-07	0	0	8.8e-08	0	0	0	3e-07	0	0	8.8e-08	0	0	0	8	0	0	1	0	0	0	1.4	0.33	0.43
1700112D23Rik	Other	8e-08	0	0	0	0	0	0	4.7e-08	0	0	0	0	0	0	3	0	0	0	0	0	0	1	0.76	0.83
1700112E06Rik	Other	1.6e-06	1.1e-06	0	7.5e-08	0	0	0	3.7e-07	7.7e-07	0	7.5e-08	0	0	0	29	2	0	1	0	0	0	1.5	0.00017	0.00031
1700112J16Rik	Other	1.2e-07	0	0	1.7e-06	0	0	5.6e-07	9.2e-08	0	0	1.2e-06	0	0	5.6e-07	2	0	0	2	0	0	1	4.6	0.63	0.72
1700113A16Rik	Other	3e-06	5.1e-07	2e-07	4.2e-07	7.7e-07	0	7.2e-07	5.2e-07	3.6e-07	2e-07	4.2e-07	7.7e-07	0	7.2e-07	59	2	1	1	1	0	1	2.7	2.7e-09	5.8e-09
1700119H24Rik	Other	2.6e-06	2.2e-06	3.8e-06	3.9e-06	1.3e-05	2e-05	2e-05	6e-07	1.3e-06	2.7e-06	1.5e-06	6.2e-06	7.4e-06	7.8e-06	43	4	2	8	7	17	8	5.5	0.017	0.026
1700120C14Rik	Other	9.5e-07	3.5e-06	1.6e-06	1e-07	4.2e-06	5.2e-07	0	3.2e-07	2.9e-06	1.6e-06	1e-07	4.2e-06	5.2e-07	0	15	4	1	1	1	1	0	3.4	0.035	0.053
1700120G07Rik	Other	8.8e-08	0	0	0	0	0	0	6.3e-08	0	0	0	0	0	0	2	0	0	0	0	0	0	1	0.9	0.94
1700120K04Rik	Other	0	9.2e-07	0	0	0	0	0	0	9.2e-07	0	0	0	0	0	0	1	0	0	0	0	0	2	0.0052	0.0084
1700122E12Rik	Other	3.9e-07	0	0	0	0	0	0	2e-07	0	0	0	0	0	0	5	0	0	0	0	0	0	1	0.47	0.56
1700123I01Rik	Other	2.3e-08	5.9e-07	2.8e-07	1.5e-06	2.9e-06	3.7e-06	4.7e-06	2.3e-08	5.9e-07	2.8e-07	8.2e-07	2.6e-06	3.4e-06	3.2e-06	1	1	1	5	2	2	3	5.7	0.032	0.049
1700123M08Rik	Other	9e-07	0	0	0	0	0	0	2.8e-07	0	0	0	0	0	0	17	0	0	0	0	0	0	1	0.004	0.0065
1700123O12Rik	Other	4.9e-07	0	0	1.6e-06	0	0	0	4.9e-07	0	0	1.6e-06	0	0	0	1	0	0	1	0	0	0	3.3	0.86	0.93
1700123O20Rik	Other	3e-05	3.7e-05	4.3e-05	3.1e-05	4.5e-05	2.2e-05	1.7e-05	1.9e-06	8.1e-06	9.8e-06	4.5e-06	2e-05	5e-06	5e-06	437	36	37	78	12	29	16	3.7	4.7e-27	1.7e-26
1700124L16Rik	Other	1.6e-07	0	0	0	0	0	0	9e-08	0	0	0	0	0	0	4	0	0	0	0	0	0	1	0.61	0.7
1700125G02Rik	Other	0	0	0	4.4e-07	0	0	0	0	0	0	4.4e-07	0	0	0	0	0	0	1	0	0	0	4	0.42	0.52
1700126H18Rik	Other	2.2e-07	0	6.9e-07	0	0	0	0	1.1e-07	0	6.9e-07	0	0	0	0	5	0	1	0	0	0	0	2.5	0.58	0.68
1810008I18Rik	Other	7.7e-06	2.2e-05	2.5e-05	2.5e-05	1.2e-05	1.4e-05	1.4e-05	1.4e-06	1.1e-05	7e-06	5.4e-06	6.4e-06	4.8e-06	5.5e-06	58	14	20	32	4	13	8	3.9	0.0014	0.0025
1810010H24Rik	Other	7e-07	7.3e-06	3.7e-06	2.1e-06	4.7e-06	3.1e-06	2.4e-06	3.3e-07	7.3e-06	2.7e-06	1e-06	4.7e-06	2.8e-06	2.4e-06	8	1	2	5	1	2	1	3.9	0.88	0.94
1810011O10Rik	Enterocyte	0.00021	0.00023	0.0004	0.00024	0.00042	0.00052	0.00073	1.7e-05	3.1e-05	6.6e-05	2.5e-05	9.9e-05	5.9e-05	9.5e-05	526	64	82	133	30	122	108	4.8	0.012	0.019
1810012K16Rik	Other	1.9e-07	0	0	0	0	0	0	1e-07	0	0	0	0	0	0	5	0	0	0	0	0	0	1	0.47	0.56
1810013D15Rik	Other	7.3e-08	0	0	0	0	0	0	4.4e-08	0	0	0	0	0	0	3	0	0	0	0	0	0	1	0.76	0.83
1810013L24Rik	Other	1.9e-05	3.2e-05	2.8e-05	2.7e-05	1.9e-05	3.4e-05	3.6e-05	1.6e-06	7.3e-06	6.1e-06	5.4e-06	9.3e-06	6.6e-06	9.1e-06	287	34	31	46	6	40	26	4.2	3.5e-09	7.4e-09
1810014B01Rik	Other	1e-05	3.1e-06	1.5e-06	1.9e-06	1.3e-06	1.5e-06	0	1.5e-06	1.7e-06	1.5e-06	1e-06	1.3e-06	1.3e-06	0	141	4	1	4	1	2	0	2.2	1.8e-25	6.1e-25
1810019D21Rik	Other	2.8e-06	0	0	1.1e-06	0	0	0	5.5e-07	0	0	9.5e-07	0	0	0	53	0	0	3	0	0	0	1.9	1.8e-09	3.9e-09
1810021B22Rik	Other	2.2e-06	6.4e-07	2.6e-07	8.8e-08	0	0	0	4.1e-07	4.9e-07	1.9e-07	8.8e-08	0	0	0	47	2	2	1	0	0	0	1.5	2.8e-07	5.6e-07
1810022K09Rik	Other	4.6e-05	4e-05	3.7e-05	3.8e-05	2.7e-05	1.8e-05	2.6e-05	3.2e-06	9.3e-06	7.6e-06	6.2e-06	9.2e-06	4.5e-06	8.3e-06	456	35	39	70	15	24	14	3.5	1.4e-33	5.6e-33
1810024B03Rik	Other	3.5e-06	1.6e-06	6.1e-07	1.7e-07	0	1.5e-06	2e-06	5.7e-07	9.7e-07	6.1e-07	1.7e-07	0	1e-06	2e-06	60	3	1	1	0	2	1	3.4	1e-08	2.1e-08
1810026B05Rik	Other	3.7e-06	4e-06	4.2e-06	9.9e-06	4e-06	2e-05	2.7e-05	6.4e-07	1.5e-06	2.2e-06	3.3e-06	3.7e-06	5.9e-06	7.2e-06	69	9	7	15	2	18	17	5.4	0.19	0.26
1810026J23Rik	Other	1.8e-05	8.5e-06	1.5e-05	6.9e-06	1.5e-05	4.4e-06	3.6e-06	1.8e-06	2.9e-06	6.3e-06	3e-06	9e-06	2.7e-06	2.5e-06	306	11	14	14	4	6	3	3.3	3.3e-46	1.7e-45
1810030O07Rik	Other	1.8e-05	1.5e-05	7.7e-06	9.4e-06	4.7e-06	5.5e-06	1.1e-05	1.6e-06	5.6e-06	3.1e-06	3.5e-06	3.3e-06	2.6e-06	7.2e-06	314	15	9	16	2	8	5	3.4	5e-47	2.7e-46
1810032O08Rik	Other	7.3e-06	6.2e-07	3.6e-06	4.4e-07	0	2.2e-06	5.7e-07	1.3e-06	4.4e-07	2.6e-06	3.4e-07	0	1.7e-06	5.7e-07	117	2	2	2	0	2	1	2.6	4.4e-21	1.3e-20
1810034E14Rik	Other	4.2e-06	2.2e-06	1.1e-05	7.8e-06	1.8e-06	7.3e-06	1.2e-05	5.9e-07	1.2e-06	4.6e-06	2.8e-06	1.3e-06	4e-06	5.2e-06	80	4	11	14	2	6	6	4.5	0.0049	0.008
1810037I17Rik	Other	8e-05	0.00011	0.00014	0.00011	9.6e-05	9.2e-05	7.8e-05	3.9e-06	1.7e-05	1.8e-05	1e-05	2e-05	1.2e-05	1.2e-05	876	84	108	163	32	91	52	3.9	1.6e-29	5.9e-29
1810041H14Rik	Other	3.5e-07	0	0	0	0	0	0	1.5e-07	0	0	0	0	0	0	8	0	0	0	0	0	0	1	0.17	0.24
1810041L15Rik	Other	6.1e-08	0	0	0	0	2.8e-06	2.4e-06	4.3e-08	0	0	0	0	2.8e-06	2.4e-06	2	0	0	0	0	1	1	6.4	0.8	0.87
1810043G02Rik	Other	9.3e-07	0	0	0	2.7e-06	2.4e-07	0	4e-07	0	0	0	2.7e-06	2.4e-07	0	14	0	0	0	1	1	0	4.1	0.06	0.089
1810043H04Rik	Other	6e-05	4.6e-05	5.1e-05	5.1e-05	4.8e-05	4.1e-05	3e-05	3.2e-06	6.4e-06	9e-06	9.8e-06	1.6e-05	8.1e-06	8.5e-06	734	55	54	69	15	45	18	3.7	7.6e-72	6.1e-71
1810044D09Rik	Other	3.8e-06	1.8e-06	0	1.1e-06	0	0	8.9e-07	5.4e-07	1.1e-06	0	1.1e-06	0	0	8.9e-07	81	3	0	1	0	0	1	2.4	5e-15	1.3e-14
1810046K07Rik	Other	3.3e-06	8.3e-06	1e-05	7.1e-06	1.5e-06	2.7e-06	0	9.7e-07	4.1e-06	3.1e-06	2e-06	1.1e-06	2.7e-06	0	30	9	15	22	2	1	0	3.1	1.5e-07	3e-07
1810053B23Rik	Other	0	0	0	6.8e-08	0	0	0	0	0	0	6.8e-08	0	0	0	0	0	0	1	0	0	0	4	0.42	0.52
1810055G02Rik	Other	1.3e-05	5.6e-05	0.00014	0.00012	0.00012	0.00011	0.00011	1.8e-06	1.3e-05	1.7e-05	1.1e-05	2.6e-05	1.3e-05	1.7e-05	170	48	110	179	39	100	62	4.6	1e-51	5.9e-51
1810058I24Rik	Other	5.3e-05	8.8e-05	0.00013	0.00013	6.6e-05	6.3e-05	4.3e-05	3.1e-06	1.4e-05	1.6e-05	1.3e-05	1.9e-05	1.4e-05	1e-05	654	66	103	174	27	47	29	3.7	4.9e-32	2e-31
1810059C17Rik	Other	2e-08	0	0	0	0	0	0	2e-08	0	0	0	0	0	0	1	0	0	0	0	0	0	1	0.98	0.98
1810062G17Rik	Other	7.6e-08	0	0	0	0	0	0	7.6e-08	0	0	0	0	0	0	1	0	0	0	0	0	0	1	0.98	0.98
1810062O18Rik	Other	6.2e-07	0	0	1.1e-07	0	0	0	1.9e-07	0	0	1.1e-07	0	0	0	13	0	0	1	0	0	0	1.4	0.059	0.087
1810063I02Rik	Other	2e-07	0	0	0	0	0	0	1.3e-07	0	0	0	0	0	0	3	0	0	0	0	0	0	1	0.76	0.83
1810064F22Rik	Other	3.3e-08	0	0	0	0	0	0	3.3e-08	0	0	0	0	0	0	1	0	0	0	0	0	0	1	0.98	0.98
1810065E05Rik	Other	1e-05	1.5e-05	5.5e-07	3.1e-06	1.6e-06	4.3e-07	0	1.1e-06	6.6e-06	4.4e-07	2.2e-06	1.6e-06	4.3e-07	0	169	12	2	3	1	1	0	2.1	6.2e-31	2.4e-30
2010001A14Rik	Other	5.9e-06	1.5e-05	1.9e-05	1.3e-05	2.7e-06	1.1e-05	1e-05	7.6e-07	5.4e-06	4.7e-06	3.3e-06	1.9e-06	4.7e-06	5e-06	98	14	23	30	2	13	7	3.9	0.0023	0.0038
2010001E11Rik	Enterocyte	4.8e-05	0.00017	0.00013	0.00016	6.7e-05	6.5e-05	5.8e-06	6.4e-06	3.6e-05	2.8e-05	2.8e-05	2.4e-05	2.4e-05	3.2e-06	140	45	45	77	12	15	4	3.4	3e-23	9.8e-23
2010001K21Rik	Other	3.8e-06	1.3e-06	2.2e-07	2.5e-06	4e-06	2.8e-06	3e-06	8.4e-07	6.7e-07	2.2e-07	1.4e-06	2.3e-06	1.9e-06	3e-06	51	4	1	7	3	3	1	4.2	0.00083	0.0014
2010003K11Rik	Enterocyte	0.00014	0.00065	0.00071	0.00076	0.0011	0.0012	0.0012	1.8e-05	0.0001	6.9e-05	5.9e-05	0.00017	0.00011	0.00012	260	99	150	282	65	208	169	4.8	9.4e-112	1.3e-110
2010005H15Rik	Other	0	1.5e-07	0	0	2e-06	1.4e-06	1e-06	0	1.5e-07	0	0	2e-06	1.2e-06	7.2e-07	0	1	0	0	1	2	2	5.7	0.027	0.041
2010007H06Rik	Other	6.3e-07	0	0	0	0	0	0	2.1e-07	0	0	0	0	0	0	12	0	0	0	0	0	0	1	0.036	0.054
2010008C14Rik	Other	6.4e-06	9e-06	1.3e-05	1.9e-05	1.6e-05	7.8e-06	5.5e-06	8.2e-07	5.2e-06	3.5e-06	4.8e-06	5.5e-06	2.6e-06	2.8e-06	109	11	18	39	11	14	6	4	0.0055	0.0089
2010009K17Rik	Other	2.3e-07	0	0	0	0	6.7e-07	0	1.4e-07	0	0	0	0	6.7e-07	0	4	0	0	0	0	1	0	4.7	0.72	0.81
2010010A06Rik	Other	1.3e-06	1e-05	1.2e-05	1.3e-05	2.2e-05	2.1e-05	2.3e-05	4.5e-07	5e-06	3.5e-06	3e-06	9.9e-06	5.2e-06	8.1e-06	23	8	16	27	8	27	15	4.9	1.2e-08	2.5e-08
2010016I18Rik	Other	8.5e-07	0	0	8.4e-07	0	5.2e-07	0	2.8e-07	0	0	6.4e-07	0	5.2e-07	0	14	0	0	2	0	1	0	3.3	0.14	0.19
2010103J01Rik	Enterocyte	3.5e-05	8e-05	5.3e-05	8.2e-05	0.00025	0.00013	3e-05	6.7e-06	4.6e-05	1.3e-05	2.1e-05	0.00011	3.1e-05	1.4e-05	85	14	22	47	13	32	8	4.4	0.00013	0.00023
2010106C02Rik	Other	1e-06	2.3e-07	3.3e-07	3.9e-07	7.7e-06	2.5e-06	0	3.5e-07	2.3e-07	2.4e-07	3.9e-07	4.6e-06	1.4e-06	0	18	1	2	1	3	3	0	4.7	0.13	0.19
2010106E10Rik	Enterocyte	0.00011	0.0005	0.0015	0.0018	0.00092	0.0017	0.00089	1.3e-05	6.3e-05	0.00011	0.0001	0.00013	0.00011	9.2e-05	229	90	223	420	64	257	137	4.6	4.6e-234	1.6e-232
2010107E04Rik	Other	0.00048	0.00054	0.00074	0.00052	0.00037	0.00034	0.0002	1.1e-05	3.4e-05	4.3e-05	2.3e-05	5.2e-05	2.6e-05	2.6e-05	1727	166	285	423	80	210	99	3.5	1.4e-91	1.5e-90
2010107G12Rik	Enterocyte	0.00012	2.7e-05	1.3e-05	4.3e-05	3e-05	0.00045	0.0024	1.3e-05	1.3e-05	7e-06	2.4e-05	1.8e-05	5.7e-05	0.00019	308	10	5	10	3	105	225	6.5	4.1e-162	8.9e-161
2010107G23Rik	Other	1.8e-05	1.2e-05	4.7e-06	1.1e-05	1.4e-05	6e-06	7.9e-06	1.8e-06	3.5e-06	2.2e-06	2.9e-06	5.8e-06	2.7e-06	3.7e-06	279	17	8	24	8	7	6	3.5	1.6e-33	6.5e-33
2010109A12Rik	Other	2.1e-07	0	0	0	0	0	0	1.1e-07	0	0	0	0	0	0	6	0	0	0	0	0	0	1	0.35	0.44
2010109I03Rik	Enterocyte	4.7e-05	7.1e-05	0.00011	6.6e-05	4.8e-05	0.00076	0.01	1.3e-05	3e-05	4e-05	2.6e-05	2.1e-05	8.6e-05	0.00053	54	10	12	24	7	119	351	6.8	0	0
2010110E17Rik	Other	3.9e-08	0	0	0	0	0	0	3.9e-08	0	0	0	0	0	0	1	0	0	0	0	0	0	1	0.98	0.98
2010110G14Rik	Other	8.4e-08	0	3.1e-07	0	0	0	0	6.2e-08	0	3.1e-07	0	0	0	0	2	0	1	0	0	0	0	2.6	0.73	0.82
2010110K18Rik	Other	1.1e-06	0	0	0	0	0	0	5.1e-07	0	0	0	0	0	0	8	0	0	0	0	0	0	1	0.17	0.24
2010111I01Rik	Other	1.9e-05	1.8e-05	1.4e-05	8.8e-06	1.3e-05	8.2e-06	8.5e-06	1.7e-06	8.9e-06	7.5e-06	3.1e-06	7.8e-06	3.4e-06	3.6e-06	303	13	16	14	3	8	7	3.4	1.6e-41	7.6e-41
2010204K13Rik	Other	5e-06	0	2.2e-06	8e-07	0	0	0	7.5e-07	0	2.1e-06	5.8e-07	0	0	0	94	0	2	2	0	0	0	1.9	1.9e-18	5.3e-18
2010300C02Rik	Other	2.8e-05	3.6e-05	7.5e-06	5.6e-06	2.7e-07	5.5e-06	5.7e-06	2.1e-06	1.1e-05	2.8e-06	1.9e-06	2.7e-07	3.1e-06	3.8e-06	411	26	12	14	1	6	3	2.5	5e-72	4e-71
2010300F17Rik	Other	0	0	0	2.3e-07	0	0	0	0	0	0	2.3e-07	0	0	0	0	0	0	1	0	0	0	4	0.42	0.52
2010308F09Rik	Other	8e-07	0	3.1e-07	2.4e-06	2.3e-05	1e-05	5.8e-06	3.2e-07	0	2.2e-07	1.2e-06	1.3e-05	4e-06	3.1e-06	11	0	2	6	5	11	6	5.4	0.0005	0.00087
2010315B03Rik	Other	1.2e-05	1.7e-05	3.8e-05	2.5e-05	1.1e-05	1.1e-05	1.6e-05	1.3e-06	5.2e-06	1e-05	6.8e-06	6.5e-06	3.8e-06	1.1e-05	192	20	27	33	5	16	5	3.8	3.8e-10	8.6e-10
2010320M18Rik	Other	9.2e-06	1.9e-05	4.3e-06	1e-05	8.8e-06	1.5e-06	8e-06	1.1e-06	8.4e-06	1.7e-06	4.4e-06	4.8e-06	8.3e-07	4.5e-06	145	14	8	14	4	4	4	3.4	6.6e-14	1.7e-13
2200002D01Rik	Enterocyte	0.0023	0.0062	0.0068	0.007	0.0068	0.0068	0.0071	6.7e-05	0.00035	0.00025	0.00019	0.00048	0.00026	0.00034	1579	212	365	602	156	422	367	4.4	1.1e-221	3.6e-220
2200002J24Rik	Other	1.5e-06	9e-07	1.1e-06	1.4e-06	0	0	0	3.2e-07	9e-07	1.1e-06	1.1e-06	0	0	0	35	1	1	2	0	0	0	2.5	5.4e-05	9.8e-05
2210008F06Rik	Other	9.3e-08	0	0	0	0	0	0	6.6e-08	0	0	0	0	0	0	2	0	0	0	0	0	0	1	0.9	0.94
2210011C24Rik	Other	1.3e-06	1.6e-06	7.9e-07	2.7e-06	1.2e-06	7.2e-06	3.6e-07	5.8e-07	1.3e-06	5.3e-07	1.3e-06	1.2e-06	4.4e-06	3.6e-07	14	2	3	6	1	5	1	4.6	0.81	0.88
2210011K15Rik	Other	0	0	0	0	0	0	4.3e-06	0	0	0	0	0	0	3.3e-06	0	0	0	0	0	0	3	7	0.00012	0.00021
2210013O21Rik	Other	7e-06	2.4e-06	9.7e-07	3.2e-06	0	7.8e-07	0	8.7e-07	1.3e-06	7.2e-07	2.1e-06	0	5.9e-07	0	122	4	2	5	0	2	0	2.2	1.7e-20	5.3e-20
2210016F16Rik	Other	0.0001	0.00015	0.00024	0.00026	0.00023	0.00019	8.4e-05	4.5e-06	1.8e-05	2.1e-05	1.9e-05	3.4e-05	1.8e-05	1.3e-05	960	100	161	293	63	145	62	4	3.7e-28	1.4e-27
2210016L21Rik	Other	2.4e-05	2.1e-05	1.1e-05	1.4e-05	0	1.3e-05	9.6e-06	1.9e-06	6.5e-06	4.9e-06	3.2e-06	0	6.4e-06	4.4e-06	378	19	14	30	0	10	6	3.2	4.5e-53	2.7e-52
2210019I11Rik	Enterocyte	3.9e-06	1.7e-06	5.6e-05	3e-05	9.5e-06	6e-06	0	2.4e-06	1.3e-06	2.4e-05	1.2e-05	9.5e-06	5.5e-06	0	8	2	12	12	1	2	0	3.5	1.5e-07	3.1e-07
2210404O09Rik	Other	3.8e-06	4e-06	7.8e-06	7.9e-06	3.3e-07	1.3e-05	3.1e-06	9.9e-07	2.1e-06	4.3e-06	2.5e-06	3.3e-07	4.8e-06	1.7e-06	43	5	5	13	1	10	4	4.2	0.47	0.56
2210406O10Rik	Other	8.2e-07	0	0	0	0	0	0	3e-07	0	0	0	0	0	0	13	0	0	0	0	0	0	1	0.023	0.036
2210407C18Rik	Enterocyte	0.0007	0.0025	0.0012	0.0004	0.00031	0.0002	0.0002	3.5e-05	0.00024	0.00012	4.8e-05	8.7e-05	4.8e-05	7.4e-05	948	146	145	115	19	32	17	2.7	3.7e-134	6.2e-133
2210408F21Rik	Other	1.1e-07	0	0	0	0	0	0	6.4e-08	0	0	0	0	0	0	3	0	0	0	0	0	0	1	0.76	0.83
2210408I21Rik	Other	4.4e-07	0	0	0	0	0	0	2e-07	0	0	0	0	0	0	10	0	0	0	0	0	0	1	0.081	0.12
2210417A02Rik	Other	3.2e-06	1.5e-06	3.6e-06	0	0	1.5e-06	7.2e-07	1.2e-06	9e-07	2.4e-06	0	0	1.1e-06	7.2e-07	42	4	3	0	0	2	1	2.9	6e-05	0.00011
2210418O10Rik	Other	1.7e-06	1.5e-07	1.7e-06	2.8e-07	0	3.1e-07	2.3e-06	4e-07	1.5e-07	1.2e-06	1.9e-07	0	3.1e-07	2.3e-06	29	1	3	3	0	1	1	4.1	0.025	0.039
2300009A05Rik	Other	1.8e-05	1.4e-05	1.7e-05	7.1e-06	2.2e-05	5.8e-06	0	1.7e-06	4.6e-06	6.3e-06	1.9e-06	1.1e-05	2.5e-06	0	278	18	13	23	7	7	0	3.2	3.1e-35	1.3e-34
2310001H17Rik	Other	1.6e-05	1.5e-05	1.1e-05	1.1e-05	1e-05	3.5e-06	2.4e-06	1.8e-06	5.1e-06	4e-06	3.5e-06	6.7e-06	1.4e-06	2e-06	245	17	13	25	4	9	2	3.1	6.6e-27	2.3e-26
2310002F09Rik	Other	2e-08	0	0	0	0	0	0	2e-08	0	0	0	0	0	0	1	0	0	0	0	0	0	1	0.98	0.98
2310003L06Rik	Other	0	0	0	0	0	0	2.6e-06	0	0	0	0	0	0	2.6e-06	0	0	0	0	0	0	1	7	0.16	0.23
2310007B03Rik	Other	5e-06	3.7e-06	6e-06	2.9e-06	2.4e-06	2.6e-06	3.9e-06	7.5e-07	1.4e-06	2.4e-06	1.3e-06	2.1e-06	1.6e-06	2.3e-06	82	8	9	10	2	4	5	3.7	0.00014	0.00024
2310008N11Rik	Other	1.3e-07	0	0	0	0	0	0	6.7e-08	0	0	0	0	0	0	4	0	0	0	0	0	0	1	0.61	0.7
2310009A05Rik	Other	3e-05	2.6e-05	2.5e-05	2e-05	8.2e-06	5.6e-06	6.6e-06	2.1e-06	6.5e-06	7.2e-06	6.9e-06	4.6e-06	2.4e-06	4.9e-06	448	28	21	35	4	9	2	3	1e-63	7.3e-63
2310009B15Rik	Other	1.1e-05	7.1e-06	4.1e-06	3.5e-06	4.7e-06	2.2e-06	1.7e-06	1.3e-06	3e-06	1.9e-06	1.2e-06	4.7e-06	1.6e-06	1.7e-06	175	10	8	10	1	2	1	2.9	4.9e-25	1.7e-24
2310010G23Rik	Other	1.1e-07	0	0	7.7e-07	0	0	0	5.3e-08	0	0	7.7e-07	0	0	0	5	0	0	1	0	0	0	3.6	0.68	0.77
2310010J17Rik	Other	5.4e-06	9.4e-07	1.9e-06	4.3e-06	0	4.4e-06	8.8e-07	1e-06	9.4e-07	1e-06	2e-06	0	3.6e-06	8.8e-07	70	1	5	9	0	4	1	3.5	1.4e-06	2.8e-06
2310011J03Rik	Other	3.1e-05	3.9e-05	3.9e-05	3e-05	3.7e-05	4.1e-05	2.1e-05	2.3e-06	1.5e-05	9.6e-06	5.6e-06	1.3e-05	1.1e-05	5.8e-06	457	28	39	54	14	36	21	3.9	1.6e-29	6.2e-29
2310015A10Rik	Other	1.4e-06	4.6e-07	2.3e-06	2.9e-07	0	0	0	3.3e-07	4.6e-07	2.3e-06	2.9e-07	0	0	0	30	1	1	1	0	0	0	2.3	0.00021	0.00037
2310016G11Rik	Other	2.3e-06	1.6e-06	4e-06	5.2e-06	0	2.6e-06	9e-06	4.1e-07	8.6e-07	2.1e-06	1.9e-06	0	2.3e-06	6.6e-06	46	4	4	12	0	2	2	4.7	0.01	0.016
2310022A10Rik	Other	7.2e-06	3.7e-06	2.6e-06	1.4e-06	4.1e-07	1.2e-06	6.3e-06	1e-06	2e-06	1.4e-06	7.2e-07	4.1e-07	7.3e-07	3.9e-06	122	6	5	4	1	4	4	3.6	1.5e-15	4e-15
2310022B05Rik	Other	1.2e-05	7.4e-06	2.8e-05	1.7e-05	2.6e-05	1.5e-05	1.1e-05	1.9e-06	2.4e-06	7.3e-06	3.6e-06	1.4e-05	4.6e-06	5.5e-06	170	12	26	38	8	15	6	4.1	1.4e-06	2.8e-06
2310030G06Rik	Other	2.3e-05	1.8e-05	4e-05	2.8e-05	9.9e-06	2.6e-05	1.3e-05	2.4e-06	6.7e-06	1.1e-05	5.2e-06	3.9e-06	5.8e-06	5.6e-06	330	21	44	55	8	31	8	3.7	2.1e-18	6e-18
2310033P09Rik	Other	2.1e-05	2.8e-05	1.6e-05	2.9e-05	1.6e-05	2.5e-05	1.6e-05	1.7e-06	8.3e-06	4.6e-06	7.4e-06	6.7e-06	7.8e-06	7.5e-06	321	28	21	33	7	15	7	3.9	3.5e-30	1.3e-29
2310034G01Rik	Other	9.8e-07	0	5.2e-07	1.7e-06	0	0	0	2.4e-07	0	5.2e-07	1.3e-06	0	0	0	26	0	1	2	0	0	0	2.9	0.0013	0.0022
2310035C23Rik	Other	1.5e-05	1.8e-05	2.2e-05	2.5e-05	3.2e-05	3.3e-05	2.3e-05	1.5e-06	5.1e-06	6.5e-06	4.7e-06	1.8e-05	6.8e-06	6.7e-06	233	20	24	51	8	31	18	4.4	1.4e-05	2.6e-05
2310036O22Rik	Other	8e-05	6.7e-05	8.7e-05	7.8e-05	6.1e-05	6.9e-05	5.7e-05	3.1e-06	1.2e-05	2.1e-05	9.1e-06	1.9e-05	1.1e-05	1.1e-05	909	60	71	135	20	66	42	3.8	1.2e-64	8.5e-64
2310040G24Rik	Other	5.2e-06	1e-06	0	1.4e-06	0	0	2.1e-06	8.3e-07	6.2e-07	0	7.6e-07	0	0	2.1e-06	89	3	0	4	0	0	1	2.8	2.6e-15	6.8e-15
2310043O21Rik	Other	5.9e-07	2.1e-06	6.7e-07	1.7e-07	0	0	0	1.7e-07	1.4e-06	5.1e-07	1.3e-07	0	0	0	15	3	2	2	0	0	0	2.1	0.086	0.12
2310058D17Rik	Other	8.8e-07	0	3.1e-06	1.1e-07	1.5e-06	1.1e-06	0	2.3e-07	0	2e-06	1.1e-07	1.5e-06	7.6e-07	0	20	0	4	1	1	2	0	3.7	0.08	0.12
2310061I04Rik	Other	6e-05	8.4e-05	9.2e-05	7e-05	4.2e-05	4.9e-05	3.4e-05	3.2e-06	1.3e-05	1.6e-05	1e-05	1.3e-05	1.2e-05	1.4e-05	718	73	77	114	19	37	19	3.5	6.9e-55	4.3e-54
2310068J16Rik	Other	9.6e-07	0	7.4e-07	0	0	0	0	2.5e-07	0	7.4e-07	0	0	0	0	24	0	1	0	0	0	0	1.9	0.00043	0.00076
2310069B03Rik	Other	1.3e-07	0	0	6e-07	0	0	0	9.4e-08	0	0	6e-07	0	0	0	2	0	0	1	0	0	0	3.5	0.9	0.95
2310074N15Rik	Other	0	0	0	6e-07	0	0	0	0	0	0	6e-07	0	0	0	0	0	0	1	0	0	0	4	0.42	0.52
2410002F23Rik	Other	9.7e-06	2.4e-06	1.2e-06	2.8e-07	0	0	0	8.8e-07	1.1e-06	8.5e-07	1.7e-07	0	0	0	194	6	3	3	0	0	0	1.4	3.1e-39	1.4e-38
2410004B18Rik	Other	1.9e-05	2e-05	2.5e-05	1.8e-05	9.6e-06	3.1e-05	1.4e-05	2.5e-06	4.5e-06	6.4e-06	4e-06	4.2e-06	8.3e-06	5.6e-06	253	26	24	39	6	25	11	4	6.7e-13	1.6e-12
2410004P03Rik	Other	0	0	0	4.3e-07	0	0	0	0	0	0	4.3e-07	0	0	0	0	0	0	1	0	0	0	4	0.42	0.52
2410006H16Rik	Other	8.2e-05	1.8e-05	1.3e-05	1.1e-05	5.9e-07	9e-06	9.2e-06	4.1e-06	5.7e-06	5.7e-06	2.8e-06	4.4e-07	3.2e-06	4.5e-06	819	17	15	21	2	11	5	2.3	2.7e-183	6.9e-182
2410015M20Rik	Other	0.00017	0.00014	0.00014	9.9e-05	5e-05	6.1e-05	4.1e-05	5.6e-06	1.6e-05	1.7e-05	9.8e-06	1.5e-05	1e-05	1.3e-05	1295	95	120	169	19	56	21	3.1	8.5e-157	1.8e-155
2410016O06Rik	Other	1.9e-05	6e-06	1.8e-06	3.3e-06	1.1e-06	1.7e-07	0	1.6e-06	3.2e-06	7.8e-07	2.1e-06	1.1e-06	1.7e-07	0	325	6	6	6	1	1	0	1.8	1.9e-68	1.5e-67
2410017I17Rik	Other	1.5e-07	0	0	0	0	0	0	8.3e-08	0	0	0	0	0	0	4	0	0	0	0	0	0	1	0.61	0.7
2410018L13Rik	Other	8.4e-07	6.8e-07	0	0	0	0	0	5.7e-07	6.8e-07	0	0	0	0	0	8	1	0	0	0	0	0	1.4	0.22	0.29
2410022M11Rik	Other	1.3e-06	0	1.2e-06	1.4e-06	5e-06	0	0	3.1e-07	0	9.7e-07	1.3e-06	3.6e-06	0	0	24	0	2	2	2	0	0	4	0.012	0.019
2410080I02Rik	Other	2.2e-06	0	3e-06	0	0	1.8e-06	0	1e-06	0	3e-06	0	0	1.8e-06	0	15	0	1	0	0	1	0	3.1	0.055	0.082
2410089E03Rik	Other	8.9e-07	2.1e-07	0	1.7e-07	1.8e-06	2.6e-06	3.2e-06	2.4e-07	2.1e-07	0	1.7e-07	1.8e-06	2.6e-06	3.2e-06	20	1	0	1	1	1	1	5.5	0.068	0.1
2410124H12Rik	Other	3.4e-07	2.2e-07	0	0	0	0	0	1.3e-07	2.2e-07	0	0	0	0	0	9	1	0	0	0	0	0	1.4	0.17	0.23
2410131K14Rik	Other	5.1e-06	3.3e-06	6.5e-06	1e-07	0	0	0	1e-06	2.4e-06	4e-06	1e-07	0	0	0	79	4	5	1	0	0	0	2.1	1.3e-12	3e-12
2500002B13Rik	Other	1.2e-06	2.6e-06	3.4e-06	2.9e-06	0	0	0	3.4e-07	1.1e-06	2.1e-06	2e-06	0	0	0	22	6	4	5	0	0	0	2.8	0.0034	0.0056
2500004C02Rik	Other	3.6e-06	6.7e-06	4.1e-07	6.1e-07	2.2e-06	1e-06	0	1e-06	4.5e-06	3.2e-07	5e-07	2.2e-06	1e-06	0	56	5	2	2	1	1	0	2.6	2.2e-07	4.4e-07
2510002D24Rik	Other	4.1e-05	1.4e-05	1.4e-05	1.5e-05	2.1e-05	1.3e-05	7.9e-06	3.1e-06	4.1e-06	4.6e-06	3.8e-06	1.2e-05	4.3e-06	4.3e-06	534	17	19	28	5	13	4	3.2	2e-88	2e-87
2510009E07Rik	Other	4e-07	4.2e-06	0	0	0	0	0	1.2e-07	4.2e-06	0	0	0	0	0	13	1	0	0	0	0	0	1.9	0.043	0.064
2510017J16Rik	Other	2.5e-07	0	9.8e-07	0	0	6.8e-07	5.4e-06	1.4e-07	0	9.8e-07	0	0	5e-07	3.3e-06	4	0	1	0	0	2	3	6.2	0.28	0.36
2510039O18Rik	Other	3.7e-05	4e-05	4.8e-05	3.1e-05	3.4e-05	5e-05	3.4e-05	2.3e-06	1e-05	1e-05	4.6e-06	9.8e-06	9.9e-06	7.4e-06	531	36	46	73	17	48	32	4	2.3e-27	8.1e-27
2510046G10Rik	Other	8.5e-07	2.2e-07	0	0	0	1.3e-06	0	2.4e-07	2.2e-07	0	0	0	1.3e-06	0	19	1	0	0	0	1	0	3.9	0.0096	0.015
2600014E21Rik	Other	6.4e-05	2.9e-05	3e-05	1e-05	5.4e-07	7.4e-06	5.7e-06	3.4e-06	5.8e-06	7e-06	2.8e-06	5.4e-07	3e-06	4e-06	707	37	31	22	1	10	3	2.3	4.3e-135	7.4e-134
2610001J05Rik	Other	1.4e-05	6.2e-06	7.8e-06	6e-06	7.7e-07	9.1e-06	2.7e-06	1.5e-06	1.8e-06	2.7e-06	1.5e-06	7.7e-07	3.3e-06	2.3e-06	213	14	13	20	1	10	2	3.3	3.4e-23	1.1e-22
2610002M06Rik	Other	1.3e-05	1.4e-05	1e-05	2.1e-05	1.2e-05	1.6e-05	4.7e-06	1.3e-06	6.1e-06	4.1e-06	4.6e-06	5.4e-06	5.8e-06	2.7e-06	235	12	11	44	8	15	6	3.8	2.6e-17	7.3e-17
2610005L07Rik	Other	3.2e-06	5e-06	1.4e-05	1.1e-05	1.4e-05	1.9e-05	1.3e-05	6.6e-07	2.3e-06	5.5e-06	3.4e-06	8e-06	6.2e-06	4.3e-06	52	6	11	19	4	15	12	4.7	0.96	0.98
2610008E11Rik	Other	2.8e-06	1.5e-07	2.9e-06	2.9e-06	5.4e-07	3.1e-06	2.2e-06	6.9e-07	1.5e-07	2.1e-06	1.2e-06	5.4e-07	1.6e-06	1.8e-06	40	1	2	7	1	4	2	4.1	0.036	0.054
2610020C07Rik	Other	2.4e-07	0	0	0	0	0	0	9.4e-08	0	0	0	0	0	0	8	0	0	0	0	0	0	1	0.17	0.24
2610020H08Rik	Other	3.9e-06	0	1.2e-06	0	5.5e-06	2.1e-06	3.9e-06	8.3e-07	0	9.7e-07	0	5.5e-06	1.5e-06	3.9e-06	62	0	2	0	1	2	1	4.5	6.7e-10	1.5e-09
2610021A01Rik	Other	1.6e-06	1.2e-06	6.8e-06	3.2e-06	0	2.6e-07	3.2e-07	3.8e-07	7.3e-07	2.5e-06	1.2e-06	0	2.6e-07	3.2e-07	30	3	10	8	0	1	1	3.1	0.0097	0.015
2610035D17Rik	Other	1.7e-06	5.9e-07	0	7.6e-07	0	7.6e-07	2.1e-06	4.8e-07	5.9e-07	0	4.5e-07	0	5.7e-07	2e-06	27	1	0	3	0	2	2	4.3	0.032	0.048
2610037D02Rik	Other	1e-06	2.3e-06	1.2e-06	2.1e-06	0	3.2e-06	1.4e-06	3.2e-07	1.6e-06	1.1e-06	1.9e-06	0	3e-06	1.1e-06	18	3	2	3	0	2	2	4.1	0.54	0.64
2610044O15Rik8	Other	3.3e-06	7.7e-07	7.5e-07	0	8e-07	0	1.3e-06	6.4e-07	5.6e-07	7.5e-07	0	8e-07	0	1.3e-06	55	2	1	0	1	0	1	2.9	5.9e-09	1.3e-08
2610204G07Rik	Other	1.2e-07	0	0	0	0	0	0	1.2e-07	0	0	0	0	0	0	1	0	0	0	0	0	0	1	0.98	0.98
2610206C17Rik	Other	0	0	0	0	0	0	3e-07	0	0	0	0	0	0	3e-07	0	0	0	0	0	0	1	7	0.16	0.23
2610301B20Rik	Other	1e-06	0	3.3e-06	2.7e-07	0	0	2.8e-06	2.6e-07	0	3.1e-06	2.7e-07	0	0	2.8e-06	21	0	2	1	0	0	1	4.3	0.02	0.032
2610305D13Rik	Other	7.9e-07	0	0	0	9.5e-07	0	0	3.9e-07	0	0	0	9.5e-07	0	0	7	0	0	0	1	0	0	3.2	0.24	0.32
2610306M01Rik	Other	2.4e-06	6.8e-06	2.1e-06	3.2e-06	0	4.7e-07	0	5e-07	6.2e-06	1.5e-06	2.5e-06	0	4.7e-07	0	38	4	2	3	0	1	0	2.5	0.00036	0.00063
2610318N02Rik	Other	6.8e-06	0	2.2e-07	0	0	0	0	1.1e-06	0	2.2e-07	0	0	0	0	119	0	1	0	0	0	0	1.1	2.1e-26	7.3e-26
2610507B11Rik	Other	6.1e-05	6.5e-05	5.7e-05	5.9e-05	0.00012	5.6e-05	3.5e-05	3e-06	1.2e-05	9e-06	7.8e-06	2.7e-05	1e-05	8.7e-06	751	57	64	107	31	57	25	3.9	2.7e-49	1.5e-48
2610507I01Rik	Other	1.5e-06	8.3e-07	2.6e-06	1.9e-07	0	3.2e-06	0	4.7e-07	8.3e-07	1.7e-06	1.5e-07	0	2.8e-06	0	23	1	4	2	0	2	0	3.7	0.074	0.11
2610528A11Rik	Other	1e-05	1.7e-06	1.8e-06	1.6e-07	0	1.9e-06	4.2e-06	1.2e-06	9.3e-07	1.5e-06	1.3e-07	0	1.9e-06	2.9e-06	175	4	2	2	0	1	3	3	7.1e-34	3e-33
2610528J11Rik	Other	5.1e-05	5.2e-05	6e-05	5.6e-05	4.4e-05	3.4e-05	5.5e-05	3e-06	9.4e-06	9.6e-06	6.2e-06	1.2e-05	6.6e-06	1.1e-05	635	48	62	119	19	46	36	3.9	3.2e-31	1.3e-30
2700012I20Rik	Other	1.4e-07	0	0	0	0	0	0	9.8e-08	0	0	0	0	0	0	3	0	0	0	0	0	0	1	0.76	0.83
2700016F22Rik	Other	4.5e-07	0	0	0	0	0	0	1.7e-07	0	0	0	0	0	0	10	0	0	0	0	0	0	1	0.081	0.12
2700029M09Rik	Other	3.8e-05	1.3e-05	3.6e-06	8.7e-06	9.9e-06	3.8e-06	4.7e-06	2.3e-06	3.5e-06	2.6e-06	2.5e-06	9.2e-06	2.2e-06	4.4e-06	497	19	5	19	2	4	2	2.6	2.4e-99	2.8e-98
2700033N17Rik	Other	0	0	3.2e-06	1e-06	0	4.6e-07	2.9e-06	0	0	2.5e-06	5.5e-07	0	4.6e-07	2.9e-06	0	0	2	4	0	1	1	4.8	0.028	0.043
2700038G22Rik	Other	3.4e-06	2.2e-05	5.9e-07	0	0	0	0	9.4e-07	2.2e-05	5.9e-07	0	0	0	0	54	2	1	0	0	0	0	1.9	8.7e-10	1.9e-09
2700046G09Rik	Other	2.4e-06	2.6e-06	8.7e-06	4.3e-06	5.4e-07	1.8e-06	0	9.5e-07	2.2e-06	5.5e-06	2.1e-06	5.4e-07	1.8e-06	0	28	2	4	8	1	1	0	3.2	0.098	0.14
2700049A03Rik	Other	5.3e-06	0	1.9e-07	1.2e-06	0	0	0	1.2e-06	0	1.9e-07	9.5e-07	0	0	0	73	0	1	2	0	0	0	1.6	5.2e-14	1.3e-13
2700060E02Rik	Other	0.00014	0.00011	0.00011	0.0001	7e-05	5.1e-05	3.2e-05	5.1e-06	1.5e-05	1.5e-05	1.1e-05	1.8e-05	9.3e-06	8.9e-06	1193	93	87	166	22	49	19	3.2	5.4e-139	9.7e-138
2700062C07Rik	Other	1.2e-05	9.4e-06	5.4e-06	7.6e-06	0	4.3e-06	3.7e-06	1.8e-06	4.1e-06	2.2e-06	3.4e-06	0	1.7e-06	2.3e-06	192	12	8	11	0	7	3	3	4e-25	1.4e-24
2700081O15Rik	Other	2.4e-06	0	2e-07	1.2e-07	0	0	0	5.1e-07	0	2e-07	1.2e-07	0	0	0	48	0	1	1	0	0	0	1.3	8.9e-09	1.9e-08
2700097O09Rik	Other	9.5e-06	1.1e-05	5.7e-06	7.6e-06	1.4e-05	6.9e-06	7.5e-06	1.1e-06	4.9e-06	2.4e-06	2.2e-06	8.6e-06	3.2e-06	4.5e-06	166	10	10	20	4	8	3	3.9	2.4e-14	6e-14
2700099C18Rik	Other	5.3e-06	0	1.9e-06	2e-07	3.4e-06	5.4e-07	0	1.1e-06	0	1.7e-06	2e-07	3.4e-06	5.4e-07	0	88	0	2	1	1	1	0	2.8	2.1e-16	5.6e-16
2810001G20Rik	Other	5.4e-06	4.3e-06	3.7e-06	5.5e-07	0	1.1e-06	0	6.1e-07	2.4e-06	2.3e-06	3.7e-07	0	1.1e-06	0	111	6	3	3	0	1	0	2.3	1.8e-18	5.2e-18
2810002D19Rik	Other	1.6e-06	1.7e-06	0	1e-06	6.1e-06	0	0	3.8e-07	1.1e-06	0	6.6e-07	5.8e-06	0	0	32	3	0	3	2	0	0	3.8	0.00088	0.0015
2810004N23Rik	Other	2.3e-05	1.3e-05	3.4e-06	2.7e-06	9.2e-07	7.2e-06	2.8e-06	1.7e-06	6.4e-06	1.9e-06	1.2e-06	9.2e-07	4.6e-06	2.8e-06	361	10	5	8	1	3	1	2.6	2.1e-73	1.8e-72
2810006K23Rik	Other	6.4e-06	1.8e-06	1.2e-06	3.6e-06	7.7e-07	6.6e-06	0	9e-07	1.1e-06	7.9e-07	1.8e-06	7.7e-07	5.7e-06	0	105	4	3	7	1	2	0	3.5	9.5e-15	2.4e-14
2810021J22Rik	Other	1.9e-06	5.1e-07	3.2e-06	9.9e-07	0	5.4e-07	1.9e-06	6.6e-07	3.7e-07	1.6e-06	8.4e-07	0	5.4e-07	1.9e-06	27	2	5	3	0	1	1	3.7	0.059	0.087
2810025M15Rik	Other	1.3e-05	1.5e-07	9e-07	5.8e-07	0	0	0	1.4e-06	1.5e-07	5.4e-07	4.1e-07	0	0	0	217	1	3	2	0	0	0	1.3	3.4e-48	1.8e-47
2810030D12Rik	Other	2.6e-07	0	2.1e-06	1.4e-06	0	0	0	1e-07	0	1.9e-06	1e-06	0	0	0	8	0	2	2	0	0	0	3.2	0.49	0.58
2810039B14Rik	Other	1.2e-06	1.3e-06	2.5e-07	1.4e-07	0	0	1.5e-06	3e-07	1.3e-06	2.5e-07	1.4e-07	0	0	1.5e-06	23	1	1	1	0	0	1	3.5	0.012	0.019
2810402E24Rik	Other	9.3e-06	4.3e-06	1.9e-06	4.3e-06	2e-06	3.6e-06	2.8e-06	1.8e-06	2.1e-06	1e-06	2e-06	2e-06	2e-06	2.8e-06	124	6	4	7	1	5	1	3.3	5.1e-16	1.4e-15
2810403A07Rik	Other	1.9e-05	1.6e-05	1.4e-05	9.5e-06	1e-05	4.8e-06	4.5e-05	1.7e-06	5.7e-06	5.3e-06	2.4e-06	4.2e-06	1.8e-06	1.3e-05	296	18	14	27	8	11	21	4.4	4e-26	1.4e-25
2810403D21Rik	Other	2e-06	1.4e-06	2.8e-06	3.3e-06	6.2e-06	6.4e-06	0	3.9e-07	7.6e-07	1.7e-06	2.6e-06	6.2e-06	3.4e-06	0	41	4	4	3	1	4	0	4.3	0.0052	0.0085
2810405F17Rik	Other	3.8e-07	0	0	0	0	0	8.3e-07	1.2e-07	0	0	0	0	0	8.3e-07	12	0	0	0	0	0	1	5.1	0.079	0.12
2810408A11Rik	Other	7.1e-06	6e-06	4.3e-06	1.1e-05	3.1e-06	9.8e-06	5.5e-06	8.9e-07	2e-06	2e-06	3.5e-06	3.1e-06	4.6e-06	3.7e-06	127	11	7	14	1	7	4	4	9e-11	2.1e-10
2810408I11Rik	Other	6.9e-06	3.3e-06	1.7e-05	7.9e-06	8.2e-06	1.1e-05	6.5e-07	8.5e-07	1.3e-06	6.4e-06	2.8e-06	6e-06	4.6e-06	4.7e-07	129	8	13	12	3	13	2	3.8	5e-09	1.1e-08
2810410L24Rik	Other	1.3e-06	9.5e-06	8.9e-07	1.6e-06	5.4e-07	0	0	2.9e-07	5.8e-06	6.9e-07	1.2e-06	5.4e-07	0	0	28	5	2	4	1	0	0	2.3	0.0052	0.0085
2810414N06Rik	Other	7.7e-07	0	0	0	0	0	0	2.4e-07	0	0	0	0	0	0	15	0	0	0	0	0	0	1	0.0098	0.016
2810417H13Rik	Enterocyte	0.00038	1.5e-05	3.9e-05	2e-05	0	5.4e-06	3.8e-06	2.9e-05	6.9e-06	2.9e-05	1e-05	0	2.9e-06	3.8e-06	655	6	5	6	0	4	1	1.4	2.4e-164	5.5e-163
2810425M01Rik	Other	3.5e-07	0	0	0	0	0	0	1.8e-07	0	0	0	0	0	0	5	0	0	0	0	0	0	1	0.47	0.56
2810428I15Rik	Other	5.8e-05	4e-05	4.1e-05	2.6e-05	1.2e-05	2.9e-05	1.8e-05	3.8e-06	7.3e-06	9.4e-06	7e-06	4e-06	9.4e-06	6.5e-06	662	47	36	46	10	18	12	3.2	4.3e-90	4.4e-89
2810429I04Rik	Other	3.4e-07	0	0	0	0	0	0	1.6e-07	0	0	0	0	0	0	7	0	0	0	0	0	0	1	0.25	0.33
2810454H06Rik	Other	7.5e-07	0	1.7e-06	3e-07	0	0	3.8e-06	2.5e-07	0	1.3e-06	3e-07	0	0	2.8e-06	13	0	3	1	0	0	2	5.1	0.25	0.33
2810455O05Rik	Other	6.7e-08	0	0	0	0	0	0	3.4e-08	0	0	0	0	0	0	4	0	0	0	0	0	0	1	0.61	0.7
2810459M11Rik	Other	1.5e-05	1.9e-05	7.7e-06	2.1e-06	3.8e-06	2.3e-06	5.2e-07	1.6e-06	9e-06	2.7e-06	9.4e-07	3.8e-06	1.9e-06	5.2e-07	226	14	11	8	1	2	1	2.4	8.6e-36	3.8e-35
2810474O19Rik	Enterocyte	0.00015	0.00015	0.00016	0.00015	0.00046	0.00029	0.001	2.9e-05	7.3e-05	4.5e-05	2.1e-05	0.00015	4.1e-05	0.00012	280	20	33	85	24	82	112	5.3	2.7e-16	7.4e-16
2900005J15Rik	Other	4.5e-07	0	0	0	0	0	0	2.3e-07	0	0	0	0	0	0	6	0	0	0	0	0	0	1	0.35	0.44
2900009J06Rik	Other	2.7e-07	0	0	0	0	0	0	1.3e-07	0	0	0	0	0	0	5	0	0	0	0	0	0	1	0.47	0.56
2900011O08Rik	Other	0	0	0	0	0	4.2e-07	0	0	0	0	0	0	4.2e-07	0	0	0	0	0	0	1	0	6	0.21	0.28
2900026A02Rik	Other	4.3e-05	9.8e-05	9.9e-05	0.00011	0.0002	0.00015	0.00019	2.9e-06	1.8e-05	1.2e-05	9.8e-06	3.7e-05	1.6e-05	2.3e-05	513	77	93	179	54	134	102	4.7	9.9e-06	1.9e-05
2900052L18Rik	Other	1.5e-07	0	1.2e-06	0	0	0	0	1.1e-07	0	1.2e-06	0	0	0	0	3	0	1	0	0	0	0	2.8	0.73	0.82
2900055J20Rik	Other	1.6e-05	1.7e-05	1.6e-05	1.4e-05	1.7e-05	1.9e-05	1.4e-05	2e-06	6.1e-06	4.8e-06	3.6e-06	7.8e-06	4.8e-06	5.1e-06	169	14	18	31	7	20	10	4	3e-05	5.5e-05
2900060B14Rik	Other	1.9e-05	2.2e-05	1.2e-05	8.2e-06	2.5e-05	2.2e-05	2.8e-05	1.4e-06	7.3e-06	4.9e-06	2.1e-06	9.4e-06	6.8e-06	8.6e-06	279	14	14	21	11	15	22	4.3	1e-22	3.2e-22
2900076A07Rik	Other	1.9e-06	5.4e-07	2.5e-07	2.8e-07	3.4e-06	1.3e-06	0	6.1e-07	5.4e-07	2.5e-07	2.8e-07	3.4e-06	9.6e-07	0	37	1	1	1	1	2	0	3.9	0.00015	0.00026
2900076G11Rik	Other	1.1e-07	0	0	0	0	0	0	6.8e-08	0	0	0	0	0	0	3	0	0	0	0	0	0	1	0.76	0.83
2900092C05Rik	Other	5.5e-05	2.8e-05	6e-06	2.6e-06	1.7e-05	8.3e-07	1.2e-06	2.7e-06	7.3e-06	2.6e-06	9.5e-07	1.2e-05	6.5e-07	1.2e-06	704	29	8	9	5	2	1	2.1	2.7e-161	5.9e-160
2900093K20Rik	Other	2.3e-06	7.1e-07	7e-07	3.2e-07	0	1e-06	5.1e-07	5e-07	5.2e-07	6.1e-07	2.3e-07	0	1e-06	5.1e-07	39	2	2	2	0	1	1	3.1	0.00028	0.00049
2900097C17Rik	Other	3.6e-07	1.5e-06	0	0	4.8e-06	0	3.7e-06	2.1e-07	1.5e-06	0	0	4.8e-06	0	3.7e-06	7	1	0	0	1	0	1	5.2	0.46	0.56
3000002C10Rik	Other	1.4e-05	3e-05	2.6e-05	2.9e-05	8e-06	1.7e-05	1.7e-05	1.4e-06	6.6e-06	6.8e-06	5.3e-06	3.9e-06	5.4e-06	5.6e-06	211	32	25	60	5	18	12	3.8	2.2e-10	4.9e-10
3010003L21Rik	Other	5.6e-06	1.4e-06	0	1.4e-06	7.7e-07	0	4.6e-06	8.9e-07	8.6e-07	0	9.4e-07	7.7e-07	0	3.3e-06	92	3	0	3	1	0	2	3.6	2.1e-15	5.4e-15
3010026O09Rik	Other	3.8e-06	3.5e-06	0	2.5e-06	2.6e-06	2.9e-07	0	6.7e-07	2.5e-06	0	1.5e-06	2.6e-06	2.9e-07	0	70	3	0	5	1	1	0	2.8	3.8e-10	8.5e-10
3110002H16Rik	Other	1.5e-05	2.1e-05	1.3e-05	1.5e-05	1.3e-05	1.6e-05	1.5e-05	1.5e-06	6.1e-06	4.5e-06	4.5e-06	6.1e-06	6.1e-06	5.7e-06	248	21	16	26	6	13	13	3.9	5.7e-19	1.6e-18
3110009E18Rik	Other	2.5e-06	0	1.6e-07	9.4e-07	3e-06	0	0	3.9e-07	0	1.6e-07	5.5e-07	3e-06	0	0	59	0	1	3	1	0	0	3.3	9.4e-10	2.1e-09
3110021N24Rik	Other	4.5e-07	1.4e-06	3.1e-07	0	0	0	0	2.4e-07	9.9e-07	3.1e-07	0	0	0	0	6	2	1	0	0	0	0	1.9	0.15	0.21
3110040N11Rik	Other	1.3e-05	6.9e-06	6.7e-06	1e-05	1.5e-06	2e-06	0	1.5e-06	2.2e-06	2.7e-06	2.8e-06	1.5e-06	2e-06	0	216	15	10	25	1	1	0	2.7	1.3e-28	4.8e-28
3110043O21Rik	Other	6.5e-05	2.7e-05	2.6e-05	9.9e-06	3.4e-06	1.1e-05	7.1e-06	2.9e-06	8e-06	6.9e-06	3e-06	2.4e-06	3.5e-06	3.7e-06	764	31	25	18	2	11	6	2.5	1.7e-154	3.6e-153
3110045C21Rik	Other	8.9e-07	0	4.3e-07	1.2e-07	0	0	0	2.1e-07	0	4.3e-07	1.2e-07	0	0	0	23	0	1	1	0	0	0	1.8	0.0021	0.0035
3110052M02Rik	Other	7.2e-07	1.6e-06	0	1.2e-06	1.2e-06	0	0	1.9e-07	1.3e-06	0	7.8e-07	1.2e-06	0	0	16	2	0	4	1	0	0	3.1	0.13	0.18
3110053B16Rik	Other	4.8e-06	3.6e-06	9.5e-06	5.2e-06	1.7e-06	8.3e-06	3.8e-06	8.4e-07	2.4e-06	3.8e-06	2e-06	1.7e-06	7.7e-06	2.3e-06	74	4	9	14	1	2	3	4	0.00012	0.00021
3110056K07Rik	Other	2.4e-06	1.9e-06	0	3.2e-06	0	0	0	5.3e-07	1.1e-06	0	2.1e-06	0	0	0	43	3	0	4	0	0	0	2.5	5.5e-06	1e-05
3110062M04Rik	Other	1.8e-06	1.1e-06	4.3e-07	0	1e-05	5.2e-07	1.5e-06	4.9e-07	9.3e-07	4.3e-07	0	9.2e-06	4.1e-07	1.5e-06	33	2	1	0	2	2	1	4.5	0.0018	0.003
3110067C02Rik	Other	1.4e-07	0	0	0	0	0	0	6.9e-08	0	0	0	0	0	0	5	0	0	0	0	0	0	1	0.47	0.56
3110070M22Rik	Other	1.7e-07	0	0	1.3e-06	0	1.9e-07	0	1.2e-07	0	0	1.1e-06	0	1.9e-07	0	3	0	0	2	0	1	0	3.9	0.75	0.83
3110082I17Rik	Other	1e-05	7.5e-07	0	1e-06	1.2e-06	1.9e-07	0	9.6e-07	7.5e-07	0	5.9e-07	1.2e-06	1.9e-07	0	192	1	0	3	1	1	0	1.7	1.4e-41	6.6e-41
3110083C13Rik	Other	1.8e-07	0	0	0	0	0	0	9.3e-08	0	0	0	0	0	0	4	0	0	0	0	0	0	1	0.61	0.7
3300002A11Rik	Other	3.6e-07	0	0	0	0	0	0	1.3e-07	0	0	0	0	0	0	10	0	0	0	0	0	0	1	0.081	0.12
3300002I08Rik	Other	4.5e-07	2.2e-07	1.2e-06	0	6.7e-07	0	0	1.6e-07	2.2e-07	1.2e-06	0	6.7e-07	0	0	10	1	1	0	1	0	0	3.1	0.28	0.36
3300005D01Rik	Other	5.2e-07	1.7e-07	2e-06	4.9e-06	0	2.1e-05	9.1e-05	1.8e-07	1.7e-07	1.7e-06	3.2e-06	0	7.8e-06	1.4e-05	10	1	2	4	0	15	55	6.6	1.5e-62	1e-61
3632451O06Rik	Other	2.7e-05	2.3e-05	6.5e-06	4e-06	3.4e-06	4e-06	4.2e-06	2.5e-06	5.3e-06	2.1e-06	1.4e-06	2.6e-06	2.1e-06	3.2e-06	355	29	12	13	2	4	2	2.5	4.7e-60	3.2e-59
3830403N18Rik	Other	0	0	0	9.7e-07	0	0	0	0	0	0	9.7e-07	0	0	0	0	0	0	1	0	0	0	4	0.42	0.52
3830406C13Rik	Other	1.6e-05	1.9e-05	1.9e-05	2.2e-05	5.7e-06	6.6e-06	1.1e-05	1.6e-06	4.4e-06	5.3e-06	4.3e-06	5.7e-06	2.3e-06	5.1e-06	237	24	19	45	1	11	8	3.4	4.9e-18	1.4e-17
3830408C21Rik	Other	6.2e-08	0	0	0	0	0	0	4.4e-08	0	0	0	0	0	0	2	0	0	0	0	0	0	1	0.9	0.94
3930402G23Rik	Other	3.7e-07	5.9e-07	4.5e-06	0	0	0	7.1e-07	1.2e-07	5.9e-07	3.5e-06	0	0	0	7.1e-07	10	1	2	0	0	0	1	3.2	0.37	0.46
4430402I18Rik	Other	2.2e-06	7.7e-06	2.3e-06	2.3e-06	3.9e-06	1.2e-05	6.7e-07	6e-07	4.5e-06	1.7e-06	1.6e-06	3.9e-06	5.8e-06	6.7e-07	24	5	2	5	1	5	1	4.2	0.22	0.3
4632404H12Rik	Other	3.3e-06	0	2.6e-07	1.7e-07	0	0	2.1e-06	1e-06	0	2.6e-07	1.7e-07	0	0	2.1e-06	50	0	1	1	0	0	1	3.3	1.2e-08	2.4e-08
4632411P08Rik	Other	1.1e-06	3.1e-07	0	0	0	4.5e-06	0	4.3e-07	3.1e-07	0	0	0	3.7e-06	0	17	1	0	0	0	2	0	4.8	0.035	0.053
4632415L05Rik	Other	4.1e-06	2.8e-06	4.3e-06	4.3e-06	2.2e-06	6.3e-06	6.5e-06	5.2e-07	1.6e-06	3.4e-06	2.1e-06	1.5e-06	3.6e-06	3.6e-06	90	5	5	8	2	5	4	4.4	4.4e-07	8.9e-07
4632427E13Rik	Other	4.3e-06	2.5e-06	2.8e-06	6.3e-06	8.5e-06	1.2e-05	6.3e-05	9.3e-07	1.3e-06	1.6e-06	2.6e-06	4.3e-06	5e-06	1.2e-05	53	4	3	10	4	10	32	6	7.3e-09	1.6e-08
4632428C04Rik	Other	8.3e-07	1.1e-06	0	1.1e-07	0	0	0	2.5e-07	8.2e-07	0	1.1e-07	0	0	0	16	2	0	1	0	0	0	1.7	0.029	0.044
4632432E15Rik	Other	5.9e-08	0	0	0	0	0	0	4.2e-08	0	0	0	0	0	0	2	0	0	0	0	0	0	1	0.9	0.94
4731419I09Rik	Other	8e-08	0	0	0	0	0	1.6e-06	4.7e-08	0	0	0	0	0	1.6e-06	3	0	0	0	0	0	1	6.7	0.77	0.84
4732416N19Rik	Other	1e-06	5.3e-07	0	0	1.7e-06	2.2e-07	0	2.6e-07	5.3e-07	0	0	1.7e-06	2.2e-07	0	22	1	0	0	1	1	0	3.4	0.0057	0.0092
4732419C18Rik	Other	1e-06	5e-07	2.3e-06	1.6e-06	0	9.5e-07	0	2.8e-07	5e-07	1.3e-06	1.4e-06	0	7.4e-07	0	20	1	3	3	0	2	0	3.3	0.24	0.32
4732440D04Rik	Other	1.4e-06	0	1.7e-06	1.7e-07	1.1e-06	8.6e-07	0	6.5e-07	0	1.5e-06	1.7e-07	1.1e-06	8.6e-07	0	15	0	2	1	1	1	0	3.4	0.23	0.3
4732463B04Rik	Other	0	0	0	3.1e-07	0	0	0	0	0	0	3.1e-07	0	0	0	0	0	0	1	0	0	0	4	0.42	0.52
4732465J04Rik	Other	1.1e-06	0	0	0	0	0	0	8e-07	0	0	0	0	0	0	3	0	0	0	0	0	0	1	0.76	0.83
4732471J01Rik	Other	3.3e-07	0	0	8.7e-07	0	3e-07	2.8e-07	2.4e-07	0	0	6.8e-07	0	2.3e-07	2.8e-07	5	0	0	2	0	2	1	4.3	0.82	0.89
4732490B19Rik	Other	6.8e-07	0	1e-06	2e-06	0	3.7e-07	0	3.1e-07	0	1e-06	2e-06	0	3.7e-07	0	11	0	1	1	0	1	0	3.4	0.39	0.49
4732491K20Rik	Other	1.3e-06	2.7e-06	8e-07	9.1e-07	0	0	0	3.8e-07	1.4e-06	8e-07	8.3e-07	0	0	0	22	4	1	2	0	0	0	2.2	0.0049	0.008
4831440E17Rik	Other	3.9e-07	0	0	0	0	0	0	2.3e-07	0	0	0	0	0	0	6	0	0	0	0	0	0	1	0.35	0.44
4833403J16Rik	Other	2e-06	9.3e-07	0	0	0	0	0	7e-07	7.5e-07	0	0	0	0	0	32	2	0	0	0	0	0	1.3	1.4e-05	2.6e-05
4833407H14Rik	Enterocyte	1.9e-06	4.7e-06	1.2e-05	7.7e-06	4.2e-06	1.2e-05	3.8e-05	7.9e-07	2.4e-06	6.6e-06	5.9e-06	4.2e-06	7e-06	1.7e-05	8	4	4	3	1	5	8	5.4	0.015	0.024
4833413G10Rik	Other	9.6e-07	4.3e-06	0	2.1e-06	0	0	0	2.3e-07	4.1e-06	0	1.8e-06	0	0	0	22	2	0	2	0	0	0	2.4	0.0072	0.012
4833417C18Rik	Other	5.3e-07	7.1e-07	0	0	0	0	0	1.4e-07	7.1e-07	0	0	0	0	0	17	1	0	0	0	0	0	1.6	0.0086	0.014
4833418N02Rik	Other	2.5e-06	8.5e-07	7e-06	8.2e-06	1.1e-06	9.4e-07	3.8e-06	7.2e-07	6e-07	4e-06	2.6e-06	1.1e-06	9.4e-07	2.8e-06	41	2	6	14	1	1	2	3.9	0.019	0.029
4833420G17Rik	Other	1.5e-05	1e-05	5.6e-06	1.6e-05	2.2e-05	4.3e-05	1.8e-05	1.4e-06	3.1e-06	1.8e-06	3.5e-06	9.7e-06	1.2e-05	6.4e-06	246	14	13	33	8	23	12	4.7	3.4e-15	8.9e-15
4833422C13Rik	Other	0	0	0	0	0	1.2e-06	0	0	0	0	0	0	8.1e-07	0	0	0	0	0	0	3	0	6	0.00028	0.0005
4833439L19Rik	Other	6.7e-05	9.9e-05	0.00015	0.00015	0.00012	0.00013	9.9e-05	3.2e-06	1.3e-05	1.6e-05	1.3e-05	2.6e-05	2.4e-05	1.5e-05	757	87	119	212	39	101	61	4.2	1.9e-14	4.9e-14
4833445I07Rik	Other	1.7e-06	0	0	0	0	1.5e-07	1.5e-06	6.2e-07	0	0	0	0	1.5e-07	1.5e-06	29	0	0	0	0	1	1	3.8	0.00013	0.00023
4921504E06Rik	Other	7.2e-07	0	0	1.6e-06	0	0	0	5.5e-07	0	0	1.6e-06	0	0	0	2	0	0	1	0	0	0	3.1	0.9	0.95
4921506M07Rik	Other	2.2e-07	0	6.9e-07	7.6e-07	0	2.8e-07	1.2e-06	1.2e-07	0	6.9e-07	7.6e-07	0	2.8e-07	1.2e-06	4	0	1	1	0	1	1	4.9	0.99	0.99
4921507P07Rik	Other	2.8e-07	0	0	8.2e-07	0	0	0	1.3e-07	0	0	8.2e-07	0	0	0	6	0	0	1	0	0	0	3.2	0.55	0.66
4921524J17Rik	Other	1.1e-05	5.5e-06	7.9e-06	3e-06	8.7e-07	0	0	1.2e-06	1.8e-06	3.6e-06	1.6e-06	6.3e-07	0	0	205	10	10	7	2	0	0	2.2	9.3e-34	3.9e-33
4921531C22Rik	Other	2.6e-06	2.1e-06	3.6e-06	7.2e-07	3.9e-06	2.9e-06	0	9.4e-07	1.1e-06	2.2e-06	5e-07	3.9e-06	1.9e-06	0	37	4	4	3	1	3	0	3.6	0.01	0.016
4930402H24Rik	Other	1e-05	1.7e-05	2.2e-05	2.9e-05	3.9e-05	4e-05	3.9e-05	1.5e-06	7.8e-06	4.6e-06	5.8e-06	1.4e-05	9.6e-06	1.2e-05	155	15	35	49	11	30	17	4.8	0.15	0.21
4930403P22Rik	Other	2.4e-07	4e-07	0	0	3e-06	0	0	2.2e-07	4e-07	0	0	3e-06	0	0	2	1	0	0	1	0	0	4.4	0.18	0.25
4930404A12Rik	Other	4.4e-07	0	0	0	0	0	0	2.9e-07	0	0	0	0	0	0	3	0	0	0	0	0	0	1	0.76	0.83
4930404I05Rik	Other	8.1e-08	0	0	0	0	0	0	5.1e-08	0	0	0	0	0	0	3	0	0	0	0	0	0	1	0.76	0.83
4930404N11Rik	Other	2.3e-07	0	0	0	0	0	0	1.7e-07	0	0	0	0	0	0	4	0	0	0	0	0	0	1	0.61	0.7
4930412M03Rik	Other	3.4e-07	0	0	0	0	0	0	1.4e-07	0	0	0	0	0	0	7	0	0	0	0	0	0	1	0.25	0.33
4930415O20Rik	Other	4.5e-06	1.8e-06	2.1e-06	7.9e-07	7.7e-07	6.4e-07	7.1e-07	8.4e-07	1.8e-06	1.9e-06	6.8e-07	7.7e-07	6.4e-07	7.1e-07	76	1	2	2	1	1	1	2.7	5.9e-12	1.4e-11
4930417H01Rik	Other	9.6e-07	1.7e-06	8.3e-07	4e-06	1.5e-06	4.4e-07	0	3.1e-07	1.6e-06	8.3e-07	1.9e-06	1.5e-06	4.4e-07	0	14	2	1	5	1	1	0	3.5	0.45	0.56
4930427A07Rik	Other	1.1e-05	3.6e-07	4.9e-07	9e-07	1.3e-05	2.9e-07	2.2e-06	1.4e-06	3.6e-07	3.2e-07	5e-07	9.1e-06	2.9e-07	1.8e-06	187	1	3	4	2	1	2	3.5	4.1e-36	1.8e-35
4930430F08Rik	Other	3.7e-06	1.8e-06	1.6e-06	1.5e-06	0	0	0	1.4e-06	1.6e-06	1e-06	1.5e-06	0	0	0	39	2	3	1	0	0	0	2.1	2.4e-05	4.5e-05
4930432B10Rik	Other	0	0	0	0	0	0	3.7e-06	0	0	0	0	0	0	3.7e-06	0	0	0	0	0	0	1	7	0.16	0.23
4930432E11Rik	Other	8.8e-07	0	0	0	0	0	0	7.1e-07	0	0	0	0	0	0	4	0	0	0	0	0	0	1	0.61	0.7
4930439D14Rik	Other	3.4e-08	0	0	0	0	0	0	3.4e-08	0	0	0	0	0	0	1	0	0	0	0	0	0	1	0.98	0.98
4930444M15Rik	Other	5.8e-08	0	0	0	3e-06	2.6e-06	0	5.8e-08	0	0	0	3e-06	2.6e-06	0	1	0	0	0	1	1	0	5.4	0.19	0.26
4930447C04Rik	Other	1.1e-07	5.2e-06	0	0	5.3e-06	2.6e-06	6e-06	8.9e-08	3.6e-06	0	0	5.3e-06	1.9e-06	4.3e-06	2	2	0	0	1	2	3	4.9	0.03	0.046
4930447N08Rik	Other	8.6e-07	1.2e-06	0	1.7e-06	0	0	0	2.6e-07	9.8e-07	0	9.8e-07	0	0	0	15	2	0	4	0	0	0	2.7	0.094	0.14
4930448K20Rik	Other	1.6e-07	0	0	1.7e-07	0	0	5.6e-07	1.5e-07	0	0	1.3e-07	0	0	5.6e-07	2	0	0	2	0	0	1	5.3	0.63	0.73
4930449A18Rik	Other	5.2e-07	3.6e-06	0	0	0	5.8e-07	0	3.7e-07	3.6e-06	0	0	0	5.8e-07	0	4	1	0	0	0	1	0	2.4	0.61	0.7
4930449I04Rik	Other	7.3e-08	0	0	0	0	0	0	5.3e-08	0	0	0	0	0	0	2	0	0	0	0	0	0	1	0.9	0.94
4930451G09Rik	Other	5.5e-07	0	0	0	0	0	0	2.9e-07	0	0	0	0	0	0	5	0	0	0	0	0	0	1	0.47	0.56
4930452N14Rik	Other	5.1e-06	1.1e-05	8.2e-06	8.3e-06	9.2e-06	8.7e-06	0	1.2e-06	6.5e-06	4e-06	3.1e-06	9.2e-06	4.7e-06	0	28	3	5	9	1	4	0	3.6	0.29	0.38
4930453N24Rik	Other	1.1e-05	9.9e-06	1.3e-05	6.5e-06	6.9e-06	6.8e-06	2.8e-06	1.3e-06	5.4e-06	5.8e-06	1.8e-06	3.5e-06	2.8e-06	1.9e-06	158	10	13	21	6	8	3	3.3	1e-11	2.4e-11
4930455G09Rik	Other	1.6e-07	0	0	0	0	0	0	9.2e-08	0	0	0	0	0	0	4	0	0	0	0	0	0	1	0.61	0.7
4930458D05Rik	Other	2.3e-06	9.7e-06	5e-06	6.9e-06	4.6e-06	8.9e-06	3.5e-06	5.9e-07	4.2e-06	3.7e-06	2.1e-06	3.8e-06	4.6e-06	3.2e-06	32	10	4	16	2	5	2	4	0.0025	0.0041
4930461G14Rik	Other	4.9e-08	0	0	0	0	0	0	3.5e-08	0	0	0	0	0	0	2	0	0	0	0	0	0	1	0.9	0.94
4930463O16Rik	Other	5.4e-07	1.2e-06	0	0	0	0	0	3.4e-07	1.2e-06	0	0	0	0	0	3	1	0	0	0	0	0	1.7	0.46	0.56
4930469G21Rik	Other	1.1e-06	0	0	5.3e-07	0	0	5.6e-07	9e-07	0	0	5.3e-07	0	0	5.6e-07	3	0	0	1	0	0	1	3.3	0.89	0.94
4930470G03Rik	Other	2e-06	3.5e-06	2.1e-07	2.4e-06	9.5e-07	0	8.9e-07	1.2e-06	3.5e-06	2.1e-07	1.9e-06	9.5e-07	0	8.9e-07	6	1	1	2	1	0	1	3.1	0.91	0.95
4930480E11Rik	Other	8.6e-08	1.9e-07	0	0	0	0	0	6.1e-08	1.9e-07	0	0	0	0	0	2	1	0	0	0	0	0	1.7	0.39	0.49
4930480K23Rik	Other	6.4e-07	1.5e-07	6.1e-07	0	0	0	0	2.7e-07	1.5e-07	6.1e-07	0	0	0	0	10	1	1	0	0	0	0	2	0.22	0.29
4930481A15Rik	Other	2e-06	5.4e-06	2.3e-06	2e-06	0	2.7e-07	0	6.1e-07	4.4e-06	1.4e-06	1.1e-06	0	2.7e-07	0	29	4	5	6	0	1	0	2.4	0.032	0.049
4930481B07Rik	Other	1e-06	0	0	0	0	0	0	8.7e-07	0	0	0	0	0	0	5	0	0	0	0	0	0	1	0.47	0.56
4930483J18Rik	Other	1.9e-07	0	0	0	0	0	0	9e-08	0	0	0	0	0	0	5	0	0	0	0	0	0	1	0.47	0.56
4930500F04Rik	Other	4.1e-08	0	0	0	0	0	0	4.1e-08	0	0	0	0	0	0	1	0	0	0	0	0	0	1	0.98	0.98
4930503L19Rik	Other	1.8e-07	0	0	0	0	0	0	8.7e-08	0	0	0	0	0	0	5	0	0	0	0	0	0	1	0.47	0.56
4930505N22Rik	Other	4.9e-06	1.3e-06	1e-06	7.6e-07	7.3e-06	2.1e-07	8.9e-07	1.5e-06	6.3e-07	5.9e-07	4.8e-07	5.3e-06	2.1e-07	8.9e-07	60	5	3	3	2	1	1	3.5	1.4e-06	2.8e-06
4930506C21Rik	Other	3.1e-07	4.4e-07	1.7e-06	1.2e-07	1.1e-06	0	0	1.3e-07	3.2e-07	1.6e-06	1.2e-07	1.1e-06	0	0	8	2	2	1	1	0	0	3.4	0.35	0.45
4930507D05Rik	Other	3.4e-07	0	0	0	0	0	0	1.3e-07	0	0	0	0	0	0	8	0	0	0	0	0	0	1	0.17	0.24
4930509G22Rik	Other	5.6e-07	0	0	0	9.2e-06	8.3e-07	0	1.9e-07	0	0	0	9.2e-06	8.3e-07	0	12	0	0	0	1	1	0	4.9	0.12	0.17
4930511E03Rik	Other	9.2e-08	0	0	0	0	0	0	9.2e-08	0	0	0	0	0	0	1	0	0	0	0	0	0	1	0.98	0.98
4930513N10Rik	Other	1.4e-06	1.5e-06	0	0	0	0	0	7.2e-07	1.3e-06	0	0	0	0	0	12	2	0	0	0	0	0	1.5	0.037	0.056
4930519F16Rik	Other	2.1e-08	1.8e-07	0	0	0	8.9e-07	0	2.1e-08	1.8e-07	0	0	0	8.9e-07	0	1	1	0	0	0	1	0	5.2	0.29	0.38
4930519G04Rik	Other	1.2e-07	0	0	0	7.1e-06	0	0	1.2e-07	0	0	0	7.1e-06	0	0	1	0	0	0	1	0	0	4.9	0.095	0.14
4930520O04Rik	Other	6.2e-07	0	0	0	0	0	0	3.3e-07	0	0	0	0	0	0	10	0	0	0	0	0	0	1	0.081	0.12
4930522L14Rik	Other	2.7e-06	9.4e-07	1e-06	0	0	9e-07	0	8.2e-07	7.7e-07	8.7e-07	0	0	9e-07	0	39	2	2	0	0	1	0	2.3	1.2e-05	2.4e-05
4930523C07Rik	Other	4.1e-06	0	0	0	0	0	0	1e-06	0	0	0	0	0	0	67	0	0	0	0	0	0	1	2.2e-14	5.6e-14
4930524J08Rik	Other	4.2e-07	1.1e-06	0	7.6e-07	0	0	0	1.8e-07	1.1e-06	0	7.6e-07	0	0	0	11	1	0	1	0	0	0	2.5	0.19	0.25
4930524O07Rik	Other	5.6e-07	0	0	0	0	0	0	1.5e-07	0	0	0	0	0	0	18	0	0	0	0	0	0	1	0.0025	0.0042
4930524O08Rik	Other	0	0	0	2.7e-07	0	0	0	0	0	0	2.7e-07	0	0	0	0	0	0	1	0	0	0	4	0.42	0.52
4930528J11Rik	Other	1.6e-06	8.1e-06	4.7e-06	3e-06	9.8e-07	4.9e-06	1.2e-06	4.2e-07	6.9e-06	2.4e-06	1.5e-06	9.8e-07	3.6e-06	8.4e-07	25	5	6	8	1	4	2	3.5	0.47	0.56
4930529C04Rik	Other	3.5e-06	8.5e-06	5.9e-06	7.3e-06	3.1e-06	9.4e-06	7.2e-06	9.2e-07	5.2e-06	2e-06	2.6e-06	2.8e-06	4.6e-06	3.3e-06	30	5	10	10	2	6	5	4.2	0.62	0.71
4930532G15Rik	Other	3.3e-06	3.1e-06	4.9e-06	4.1e-06	0	1.1e-05	4.1e-06	7.1e-07	2.6e-06	2.4e-06	1.9e-06	0	4.8e-06	3.5e-06	52	2	5	8	0	9	2	4.4	0.012	0.019
4930534D22Rik	Other	4.9e-08	0	0	0	0	0	0	3.6e-08	0	0	0	0	0	0	2	0	0	0	0	0	0	1	0.9	0.94
4930537H20Rik	Other	0	0	1.2e-06	0	3.9e-06	1.5e-06	0	0	0	1.2e-06	0	3.9e-06	1.5e-06	0	0	0	1	0	1	1	0	4.9	0.067	0.099
4930538E20Rik	Other	3.1e-08	0	0	0	0	0	0	3.1e-08	0	0	0	0	0	0	1	0	0	0	0	0	0	1	0.98	0.98
4930539E08Rik	Enterocyte	2.7e-05	9.5e-05	4e-05	7.4e-05	0.0001	0.00031	0.00093	4.9e-06	6.8e-05	2e-05	2.2e-05	3.7e-05	5.3e-05	0.00011	82	4	9	39	13	80	128	6	2.2e-88	2.2e-87
4930539J05Rik	Other	1.1e-07	0	0	0	0	0	0	6.6e-08	0	0	0	0	0	0	3	0	0	0	0	0	0	1	0.76	0.83
4930547E08Rik	Other	3e-07	0	0	0	0	0	0	3e-07	0	0	0	0	0	0	1	0	0	0	0	0	0	1	0.98	0.98
4930548G14Rik	Other	2.2e-07	0	0	0	0	0	0	2.2e-07	0	0	0	0	0	0	1	0	0	0	0	0	0	1	0.98	0.98
4930550C14Rik	Other	2.3e-08	0	0	0	0	0	0	2.3e-08	0	0	0	0	0	0	1	0	0	0	0	0	0	1	0.98	0.98
4930552N02Rik	Other	2.1e-05	6.1e-06	2.7e-06	3.3e-06	1.3e-06	4.1e-06	7.7e-06	1.4e-06	3.8e-06	1.3e-06	1.1e-06	1.3e-06	2.6e-06	4.4e-06	354	8	6	13	1	3	4	3	3.3e-67	2.4e-66
4930552P12Rik	Other	0	0	1.7e-06	9.1e-07	0	1.6e-06	0	0	0	1.7e-06	6.5e-07	0	1.6e-06	0	0	0	1	2	0	1	0	4.4	0.22	0.3
4930554G22Rik	Other	6.2e-08	0	0	0	0	0	0	4.8e-08	0	0	0	0	0	0	2	0	0	0	0	0	0	1	0.9	0.94
4930556M19Rik	Other	6.4e-07	0	0	0	0	0	0	2.2e-07	0	0	0	0	0	0	12	0	0	0	0	0	0	1	0.036	0.054
4930557J02Rik	Other	0	0	2.8e-06	0	0	0	0	0	0	2.8e-06	0	0	0	0	0	0	1	0	0	0	0	3	0.11	0.16
4930558J18Rik	Other	3.8e-07	0	0	0	0	0	0	1.2e-07	0	0	0	0	0	0	12	0	0	0	0	0	0	1	0.036	0.054
4930558K02Rik	Other	1e-07	3.1e-07	0	0	5.8e-06	5.8e-07	3.6e-06	1e-07	3.1e-07	0	0	5.8e-06	5.8e-07	3.6e-06	1	1	0	0	1	1	1	5.6	0.24	0.32
4930562C15Rik	Other	1.6e-07	0	0	0	0	0	0	1.1e-07	0	0	0	0	0	0	2	0	0	0	0	0	0	1	0.9	0.94
4930563E22Rik	Other	1.1e-07	0	0	0	0	0	0	6.5e-08	0	0	0	0	0	0	3	0	0	0	0	0	0	1	0.76	0.83
4930573C15Rik	Other	1.1e-06	6.3e-07	7.6e-07	3.8e-07	2.1e-06	1.1e-06	2.6e-06	5.4e-07	6.3e-07	7.6e-07	2.7e-07	1.6e-06	8.1e-07	1.9e-06	11	1	1	2	2	2	2	4.8	0.9	0.94
4930577N17Rik	Other	3.7e-07	4.4e-07	0	2.3e-07	0	0	0	1.3e-07	4.4e-07	0	2.3e-07	0	0	0	10	1	0	1	0	0	0	2.1	0.25	0.33
4930579G24Rik	Other	1.9e-06	0	0	2.2e-06	0	1.8e-06	2.1e-06	4.2e-07	0	0	1.7e-06	0	1.4e-06	2.1e-06	38	0	0	2	0	2	1	4.5	3.7e-05	6.8e-05
4930579K19Rik	Other	4.4e-07	0	0	1.4e-07	0	0	0	1.6e-07	0	0	1.4e-07	0	0	0	9	0	0	1	0	0	0	1.7	0.25	0.33
4930581F22Rik	Other	2.2e-06	1.9e-05	2.4e-06	5.5e-06	1.5e-05	1.6e-05	1.6e-05	4.6e-07	1.8e-05	1.4e-06	2.8e-06	7.9e-06	7e-06	5.2e-06	43	3	4	7	5	10	12	4.6	0.33	0.42
4930586N03Rik	Other	1.5e-07	0	3.1e-07	0	0	0	0	7.4e-08	0	3.1e-07	0	0	0	0	5	0	1	0	0	0	0	2.3	0.58	0.68
4930589L23Rik	Other	3.8e-07	0	0	0	0	0	0	1.8e-07	0	0	0	0	0	0	5	0	0	0	0	0	0	1	0.47	0.56
4930589O11Rik	Other	6.5e-07	3.7e-06	0	6.1e-07	0	0	1.9e-06	2e-07	3.7e-06	0	6.1e-07	0	0	1.9e-06	15	1	0	1	0	0	1	3.5	0.1	0.15
4930590J08Rik	Other	0	0	0	1.3e-06	0	0	0	0	0	0	1.3e-06	0	0	0	0	0	0	1	0	0	0	4	0.42	0.52
4930594M17Rik	Other	8.3e-08	0	0	0	0	0	0	5.5e-08	0	0	0	0	0	0	3	0	0	0	0	0	0	1	0.76	0.83
4930594M22Rik	Other	1e-06	1.2e-06	1.1e-06	0	0	9.6e-07	0	4.4e-07	7.6e-07	1.1e-06	0	0	9.6e-07	0	19	3	1	0	0	1	0	2.9	0.013	0.021
4930597O21Rik	Other	3.2e-07	0	3e-07	1.1e-06	0	0	0	2e-07	0	3e-07	1.1e-06	0	0	0	4	0	1	1	0	0	0	3.3	0.84	0.91
4930599A14Rik	Other	5.7e-08	0	0	0	0	0	0	5.7e-08	0	0	0	0	0	0	1	0	0	0	0	0	0	1	0.98	0.98
4930599N23Rik	Other	0	0	4.9e-07	9.1e-07	0	0	0	0	0	4.9e-07	9.1e-07	0	0	0	0	0	1	1	0	0	0	3.7	0.3	0.39
4931406C07Rik	Enterocyte	0.00024	0.00039	0.00086	0.00075	0.0005	0.00063	0.00033	3.5e-05	5.2e-05	7.3e-05	4.7e-05	9.1e-05	8e-05	5.1e-05	548	91	178	313	50	158	78	4.1	4e-55	2.5e-54
4931406P16Rik	Other	8.9e-06	6.5e-06	3e-06	4.4e-06	3.7e-06	6.7e-06	7.2e-06	1.8e-06	4.3e-06	1.3e-06	1.2e-06	2.5e-06	3.2e-06	3.4e-06	133	8	8	15	3	7	6	3.9	5.4e-10	1.2e-09
4931414P19Rik	Other	3.6e-06	2.3e-06	0	4e-06	0	6.1e-07	5.7e-07	4.9e-07	1.2e-06	0	2.2e-06	0	6.1e-07	5.7e-07	82	5	0	5	0	1	1	2.9	2.8e-12	6.6e-12
4931415C17Rik	Other	1.9e-06	0	1.6e-06	2.2e-06	0	2.7e-06	0	9.9e-07	0	1.6e-06	1.6e-06	0	2.7e-06	0	7	0	1	2	0	1	0	3.8	0.82	0.89
4931423N10Rik	Other	7.9e-06	8.6e-06	6.5e-06	4.8e-06	4.5e-06	1.1e-05	7.7e-06	1.1e-06	3.5e-06	2.8e-06	2.1e-06	2.8e-06	3.6e-06	4e-06	132	14	9	12	3	14	6	4	1.2e-08	2.5e-08
4931428F04Rik	Other	1.2e-06	0	0	0	0	4.1e-06	0	4.2e-07	0	0	0	0	3.9e-06	0	20	0	0	0	0	2	0	4.9	0.0054	0.0087
4931440P22Rik	Other	2.9e-06	2.6e-06	6.6e-07	5e-07	2.6e-06	1.1e-06	2.8e-07	7.7e-07	2e-06	6.6e-07	3.7e-07	2.6e-06	1.1e-06	2.8e-07	45	2	1	2	1	1	1	3.1	2.3e-05	4.2e-05
4932414N04Rik	Other	1.1e-07	0	0	0	0	0	0	8.1e-08	0	0	0	0	0	0	2	0	0	0	0	0	0	1	0.9	0.94
4932416K20Rik	Other	0	0	0	1.3e-06	0	0	0	0	0	0	1.3e-06	0	0	0	0	0	0	1	0	0	0	4	0.42	0.52
4932422M17Rik	Other	2.9e-06	1.3e-05	0	5.1e-07	0	3.6e-06	1.7e-06	7.4e-07	1.2e-05	0	5.1e-07	0	2.6e-06	1.7e-06	36	3	0	1	0	3	1	3	0.00035	0.00062
4932430I15Rik	Other	2.2e-07	0	3.1e-07	0	0	0	0	1.7e-07	0	3.1e-07	0	0	0	0	2	0	1	0	0	0	0	2.2	0.73	0.82
4932431P20Rik	Other	4.9e-07	0	0	1.1e-07	9.4e-06	0	0	2.7e-07	0	0	1.1e-07	9.4e-06	0	0	5	0	0	1	1	0	0	4.8	0.55	0.65
4932435O22Rik	Other	0	0	6.5e-07	0	0	0	0	0	0	6.5e-07	0	0	0	0	0	0	1	0	0	0	0	3	0.11	0.16
4932438A13Rik	Enterocyte	0.00015	0.00022	0.00015	0.00014	0.00031	0.00021	0.00069	1.4e-05	6.7e-05	3.3e-05	1.9e-05	9.5e-05	3.2e-05	0.00014	363	40	45	88	24	65	82	5	0.012	0.019
4932438H23Rik	Other	2e-06	0	4e-07	2.9e-07	0	0	0	7e-07	0	4e-07	2.9e-07	0	0	0	26	0	1	1	0	0	0	1.6	0.00053	0.00092
4932442E05Rik	Other	2.7e-07	0	0	0	0	0	0	2.1e-07	0	0	0	0	0	0	3	0	0	0	0	0	0	1	0.76	0.83
4932443L11Rik	Other	1.7e-07	0	0	0	0	0	0	1.7e-07	0	0	0	0	0	0	1	0	0	0	0	0	0	1	0.98	0.98
4932702P03Rik	Other	9.5e-08	0	0	4.1e-07	0	0	0	7.4e-08	0	0	4.1e-07	0	0	0	2	0	0	1	0	0	0	3.4	0.9	0.95
4933404O12Rik	Enterocyte	1.8e-05	0.00013	7.8e-05	8.5e-05	5.7e-05	4.4e-05	7.1e-05	5e-06	6e-05	1.7e-05	1.6e-05	3.5e-05	1.4e-05	2.8e-05	49	18	28	51	8	18	11	3.9	1.5e-11	3.5e-11
4933405D12Rik	Other	1.8e-06	2.5e-06	2.1e-06	2.5e-06	1.8e-05	9e-06	8.8e-06	1e-06	2.5e-06	9.9e-07	1.1e-06	1e-05	3.5e-06	6.5e-06	8	1	5	8	5	9	3	5.1	0.0018	0.003
4933406C10Rik	Other	8.6e-07	0	0	0	0	0	0	2.6e-07	0	0	0	0	0	0	16	0	0	0	0	0	0	1	0.0062	0.01
4933406P04Rik	Other	3.7e-07	0	0	0	0	1.2e-06	3.5e-06	1.4e-07	0	0	0	0	1.2e-06	3.5e-06	8	0	0	0	0	1	1	6.3	0.48	0.57
4933407K13Rik	Other	1.3e-06	2.9e-07	0	7.5e-08	1.1e-05	0	0	5.7e-07	2.9e-07	0	7.5e-08	7.8e-06	0	0	19	1	0	1	2	0	0	4.5	0.016	0.025
4933407L21Rik	Other	0	6.4e-07	0	0	0	0	0	0	6.4e-07	0	0	0	0	0	0	1	0	0	0	0	0	2	0.0052	0.0084
4933408B17Rik	Other	8.4e-08	0	0	0	0	0	0	8.4e-08	0	0	0	0	0	0	1	0	0	0	0	0	0	1	0.98	0.98
4933408J17Rik	Other	4e-07	0	0	0	0	0	0	1.8e-07	0	0	0	0	0	0	10	0	0	0	0	0	0	1	0.081	0.12
4933413G19Rik	Other	3.7e-07	6.5e-07	0	0	0	0	0	2e-07	6.5e-07	0	0	0	0	0	7	1	0	0	0	0	0	1.6	0.28	0.37
4933415A04Rik	Other	3e-06	4.9e-06	4.6e-06	4.7e-06	2.8e-06	7e-06	3.7e-07	7.5e-07	3.2e-06	3.7e-06	2.5e-06	1.8e-06	4.5e-06	3.7e-07	56	5	4	4	3	5	1	3.8	0.00072	0.0012
4933416M07Rik	Other	0	0	0	0	4.6e-06	0	0	0	0	0	0	4.6e-06	0	0	0	0	0	0	1	0	0	5	0.001	0.0017
4933417A18Rik	Other	2.8e-06	9.5e-06	1.5e-06	5.1e-06	9.7e-06	1.1e-05	5.4e-06	6e-07	4.6e-06	9.9e-07	1.7e-06	7.3e-06	4.1e-06	4.2e-06	40	9	4	13	4	10	3	4.4	0.1	0.15
4933417G07Rik	Other	3.7e-07	1.3e-06	2.3e-07	6.4e-07	0	0	0	1.5e-07	1.3e-06	1.6e-07	4.6e-07	0	0	0	9	1	2	2	0	0	0	2.5	0.55	0.66
4933421A08Rik	Other	1.6e-07	1.7e-07	0	0	0	0	0	1e-07	1.7e-07	0	0	0	0	0	3	1	0	0	0	0	0	1.5	0.47	0.56
4933421O10Rik	Other	3.2e-06	1.8e-06	9.5e-07	1.8e-06	3.9e-06	1.6e-06	6.5e-07	9.1e-07	1.4e-06	7.1e-07	1.5e-06	3.9e-06	1.4e-06	6.5e-07	43	2	3	3	1	2	1	3.6	0.0011	0.0019
4933425M03Rik	Other	6.2e-07	0	0	0	0	0	0	1.9e-07	0	0	0	0	0	0	15	0	0	0	0	0	0	1	0.0098	0.016
4933427D14Rik	Other	3.2e-06	0	1.6e-06	6e-06	0	4.3e-06	1.8e-06	6e-07	0	1e-06	2.4e-06	0	2.4e-06	1.3e-06	62	0	3	9	0	4	2	4.2	1.1e-05	2.1e-05
4933427G17Rik	Other	3.6e-08	0	0	0	0	0	2.4e-07	2.6e-08	0	0	0	0	0	2.4e-07	2	0	0	0	0	0	1	6.2	0.78	0.85
4933427G23Rik	Other	3.8e-07	0	0	0	0	0	0	1.7e-07	0	0	0	0	0	0	8	0	0	0	0	0	0	1	0.17	0.24
4933428P19Rik	Other	0	0	0	0	0	0	0	0	0	0	0	0	0	0	0	0	0	0	0	0	0	NaN	NaN	NaN
4933429H19Rik	Other	2.3e-07	0	0	0	0	0	0	1.2e-07	0	0	0	0	0	0	5	0	0	0	0	0	0	1	0.47	0.56
4933430I17Rik	Other	6.7e-08	0	0	0	0	0	0	4e-08	0	0	0	0	0	0	3	0	0	0	0	0	0	1	0.76	0.83
4933431E20Rik	Other	3.4e-06	1.4e-05	1.8e-06	4.4e-06	0	4.9e-06	5.6e-06	5.1e-07	8.3e-06	9.2e-07	1.5e-06	0	2.4e-06	2.6e-06	70	7	5	12	0	6	5	3.6	0.0018	0.003
4933431K14Rik	Other	2.7e-07	1.8e-07	0	5.8e-07	0	0	0	1.1e-07	1.8e-07	0	5.8e-07	0	0	0	8	1	0	1	0	0	0	2.9	0.4	0.5
4933433G15Rik	Other	4.8e-07	0	0	6.6e-07	0	0	1.3e-06	1.7e-07	0	0	6.6e-07	0	0	1.3e-06	10	0	0	1	0	0	1	5	0.31	0.4
4933434E20Rik	Other	3.4e-05	3.6e-05	4e-05	3.7e-05	2.7e-05	2.7e-05	3.1e-05	2.1e-06	9.9e-06	1.1e-05	6.5e-06	1.1e-05	6.1e-06	9.5e-06	520	38	36	67	12	32	16	3.8	1.8e-41	8.6e-41
4933435F18Rik	Other	1.5e-07	0	0	0	0	0	6.3e-06	9.1e-08	0	0	0	0	0	6.3e-06	3	0	0	0	0	0	1	6.9	0.77	0.84
4933437G19Rik	Other	1.3e-06	2.6e-06	8.9e-08	8.5e-07	0	4.6e-06	0	5.6e-07	1.4e-06	8.9e-08	6.1e-07	0	3.3e-06	0	18	4	1	2	0	3	0	4	0.058	0.086
4933439C10Rik	Other	2.7e-06	1.7e-06	2.8e-06	9.7e-07	4.1e-07	1.8e-06	5.8e-07	7.2e-07	1.4e-06	1.9e-06	4.6e-07	4.1e-07	1.3e-06	5.8e-07	41	2	3	5	1	2	1	3.2	0.0072	0.011
4933439K11Rik	Other	4.9e-07	3.2e-07	0	0	0	0	0	1.7e-07	3.2e-07	0	0	0	0	0	11	1	0	0	0	0	0	1.4	0.087	0.13
4933440N22Rik	Other	2.3e-06	1.9e-07	5.6e-07	1.5e-06	1.2e-06	8.3e-07	0	9.6e-07	1.9e-07	5.6e-07	1.3e-06	1.2e-06	8.3e-07	0	32	1	1	2	1	1	0	3.2	0.0014	0.0024
5031414D18Rik	Other	4.3e-07	0	2.3e-07	5.1e-07	0	2.9e-07	0	2.5e-07	0	2.3e-07	3.6e-07	0	2.9e-07	0	3	0	1	2	0	1	0	3.4	0.84	0.91
5031425E22Rik	Other	7.4e-06	6.3e-06	9.5e-06	4.4e-06	9e-06	2.3e-06	9.9e-06	1.1e-06	2.5e-06	3.7e-06	1.5e-06	4.9e-06	1.7e-06	4.4e-06	136	10	10	12	4	3	7	4	1.9e-11	4.4e-11
5031434O11Rik	Other	6.1e-07	2.6e-07	0	0	6.8e-06	1.2e-06	0	2.5e-07	2.6e-07	0	0	6.8e-06	1.2e-06	0	10	1	0	0	1	1	0	4.8	0.29	0.38
5031439G07Rik	Other	1.4e-05	1.7e-05	1.2e-05	6.1e-06	3.4e-06	5.8e-06	6.9e-06	1.5e-06	7e-06	5.4e-06	1.9e-06	3.4e-06	2.8e-06	5e-06	243	14	9	17	1	6	2	3.2	1.2e-33	4.9e-33
5033403F01Rik	Other	2.8e-07	0	1.4e-07	0	0	0	0	1.9e-07	0	1.4e-07	0	0	0	0	3	0	1	0	0	0	0	1.7	0.73	0.82
5033403H07Rik	Other	2.7e-06	4.8e-06	1.3e-05	6.9e-06	6.4e-06	9.5e-06	1e-06	5.3e-07	2.4e-06	4.8e-06	2.2e-06	4.4e-06	3.5e-06	1e-06	43	6	11	17	4	10	1	3.9	0.13	0.18
5033417F24Rik	Other	2.7e-08	0	3.1e-06	0	0	0	0	2.7e-08	0	3.1e-06	0	0	0	0	1	0	1	0	0	0	0	3	0.58	0.68
5033423K11Rik	Other	1.8e-07	0	0	0	0	0	0	1.2e-07	0	0	0	0	0	0	3	0	0	0	0	0	0	1	0.76	0.83
5033430I15Rik	Other	1.8e-06	0	1.1e-06	3.7e-06	3e-06	5.9e-06	2.3e-06	7.8e-07	0	1.1e-06	2.7e-06	2.1e-06	3.1e-06	1.6e-06	17	0	1	4	2	7	3	4.9	0.34	0.43
5330411J11Rik	Other	1.5e-07	0	0	0	0	2.5e-06	9.8e-07	1.2e-07	0	0	0	0	2.5e-06	9.8e-07	2	0	0	0	0	1	1	6.1	0.8	0.87
5330413P13Rik	Other	3.8e-08	0	0	0	0	0	0	3.8e-08	0	0	0	0	0	0	1	0	0	0	0	0	0	1	0.98	0.98
5330417C22Rik	Other	1.9e-05	4.8e-06	2.8e-06	6.2e-06	5.8e-06	7.4e-06	2.9e-06	2.2e-06	1.8e-06	2e-06	2.8e-06	2.9e-06	3.5e-06	2.1e-06	218	8	4	12	4	8	3	3.2	6.4e-31	2.5e-30
5330438D12Rik	Other	8.3e-07	0	4.9e-07	1.5e-06	0	0	0	2e-07	0	4.9e-07	1.5e-06	0	0	0	23	0	1	1	0	0	0	2.9	0.0021	0.0035
5430400D12Rik	Other	1.9e-07	0	0	0	0	0	0	1.2e-07	0	0	0	0	0	0	3	0	0	0	0	0	0	1	0.76	0.83
5430401F13Rik	Other	1.8e-06	0	0	5.4e-06	2.3e-06	4.2e-06	2.4e-06	9.7e-07	0	0	2.7e-06	2.3e-06	3e-06	2.4e-06	8	0	0	4	1	2	1	4.8	0.68	0.77
5430403G16Rik	Other	3.1e-06	1e-06	3.6e-06	2.9e-06	5.4e-06	3.8e-06	0	7.9e-07	7.8e-07	1.8e-06	1.7e-06	5.4e-06	3.2e-06	0	45	2	5	6	1	4	0	3.9	0.0067	0.011
5430405H02Rik	Other	4.3e-06	1.6e-06	2.6e-06	1.7e-06	2.3e-06	3.8e-06	2e-06	1e-06	1e-06	2e-06	9.5e-07	2.3e-06	2.2e-06	2e-06	51	3	2	4	1	3	1	3.8	0.00015	0.00027
5430416N02Rik	Other	9.3e-06	2.3e-06	3.1e-06	1.8e-06	7.2e-07	5.2e-07	1.2e-06	1.4e-06	1.8e-06	1.7e-06	9e-07	7.2e-07	5.2e-07	9.5e-07	149	2	5	5	1	1	2	2.4	4.1e-25	1.4e-24
5430421N21Rik	Other	0	0	0	0	0	0	0	0	0	0	0	0	0	0	0	0	0	0	0	0	0	NaN	NaN	NaN
5530601H04Rik	Other	2.9e-06	0	8.9e-08	1.4e-06	0	1.8e-06	1.1e-06	6.9e-07	0	8.9e-08	7.9e-07	0	1.8e-06	1.1e-06	46	0	1	5	0	1	1	3.8	9.5e-06	1.8e-05
5730403I07Rik	Other	0	0	0	3.1e-07	0	0	0	0	0	0	3.1e-07	0	0	0	0	0	0	1	0	0	0	4	0.42	0.52
5730409E04Rik	Other	4e-07	0	0	5.3e-07	0	0	0	1.8e-07	0	0	5.3e-07	0	0	0	7	0	0	1	0	0	0	2.7	0.44	0.54
5730419F03Rik	Other	4.9e-07	0	0	0	0	0	0	3.3e-07	0	0	0	0	0	0	5	0	0	0	0	0	0	1	0.47	0.56
5730420D15Rik	Other	1.3e-07	0	7e-07	0	0	0	3e-06	7.8e-08	0	7e-07	0	0	0	3e-06	3	0	1	0	0	0	1	6.1	0.79	0.86
5730455P16Rik	Other	8.9e-06	1.1e-05	1.1e-05	6.1e-06	9.4e-06	4.5e-06	1.4e-05	1.9e-06	5.1e-06	4.4e-06	2e-06	6.2e-06	3e-06	6.1e-06	104	10	12	13	4	3	7	4	5.4e-06	1e-05
5730488B01Rik	Other	0	1.2e-06	0	0	0	0	0	0	1.2e-06	0	0	0	0	0	0	1	0	0	0	0	0	2	0.0052	0.0084
5730507A11Rik	Other	4.5e-07	5.5e-07	0	0	0	0	0	3.3e-07	5.5e-07	0	0	0	0	0	2	1	0	0	0	0	0	1.5	0.39	0.49
5730507C01Rik	Other	3.9e-07	0	0	0	0	1.3e-06	0	2.4e-07	0	0	0	0	1.3e-06	0	5	0	0	0	0	1	0	4.9	0.62	0.71
5730508B09Rik	Other	9.8e-06	5.3e-06	1.3e-05	7.9e-06	8.1e-06	3.5e-06	0	1.2e-06	1.8e-06	5.2e-06	2.6e-06	7.7e-06	1.6e-06	0	162	10	13	16	2	6	0	3.2	5.9e-17	1.6e-16
5730559C18Rik	Other	4.5e-05	5.7e-05	1.1e-05	1.1e-05	6.5e-06	2.5e-05	2.7e-05	2.7e-06	1.4e-05	3.9e-06	2.8e-06	3.4e-06	7.3e-06	7.3e-06	596	49	17	29	5	19	20	3.3	3.4e-88	3.4e-87
5830416I19Rik	Other	1e-05	1.9e-05	1.1e-05	1.8e-05	2.2e-05	1.3e-05	1.5e-05	1.6e-06	6.6e-06	3.4e-06	5.3e-06	1.1e-05	6e-06	5.7e-06	90	12	14	20	6	7	10	4.1	0.046	0.069
5830417I10Rik	Other	5e-06	1.7e-06	1.6e-06	3e-06	3e-06	2.7e-06	3.5e-06	7.2e-07	1.2e-06	1.6e-06	2e-06	2.2e-06	1.5e-06	2e-06	99	3	1	3	3	4	3	4	3.6e-13	8.9e-13
5830444B04Rik	Other	1.8e-06	6.4e-07	6e-07	4.8e-07	0	0	0	4.8e-07	6.4e-07	6e-07	4.8e-07	0	0	0	29	1	1	1	0	0	0	1.9	0.00033	0.00059
5830454E08Rik	Other	4.2e-07	0	8.4e-07	0	0	0	0	1.2e-07	0	8.4e-07	0	0	0	0	15	0	1	0	0	0	0	2.3	0.024	0.037
5930403N24Rik	Other	5.3e-07	0	0	0	0	0	0	3.6e-07	0	0	0	0	0	0	5	0	0	0	0	0	0	1	0.47	0.56
6030408B16Rik	Other	1.3e-07	0	0	0	0	0	9.8e-07	6.9e-08	0	0	0	0	0	9.8e-07	4	0	0	0	0	0	1	6.3	0.7	0.79
6030442K20Rik	Other	3.5e-07	0	0	0	0	0	0	2.2e-07	0	0	0	0	0	0	4	0	0	0	0	0	0	1	0.61	0.7
6030443J06Rik	Other	6.2e-06	7.3e-06	4.3e-06	9.2e-06	2.2e-05	1.2e-05	1.2e-06	9.4e-07	4.1e-06	2.4e-06	2.8e-06	1.1e-05	5e-06	9e-07	96	6	5	20	5	11	2	4.2	8.2e-05	0.00015
6030445D17Rik	Other	1.5e-07	0	4.3e-07	0	0	0	0	8e-08	0	4.3e-07	0	0	0	0	4	0	1	0	0	0	0	2.5	0.67	0.76
6030458C11Rik	Other	9.7e-06	5.4e-06	2e-06	4.6e-06	6.8e-06	2.9e-06	0	1.2e-06	2.2e-06	1.2e-06	2.1e-06	4.8e-06	1.8e-06	0	171	10	3	12	4	3	0	3.1	2.7e-24	9.1e-24
6230400D17Rik	Other	5.7e-07	0	2.6e-06	0	0	0	2.5e-06	1.9e-07	0	2.6e-06	0	0	0	2.5e-06	14	0	1	0	0	0	1	4.5	0.078	0.11
6330403L08Rik	Other	2e-06	0	4.6e-07	4.3e-06	0	0	0	4.8e-07	0	4.6e-07	2.1e-06	0	0	0	39	0	1	4	0	0	0	3	1.4e-05	2.6e-05
6330408A02Rik	Other	2.1e-06	5.4e-07	3.1e-06	0	0	1.2e-06	0	4.4e-07	5.4e-07	2.2e-06	0	0	1.2e-06	0	43	1	2	0	0	1	0	2.8	9.8e-07	1.9e-06
6330416G13Rik	Other	9.3e-06	5.4e-06	1.3e-05	1.3e-05	1.4e-05	1.4e-05	1.3e-06	1.3e-06	3.7e-06	4.4e-06	3.2e-06	5e-06	5e-06	9.3e-07	137	5	12	29	9	13	2	3.9	2.4e-07	4.9e-07
6330418K02Rik	Other	1.3e-06	1.3e-06	1.2e-06	1.6e-07	3.7e-06	0	3.7e-06	3e-07	1.3e-06	1.2e-06	1.6e-07	3.7e-06	0	2.4e-06	30	1	1	1	1	0	3	4.6	0.0045	0.0074
6330549D23Rik	Other	1.1e-06	5.9e-07	0	0	0	0	0	6.1e-07	5.9e-07	0	0	0	0	0	17	1	0	0	0	0	0	1.4	0.0086	0.014
6330562C20Rik	Other	3.6e-07	4.8e-06	4.4e-07	0	0	2.8e-06	0	2e-07	3.3e-06	4.4e-07	0	0	2.8e-06	0	7	3	1	0	0	1	0	3.3	0.042	0.064
6430531B16Rik	Other	3.2e-08	0	0	0	0	0	0	3.2e-08	0	0	0	0	0	0	1	0	0	0	0	0	0	1	0.98	0.98
6430550D23Rik	Other	3.6e-07	0	0	2.6e-07	5.4e-07	0	2.5e-06	1.4e-07	0	0	1.8e-07	5.4e-07	0	2.5e-06	8	0	0	2	1	0	1	5.9	0.62	0.71
6430573F11Rik	Other	7.7e-07	0	0	0	0	0	0	2e-07	0	0	0	0	0	0	20	0	0	0	0	0	0	1	0.00098	0.0017
6430573P05Rik	Other	6.9e-07	0	0	0	0	0	0	2.9e-07	0	0	0	0	0	0	10	0	0	0	0	0	0	1	0.081	0.12
6430590A07Rik	Other	1.3e-06	4.4e-06	4.8e-07	1.4e-06	1.2e-06	4e-06	1.4e-05	6e-07	4.4e-06	4.8e-07	7.4e-07	1.2e-06	2.1e-06	6e-06	12	1	1	4	1	5	6	5.4	0.43	0.53
6430710C18Rik	Other	2.3e-07	6.3e-07	0	0	3.5e-06	2.6e-06	4.6e-06	1.4e-07	6.3e-07	0	0	3.2e-06	1.5e-06	2.9e-06	3	1	0	0	2	3	3	5.8	0.032	0.049
6720427I07Rik	Other	1.4e-06	3.9e-06	0	0	3.3e-07	0	2.2e-06	5.4e-07	3.6e-06	0	0	3.3e-07	0	1.5e-06	12	2	0	0	1	0	2	3.3	0.15	0.21
6720489N17Rik	Other	6.4e-07	0	0	0	0	0	0	2.3e-07	0	0	0	0	0	0	13	0	0	0	0	0	0	1	0.023	0.036
6820431F20Rik	Other	1.8e-05	4.3e-05	3.8e-05	4.5e-05	8.5e-05	4.8e-05	4.6e-05	2.6e-06	1.3e-05	7.7e-06	7.1e-06	2.1e-05	8.3e-06	1e-05	209	34	44	76	24	47	26	4.4	0.0068	0.011
8030442B05Rik	Other	2.6e-07	2.4e-06	8.4e-07	0	0	0	3.4e-06	2.6e-07	1.9e-06	8.4e-07	0	0	0	2.9e-06	1	2	1	0	0	0	2	4.5	0.014	0.022
8030462N17Rik	Other	9.7e-07	4.5e-07	8.4e-07	4.5e-07	0	0	0	3e-07	4.5e-07	6.9e-07	3e-07	0	0	0	16	1	2	3	0	0	0	2.3	0.2	0.27
8030474K03Rik	Other	5e-07	0	0	0	0	0	0	2e-07	0	0	0	0	0	0	10	0	0	0	0	0	0	1	0.081	0.12
8430422M14Rik	Other	9.2e-08	0	0	1.6e-06	0	0	0	5.4e-08	0	0	1.6e-06	0	0	0	3	0	0	1	0	0	0	3.8	0.87	0.93
8430429K09Rik	Other	2.3e-06	1e-06	2.5e-07	9.1e-07	0	0	0	5.2e-07	1e-06	2.5e-07	9.1e-07	0	0	0	43	1	1	1	0	0	0	1.9	3.8e-07	7.6e-07
8430437L04Rik	Other	0	0	0	0	0	0	1.3e-06	0	0	0	0	0	0	1.3e-06	0	0	0	0	0	0	1	7	0.16	0.23
9030204H09Rik	Other	5.7e-07	1.4e-06	0	2.6e-07	0	0	0	1.8e-07	8.5e-07	0	2.6e-07	0	0	0	17	3	0	1	0	0	0	2	0.0095	0.015
9030407P20Rik	Other	9.7e-07	4.5e-07	6.1e-07	3.8e-08	0	2.9e-07	0	2.3e-07	4.5e-07	6.1e-07	3.8e-08	0	2.9e-07	0	26	1	1	1	0	1	0	2.4	0.0034	0.0057
9030612E09Rik	Other	1.3e-06	5e-06	1.1e-06	2.1e-06	0	4e-06	0	8.2e-07	3.6e-06	1.1e-06	1.6e-06	0	3.2e-06	0	10	2	1	3	0	3	0	3.5	0.58	0.69
9030617O03Rik	Other	2.9e-05	4.3e-05	5.1e-05	3.3e-05	6.4e-05	2.7e-05	1.2e-05	2.4e-06	8.6e-06	8.2e-06	4.9e-06	3.4e-05	8e-06	5.7e-06	396	47	65	75	13	22	7	3.7	1.1e-27	3.9e-27
9030619P08Rik	Other	3.8e-07	0	0	0	0	0	0	3.3e-07	0	0	0	0	0	0	2	0	0	0	0	0	0	1	0.9	0.94
9030622O22Rik	Other	8.6e-08	0	0	0	0	0	0	6.3e-08	0	0	0	0	0	0	2	0	0	0	0	0	0	1	0.9	0.94
9030624G23Rik	Other	7.9e-08	0	0	0	0	0	0	4.7e-08	0	0	0	0	0	0	3	0	0	0	0	0	0	1	0.76	0.83
9030624J02Rik	Other	1.6e-05	1.8e-05	1.4e-05	2.6e-05	1.3e-05	3.6e-05	1.8e-05	1.4e-06	4.6e-06	4.2e-06	5.4e-06	5.1e-06	9.3e-06	5.7e-06	271	26	22	46	7	26	14	4.3	5.7e-13	1.4e-12
9130008F23Rik	Other	5.2e-06	5.5e-06	4.9e-06	1e-05	1.4e-05	1.4e-06	5.6e-06	7.3e-07	2.1e-06	2.3e-06	3.3e-06	9.3e-06	8.9e-07	3.4e-06	95	10	7	21	3	3	3	4.1	3.9e-06	7.5e-06
9130011E15Rik	Other	1.2e-06	1.2e-06	2.1e-06	2.9e-06	3.3e-06	0	3.2e-06	2.4e-07	1.2e-06	1.9e-06	2.3e-06	3.3e-06	0	3.2e-06	31	1	3	4	1	0	1	4.3	0.018	0.028
9130017K11Rik	Other	3.6e-06	5.7e-06	5e-07	1.7e-06	0	3.1e-06	6.5e-06	1.2e-06	4.8e-06	5e-07	1.1e-06	0	3.1e-06	4.7e-06	45	3	1	4	0	1	2	4.1	0.00014	0.00025
9130019O22Rik	Other	6e-06	1e-05	1.1e-05	2.3e-05	3.8e-05	2.7e-05	8.8e-06	1e-06	3.2e-06	2.9e-06	4.6e-06	1.5e-05	6.4e-06	3.6e-06	90	17	22	46	11	29	8	4.5	0.00063	0.0011
9130019P16Rik	Other	5.7e-08	0	0	5.6e-07	0	0	0	5.7e-08	0	0	4.1e-07	0	0	0	1	0	0	3	0	0	0	3.7	0.056	0.083
9130023H24Rik	Other	2.5e-06	1.3e-06	1.2e-06	1.7e-06	0	3.7e-07	4.7e-07	4.2e-07	7.6e-07	8.3e-07	6.7e-07	0	3.7e-07	4.7e-07	55	3	2	8	0	1	1	2.8	1.8e-05	3.4e-05
9130024F11Rik	Other	4.8e-07	8.9e-07	0	3.8e-07	0	7.2e-07	0	2.2e-07	8.9e-07	0	3.8e-07	0	7.2e-07	0	9	1	0	1	0	1	0	3.3	0.5	0.6
9130204K15Rik	Other	3.4e-08	0	1.6e-06	3.4e-07	3.3e-07	4.7e-07	2.2e-06	3.4e-08	0	1.1e-06	3.4e-07	3.3e-07	4.7e-07	2.2e-06	1	0	3	1	1	1	1	5.2	0.078	0.11
9130208D14Rik	Other	0.00016	1.7e-05	2.5e-06	5.3e-06	0	1.1e-06	4.2e-06	7.2e-06	8.1e-06	1.3e-06	2.6e-06	0	7.8e-07	3.4e-06	1030	12	4	8	0	2	2	1.4	1.4e-289	6.5e-288
9130221H12Rik	Other	3.4e-06	2e-06	2.7e-06	7.1e-06	0	7.5e-06	3.9e-06	5.4e-07	1.2e-06	1.6e-06	3.3e-06	0	3.5e-06	2.7e-06	69	3	4	8	0	6	3	4.4	6.4e-05	0.00012
9130230L23Rik	Other	6.3e-06	9.7e-06	2.6e-05	2.8e-05	2.5e-05	2.9e-05	6.5e-05	1.2e-06	3e-06	7.8e-06	5.6e-06	1.1e-05	7.5e-06	1.2e-05	89	14	19	46	9	23	41	5.1	0.00019	0.00034
9130230N09Rik	Other	7.8e-07	3.3e-06	0	2e-06	0	6.4e-07	2.3e-06	2.2e-07	2e-06	0	1.1e-06	0	4.7e-07	2.3e-06	17	5	0	4	0	2	1	3.9	0.025	0.038
9130401M01Rik	Other	1.3e-05	1.4e-06	2.3e-06	6e-07	1.6e-05	6.1e-07	0	1.5e-06	7.3e-07	2.3e-06	3.7e-07	1.6e-05	6.1e-07	0	211	4	1	3	1	1	0	3.2	3.3e-44	1.7e-43
9130409J20Rik	Other	2e-05	6.4e-05	6.5e-05	5.9e-05	4e-05	4.1e-05	5.4e-05	1.8e-06	1.5e-05	1.3e-05	7e-06	1.4e-05	7.4e-06	1.1e-05	258	44	59	105	14	47	38	4.1	5.2e-06	9.9e-06
9130604C24Rik	Other	3.6e-07	0	0	0	0	0	0	1.7e-07	0	0	0	0	0	0	8	0	0	0	0	0	0	1	0.17	0.24
9230105E05Rik	Other	1.4e-06	2.2e-06	0	5.6e-07	0	1.1e-06	4.7e-07	4.5e-07	1.6e-06	0	4.1e-07	0	1.1e-06	4.7e-07	15	3	0	2	0	1	1	3.1	0.13	0.18
9230110C19Rik	Other	5.5e-07	0	0	0	0	0	0	2.7e-07	0	0	0	0	0	0	11	0	0	0	0	0	0	1	0.054	0.081
9230111E07Rik	Other	5.8e-07	0	0	0	9.2e-07	0	0	4.1e-07	0	0	0	9.2e-07	0	0	7	0	0	0	1	0	0	3.4	0.24	0.32
9230112E08Rik	Other	8.8e-07	1.7e-06	0	3.5e-07	0	6.3e-06	0	2.1e-07	1e-06	0	2.9e-07	0	4.5e-06	0	23	3	0	2	0	4	0	4.7	0.027	0.042
9230114K14Rik	Other	1.4e-06	1.5e-06	8.4e-07	5.3e-07	0	0	0	3.8e-07	1.1e-06	8.4e-07	5.3e-07	0	0	0	25	2	1	1	0	0	0	2.1	0.0026	0.0044
9230116N13Rik	Other	3.9e-07	0	0	0	0	0	0	2.2e-07	0	0	0	0	0	0	5	0	0	0	0	0	0	1	0.47	0.56
9330020H09Rik	Other	1.9e-06	2.4e-06	2.7e-06	1.6e-06	0	0	1.2e-06	4.9e-07	1.5e-06	1.9e-06	9.6e-07	0	0	1.2e-06	35	3	3	4	0	0	1	3	0.0037	0.0062
9330104G04Rik	Other	0	0	0	0	0	2.9e-07	0	0	0	0	0	0	2.9e-07	0	0	0	0	0	0	1	0	6	0.21	0.28
9330111N05Rik	Other	2.2e-05	4.2e-05	5.3e-05	4.2e-05	2.7e-05	4.7e-05	6.8e-05	1.8e-06	8.5e-06	1.1e-05	6.1e-06	7.8e-06	7.8e-06	1.2e-05	323	44	49	77	14	50	48	4.4	0.0064	0.01
9330121J05Rik	Other	6.1e-07	3.9e-06	3.6e-06	1.3e-06	2.1e-05	2.5e-06	2.4e-07	2.1e-07	1.6e-06	2.4e-06	9.4e-07	1.8e-05	1.3e-06	2.4e-07	15	7	3	2	4	5	1	4.4	0.0011	0.0019
9330136K24Rik	Other	2.3e-08	0	0	0	0	0	0	2.3e-08	0	0	0	0	0	0	1	0	0	0	0	0	0	1	0.98	0.98
9330151L19Rik	Other	1.2e-06	1.9e-06	0	4.1e-07	0	0	0	2.8e-07	1.2e-06	0	4.1e-07	0	0	0	25	3	0	1	0	0	0	1.9	0.00076	0.0013
9330154J02Rik	Other	7.1e-08	0	0	0	0	0	0	5.5e-08	0	0	0	0	0	0	2	0	0	0	0	0	0	1	0.9	0.94
9330159M07Rik	Other	1.3e-06	0	0	0	2.8e-06	0	0	3.5e-07	0	0	0	2.8e-06	0	0	25	0	0	0	1	0	0	3.7	0.00022	0.00039
9330160F10Rik	Other	1.7e-06	6.7e-07	7.3e-07	6.5e-07	9.4e-06	6.1e-06	2e-05	8.5e-07	6.7e-07	5.8e-07	5.5e-07	7.5e-06	4.1e-06	9.2e-06	10	1	2	2	2	6	7	5.9	0.076	0.11
9330161L09Rik	Other	2.1e-07	8.2e-07	0	0	0	0	0	1.3e-07	8.2e-07	0	0	0	0	0	3	1	0	0	0	0	0	1.8	0.46	0.56
9330162012Rik	Other	8e-06	6.9e-07	2.6e-06	1.8e-06	0	8.6e-07	0	1e-06	6.9e-07	2.3e-06	1.7e-06	0	8.6e-07	0	124	1	2	2	0	1	0	2.1	1.7e-24	5.7e-24
9330182L06Rik	Other	3.1e-05	1.4e-05	8.8e-06	5.4e-06	0	3.6e-06	0	2e-06	5e-06	3e-06	1.9e-06	0	2.1e-06	0	462	17	13	12	0	6	0	2	2.5e-91	2.7e-90
9430002A10Rik	Other	2e-07	0	0	0	0	0	0	8.3e-08	0	0	0	0	0	0	7	0	0	0	0	0	0	1	0.25	0.33
9430015G10Rik	Other	4e-06	0	0	4.8e-06	0	1e-06	0	6.4e-07	0	0	4e-06	0	1e-06	0	75	0	0	3	0	1	0	3	6.2e-14	1.6e-13
9430016H08Rik	Other	2.3e-05	1.5e-05	1.1e-05	2.1e-05	1.4e-06	5.5e-06	8.5e-06	1.6e-06	3.4e-06	6.4e-06	4.8e-06	1e-06	2e-06	3.9e-06	379	27	11	36	2	10	6	3.2	2.4e-50	1.3e-49
9430037G07Rik	Other	4.5e-07	0	0	0	0	0	0	1.9e-07	0	0	0	0	0	0	9	0	0	0	0	0	0	1	0.12	0.17
9430037O13Rik	Other	2.2e-07	0	0	0	0	0	3.5e-06	9.4e-08	0	0	0	0	0	3.5e-06	6	0	0	0	0	0	1	6.6	0.5	0.59
9430038I01Rik	Other	1.4e-05	2.7e-05	4e-05	6.9e-05	5.7e-05	7.7e-05	5.7e-05	1.3e-06	6.9e-06	8.8e-06	9e-06	1.5e-05	1.4e-05	1.1e-05	251	28	36	112	26	62	42	4.7	0.00015	0.00028
9430060I03Rik	Other	1.2e-06	0	0	4.6e-08	4.3e-06	1.2e-06	8.9e-07	3.8e-07	0	0	4.6e-08	3e-06	1.2e-06	8.9e-07	19	0	0	1	2	1	1	4.7	0.043	0.065
9430062P05Rik	Other	8.7e-08	0	0	0	0	0	0	7.2e-08	0	0	0	0	0	0	2	0	0	0	0	0	0	1	0.9	0.94
9430065F17Rik	Other	1.2e-07	0	0	0	0	0	0	6.3e-08	0	0	0	0	0	0	4	0	0	0	0	0	0	1	0.61	0.7
9430069I07Rik	Other	4.4e-08	0	0	0	0	0	0	4.4e-08	0	0	0	0	0	0	1	0	0	0	0	0	0	1	0.98	0.98
9430091E24Rik	Other	4.5e-07	0	0	2.3e-07	0	0	0	3.2e-07	0	0	2.3e-07	0	0	0	4	0	0	1	0	0	0	2	0.78	0.85
9530026P05Rik	Other	1.4e-07	0	1.9e-06	0	0	0	0	9.5e-08	0	1.9e-06	0	0	0	0	3	0	1	0	0	0	0	2.9	0.73	0.82
9530027J09Rik	Other	1.3e-07	0	0	0	0	0	0	1.3e-07	0	0	0	0	0	0	1	0	0	0	0	0	0	1	0.98	0.98
9530034E10Rik	Other	8.3e-07	0	0	0	0	0	0	5.1e-07	0	0	0	0	0	0	3	0	0	0	0	0	0	1	0.76	0.83
9530036O11Rik	Other	7.5e-06	6.4e-06	1.9e-05	1.6e-05	2.3e-05	1.1e-05	9e-06	1.3e-06	2.1e-06	7.6e-06	3.8e-06	1e-05	3.3e-06	4.5e-06	102	12	15	31	9	14	6	4.2	0.035	0.053
9530046B11Rik	Other	3.3e-08	0	0	0	0	1.2e-06	0	2.4e-08	0	0	0	0	1.2e-06	0	2	0	0	0	0	1	0	5.9	0.81	0.88
9530053A07Rik	Other	0.00033	0.00057	0.00046	0.00052	0.00078	0.0012	0.001	5.1e-05	0.0002	0.00013	9.6e-05	0.00023	0.00026	0.00024	687	45	58	96	34	64	62	4.7	4.5e-28	1.6e-27
9530062K07Rik	Other	1.3e-07	0	1.7e-07	0	0	0	0	8.5e-08	0	1.7e-07	0	0	0	0	3	0	1	0	0	0	0	2.1	0.73	0.82
9530068E07Rik	Other	3.2e-05	1.9e-05	2.3e-05	1.9e-05	1.3e-05	2e-05	7.5e-06	1.9e-06	4.5e-06	6.6e-06	4.7e-06	6.9e-06	5.9e-06	3.5e-06	476	28	21	40	6	20	6	3.4	5.8e-60	3.9e-59
9530080O11Rik	Other	2.1e-07	0	0	0	0	0	0	8.4e-08	0	0	0	0	0	0	8	0	0	0	0	0	0	1	0.17	0.24
9530082P21Rik	Other	1.3e-06	4.5e-07	2.6e-06	1e-06	0	6.8e-07	0	4.5e-07	4.5e-07	1.8e-06	6.3e-07	0	4.9e-07	0	21	1	4	4	0	2	0	3	0.22	0.29
9630013D21Rik	Other	2e-08	0	7.2e-07	0	0	0	0	2e-08	0	7.2e-07	0	0	0	0	1	0	1	0	0	0	0	2.9	0.58	0.68
9630028B13Rik	Other	6.9e-07	0	0	0	0	0	0	2.8e-07	0	0	0	0	0	0	9	0	0	0	0	0	0	1	0.12	0.17
9830132P13Rik	Other	1.3e-07	0	0	0	0	0	0	6.7e-08	0	0	0	0	0	0	4	0	0	0	0	0	0	1	0.61	0.7
9830147E19Rik	Other	8.7e-07	0	0	9.3e-07	0	0	0	2.3e-07	0	0	8.3e-07	0	0	0	20	0	0	2	0	0	0	2.5	0.0065	0.01
9930004E17Rik	Other	2.8e-07	0	0	0	0	0	0	2.2e-07	0	0	0	0	0	0	3	0	0	0	0	0	0	1	0.76	0.83
9930012K11Rik	Other	9e-07	1.6e-06	0	8.5e-07	7.2e-07	2.5e-06	1.6e-05	2.5e-07	1.3e-06	0	8.5e-07	7.2e-07	1.1e-06	6.7e-06	18	2	0	1	1	6	8	6.1	0.031	0.048
9930014A18Rik	Other	3.7e-06	0	0	0	0	5.6e-07	0	5.7e-07	0	0	0	0	5.6e-07	0	70	0	0	0	0	1	0	1.7	1.8e-14	4.6e-14
9930021J03Rik	Other	1.3e-05	1.3e-05	2.2e-05	2.3e-05	4.1e-05	2.4e-05	2.3e-05	2e-06	4.4e-06	7.3e-06	4.5e-06	2e-05	6.8e-06	7.9e-06	171	18	22	36	10	21	14	4.5	0.003	0.0049
9930104L06Rik	Other	2.6e-06	3.1e-06	0	8.1e-07	0	1.9e-07	0	4.2e-07	2.4e-06	0	6.8e-07	0	1.9e-07	0	63	3	0	2	0	1	0	2	2e-10	4.5e-10
9930111J21Rik2	Other	1e-06	2.3e-07	0	3.9e-07	0	8.3e-07	0	5.3e-07	2.3e-07	0	3.9e-07	0	6.1e-07	0	7	1	0	1	0	2	0	3.2	0.64	0.73
a	Other	2.1e-08	0	0	0	0	0	0	2.1e-08	0	0	0	0	0	0	1	0	0	0	0	0	0	1	0.98	0.98
A130006I12Rik	Other	7.5e-08	7.1e-07	0	0	0	0	0	7.5e-08	7.1e-07	0	0	0	0	0	1	1	0	0	0	0	0	1.9	0.19	0.25
A130010J15Rik	Other	7.9e-06	9e-06	2.9e-06	6e-06	1.3e-05	1.6e-06	3.5e-06	1.3e-06	4.2e-06	1.6e-06	3.6e-06	8e-06	1e-06	2.2e-06	123	9	4	7	4	3	4	3.6	8.9e-14	2.2e-13
A130051J06Rik	Other	1.1e-06	1.9e-06	2.2e-06	1.3e-06	1.1e-06	2.5e-06	0	2.7e-07	1.2e-06	1.3e-06	7.7e-07	1.1e-06	2.5e-06	0	28	3	4	4	1	1	0	3.7	0.065	0.096
A130057D12Rik	Other	1.2e-06	0	0	0	0	0	0	9.1e-07	0	0	0	0	0	0	3	0	0	0	0	0	0	1	0.76	0.83
A1cf	Enterocyte	6.1e-05	0.00011	0.0002	0.0002	0.00015	0.0002	0.00015	8.5e-06	4e-05	3.9e-05	3.5e-05	4.3e-05	5.3e-05	4.2e-05	179	24	47	89	18	49	30	4.4	0.00024	0.00042
A230020J21Rik	Other	0	0	0	0	0	0	1.2e-06	0	0	0	0	0	0	1.2e-06	0	0	0	0	0	0	1	7	0.16	0.23
A230046K03Rik	Other	8.5e-06	9.4e-06	1.7e-05	6.1e-06	1.1e-05	8.7e-06	1.3e-05	9.6e-07	3.3e-06	7.1e-06	1.9e-06	6.4e-06	3.5e-06	5.7e-06	151	13	18	17	4	13	6	4.1	1.7e-08	3.5e-08
A230050P20Rik	Other	3.4e-06	0	0	0	0	0	0	1.1e-06	0	0	0	0	0	0	38	0	0	0	0	0	0	1	1.2e-07	2.4e-07
A230056P14Rik	Other	4.6e-07	1.3e-06	1.1e-06	0	0	8.6e-07	0	2.1e-07	8.4e-07	1.1e-06	0	0	8.6e-07	0	9	3	1	0	0	1	0	3.1	0.056	0.083
A230059L01Rik	Other	0	0	0	0	0	0	0	0	0	0	0	0	0	0	0	0	0	0	0	0	0	NaN	NaN	NaN
A230060F14Rik	Other	0	0	0	0	0	3.7e-07	0	0	0	0	0	0	3.7e-07	0	0	0	0	0	0	1	0	6	0.21	0.28
A230065N10Rik	Other	1.3e-06	0	0	0	0	0	0	1.2e-06	0	0	0	0	0	0	2	0	0	0	0	0	0	1	0.9	0.94
A230072E10Rik	Other	1.3e-07	1.5e-06	0	0	0	0	0	8e-08	1.5e-06	0	0	0	0	0	3	1	0	0	0	0	0	1.9	0.46	0.56
A230077H06Rik	Other	2e-07	1.1e-06	0	0	0	0	0	1.1e-07	1.1e-06	0	0	0	0	0	4	1	0	0	0	0	0	1.8	0.46	0.56
A230083N12Rik	Other	1.5e-07	0	0	0	0	0	0	9.2e-08	0	0	0	0	0	0	3	0	0	0	0	0	0	1	0.76	0.83
A230087F16Rik	Other	3.5e-07	0	0	7.4e-07	0	0	0	3e-07	0	0	5.7e-07	0	0	0	3	0	0	2	0	0	0	3	0.62	0.71
A230103J11Rik	Other	4.1e-07	0	0	0	0	0	0	2.7e-07	0	0	0	0	0	0	3	0	0	0	0	0	0	1	0.76	0.83
A230107N01Rik	Other	1.1e-07	0	0	0	0	0	0	7.7e-08	0	0	0	0	0	0	3	0	0	0	0	0	0	1	0.76	0.83
A2m	Other	0	0	0	0	0	0	0	0	0	0	0	0	0	0	0	0	0	0	0	0	0	NaN	NaN	NaN
A330017A19Rik	Other	1.2e-06	6.8e-07	0	0	0	1.9e-06	1e-06	7.2e-07	6.8e-07	0	0	0	1.9e-06	1e-06	13	1	0	0	0	1	1	4.4	0.18	0.25
A330023F24Rik	Other	1.5e-06	3.6e-06	6e-06	8.2e-06	9.6e-06	2.7e-06	1.1e-05	7.4e-07	2.4e-06	3.1e-06	3.1e-06	5e-06	1.2e-06	6.4e-06	11	4	6	13	4	7	5	4.7	0.018	0.028
A330032B11Rik	Other	7.7e-08	0	0	0	0	0	0	5.5e-08	0	0	0	0	0	0	2	0	0	0	0	0	0	1	0.9	0.94
A330035P11Rik	Other	2e-06	6.5e-06	1.7e-07	2.5e-06	4.1e-07	4.1e-07	0	5.1e-07	2.4e-06	1.7e-07	9.8e-07	4.1e-07	3.1e-07	0	35	9	1	9	1	2	0	2.5	9.6e-05	0.00017
A330040F15Rik	Other	3.4e-07	0	0	0	0	0	0	3.2e-07	0	0	0	0	0	0	2	0	0	0	0	0	0	1	0.9	0.94
A330069E16Rik	Other	5.9e-07	4.3e-07	1.1e-06	2.5e-07	0	2.4e-06	4e-06	2.1e-07	4.3e-07	1.1e-06	2.1e-07	0	2.4e-06	4e-06	14	1	1	2	0	1	1	5.5	0.58	0.68
A330102I10Rik	Other	1.3e-07	0	0	0	0	0	0	6.5e-08	0	0	0	0	0	0	4	0	0	0	0	0	0	1	0.61	0.7
A430005L14Rik	Other	2.7e-05	2.2e-05	1.6e-05	1.2e-05	1.6e-05	7.9e-06	0	1.8e-06	7.6e-06	5.9e-06	4.1e-06	9.1e-06	4.6e-06	0	427	18	16	20	5	3	0	2.9	7.4e-74	6.1e-73
A430010J10Rik	Other	1.1e-05	1.5e-05	1.7e-05	1.4e-05	2.8e-05	1.7e-05	1.7e-05	1.7e-06	4.6e-06	4.4e-06	3.4e-06	1.8e-05	6.4e-06	6e-06	125	14	20	28	5	9	11	4.3	0.0015	0.0025
A430018G15Rik	Other	1.3e-06	9.5e-07	1.1e-07	1.5e-06	0	0	0	2.7e-07	7.2e-07	1.1e-07	1.5e-06	0	0	0	32	2	1	1	0	0	0	2.5	0.00013	0.00024
A430033K04Rik	Other	4.1e-06	4.6e-07	0	0	0	0	0	9.2e-07	4.6e-07	0	0	0	0	0	52	1	0	0	0	0	0	1.1	2.6e-10	5.9e-10
A430034D21Rik	Other	0	0	0	0	0	0	3.3e-06	0	0	0	0	0	0	2.3e-06	0	0	0	0	0	0	2	7	0.0054	0.0088
A430035B10Rik	Other	3.3e-06	4.4e-06	3.5e-06	6.4e-06	0	1.2e-06	0	1.6e-06	2.9e-06	3e-06	5.8e-06	0	9.4e-07	0	29	3	3	4	0	2	0	3	0.043	0.065
A430046D13Rik	Other	2.8e-07	1.1e-06	0	0	0	0	0	1.1e-07	1.1e-06	0	0	0	0	0	7	1	0	0	0	0	0	1.8	0.28	0.37
A430057M04Rik	Other	6.5e-07	1.1e-06	0	1.5e-06	1.7e-06	6.1e-07	0	2.5e-07	9.2e-07	0	8.8e-07	1.7e-06	6.1e-07	0	14	2	0	3	1	1	0	3.8	0.31	0.4
A430073D23Rik	Other	2.6e-06	4.9e-07	3.9e-07	8e-07	0	4.8e-06	3.2e-06	1.2e-06	4.9e-07	2.7e-07	5.8e-07	0	3.3e-06	2.6e-06	11	1	2	3	0	3	2	4.8	0.98	0.98
A430078I02Rik	Other	4.2e-07	0	0	0	0	0	0	2e-07	0	0	0	0	0	0	8	0	0	0	0	0	0	1	0.17	0.24
A430105I19Rik	Other	1.5e-07	0	0	0	0	0	0	7.1e-08	0	0	0	0	0	0	5	0	0	0	0	0	0	1	0.47	0.56
A430105J06Rik	Other	2e-07	0	0	0	0	0	3.1e-06	1.4e-07	0	0	0	0	0	3.1e-06	2	0	0	0	0	0	1	6.6	0.78	0.85
A4galt	Other	0	0	0	1.4e-07	0	0	0	0	0	0	1.4e-07	0	0	0	0	0	0	1	0	0	0	4	0.42	0.52
A4gnt	Other	6.4e-07	0	0	0	0	1.7e-06	0	3.6e-07	0	0	0	0	1.2e-06	0	5	0	0	0	0	2	0	4.6	0.42	0.52
A530013C23Rik	Other	3.1e-08	0	0	0	0	0	0	3.1e-08	0	0	0	0	0	0	1	0	0	0	0	0	0	1	0.98	0.98
A530017D24Rik	Other	5e-06	1.3e-05	1.3e-05	3.9e-06	3.4e-06	1.5e-06	1.2e-05	9e-07	6.7e-06	5.2e-06	2.2e-06	2.4e-06	9.2e-07	5.1e-06	93	7	9	8	2	3	7	3.8	2.2e-06	4.2e-06
A530020G20Rik	Other	7.9e-07	0	0	0	0	0	0	4.9e-07	0	0	0	0	0	0	5	0	0	0	0	0	0	1	0.47	0.56
A530030E21Rik	Other	6.7e-07	0	1.6e-06	0	2.3e-06	0	2.9e-06	3e-07	0	1.6e-06	0	2.3e-06	0	2.9e-06	8	0	1	0	1	0	1	5	0.49	0.58
A530064D06Rik	Other	1.9e-08	0	0	0	0	0	0	1.9e-08	0	0	0	0	0	0	1	0	0	0	0	0	0	1	0.98	0.98
A530072M11Rik	Other	1e-07	0	0	0	0	0	0	5e-08	0	0	0	0	0	0	4	0	0	0	0	0	0	1	0.61	0.7
A530084C06Rik	Other	3.3e-07	0	0	0	0	0	0	2.1e-07	0	0	0	0	0	0	3	0	0	0	0	0	0	1	0.76	0.83
A630035G10Rik	Other	3.8e-08	0	0	0	0	0	0	3.8e-08	0	0	0	0	0	0	1	0	0	0	0	0	0	1	0.98	0.98
A630052C17Rik	Other	2.5e-07	0	0	0	0	0	0	1.1e-07	0	0	0	0	0	0	6	0	0	0	0	0	0	1	0.35	0.44
A630072M18Rik	Other	3.6e-06	0	4.4e-06	3e-06	4.1e-06	1.7e-05	1.3e-06	1e-06	0	3.7e-06	1.8e-06	4.1e-06	1.2e-05	1.3e-06	31	0	2	4	1	5	1	4.8	0.06	0.089
A730011C13Rik	Other	3.1e-07	7.9e-07	0	8.8e-07	0	1.4e-06	6.9e-07	1.4e-07	7.9e-07	0	8.8e-07	0	1.4e-06	6.9e-07	7	1	0	1	0	1	1	4.6	0.85	0.92
A730020E08Rik	Other	3.6e-06	7.2e-07	0	1.4e-06	6.5e-06	3.4e-06	8e-06	1e-06	5.1e-07	0	9.9e-07	5.7e-06	2.1e-06	4.8e-06	35	2	0	2	2	3	4	5.1	0.017	0.026
A730036I17Rik	Other	1.2e-07	4.5e-07	0	2.7e-07	0	0	0	7.3e-08	4.5e-07	0	2.7e-07	0	0	0	4	1	0	1	0	0	0	2.5	0.67	0.76
A730089K16Rik	Other	1.8e-08	0	2e-07	7.5e-08	0	7.4e-07	0	1.8e-08	0	2e-07	7.5e-08	0	7.4e-07	0	1	0	1	1	0	1	0	5.2	0.74	0.83
A830008E24Rik	Other	6.6e-07	0	0	0	0	0	0	2.5e-07	0	0	0	0	0	0	9	0	0	0	0	0	0	1	0.12	0.17
A830009L08Rik	Other	5.1e-08	0	0	0	0	0	0	5.1e-08	0	0	0	0	0	0	1	0	0	0	0	0	0	1	0.98	0.98
A830010M20Rik	Other	2.4e-07	0	5.2e-07	4.7e-07	0	0	0	8.6e-08	0	5.2e-07	3.4e-07	0	0	0	8	0	1	2	0	0	0	3	0.55	0.65
A830018L16Rik	Other	2.1e-06	1.6e-06	6e-06	1.9e-06	2.2e-05	1.1e-05	7.4e-06	9e-07	9.3e-07	4.5e-06	1.2e-06	1.2e-05	4.5e-06	3.9e-06	20	3	3	4	5	8	4	5	0.21	0.28
A830035A12Rik	Other	1e-07	0	0	0	0	0	0	1e-07	0	0	0	0	0	0	1	0	0	0	0	0	0	1	0.98	0.98
A830036E02Rik	Other	1.7e-07	0	0	0	0	0	0	1.7e-07	0	0	0	0	0	0	1	0	0	0	0	0	0	1	0.98	0.98
A830080D01Rik	Other	4.8e-06	1.7e-06	8.8e-06	5.2e-06	2.5e-06	6.9e-06	6.3e-06	1e-06	1.4e-06	5.1e-06	3.1e-06	2.5e-06	3.4e-06	4.3e-06	79	3	7	7	1	6	4	4.2	1.8e-05	3.4e-05
A830082K12Rik	Other	9.9e-08	0	1.3e-06	0	0	0	0	7.4e-08	0	1.3e-06	0	0	0	0	2	0	1	0	0	0	0	2.9	0.73	0.82
A930001C03Rik	Other	5.5e-07	3.6e-07	8.4e-07	4e-06	6.7e-07	3.7e-06	4.8e-06	4.3e-07	3.6e-07	7.2e-07	2.8e-06	6.7e-07	1.6e-06	3.5e-06	5	1	2	3	1	5	3	5.3	0.35	0.45
A930005H10Rik	Other	6.9e-06	1.4e-06	5.7e-06	6.1e-06	3.3e-06	8.8e-06	1.3e-05	7.6e-07	8.9e-07	2.5e-06	1.9e-06	3.3e-06	3.9e-06	7.3e-06	130	3	7	13	1	8	3	4.7	6.7e-13	1.6e-12
A930006K02Rik	Other	2.4e-07	5.7e-07	0	1.4e-07	0	0	0	1.1e-07	5.7e-07	0	1.4e-07	0	0	0	6	1	0	1	0	0	0	2	0.56	0.66
A930007I19Rik	Other	1.5e-07	0	0	0	0	0	0	8.9e-08	0	0	0	0	0	0	4	0	0	0	0	0	0	1	0.61	0.7
A930011G23Rik	Other	0	0	0	0	0	3.2e-06	0	0	0	0	0	0	3.2e-06	0	0	0	0	0	0	1	0	6	0.21	0.28
A930012L18Rik	Other	4.8e-08	0	0	0	0	0	0	4.8e-08	0	0	0	0	0	0	1	0	0	0	0	0	0	1	0.98	0.98
A930012O16Rik	Other	5e-07	0	0	0	0	0	0	1.9e-07	0	0	0	0	0	0	10	0	0	0	0	0	0	1	0.081	0.12
A930014E10Rik	Other	0	0	0	0	0	2.4e-06	0	0	0	0	0	0	2.4e-06	0	0	0	0	0	0	1	0	6	0.21	0.28
A930015D03Rik	Enterocyte	2.8e-06	0	4.6e-06	6e-06	8.5e-06	6.1e-06	1.8e-06	1.5e-06	0	4.1e-06	4e-06	8.5e-06	3.6e-06	1.8e-06	6	0	2	4	1	3	1	4.4	0.71	0.8
A930024E05Rik	Other	6.8e-07	0	0	0	0	0	0	1.8e-07	0	0	0	0	0	0	18	0	0	0	0	0	0	1	0.0025	0.0042
A930024N18Rik	Other	4.8e-07	3.6e-07	1.3e-06	1.3e-06	0	2e-06	2.9e-06	1.8e-07	3.6e-07	1.3e-06	1.3e-06	0	2e-06	2.9e-06	10	1	1	1	0	1	1	5.1	0.81	0.88
A930029G22Rik	Other	1.2e-07	0	0	0	0	0	0	8.8e-08	0	0	0	0	0	0	3	0	0	0	0	0	0	1	0.76	0.83
A930038B10Rik	Other	3.5e-07	1.5e-07	0	1.9e-06	4.6e-06	4.6e-07	0	1.4e-07	1.5e-07	0	1.1e-06	4.6e-06	4.6e-07	0	8	1	0	5	1	1	0	4.6	0.35	0.44
AA386476	Other	9.5e-07	0	6.1e-07	0	0	0	0	5.9e-07	0	6.1e-07	0	0	0	0	7	0	1	0	0	0	0	1.8	0.38	0.48
AA415398	Other	8e-07	3.7e-07	0	0	0	3.9e-06	6.9e-06	3.6e-07	2.6e-07	0	0	0	3.9e-06	4.5e-06	10	2	0	0	0	1	3	6.1	0.21	0.28
AA465934	Other	3.2e-06	6.8e-07	1.1e-06	8.6e-08	0	0	0	7.7e-07	6.8e-07	8.1e-07	8.6e-08	0	0	0	54	1	2	1	0	0	0	1.6	3.8e-09	8.2e-09
AA467197	Other	3.3e-05	0.0001	0.0002	0.0002	0.00014	0.00021	0.00019	3.2e-06	1.6e-05	2.2e-05	1.5e-05	2.8e-05	2e-05	2.3e-05	298	68	146	234	46	146	94	4.6	1.9e-56	1.2e-55
AA474331	Other	1.2e-06	0	0	1.8e-07	0	0	0	3.2e-07	0	0	1.8e-07	0	0	0	22	0	0	1	0	0	0	1.4	0.0012	0.002
AA543186	Other	2.8e-07	0	0	0	0	0	0	9.5e-08	0	0	0	0	0	0	10	0	0	0	0	0	0	1	0.081	0.12
AA792892	Other	0	0	0	6.8e-08	0	0	0	0	0	0	6.8e-08	0	0	0	0	0	0	1	0	0	0	4	0.42	0.52
AA914427	Other	1.7e-07	0	0	0	0	0	0	1.5e-07	0	0	0	0	0	0	2	0	0	0	0	0	0	1	0.9	0.94
AA986860	Enterocyte	0.00016	0.00032	0.00023	0.00029	0.00033	0.00041	0.00054	1.4e-05	7.7e-05	4.7e-05	2.9e-05	7.5e-05	4.8e-05	7.2e-05	435	60	56	146	30	118	102	4.6	1.6e-05	3e-05
Aaas	Other	1.2e-05	2.4e-06	9.2e-06	4e-06	0	2.1e-06	3.2e-06	1.3e-06	1.4e-06	7.5e-06	2.6e-06	0	1e-06	1.7e-06	212	4	4	4	0	5	4	2.9	8.4e-38	3.8e-37
Aacs	Other	2e-05	2e-06	4.1e-06	5.8e-06	0	8.6e-07	0	1.8e-06	1.3e-06	2.5e-06	2.3e-06	0	5.9e-07	0	311	3	5	12	0	3	0	2	1.1e-62	7.8e-62
Aadac	Other	7e-05	0.0001	7.4e-05	4.3e-05	1.6e-05	2.7e-05	8.6e-06	3.6e-06	2.2e-05	1.2e-05	5.6e-06	7.1e-06	7.7e-06	3.8e-06	752	73	62	88	7	20	7	2.9	9.2e-93	9.7e-92
Aadat	Other	1.3e-07	0	0	0	0	0	0	1.3e-07	0	0	0	0	0	0	1	0	0	0	0	0	0	1	0.98	0.98
Aaed1	Other	5.3e-06	5.9e-06	0	3e-06	0	1.9e-07	0	1.9e-06	4.4e-06	0	1.7e-06	0	1.9e-07	0	71	5	0	4	0	1	0	2.1	6.2e-11	1.4e-10
Aagab	Other	1.8e-05	1.9e-05	2.6e-05	2.2e-05	2.7e-06	3.5e-06	8.9e-06	1.4e-06	4.8e-06	6.2e-06	5.3e-06	1.7e-06	1.7e-06	4.8e-06	297	23	29	37	3	6	5	3.2	7.1e-30	2.7e-29
Aak1	Other	1.6e-05	2.9e-05	2.2e-05	1.8e-05	2.5e-05	2.7e-05	4.3e-05	1.5e-06	8.5e-06	5.6e-06	3.4e-06	1e-05	7.3e-06	1e-05	240	32	28	45	10	23	24	4.4	4.8e-07	9.6e-07
Aamdc	Other	7.8e-05	0.00016	0.00016	0.00015	0.00014	0.00011	3.1e-05	4.3e-06	2.4e-05	1.8e-05	1.3e-05	2.7e-05	1.5e-05	7e-06	780	99	123	211	38	96	26	3.7	1.1e-34	4.7e-34
Aamp	Other	6.3e-05	5.8e-05	6e-05	4.9e-05	4.6e-05	5.1e-05	7.3e-05	3.2e-06	1.1e-05	9.7e-06	7.9e-06	1.4e-05	9.9e-06	1.7e-05	758	57	63	90	17	54	37	4	5.6e-55	3.5e-54
Aar2	Other	1.2e-05	1.1e-05	1.5e-05	1.2e-05	1.2e-05	1.9e-05	7.2e-06	9.9e-07	3.2e-06	4.7e-06	3.1e-06	6.1e-06	5.1e-06	4e-06	247	16	14	31	5	20	5	4	1.5e-19	4.3e-19
Aars	Other	5.8e-05	4.2e-05	3.2e-05	3.2e-05	3.7e-05	3.9e-05	2.1e-05	2.8e-06	8.2e-06	6.5e-06	5e-06	1.3e-05	9.2e-06	6.5e-06	724	46	40	64	14	37	17	3.6	2.1e-82	2e-81
Aars2	Other	7.3e-06	2.5e-06	6.7e-07	6.2e-07	9.2e-06	4.3e-07	0	7.4e-07	1.2e-06	4.7e-07	5.9e-07	9.2e-06	4.3e-07	0	145	7	2	2	1	1	0	3.2	9.9e-27	3.5e-26
Aasdh	Other	3.3e-06	0	2e-06	1.8e-06	0	1.6e-06	2.5e-06	5.5e-07	0	2e-06	1.1e-06	0	1.3e-06	2.5e-06	67	0	1	3	0	2	1	3.9	1.9e-10	4.3e-10
Aasdhppt	Other	1.2e-05	5.1e-06	8.3e-06	1.1e-06	5.1e-06	4.1e-06	3.2e-06	1.6e-06	1.7e-06	3.6e-06	4.5e-07	4.7e-06	2.7e-06	1.8e-06	169	12	9	7	2	4	4	3.2	1.3e-21	3.9e-21
Aass	Other	3.4e-08	0	0	0	0	0	0	3.4e-08	0	0	0	0	0	0	1	0	0	0	0	0	0	1	0.98	0.98
Aatf	Other	1.6e-05	2e-06	4.7e-06	1.9e-06	7.1e-06	2.1e-06	3.5e-06	1.4e-06	1.1e-06	3.3e-06	1.2e-06	4.8e-06	1.6e-06	3.5e-06	256	4	3	3	3	2	1	3.1	5.2e-52	3.1e-51
AB041806	Other	5.5e-07	0	0	0	0	0	0	3.9e-07	0	0	0	0	0	0	2	0	0	0	0	0	0	1	0.9	0.94
AB124611	Other	6.4e-07	0	0	0	0	0	4e-06	5.4e-07	0	0	0	0	0	4e-06	2	0	0	0	0	0	1	6.2	0.78	0.85
Abat	Other	3.9e-05	7.1e-05	4.7e-05	3.7e-05	3.3e-05	1e-05	3.2e-06	2.9e-06	1.6e-05	1.1e-05	6.4e-06	1.3e-05	4.5e-06	1.7e-06	489	57	47	72	12	11	4	3	2.2e-51	1.3e-50
Abca1	Enterocyte	2.3e-05	3.5e-05	0.0001	0.00011	0.00018	3.3e-05	6.1e-05	6.7e-06	1.3e-05	2.6e-05	3.4e-05	7.2e-05	8.2e-06	2.8e-05	32	14	35	58	12	22	11	4.3	1.1e-20	3.3e-20
Abca14	Other	2e-08	0	0	0	0	1.7e-06	0	2e-08	0	0	0	0	1.7e-06	0	1	0	0	0	0	1	0	5.9	0.7	0.8
Abca15	Other	2.8e-07	0	0	0	0	0	0	2e-07	0	0	0	0	0	0	2	0	0	0	0	0	0	1	0.9	0.94
Abca16	Other	5.2e-07	0	0	0	0	0	0	1.7e-07	0	0	0	0	0	0	14	0	0	0	0	0	0	1	0.015	0.024
Abca2	Other	3.2e-06	7.4e-06	1.7e-06	1.3e-06	9.2e-07	2.1e-06	0	5.7e-07	6e-06	1.2e-06	7.7e-07	9.2e-07	1.6e-06	0	60	3	2	4	1	3	0	2.7	1.1e-06	2.2e-06
Abca3	Other	1.2e-05	1.1e-05	1.4e-05	1.3e-05	2.3e-05	1.2e-05	1.6e-05	1.1e-06	4.7e-06	4.9e-06	3.6e-06	9.2e-06	5.5e-06	7e-06	225	12	17	34	9	11	9	4.2	5.3e-15	1.4e-14
Abca5	Other	1.5e-06	3.5e-06	9.7e-07	4.7e-07	6.9e-06	8.6e-07	1.4e-06	7.7e-07	3.5e-06	9.7e-07	4.7e-07	5.1e-06	7.5e-07	1.4e-06	8	1	1	1	2	2	1	4	0.71	0.81
Abca7	Other	9e-06	2e-05	9.6e-06	1.4e-05	1.9e-05	3.1e-05	2.8e-05	2e-06	9e-06	5.3e-06	3.4e-06	6.5e-06	8.1e-06	6.9e-06	103	13	10	32	11	24	23	4.7	0.46	0.56
Abca8b	Other	7.5e-07	3.6e-07	0	0	4.9e-06	0	0	6e-07	3.6e-07	0	0	4.9e-06	0	0	4	1	0	0	1	0	0	4.3	0.34	0.43
Abca9	Other	7.4e-08	0	4.3e-07	0	0	6.8e-07	0	7.4e-08	0	4.3e-07	0	0	6.8e-07	0	1	0	1	0	0	1	0	4.6	0.59	0.69
Abcb10	Other	1.8e-05	4.1e-05	3.7e-05	4e-05	4.4e-05	2.6e-05	1.9e-05	1.6e-06	9.6e-06	7.7e-06	5.9e-06	1.5e-05	6.9e-06	5.9e-06	296	43	44	75	14	25	13	3.9	3e-13	7.4e-13
Abcb11	Other	0	4.5e-07	0	0	0	0	0	0	4.5e-07	0	0	0	0	0	0	1	0	0	0	0	0	2	0.0052	0.0084
Abcb1a	Other	3.3e-05	7.2e-05	0.00011	0.00012	8.8e-05	0.00016	0.00016	2.7e-06	1.2e-05	1.5e-05	1.1e-05	1.9e-05	1.9e-05	2.4e-05	407	66	91	178	29	112	81	4.7	6.1e-10	1.4e-09
Abcb1b	Other	2.7e-06	3.4e-06	3.3e-07	3.2e-06	1.7e-06	3.2e-06	7.4e-06	1e-06	1.8e-06	3.3e-07	1.3e-06	1.7e-06	1.8e-06	4.4e-06	20	5	1	8	1	6	4	4.7	0.36	0.45
Abcb4	Other	2.7e-06	4.2e-06	0	4.7e-06	1.3e-05	6.4e-06	5.1e-06	1.1e-06	3.5e-06	0	2.6e-06	9.5e-06	4.6e-06	2.7e-06	16	2	0	6	2	2	4	4.7	0.61	0.7
Abcb6	Other	0.00017	0.00028	0.00035	0.00029	0.00033	0.00034	0.00035	2.1e-05	6.4e-05	6.2e-05	3.4e-05	7.6e-05	4.4e-05	5.7e-05	472	59	85	172	34	115	82	4.3	0.0067	0.011
Abcb7	Other	7.8e-05	7e-05	0.00011	5.7e-05	9e-05	5e-05	6.3e-05	3.2e-06	1e-05	1.7e-05	6.9e-06	2.2e-05	8.7e-06	1.1e-05	891	65	81	112	25	52	39	3.8	1.3e-65	9.3e-65
Abcb8	Other	3.3e-05	2e-05	1.7e-05	9.3e-06	3.9e-05	1.4e-05	3.5e-06	2.2e-06	5e-06	4.5e-06	1.9e-06	1.5e-05	4.3e-06	2.8e-06	501	24	23	32	12	18	2	3.4	1.5e-69	1.1e-68
Abcb9	Other	3.7e-06	6.9e-06	1.1e-05	5.4e-06	1.2e-06	1.9e-06	9.6e-06	8.1e-07	2.3e-06	4.3e-06	2.3e-06	1.2e-06	1.1e-06	5.1e-06	58	12	15	15	1	4	5	3.9	0.0011	0.0019
Abcc1	Other	3.7e-06	0	0	4.3e-06	0	0	0	5.8e-07	0	0	3.6e-06	0	0	0	78	0	0	2	0	0	0	2.6	8.8e-16	2.3e-15
Abcc10	Other	4.2e-06	6.1e-06	3.2e-06	9.7e-06	2e-05	8.1e-06	8.7e-06	5.8e-07	2.1e-06	1.5e-06	3.4e-06	1.1e-05	3e-06	4e-06	86	11	6	16	4	10	5	4.6	0.003	0.005
Abcc2	Enterocyte	0.00015	0.00041	0.00056	0.00053	0.00069	0.00059	0.0006	1.3e-05	7.8e-05	6.1e-05	5.3e-05	0.00012	8.5e-05	0.00011	378	72	127	207	45	111	75	4.5	7.2e-24	2.4e-23
Abcc3	Other	2.6e-05	3.4e-05	2.4e-05	2.3e-05	1.8e-05	7.5e-06	1.3e-05	1.9e-06	7.8e-06	7e-06	4.1e-06	6.3e-06	2.4e-06	6e-06	388	40	25	53	10	13	8	3.3	4.1e-37	1.8e-36
Abcc4	Other	5.9e-07	0	4.2e-07	7.5e-07	0	2.4e-06	0	4e-07	0	4.2e-07	7.5e-07	0	2.4e-06	0	9	0	1	1	0	1	0	4.6	0.59	0.69
Abcc5	Other	2.1e-06	6e-07	1.4e-07	3.5e-06	0	5.2e-06	6.4e-06	5.5e-07	4.8e-07	1.4e-07	2e-06	0	2.3e-06	4.3e-06	30	2	1	4	0	6	3	5.2	0.16	0.22
Abcc6	Other	2e-06	3.2e-06	6e-07	4.3e-06	0	1.5e-07	1.3e-06	4.9e-07	1.3e-06	6e-07	2e-06	0	1.5e-07	1.3e-06	40	7	1	7	0	1	1	3.2	0.00022	0.00039
Abcc8	Other	1.3e-07	1.9e-06	0	0	0	0	0	6.5e-08	1.9e-06	0	0	0	0	0	4	1	0	0	0	0	0	1.9	0.46	0.56
Abcd1	Enterocyte	0.00013	0.00027	0.00052	0.00053	0.00066	0.00035	0.00031	2.5e-05	4.9e-05	9.5e-05	6.3e-05	0.00014	4.4e-05	6.9e-05	266	57	113	190	49	103	44	4.3	6.7e-38	3e-37
Abcd2	Other	1.7e-07	0	0	0	0	2.4e-06	0	1.7e-07	0	0	0	0	2.4e-06	0	1	0	0	0	0	1	0	5.7	0.7	0.8
Abcd3	Enterocyte	0.00053	0.00099	0.00096	0.00096	0.0008	0.00049	0.00028	3.1e-05	9.2e-05	8.2e-05	6.3e-05	0.00015	6.4e-05	6.2e-05	974	134	182	326	65	128	48	3.6	7.3e-57	4.6e-56
Abcd4	Other	1.6e-05	2.6e-05	2e-05	2.5e-05	4.2e-05	1.7e-05	2e-05	3.4e-06	6e-06	6.2e-06	5.3e-06	1.9e-05	5.6e-06	1e-05	188	27	18	44	9	14	8	4.1	1.9e-09	4e-09
Abce1	Other	5.2e-05	1.6e-05	9.8e-06	8.7e-06	1.1e-05	6.6e-06	1.2e-06	2.9e-06	4.5e-06	4.8e-06	2.4e-06	7.4e-06	2.8e-06	1.1e-06	665	23	10	19	3	9	2	2.4	2.5e-139	4.4e-138
Abcf1	Other	0.0001	0.00012	7.6e-05	7.4e-05	7.3e-05	7.6e-05	6.9e-05	5.7e-06	2.1e-05	1.3e-05	9.4e-06	1.8e-05	1e-05	1.4e-05	937	78	69	125	25	76	42	3.7	2.6e-68	2e-67
Abcf2	Other	1.8e-05	1.1e-05	8.4e-06	2.8e-06	0	4e-06	2.5e-06	1.6e-06	3.1e-06	4.9e-06	1.3e-06	0	2.7e-06	2.5e-06	284	18	8	8	0	3	1	2.5	1.8e-50	1e-49
Abcf3	Other	2e-05	1.9e-05	8.9e-06	2.3e-05	2.8e-05	1.3e-05	2e-05	1.6e-06	6.2e-06	3e-06	5.3e-06	1.1e-05	4.2e-06	8.3e-06	299	21	14	44	9	13	9	4	3.1e-25	1.1e-24
Abcg1	Other	4.5e-07	0	0	1e-06	0	5.5e-07	4.4e-07	3.1e-07	0	0	1e-06	0	5.5e-07	4.4e-07	3	0	0	1	0	1	1	4.4	0.95	0.98
Abcg2	Other	4e-05	8.9e-05	0.00016	0.00017	0.00018	0.00022	0.00018	3.2e-06	1.3e-05	1.6e-05	1.3e-05	3e-05	2.2e-05	2.6e-05	451	72	129	232	58	144	97	4.7	7.1e-26	2.4e-25
Abcg3	Other	9.2e-08	0	0	0	0	0	0	9.2e-08	0	0	0	0	0	0	1	0	0	0	0	0	0	1	0.98	0.98
Abcg5	Enterocyte	0.00034	0.00078	0.00081	0.00091	0.0014	0.001	0.00091	3e-05	8.9e-05	9.4e-05	6.2e-05	0.00021	8.4e-05	0.00011	618	122	162	328	77	213	122	4.4	3.6e-46	1.9e-45
Abcg8	Enterocyte	0.00019	0.00051	0.0005	0.00065	0.0011	0.00056	0.0005	2.1e-05	8.5e-05	6e-05	5.3e-05	0.00016	6e-05	8.1e-05	390	89	121	258	70	146	80	4.4	5.2e-45	2.7e-44
Abhd1	Other	2.3e-06	1.7e-06	5.5e-06	8e-06	3.9e-06	1.2e-05	1.7e-05	4.7e-07	1.2e-06	2.8e-06	3.3e-06	2.6e-06	6.5e-06	9.4e-06	39	3	6	7	3	7	7	5.2	0.93	0.97
Abhd10	Other	1e-05	8.8e-06	7.9e-06	3.9e-06	9.6e-06	1.8e-06	5.9e-06	1.2e-06	7.2e-06	3.5e-06	1.8e-06	8.2e-06	1.8e-06	3.7e-06	189	6	7	9	3	1	4	3.5	5.6e-28	2e-27
Abhd11	Other	6.5e-05	4.1e-05	2e-05	1.8e-05	1.8e-05	1.6e-05	8e-06	2.9e-06	1.2e-05	7.8e-06	4.6e-06	7.4e-06	4.8e-06	3.3e-06	792	37	21	31	8	19	8	2.8	1.2e-145	2.2e-144
Abhd11os	Other	0.00013	0.00021	0.00021	0.00023	0.00017	0.00015	0.00014	5.5e-06	1.8e-05	1.8e-05	1.6e-05	2.7e-05	1.5e-05	2.2e-05	1046	135	159	271	51	130	71	3.9	4.6e-31	1.8e-30
Abhd12	Other	1.9e-05	4.6e-05	5e-05	7.2e-05	4e-05	5.5e-05	3.2e-05	1.7e-06	1.1e-05	7.7e-06	8.8e-06	9.7e-06	8.9e-06	9.1e-06	291	36	64	118	22	61	25	4.1	2.2e-07	4.5e-07
Abhd13	Other	1.6e-05	1.2e-05	1.6e-05	1.5e-05	8e-06	2.2e-05	2.3e-05	1.5e-06	3.5e-06	3.8e-06	3.3e-06	5.7e-06	5.7e-06	6.9e-06	235	19	26	38	4	24	16	4.3	1.2e-09	2.6e-09
Abhd14a	Other	3.1e-05	1.1e-05	5.1e-06	6.8e-07	4.4e-06	2e-06	6.1e-07	1.9e-06	4.8e-06	2.5e-06	3.1e-07	2.7e-06	1.3e-06	6.1e-07	485	11	7	5	3	3	1	2	3.4e-107	4.4e-106
Abhd14b	Other	5.4e-05	3.4e-05	4.6e-05	3.3e-05	2.9e-05	1.4e-05	1.5e-05	2.8e-06	6.7e-06	1.1e-05	5.4e-06	1.2e-05	4.7e-06	5.6e-06	704	43	40	69	9	17	10	3.2	2.6e-92	2.8e-91
Abhd16a	Other	2.6e-05	3.2e-05	4.6e-05	3.8e-05	1.6e-05	4.1e-05	2.3e-05	2e-06	1e-05	1.1e-05	6.3e-06	5e-06	8.8e-06	6.8e-06	400	29	40	70	12	33	18	3.9	1.4e-19	4.1e-19
Abhd17a	Other	0.00011	0.00023	0.00027	0.00022	0.00017	0.00016	7.4e-05	4.3e-06	2.5e-05	2.2e-05	1.9e-05	2.5e-05	1.6e-05	1.2e-05	987	126	171	254	60	127	52	3.7	9.8e-38	4.4e-37
Abhd17b	Other	1.7e-05	2.5e-05	3.9e-05	3.9e-05	3.6e-05	2.8e-05	5.2e-05	2e-06	7.3e-06	1.1e-05	6.3e-06	2.3e-05	8.6e-06	1.2e-05	219	25	34	71	8	27	27	4.4	0.0013	0.0021
Abhd17c	Enterocyte	0.00029	0.00047	0.00035	0.00039	0.00061	0.00066	0.0012	1.7e-05	9.3e-05	4e-05	3.5e-05	0.00012	6.2e-05	0.00013	685	81	109	195	50	176	168	4.8	1.1e-08	2.3e-08
Abhd18	Enterocyte	5.1e-05	9.3e-05	0.00015	8.5e-05	5.7e-05	0.00011	3.1e-05	6.6e-06	2.4e-05	3.9e-05	1.7e-05	3.1e-05	3.6e-05	1.6e-05	166	25	37	48	4	27	7	3.8	9e-07	1.8e-06
Abhd2	Enterocyte	0.00014	0.00022	0.00025	0.00026	0.00038	0.00067	0.0022	1.6e-05	7.2e-05	4.4e-05	2.7e-05	7.3e-05	7.5e-05	0.00016	269	37	69	154	43	153	217	5.7	3.1e-92	3.2e-91
Abhd3	Enterocyte	6e-05	0.00011	0.00011	0.00011	6.6e-05	0.00012	3.6e-05	6.4e-06	2.2e-05	2.3e-05	2.7e-05	2.5e-05	3.4e-05	1.3e-05	200	35	42	53	9	34	12	3.8	6e-07	1.2e-06
Abhd4	Other	1.6e-05	3.4e-05	7.4e-05	6.7e-05	6.4e-05	5.5e-05	7.6e-05	1.4e-06	8.7e-06	1.4e-05	8e-06	1.7e-05	9.1e-06	1.4e-05	260	28	59	110	23	60	40	4.6	0.0012	0.0021
Abhd5	Other	9.1e-06	8.3e-06	2.1e-05	2.6e-05	1.8e-05	2.4e-05	2e-05	1.4e-06	3.7e-06	5.2e-06	4.7e-06	1.1e-05	6.3e-06	6.4e-06	127	12	26	53	7	25	14	4.5	0.02	0.032
Abhd6	Enterocyte	8.9e-05	0.00023	0.00031	0.00032	0.00036	0.00026	0.00018	9.4e-06	3.9e-05	4.1e-05	3.2e-05	8.4e-05	3.2e-05	5.3e-05	248	59	86	171	34	88	35	4.2	2e-28	7.4e-28
Abhd8	Other	6.5e-07	0	0	0	0	0	0	1.9e-07	0	0	0	0	0	0	15	0	0	0	0	0	0	1	0.0098	0.016
Abi1	Other	3.4e-05	6.4e-05	6.5e-05	7.1e-05	6.9e-05	8.2e-05	9.3e-05	2.5e-06	1.5e-05	1.1e-05	8.5e-06	1.9e-05	1.2e-05	1.7e-05	430	44	64	119	22	72	56	4.5	0.031	0.047
Abi2	Other	2.8e-07	0	1.2e-06	7.4e-07	0	9.9e-06	1.1e-07	1e-07	0	1.2e-06	5.6e-07	0	9.9e-06	1.1e-07	8	0	1	2	0	1	1	5.5	0.92	0.96
Abi3	Other	5.9e-06	2.6e-06	8.8e-06	1e-05	1.2e-05	2.7e-06	0	1.2e-06	1.3e-06	3.7e-06	4e-06	5.9e-06	2.7e-06	0	81	5	9	13	5	1	0	3.7	2.2e-06	4.2e-06
Abi3bp	Other	5e-07	0	0	0	0	1.1e-06	0	4e-07	0	0	0	0	9.2e-07	0	2	0	0	0	0	2	0	4.5	0.27	0.35
Abl1	Other	2.1e-05	1.3e-05	1.9e-05	1.6e-05	1.3e-05	1.9e-05	2.6e-05	1.5e-06	4.1e-06	4.7e-06	3.2e-06	6.3e-06	5.4e-06	1e-05	342	14	25	38	6	21	14	4.2	2.2e-28	8e-28
Abl2	Other	6.1e-06	1.3e-05	4.1e-06	5.7e-06	3.6e-06	1e-05	1.9e-05	8.5e-07	7.8e-06	2.3e-06	2.4e-06	3.2e-06	4.2e-06	7.1e-06	114	7	4	8	2	10	10	4.5	2.5e-08	5.2e-08
Ablim1	Other	1.2e-05	1.6e-05	3.9e-05	4.6e-05	3e-05	6e-05	6.4e-05	2e-06	3.7e-06	9.1e-06	6.7e-06	8.2e-06	1e-05	1.2e-05	124	24	40	85	17	56	37	4.9	3.2e-09	6.9e-09
Ablim2	Other	1.9e-07	7.2e-07	3.6e-06	2.8e-07	0	0	0	9.4e-08	7.2e-07	2.2e-06	2.5e-07	0	0	0	5	1	3	2	0	0	0	2.8	0.28	0.36
Abr	Enterocyte	0.0004	0.00068	0.00053	0.0005	0.00057	0.00057	0.00071	2.4e-05	0.0001	6.6e-05	4.3e-05	0.0001	6.4e-05	9.4e-05	789	104	127	212	48	144	108	4.2	0.00046	0.0008
Abracl	Other	8.5e-05	5.2e-05	2.7e-05	3.2e-05	1.2e-05	2.6e-05	1.4e-05	4e-06	1e-05	5.9e-06	5.7e-06	4.4e-06	1.1e-05	5.2e-06	869	53	32	60	10	18	11	2.9	5.7e-142	1e-140
Abt1	Other	1.1e-05	1e-05	7.9e-07	2.6e-06	4e-06	3.1e-06	3.1e-06	1.1e-06	4.1e-06	4.2e-07	1.3e-06	3.2e-06	1.7e-06	1.9e-06	195	9	4	8	2	4	3	3	7e-30	2.7e-29
Abtb1	Other	6.3e-06	4.4e-06	5.5e-06	8.7e-06	8e-06	6.6e-06	5.1e-06	9.4e-07	1.8e-06	3e-06	2.8e-06	4.7e-06	2.5e-06	2.6e-06	106	8	6	19	3	10	4	4.1	1.6e-05	3e-05
Abtb2	Other	3.2e-07	0	0	0	0	0	0	1.6e-07	0	0	0	0	0	0	5	0	0	0	0	0	0	1	0.47	0.56
AC1225461	Other	6.1e-06	2.5e-06	2.6e-06	1.1e-05	1.6e-05	1.6e-05	7.6e-06	1.6e-06	1.2e-06	1.3e-06	3.9e-06	9.3e-06	5.5e-06	3.4e-06	37	5	5	12	4	11	8	4.7	0.94	0.98
AC1578221	Other	1.2e-05	1.6e-05	1.7e-05	1.2e-05	9.6e-06	1.1e-05	4.2e-05	1.3e-06	8e-06	5.9e-06	3.3e-06	5e-06	4.6e-06	1.1e-05	157	8	15	23	4	10	19	4.6	1.2e-06	2.3e-06
Acaa1a	Other	7.4e-05	0.00013	0.00022	0.00018	0.0003	0.00017	0.0001	3.4e-06	1.6e-05	2.1e-05	1.3e-05	4.4e-05	1.6e-05	1.6e-05	842	93	155	255	70	138	60	4.2	1.9e-20	5.8e-20
Acaa1b	Enterocyte	0.00018	0.00024	0.00037	0.00031	0.00056	0.00036	0.00016	1.1e-05	4.1e-05	5e-05	3e-05	0.00011	7.1e-05	4.5e-05	505	61	102	160	46	78	33	4.2	5.1e-13	1.2e-12
Acaa2	Other	0.0001	0.00011	8.8e-05	4.5e-05	4.1e-05	1.4e-05	1.2e-05	3.5e-06	1.5e-05	1.2e-05	6.1e-06	1.5e-05	4.3e-06	5.1e-06	1069	86	76	91	13	15	9	2.7	2.1e-166	4.7e-165
Acaca	Other	1.1e-05	1.1e-05	5e-06	5.5e-06	4.1e-07	3e-06	1.8e-06	1.6e-06	5.1e-06	3.2e-06	2.3e-06	4.1e-07	2.2e-06	1.8e-06	165	8	5	8	1	3	1	2.7	9.5e-25	3.2e-24
Acacb	Other	1.4e-06	6.3e-07	0	0	0	0	0	3.9e-07	6.3e-07	0	0	0	0	0	24	1	0	0	0	0	0	1.3	0.00038	0.00066
Acad10	Other	5.4e-06	3.6e-06	3.3e-06	1.9e-06	0	1.5e-06	0	1.2e-06	1.5e-06	1.5e-06	8.5e-07	0	1e-06	0	86	7	6	7	0	3	0	2.5	1.8e-09	3.9e-09
Acad12	Other	6.6e-06	1.8e-06	4.9e-06	6.5e-06	8.2e-06	8.2e-06	8.7e-06	1.4e-06	7.9e-07	2.3e-06	2.3e-06	5.2e-06	3.6e-06	4.2e-06	93	6	6	14	4	7	6	4.5	0.00023	0.00042
Acad8	Other	2.2e-05	1.8e-05	6.9e-06	9.3e-06	3.3e-06	2.4e-06	1.2e-06	2.1e-06	8.8e-06	2.5e-06	2.8e-06	1.9e-06	1.2e-06	9.1e-07	324	14	11	22	3	4	2	2.5	9.1e-50	5.1e-49
Acad9	Other	3e-05	1.3e-05	6.8e-06	1.5e-05	1.2e-05	2.5e-06	5e-06	2.5e-06	3.5e-06	2.9e-06	3.7e-06	6.7e-06	1.3e-06	2.8e-06	409	21	10	32	5	4	4	2.9	2.7e-63	1.9e-62
Acadl	Other	0.00017	0.00011	9.8e-05	8.7e-05	3.6e-05	9.7e-05	4.4e-05	5.3e-06	1.3e-05	1.2e-05	1e-05	9.7e-06	1.7e-05	9.2e-06	1321	87	100	139	21	79	37	3.3	2.8e-160	6.1e-159
Acadm	Other	7.6e-05	0.00011	0.00016	0.00012	5.2e-05	6.2e-05	5.2e-05	3.3e-06	1.7e-05	1.6e-05	1.1e-05	1.3e-05	8.8e-06	1.1e-05	849	83	136	189	26	69	35	3.6	7e-44	3.5e-43
Acads	Other	2.8e-05	2.6e-05	1.5e-05	2.5e-05	3.5e-05	2e-05	1.2e-05	2.2e-06	6.1e-06	4.8e-06	7.8e-06	1.2e-05	6.2e-06	5.2e-06	381	31	20	30	13	20	8	3.7	2.6e-39	1.2e-38
Acadsb	Other	1e-05	5.6e-06	7.8e-06	5.9e-07	0	0	8.4e-06	1.2e-06	2.8e-06	4e-06	3.7e-07	0	0	8.4e-06	167	6	6	3	0	0	1	3.2	3.7e-30	1.4e-29
Acadvl	Other	7.5e-05	9.8e-05	0.00012	0.00011	0.00013	8.4e-05	7.2e-05	3.2e-06	1.9e-05	1.8e-05	1.2e-05	2.6e-05	1.3e-05	1.4e-05	860	80	91	154	38	75	47	4	6.5e-36	2.8e-35
Acap1	Other	9.6e-08	0	0	1.7e-07	0	0	0	6.9e-08	0	0	1.7e-07	0	0	0	2	0	0	1	0	0	0	2.9	0.9	0.95
Acap2	Other	2e-05	1.7e-05	3e-05	3.6e-05	1.7e-05	6.6e-05	7.4e-05	2e-06	5.5e-06	8.3e-06	5.4e-06	6.7e-06	1.2e-05	1.2e-05	290	23	30	73	10	52	53	5	0.0038	0.0062
Acap3	Other	4.1e-06	1.5e-06	5.1e-06	1.8e-06	3.1e-06	4.7e-06	3.8e-06	1e-06	8.4e-07	3.5e-06	6.7e-07	1.9e-06	2.8e-06	3e-06	58	3	4	9	3	4	2	4.1	0.0042	0.0069
Acat1	Other	0.00015	0.00011	0.0001	8.3e-05	5.2e-05	2.4e-05	4e-05	4.8e-06	1.3e-05	1.2e-05	1.2e-05	1.5e-05	5e-06	9.9e-06	1210	85	107	124	18	35	24	3	6.1e-165	1.4e-163
Acat2	Other	3.3e-05	9.5e-06	2.5e-06	6.8e-06	1e-05	2.2e-07	2.6e-06	2.2e-06	2.9e-06	1.2e-06	2.8e-06	7e-06	1.6e-07	1.3e-06	467	16	5	10	3	2	4	2.4	1.9e-96	2.1e-95
Acat3	Other	2.1e-06	5.7e-07	2.3e-07	0	0	0	5.7e-07	4.5e-07	4.2e-07	1.7e-07	0	0	0	5.7e-07	36	2	2	0	0	0	1	2.3	4.7e-05	8.7e-05
Acbd3	Other	2.6e-05	3.2e-05	4.2e-05	2.8e-05	1.6e-05	1.8e-05	4.5e-05	1.9e-06	6.8e-06	9.6e-06	5.6e-06	6.2e-06	4.3e-06	1.3e-05	370	36	35	50	10	25	23	4	4.2e-21	1.3e-20
Acbd4	Enterocyte	0.00031	0.00052	0.00068	0.00062	0.00088	0.00072	0.00061	2.5e-05	8.7e-05	8.5e-05	5.1e-05	0.00014	8.1e-05	9.5e-05	609	91	133	252	60	150	86	4.3	2.7e-14	7e-14
Acbd5	Other	1.2e-05	1.9e-05	4.4e-05	3e-05	1.1e-05	3.9e-05	2.6e-05	1.5e-06	8.7e-06	1e-05	6.7e-06	6e-06	9.7e-06	7.2e-06	171	17	40	55	7	35	19	4.3	0.016	0.025
Acbd6	Other	3e-05	1.6e-05	9.5e-06	6e-06	2.8e-06	1.9e-07	5.8e-06	2e-06	5.1e-06	4.3e-06	2.9e-06	2.1e-06	1.9e-07	4.4e-06	462	19	9	13	2	1	2	2.4	1.9e-92	2e-91
Acbd7	Other	3.2e-08	0	0	0	0	0	0	2.2e-08	0	0	0	0	0	0	2	0	0	0	0	0	0	1	0.9	0.94
Accs	Other	1.4e-06	9.2e-07	0	0	0	0	0	3.7e-07	6.9e-07	0	0	0	0	0	25	2	0	0	0	0	0	1.4	0.00032	0.00057
Acd	Other	1.3e-05	6.1e-06	2.9e-06	3.5e-06	4.6e-06	2.2e-06	3e-06	1.6e-06	3.7e-06	1.8e-06	1.3e-06	4e-06	2.2e-06	3e-06	182	7	7	10	2	1	1	3	7.7e-28	2.8e-27
Ace	Enterocyte	0.00016	0.0005	0.0008	0.0018	0.0038	0.001	0.0004	1.6e-05	6.2e-05	6.8e-05	9.4e-05	0.00033	8.8e-05	5.6e-05	305	96	166	434	136	210	81	4.6	1.3e-234	4.6e-233
Ace2	Enterocyte	0.00026	0.0012	0.0024	0.0034	0.0038	0.003	0.0019	1.8e-05	0.00012	0.00013	0.00013	0.00031	0.00014	0.00014	453	135	275	535	130	341	220	4.6	2.4e-316	1.3e-314
Acer1	Other	6.3e-06	5.1e-06	3.5e-06	2.3e-06	1.2e-06	9.4e-06	6.6e-06	1.1e-06	1.8e-06	2.3e-06	1.1e-06	1.2e-06	4e-06	2.5e-06	99	9	4	7	1	10	9	4.2	7.2e-07	1.4e-06
Acer2	Other	9.6e-06	2.1e-06	2.4e-06	5.7e-06	0	1.3e-06	3e-06	1.1e-06	1.3e-06	2.2e-06	2.6e-06	0	8.3e-07	3e-06	172	3	2	9	0	3	1	3	9.7e-30	3.7e-29
Acer3	Other	1.2e-05	1.3e-05	7.5e-06	8.5e-06	1.7e-05	1.1e-05	7.6e-06	1.4e-06	6.4e-06	3.4e-06	2.7e-06	8.2e-06	4.7e-06	3.8e-06	192	12	7	18	5	10	6	3.9	3.5e-18	1e-17
Ache	Other	1.4e-06	2.1e-07	0	0	2.2e-06	0	0	4.4e-07	2.1e-07	0	0	1.5e-06	0	0	24	1	0	0	2	0	0	3.3	0.00095	0.0016
Acin1	Other	6e-05	2.4e-05	2.1e-05	2.4e-05	4.5e-05	3.9e-05	8.9e-05	3.7e-06	5.5e-06	7.4e-06	4.9e-06	1.4e-05	8e-06	1.8e-05	706	33	26	46	16	36	45	4.5	1.6e-79	1.4e-78
Ackr3	Other	1.3e-07	0	0	7.2e-07	0	0	0	1e-07	0	0	7.2e-07	0	0	0	2	0	0	1	0	0	0	3.5	0.9	0.95
Acly	Other	2.5e-05	1.3e-05	1.1e-05	8.1e-06	1.1e-05	1.2e-05	3.4e-06	2.2e-06	6.5e-06	3.9e-06	2.3e-06	6e-06	5.4e-06	1.5e-06	336	11	14	23	5	13	6	3.2	2.1e-44	1.1e-43
Acmsd	Other	2e-08	0	0	0	0	0	0	2e-08	0	0	0	0	0	0	1	0	0	0	0	0	0	1	0.98	0.98
Acnat1	Other	1.1e-06	1.4e-06	1.1e-06	2.4e-06	7.1e-06	2.9e-06	1.6e-06	2.6e-07	7.4e-07	6.7e-07	1.6e-06	7.1e-06	1.5e-06	1.6e-06	25	4	3	3	1	5	1	4.6	0.29	0.38
Acnat2	Other	7.9e-08	0	1.1e-06	2.7e-07	0	0	0	4.8e-08	0	6.7e-07	2.7e-07	0	0	0	3	0	3	1	0	0	0	3.1	0.077	0.11
Aco1	Enterocyte	0.00028	0.00036	0.00062	0.00046	0.00033	0.00023	0.00014	1.6e-05	6.4e-05	5.9e-05	4e-05	6.4e-05	4.5e-05	4e-05	677	66	138	212	37	76	26	3.6	6.9e-35	3e-34
Aco2	Other	0.00023	0.00033	0.00041	0.00036	0.00026	0.00021	9.4e-05	6.3e-06	2.7e-05	2.5e-05	1.8e-05	3.7e-05	2e-05	1.5e-05	1418	144	229	371	68	164	67	3.6	5e-72	4e-71
Acot1	Other	5.9e-06	7.6e-07	0	0	0	4.4e-07	0	7.9e-07	5.5e-07	0	0	0	4.4e-07	0	103	2	0	0	0	1	0	1.4	2.6e-21	8.1e-21
Acot10	Other	4.6e-06	2.9e-06	1.8e-05	1.1e-05	1.5e-05	1.4e-05	9.2e-06	1.2e-06	1.7e-06	5.7e-06	3.2e-06	8.8e-06	4.8e-06	3.7e-06	49	5	16	24	6	10	9	4.4	0.2	0.27
Acot11	Other	2.1e-05	5e-05	3.3e-05	3.3e-05	4.4e-05	2e-05	1.6e-05	1.7e-06	1.3e-05	5.9e-06	5.5e-06	1.5e-05	5e-06	5.9e-06	312	43	42	72	18	23	11	3.7	1.8e-15	4.6e-15
Acot12	Enterocyte	2.3e-05	1.2e-05	0.00016	0.0002	0.00014	0.00035	0.00044	1.3e-05	1e-05	3.4e-05	2.9e-05	4.4e-05	4.4e-05	6.4e-05	11	3	37	103	18	100	79	5.4	2.3e-85	2.3e-84
Acot13	Other	0.00011	0.00012	9.9e-05	6.9e-05	5e-05	3.6e-05	3e-05	4.2e-06	1.4e-05	1.3e-05	7.4e-06	1.4e-05	6.7e-06	9.4e-06	1016	99	91	124	21	40	16	3.1	3.5e-112	4.7e-111
Acot2	Enterocyte	4.9e-05	1.4e-05	3.4e-05	2.2e-05	1.2e-05	4.1e-06	1.4e-05	5.2e-06	6.1e-06	1.5e-05	1e-05	1.2e-05	2.4e-06	1.4e-05	176	7	11	13	1	3	1	3	1.9e-23	6.2e-23
Acot4	Other	8e-06	1.7e-05	2e-05	3.3e-05	3.5e-05	7.3e-06	8.7e-07	2e-06	6.5e-06	6.3e-06	9.8e-06	1.5e-05	3.5e-06	6.4e-07	85	16	18	43	8	8	2	3.8	6.9e-07	1.4e-06
Acot6	Other	7.6e-07	1.3e-06	1.2e-06	1.2e-06	6.8e-06	0	0	1.9e-07	7.3e-07	8.9e-07	6.3e-07	6.8e-06	0	0	21	4	3	5	1	0	0	4.1	0.072	0.11
Acot7	Other	5.1e-05	2e-05	2.2e-05	2e-05	2.5e-05	2.2e-05	2.3e-05	3.6e-06	4.6e-06	4.7e-06	3.8e-06	8.2e-06	6.1e-06	6.7e-06	613	29	33	47	12	19	18	3.6	1.7e-76	1.5e-75
Acot8	Other	2.7e-05	3.5e-05	2.9e-05	3.7e-05	3.8e-05	2.9e-05	3.3e-05	1.9e-06	7.1e-06	7.5e-06	8e-06	1.2e-05	6.9e-06	1e-05	405	37	29	64	15	29	15	4.1	3.1e-25	1e-24
Acot9	Enterocyte	7.3e-05	7.1e-05	0.00023	0.00014	0.00029	0.00012	0.00014	1e-05	1.5e-05	5.7e-05	2e-05	8.1e-05	2.8e-05	2.9e-05	167	29	45	72	19	36	37	4.3	0.015	0.024
Acox1	Enterocyte	0.0004	0.001	0.0012	0.0014	0.0013	0.0011	0.0011	2.2e-05	0.00012	7.7e-05	7.6e-05	0.00016	8.6e-05	0.00012	791	137	215	406	85	228	170	4.3	4e-66	2.9e-65
Acox2	Other	2.5e-06	1.2e-06	7.1e-06	6.3e-07	0	2.4e-05	2e-05	1.8e-06	6.8e-07	3e-06	4e-07	0	8.3e-06	6.1e-06	10	3	7	3	0	12	15	5.6	7.4e-08	1.5e-07
Acox3	Other	1.7e-05	2e-05	1.7e-05	1.5e-05	3.2e-05	3.4e-05	2e-05	2.5e-06	7.2e-06	5e-06	2.9e-06	1.2e-05	8.1e-06	6.4e-06	189	18	18	41	14	32	15	4.3	0.0018	0.0031
Acp1	Other	5.2e-05	2.3e-05	3.3e-05	3.2e-05	1.7e-05	2.7e-05	3.3e-05	2.6e-06	4.4e-06	7.6e-06	5.9e-06	7.7e-06	6.6e-06	8.3e-06	699	33	33	52	7	27	22	3.7	2.1e-89	2.1e-88
Acp2	Other	1.5e-05	2.5e-05	1.8e-05	2.8e-05	3.4e-05	1.7e-05	2.6e-05	1.7e-06	6.3e-06	5.2e-06	4.9e-06	1e-05	4.3e-06	8.3e-06	216	29	24	63	15	25	12	4.2	7.6e-07	1.5e-06
Acp5	Other	6.8e-05	7.8e-05	0.00011	9.2e-05	6e-05	6.8e-05	2.5e-05	3.7e-06	9.9e-06	1.6e-05	9.9e-06	1.6e-05	1.3e-05	6.8e-06	736	73	91	145	25	50	19	3.6	2e-45	1e-44
Acp6	Other	4.4e-05	6.9e-05	5.5e-05	4.2e-05	4.5e-05	4e-05	1.5e-05	2.4e-06	1e-05	9.2e-06	5.9e-06	1.8e-05	8.3e-06	5e-06	604	69	58	88	15	39	11	3.5	1.3e-48	7e-48
Acpp	Other	1.2e-05	5.8e-06	1.6e-06	5.3e-06	8.1e-06	6e-06	2.5e-06	1.2e-06	2.7e-06	1e-06	3.2e-06	8.1e-06	3.8e-06	1.7e-06	190	7	3	8	1	4	3	3.5	3e-30	1.2e-29
Acpt	Other	5.1e-08	0	0	0	0	0	0	5.1e-08	0	0	0	0	0	0	1	0	0	0	0	0	0	1	0.98	0.98
Acrbp	Other	3e-06	2.6e-06	2.6e-06	5.3e-06	1.5e-05	5.1e-06	2.3e-05	7.5e-07	1.4e-06	1.7e-06	2.7e-06	1.4e-05	2.6e-06	1e-05	43	4	3	6	2	5	11	5.4	0.16	0.23
Acsbg1	Other	2.4e-05	9.9e-06	1.5e-05	5.6e-06	4.3e-05	3.9e-05	5.6e-05	9.8e-06	5.2e-06	1.1e-05	4.4e-06	3.7e-05	1.9e-05	1.7e-05	24	4	3	2	2	7	15	4.9	0.00099	0.0017
Acsf2	Enterocyte	1.7e-05	0.0001	6.7e-05	7.4e-05	0.00012	0.00013	0.00018	3.5e-06	7.8e-05	2.3e-05	1.4e-05	4.4e-05	2.4e-05	3.2e-05	59	7	19	46	12	55	47	4.9	1.1e-18	3.1e-18
Acsl1	Other	1.3e-05	1.4e-05	1.5e-05	2.4e-05	1.8e-05	2.2e-05	1.5e-05	1.4e-06	3.9e-06	4.6e-06	5e-06	6.2e-06	7.7e-06	6.1e-06	198	18	19	44	11	15	8	4.2	2.2e-08	4.5e-08
Acsl3	Enterocyte	6.7e-05	3.6e-05	0	1.5e-05	3.4e-05	2.8e-05	0.00047	9.7e-06	2.4e-05	0	6e-06	2.2e-05	9.2e-06	7e-05	203	7	0	9	3	14	67	5.9	2e-32	7.9e-32
Acsl4	Other	9.7e-07	1.5e-06	2.8e-07	0	0	0	0	3.1e-07	8.6e-07	2.8e-07	0	0	0	0	20	4	1	0	0	0	0	1.7	0.0012	0.0021
Acsl5	Enterocyte	0.00094	0.0026	0.0035	0.0037	0.004	0.0033	0.0015	3.6e-05	0.0002	0.00018	0.00014	0.00036	0.00019	0.00013	1245	169	292	512	135	331	178	4.2	5.2e-146	1e-144
Acsl6	Other	8.1e-08	0	0	1.1e-07	0	0	0	4.7e-08	0	0	1.1e-07	0	0	0	3	0	0	1	0	0	0	2.7	0.87	0.93
Acsm3	Other	5.3e-06	0	3.6e-06	9.7e-07	0	0	0	9.9e-07	0	3.2e-06	9.7e-07	0	0	0	76	0	2	1	0	0	0	2	9.7e-15	2.5e-14
Acsm5	Other	1.6e-06	6.8e-06	1.4e-05	6.4e-06	9.2e-07	1.6e-06	1.8e-06	5.8e-07	2.6e-06	5.1e-06	2.3e-06	9.2e-07	1e-06	1.8e-06	20	12	14	11	1	3	1	3.3	7.4e-09	1.6e-08
Acss1	Other	2.7e-05	9.4e-06	2.4e-05	1.9e-05	2.1e-05	1.1e-05	3.2e-06	2.5e-06	2.8e-06	6.5e-06	4.3e-06	7.6e-06	4.1e-06	2e-06	402	15	26	45	11	12	4	3.4	2.4e-45	1.2e-44
Acss2	Other	2e-05	1.5e-05	7.6e-06	4.4e-06	3e-06	0	0	1.5e-06	7.8e-06	2.8e-06	1.3e-06	3e-06	0	0	332	13	10	15	1	0	0	2.1	1.3e-60	8.7e-60
Acta1	Other	4e-06	7.7e-06	8.6e-06	4.5e-06	2e-05	9.7e-06	2.2e-05	7e-07	2.9e-06	3.8e-06	1.7e-06	1.4e-05	3.4e-06	6.6e-06	61	9	9	12	3	10	16	4.9	0.37	0.47
Acta2	Other	1.7e-06	5.5e-06	3.8e-06	5e-06	1e-05	4.8e-07	2.3e-06	6.2e-07	2.2e-06	2.1e-06	2e-06	7.2e-06	4.8e-07	1.7e-06	24	7	4	8	2	1	2	3.9	0.035	0.053
Actb	Enterocyte	0.021	0.04	0.035	0.034	0.036	0.034	0.03	0.00035	0.0014	0.00091	0.00065	0.0017	0.00085	0.00092	2106	229	400	659	191	478	418	4.1	3.3e-175	8.1e-174
Actg1	Enterocyte	0.0034	0.0026	0.0016	0.0015	0.0012	0.0016	0.0019	5.9e-05	0.00017	0.00012	8e-05	0.00016	0.00011	0.00013	1853	177	249	409	81	261	227	3.5	1.4e-157	3e-156
Actgps1	Other	1.8e-05	2.7e-05	4.8e-05	4.6e-05	4.2e-05	4e-05	4.7e-05	1.7e-06	6.8e-06	8.9e-06	6.5e-06	1.2e-05	7.2e-06	9.4e-06	256	29	44	87	19	43	34	4.4	0.1	0.14
Actl11	Other	7.1e-08	0	0	0	0	0	0	7.1e-08	0	0	0	0	0	0	1	0	0	0	0	0	0	1	0.98	0.98
Actl6a	Other	4.6e-05	8.8e-06	1.7e-05	8.9e-06	5.2e-06	1.3e-05	1.2e-06	2.8e-06	2.7e-06	7.2e-06	2.7e-06	4.6e-06	5.1e-06	1.2e-06	599	13	17	19	2	11	1	2.6	7.3e-120	1.1e-118
Actl6b	Other	6.7e-08	0	0	0	0	0	0	6.7e-08	0	0	0	0	0	0	1	0	0	0	0	0	0	1	0.98	0.98
Actn1	Other	5.3e-05	1.6e-05	1.3e-05	6.2e-06	1.3e-05	1.2e-05	2.4e-06	2.6e-06	4.2e-06	9.1e-06	2.4e-06	8.1e-06	4.9e-06	1.8e-06	660	22	5	14	3	10	2	2.6	1.5e-143	2.8e-142
Actn2	Other	1.7e-06	0	0	0	0	0	0	1.4e-06	0	0	0	0	0	0	2	0	0	0	0	0	0	1	0.9	0.94
Actn4	Enterocyte	0.0018	0.0029	0.0024	0.0026	0.004	0.0045	0.0055	6.6e-05	0.00021	0.00016	0.00011	0.00031	0.00023	0.00037	1585	187	283	478	135	386	322	4.7	1.8e-70	1.4e-69
Actr10	Other	3.8e-05	3.7e-05	5.7e-05	5.3e-05	3.1e-05	4.4e-05	1.9e-05	2.2e-06	9.8e-06	9.3e-06	9e-06	9.4e-06	9.2e-06	5.4e-06	567	40	59	87	16	42	19	3.8	2.1e-35	8.9e-35
Actr1a	Other	6.2e-05	6.5e-05	8.4e-05	7.6e-05	8e-05	9.3e-05	5.4e-05	3.4e-06	1.1e-05	1.3e-05	9.8e-06	2.2e-05	1.5e-05	1.1e-05	739	64	78	130	28	78	38	4.1	4.8e-29	1.8e-28
Actr1b	Other	5e-05	5.2e-05	3.8e-05	5e-05	2.9e-05	3.4e-05	2.3e-05	3.1e-06	1e-05	8e-06	7.5e-06	1.1e-05	6.7e-06	6.1e-06	632	54	48	95	15	44	21	3.5	6.8e-47	3.7e-46
Actr2	Other	0.00013	0.00013	0.00015	0.00014	0.00011	0.00015	0.00015	5.1e-06	1.5e-05	1.5e-05	1.3e-05	2.2e-05	1.6e-05	2e-05	1117	99	131	201	43	122	91	4.1	3.6e-30	1.4e-29
Actr3	Other	0.00016	0.00021	0.00022	0.00023	0.00017	0.00023	0.00017	5.1e-06	2.3e-05	2.2e-05	1.6e-05	3.1e-05	2e-05	1.9e-05	1237	119	162	285	48	159	94	4	4.8e-24	1.6e-23
Actr5	Other	3.4e-06	1.7e-06	1.7e-07	2.5e-06	0	0	0	6.9e-07	1e-06	1.7e-07	1.4e-06	0	0	0	61	3	1	4	0	0	0	2.2	4.1e-09	8.7e-09
Actr6	Other	3e-06	1.2e-06	0	4.9e-06	1.1e-06	0	0	4.9e-07	7.7e-07	0	4e-06	1.1e-06	0	0	53	3	0	3	1	0	0	3	7e-08	1.4e-07
Actr8	Other	1.6e-05	1.7e-05	9.7e-06	5.1e-06	5.4e-06	7.6e-06	7.3e-06	1.7e-06	6.9e-06	4.1e-06	1.9e-06	5.4e-06	3.8e-06	3.7e-06	246	17	9	12	1	6	5	3.3	1.9e-34	8.2e-34
Acvr1	Other	4.4e-06	1.2e-05	3.7e-07	4.4e-06	1.1e-06	2.3e-06	8.6e-06	1.1e-06	5.4e-06	2.9e-07	1.7e-06	1.1e-06	1.1e-06	4.4e-06	57	10	2	11	1	5	5	3.8	0.0013	0.0022
Acvr1b	Other	1.6e-05	2.3e-05	1e-05	1.7e-05	1.4e-05	9.7e-06	1.4e-05	1.5e-06	8.9e-06	3.3e-06	3.5e-06	6.8e-06	4.1e-06	5.6e-06	276	19	17	37	6	10	10	3.7	2.1e-23	6.7e-23
Acvr1c	Other	2.6e-06	3.5e-06	2e-06	3e-07	0	6.5e-06	2.3e-06	6.8e-07	2.7e-06	1.4e-06	2.6e-07	0	4.7e-06	2.3e-06	39	3	4	2	0	2	1	4.2	0.0019	0.0032
Acvr2a	Other	4.1e-06	8.2e-06	1.8e-05	1.9e-05	2.6e-05	1e-05	1.7e-05	6.3e-07	3.1e-06	5.5e-06	4.9e-06	1.1e-05	3.6e-06	6.3e-06	76	10	19	35	8	12	11	4.5	0.097	0.14
Acvr2b	Other	4.3e-06	6.5e-06	0	1.8e-06	0	7.1e-07	2.5e-06	1.4e-06	3.3e-06	0	9.2e-07	0	5.7e-07	2.5e-06	43	5	0	5	0	2	1	2.9	0.00015	0.00027
Acvrl1	Other	5e-07	0	0	0	0	0	0	2.9e-07	0	0	0	0	0	0	5	0	0	0	0	0	0	1	0.47	0.56
Acy1	Other	6.3e-05	0.00016	0.00015	0.00011	9.5e-05	4.1e-05	2.2e-05	3e-06	2.1e-05	1.9e-05	1.2e-05	2.3e-05	8.6e-06	7.5e-06	735	102	117	169	25	38	10	3.4	2.3e-62	1.6e-61
Acy3	Other	1.2e-05	6.3e-05	9.2e-05	0.0001	7.7e-05	9.2e-05	8.6e-05	1.3e-06	1.5e-05	1.2e-05	1.1e-05	1.7e-05	1.4e-05	1.6e-05	189	46	81	155	29	73	44	4.5	4.1e-29	1.5e-28
Acyp1	Other	1.5e-05	5.2e-06	1.8e-06	3.8e-06	0	2.1e-06	9.8e-06	1.3e-06	2.2e-06	1.2e-06	3.7e-06	0	1.5e-06	5.8e-06	254	7	3	3	0	3	4	3.4	1.8e-49	9.9e-49
Acyp2	Other	2.1e-06	1.1e-06	0	7.3e-06	2.4e-06	2.4e-06	6.5e-06	6.1e-07	6.5e-07	0	2.2e-06	1.4e-06	1.9e-06	4.2e-06	34	3	0	16	3	3	4	4.8	0.023	0.036
Ada	Enterocyte	0.00016	0.0002	0.00029	0.00015	0.0004	0.0028	0.018	2.5e-05	5.6e-05	5.6e-05	3.2e-05	0.00013	0.00021	0.00071	215	26	56	69	26	242	385	6.7	0	0
Adad1	Other	3.1e-06	7.4e-07	4e-06	0	0	0	0	5.4e-07	7.4e-07	3.1e-06	0	0	0	0	55	1	4	0	0	0	0	2.1	3.1e-09	6.7e-09
Adad2	Other	0	0	8.3e-07	0	0	0	0	0	0	8.3e-07	0	0	0	0	0	0	1	0	0	0	0	3	0.11	0.16
Adal	Other	5e-06	9.7e-06	4.4e-06	2.1e-06	0	2.1e-06	0	1.1e-06	8.2e-06	1.6e-06	1.1e-06	0	1.2e-06	0	88	3	9	6	0	3	0	2.5	3.7e-10	8.2e-10
Adam10	Other	2.8e-05	4.5e-05	5.1e-05	4.6e-05	5.5e-05	6.2e-05	3.8e-05	2.2e-06	1.1e-05	1.2e-05	6.7e-06	1.8e-05	1.3e-05	1.1e-05	390	38	47	95	21	53	24	4.2	8.7e-09	1.8e-08
Adam11	Other	1.6e-07	0	0	0	0	0	0	8.6e-08	0	0	0	0	0	0	4	0	0	0	0	0	0	1	0.61	0.7
Adam12	Other	0	0	0	4.7e-07	0	0	0	0	0	0	4.7e-07	0	0	0	0	0	0	1	0	0	0	4	0.42	0.52
Adam15	Other	6.9e-06	6e-06	1.1e-05	1.2e-05	1.4e-05	1.3e-05	5.2e-06	9.7e-07	2.9e-06	5.4e-06	3.4e-06	8.7e-06	4.7e-06	3.5e-06	111	8	5	20	6	11	4	4.2	1.3e-05	2.5e-05
Adam17	Other	6.9e-06	1.1e-05	3.6e-06	1e-05	8.7e-06	1.1e-05	2e-06	7.9e-07	4.2e-06	1.7e-06	2.8e-06	3.9e-06	3e-06	1.2e-06	138	12	9	22	5	15	3	3.8	1.3e-07	2.7e-07
Adam1a	Other	5.6e-07	3.5e-06	1.8e-06	1.4e-06	1.4e-05	2.3e-06	4.2e-07	1.7e-07	2.1e-06	1.6e-06	9.4e-07	1e-05	1.6e-06	4.2e-07	14	3	2	3	3	3	1	4.4	0.45	0.55
Adam21	Other	3.3e-07	1.7e-07	0	0	0	1.2e-06	0	1.5e-07	1.7e-07	0	0	0	1.2e-06	0	7	1	0	0	0	1	0	4.6	0.45	0.55
Adam22	Other	9.3e-08	0	0	0	0	0	0	8e-08	0	0	0	0	0	0	2	0	0	0	0	0	0	1	0.9	0.94
Adam29	Other	1.8e-08	0	0	0	0	0	0	1.8e-08	0	0	0	0	0	0	1	0	0	0	0	0	0	1	0.98	0.98
Adam8	Other	2.1e-07	0	1.4e-07	0	0	5.6e-07	0	9.2e-08	0	1.4e-07	0	0	5.6e-07	0	6	0	1	0	0	1	0	4.4	0.66	0.75
Adam9	Other	1.4e-05	2e-05	1.8e-05	2.2e-05	1.3e-05	2.3e-05	1.2e-05	1.9e-06	7.7e-06	4.7e-06	4.7e-06	6.8e-06	7.2e-06	5e-06	151	17	21	41	6	14	8	4	5.4e-05	9.9e-05
Adamts1	Other	1e-07	0	0	0	0	0	0	6.6e-08	0	0	0	0	0	0	3	0	0	0	0	0	0	1	0.76	0.83
Adamts10	Other	7.9e-08	5.4e-07	0	0	0	0	0	4.7e-08	5.4e-07	0	0	0	0	0	3	1	0	0	0	0	0	1.9	0.46	0.56
Adamts14	Other	0	0	0	0	2.2e-06	0	0	0	0	0	0	2.2e-06	0	0	0	0	0	0	1	0	0	5	0.001	0.0017
Adamts15	Other	5.6e-06	1.4e-07	2.8e-07	0	0	6.3e-07	5.7e-07	6.5e-07	1.4e-07	2.8e-07	0	0	6.3e-07	5.7e-07	122	1	1	0	0	1	1	2	3.1e-25	1e-24
Adamts16	Other	1.8e-07	0	0	0	0	0	0	7.9e-08	0	0	0	0	0	0	6	0	0	0	0	0	0	1	0.35	0.44
Adamts17	Other	4.7e-07	0	0	4.5e-07	0	0	3.3e-07	1.9e-07	0	0	3.4e-07	0	0	3.3e-07	8	0	0	2	0	0	1	3.7	0.57	0.67
Adamts18	Other	3.1e-07	0	0	0	0	0	0	3.1e-07	0	0	0	0	0	0	1	0	0	0	0	0	0	1	0.98	0.98
Adamts2	Other	8.7e-07	5.5e-07	3.1e-06	1.2e-06	7.3e-06	4.7e-06	2.5e-06	4.7e-07	5.5e-07	1.8e-06	8.8e-07	7.3e-06	3e-06	2.5e-06	5	1	3	2	1	3	1	4.9	0.66	0.75
Adamts4	Other	2.3e-07	0	0	0	0	0	0	1.7e-07	0	0	0	0	0	0	2	0	0	0	0	0	0	1	0.9	0.94
Adamts5	Other	7.7e-07	3.1e-06	0	0	0	0	0	7.4e-07	3.1e-06	0	0	0	0	0	2	1	0	0	0	0	0	1.8	0.39	0.49
Adamts8	Other	5.8e-08	0	0	0	0	0	0	3.7e-08	0	0	0	0	0	0	3	0	0	0	0	0	0	1	0.76	0.83
Adamts9	Other	4.3e-08	0	0	0	0	0	0	3e-08	0	0	0	0	0	0	2	0	0	0	0	0	0	1	0.9	0.94
Adamtsl1	Other	3.2e-06	2.9e-06	2.2e-06	3.6e-07	3.4e-06	2.8e-06	0	7.2e-07	1.7e-06	1.6e-06	3.6e-07	2.7e-06	2.8e-06	0	39	4	2	1	2	1	0	3.4	0.00018	0.00031
Adamtsl2	Other	5.5e-07	1.8e-07	0	1e-07	0	0	0	1.9e-07	1.8e-07	0	1e-07	0	0	0	11	1	0	1	0	0	0	1.6	0.18	0.25
Adamtsl4	Other	4.3e-08	0	0	0	0	0	0	3.2e-08	0	0	0	0	0	0	2	0	0	0	0	0	0	1	0.9	0.94
Adamtsl5	Enterocyte	8.2e-05	0.0003	0.00022	0.00016	0.00035	0.00017	0.00016	1.2e-05	0.00011	3.7e-05	2.4e-05	0.00012	3.9e-05	4.3e-05	190	48	58	90	22	46	21	4.1	1.3e-11	3e-11
Adap1	Enterocyte	0.00017	0.00044	0.00048	0.00046	0.00067	0.00053	0.0006	1.4e-05	7e-05	7.2e-05	4.4e-05	0.00015	6.9e-05	9.9e-05	422	85	102	202	40	124	77	4.5	4.6e-16	1.2e-15
Adap2	Enterocyte	1.4e-05	3.8e-05	9.2e-05	0.00011	0.00017	0.00015	2.9e-05	4.1e-06	1.7e-05	2.3e-05	3.9e-05	6.1e-05	3.7e-05	1.4e-05	30	13	31	31	15	29	7	4.6	1.3e-15	3.5e-15
Adap2os	Enterocyte	5.2e-06	0	2e-06	0	2.4e-05	0	0	4.6e-06	0	2e-06	0	1.7e-05	0	0	2	0	1	0	2	0	0	4.2	0.0069	0.011
Adar	Other	2.1e-05	2.1e-05	2.9e-05	2.4e-05	2.4e-05	2.3e-05	4.3e-05	2e-06	5.7e-06	7.9e-06	6e-06	1.1e-05	5.5e-06	1e-05	296	24	26	44	8	30	28	4.4	3.5e-11	8e-11
Adarb1	Other	1.6e-07	0	0	0	0	0	0	7.8e-08	0	0	0	0	0	0	4	0	0	0	0	0	0	1	0.61	0.7
Adat1	Other	2.5e-06	0	3.8e-06	4.5e-07	0	0	0	9e-07	0	3.2e-06	3.2e-07	0	0	0	35	0	2	2	0	0	0	2.3	4.5e-05	8.3e-05
Adat2	Other	3.1e-06	5e-07	6.6e-07	4.2e-07	0	0	8.8e-07	4.9e-07	5e-07	4e-07	3e-07	0	0	8.8e-07	66	1	3	2	0	0	1	2.5	2.3e-10	5.2e-10
Adat3	Other	5.2e-05	4.5e-05	3.5e-05	3.1e-05	3.4e-05	1.6e-05	8e-06	2.8e-06	1.1e-05	7.5e-06	5.2e-06	1.4e-05	4e-06	3.2e-06	688	41	42	72	11	22	7	3.1	1.8e-85	1.7e-84
Adck1	Other	4.2e-06	1.1e-06	2.3e-06	8.6e-07	0	1.2e-05	1.5e-06	5.6e-07	8.2e-07	1.3e-06	4.2e-07	0	5.9e-06	1.5e-06	89	2	5	6	0	6	1	4.5	5e-10	1.1e-09
Adck2	Other	1.1e-05	1.5e-05	1.4e-05	4.9e-06	1.3e-05	7e-06	2.8e-06	1.5e-06	5.4e-06	6.2e-06	2.3e-06	9.1e-06	4.2e-06	1.8e-06	200	15	14	11	3	5	3	3.4	5.9e-24	2e-23
Adck3	Other	2.7e-05	7.9e-06	1.8e-06	4.5e-06	4.4e-06	6.1e-06	1.6e-06	2.1e-06	4.3e-06	1e-06	1.7e-06	2.5e-06	3.1e-06	1.1e-06	415	10	5	9	3	5	2	2.6	3.4e-84	3.2e-83
Adck4	Other	6.6e-06	1.6e-06	7.1e-06	8e-06	1e-05	1.4e-05	5.9e-06	1.3e-06	7.8e-07	2.4e-06	4.1e-06	6.2e-06	7.9e-06	3.1e-06	87	5	11	11	5	10	5	4.5	0.0036	0.006
Adck5	Other	4.6e-05	5.9e-05	6.2e-05	6.6e-05	0.00014	9.6e-05	4.7e-05	3.3e-06	1.1e-05	1e-05	7.7e-06	2.9e-05	1.5e-05	1.2e-05	528	51	54	116	39	76	27	4.3	2.5e-14	6.4e-14
Adcy1	Other	1.5e-07	0	0	0	0	0	0	1.1e-07	0	0	0	0	0	0	2	0	0	0	0	0	0	1	0.9	0.94
Adcy10	Other	3e-06	0	1.1e-06	1.8e-06	0	0	3.3e-06	1.9e-06	0	1.1e-06	1.8e-06	0	0	3.3e-06	8	0	1	1	0	0	1	4	0.68	0.78
Adcy3	Other	4.7e-07	0	5.7e-06	1.7e-07	0	3.4e-07	0	3.2e-07	0	4.6e-06	1.4e-07	0	3.4e-07	0	5	0	2	2	0	1	0	3	0.73	0.82
Adcy4	Other	1.2e-07	0	1.2e-06	0	1.5e-06	1.6e-06	3.7e-06	7.1e-08	0	7.2e-07	0	1.5e-06	1.2e-06	2.7e-06	3	0	3	0	1	2	3	5.8	0.091	0.13
Adcy5	Other	0	9.4e-07	0	0	0	0	0	0	9.4e-07	0	0	0	0	0	0	1	0	0	0	0	0	2	0.0052	0.0084
Adcy6	Other	4.9e-05	2e-05	2.2e-05	2.5e-05	2e-05	1.4e-05	5.6e-06	3.2e-06	5.5e-06	7.3e-06	4.9e-06	9.9e-06	4.3e-06	2.7e-06	599	28	23	50	7	23	6	3.1	2.4e-84	2.3e-83
Adcy7	Other	0	0	1.2e-06	0	1.7e-06	0	0	0	0	1.2e-06	0	1.7e-06	0	0	0	0	1	0	1	0	0	4.2	0.017	0.027
Adcy8	Other	4.4e-07	2.8e-06	0	1.3e-06	0	4.5e-06	1.4e-06	1.6e-07	2e-06	0	6.9e-07	0	2.6e-06	8.9e-07	11	3	0	5	0	5	3	4.6	0.26	0.34
Adcy9	Other	4e-05	5.5e-05	3e-05	5.3e-05	1.4e-05	3e-05	1.1e-05	2.5e-06	1.3e-05	6e-06	8.7e-06	6.3e-06	7.7e-06	3.8e-06	557	43	44	88	8	27	10	3.3	3.4e-49	1.9e-48
Add1	Other	8.5e-05	6.9e-05	7.5e-05	4.6e-05	7e-05	4.2e-05	3.7e-05	4e-06	1.1e-05	1e-05	6.2e-06	1.9e-05	9.4e-06	9.4e-06	886	70	77	91	23	37	28	3.5	1.5e-88	1.5e-87
Add2	Other	1.2e-05	1.9e-05	1.4e-05	1.4e-05	1.4e-05	8.3e-06	1.2e-05	1.7e-06	6.6e-06	5e-06	4.9e-06	7.6e-06	3.4e-06	4.7e-06	147	17	16	18	4	8	8	3.8	5.8e-09	1.2e-08
Add3	Other	0.00014	6.6e-05	3e-05	1.8e-05	0	4.9e-06	8.5e-06	4.7e-06	1.1e-05	7.5e-06	4.4e-06	0	3.1e-06	3.8e-06	1173	57	31	38	0	4	6	1.9	1.3e-280	5.9e-279
Adgra3	Other	1.4e-05	2.3e-05	1.2e-05	9e-06	6.7e-06	6.8e-06	2.3e-06	1.5e-06	6.4e-06	4.5e-06	3.1e-06	4e-06	2e-06	1.4e-06	251	25	15	17	4	16	3	3	3.9e-27	1.4e-26
Adgrb1	Other	2.7e-07	0	0	0	0	0	0	1.2e-07	0	0	0	0	0	0	6	0	0	0	0	0	0	1	0.35	0.44
Adgrb2	Other	2.9e-07	0	0	0	0	0	0	2.2e-07	0	0	0	0	0	0	2	0	0	0	0	0	0	1	0.9	0.94
Adgrb3	Other	2.9e-06	2.5e-06	4.8e-06	3.2e-06	9.5e-07	1.1e-06	1.7e-06	1e-06	2.5e-06	3.9e-06	2.8e-06	9.5e-07	8e-07	1.3e-06	15	1	2	2	1	2	2	3.4	0.93	0.97
Adgrd1	Other	2.1e-06	5.7e-06	5.9e-06	5.6e-06	9.2e-06	1.5e-05	1.9e-05	5.6e-07	2.5e-06	3.3e-06	1.6e-06	5.2e-06	4.8e-06	6.4e-06	30	8	6	18	5	16	13	5.2	0.024	0.036
Adgre5	Other	1.1e-05	4.3e-06	1.7e-07	3e-06	0	3.4e-06	2.5e-06	1.5e-06	2e-06	1.7e-07	1.2e-06	0	2.3e-06	1.4e-06	180	6	1	7	0	4	4	2.8	8.7e-30	3.3e-29
Adgrf1	Other	3.6e-07	0	0	0	0	0	0	1.4e-07	0	0	0	0	0	0	9	0	0	0	0	0	0	1	0.12	0.17
Adgrf4	Other	5.6e-08	0	0	0	0	0	0	5.6e-08	0	0	0	0	0	0	1	0	0	0	0	0	0	1	0.98	0.98
Adgrf5	Other	1.9e-07	0	0	0	0	0	0	1.5e-07	0	0	0	0	0	0	2	0	0	0	0	0	0	1	0.9	0.94
Adgrg1	Other	1.1e-05	5.3e-06	1.9e-06	2.8e-06	2.7e-07	0	0	1.2e-06	2.3e-06	1.4e-06	1.2e-06	2.7e-07	0	0	202	8	2	7	1	0	0	1.9	5.5e-38	2.5e-37
Adgrg2	Other	3.3e-07	0	0	0	0	0	0	3.2e-07	0	0	0	0	0	0	2	0	0	0	0	0	0	1	0.9	0.94
Adgrg4	Other	5.2e-08	0	0	0	0	0	0	5.2e-08	0	0	0	0	0	0	1	0	0	0	0	0	0	1	0.98	0.98
Adgrg6	Other	5.2e-07	0	0	2.4e-07	0	0	0	1.7e-07	0	0	2.4e-07	0	0	0	12	0	0	1	0	0	0	1.9	0.087	0.13
Adgrg7	Other	1.7e-05	3.3e-05	4e-05	3.1e-05	1.7e-05	1.4e-05	1.2e-05	1.6e-06	8.5e-06	8.2e-06	6.2e-06	7.7e-06	6.5e-06	5.2e-06	257	31	41	63	7	12	7	3.5	3.6e-16	9.6e-16
Adgrl1	Other	1e-06	0	0	0	3.9e-06	0	0	3.8e-07	0	0	0	3.9e-06	0	0	17	0	0	0	1	0	0	4.2	0.0079	0.013
Adgrl2	Other	6.2e-06	3.3e-06	3.4e-06	5.4e-07	0	8.6e-07	2.6e-06	6.4e-07	1.7e-06	2.3e-06	5.4e-07	0	8.6e-07	2.2e-06	141	5	3	1	0	1	2	2.9	1.1e-25	3.8e-25
Adgrl3	Other	5.1e-07	1.5e-06	0	9.7e-07	0	0	0	2.2e-07	1.5e-06	0	9.7e-07	0	0	0	7	1	0	1	0	0	0	2.5	0.48	0.58
Adgrv1	Other	5.6e-07	4.6e-07	0	0	4.4e-06	0	0	2.7e-07	4.6e-07	0	0	4.4e-06	0	0	10	1	0	0	1	0	0	4.3	0.16	0.22
Adh1	Other	9.9e-05	0.00028	0.00027	0.00017	6.3e-05	7e-05	5e-05	8e-06	3.1e-05	2.2e-05	1.5e-05	1.6e-05	1.1e-05	1.2e-05	660	111	165	190	19	62	26	3.2	3.7e-60	2.5e-59
Adh4	Other	2.3e-06	1.2e-05	9.1e-06	1.3e-06	4.8e-06	5.3e-06	1.1e-06	4.7e-07	5.1e-06	3.8e-06	7.9e-07	4.8e-06	2.8e-06	8e-07	48	14	9	5	1	4	2	3.4	1e-06	2e-06
Adh5	Other	6.6e-05	5e-05	6.2e-05	3.4e-05	1.6e-05	2.3e-05	9.3e-06	2.8e-06	8.1e-06	1.3e-05	6.6e-06	5.6e-06	7.5e-06	5.2e-06	791	52	59	63	11	21	6	3	2.5e-110	3.3e-109
Adh6a	Enterocyte	0.00063	0.0032	0.0029	0.0016	0.0016	0.0011	0.002	3.1e-05	0.00025	0.00016	9.4e-05	0.00024	0.0001	0.00017	823	185	292	393	75	206	208	3.9	2.2e-114	3.1e-113
Adh6b	Other	0	0	0	0	0	0	9.8e-07	0	0	0	0	0	0	9.8e-07	0	0	0	0	0	0	1	7	0.16	0.23
Adh7	Other	5.6e-07	1.8e-06	1.8e-06	2.3e-06	0	0	0	2.3e-07	1.8e-06	1.8e-06	2.1e-06	0	0	0	9	1	1	2	0	0	0	2.9	0.58	0.68
Adhfe1	Other	1.1e-06	0	1.5e-06	0	0	0	4.3e-06	4.1e-07	0	1.5e-06	0	0	0	4.3e-06	27	0	1	0	0	0	1	5.2	0.00032	0.00056
Adi1	Other	3e-05	1.2e-05	3.9e-06	1.6e-06	0	3.7e-06	4.7e-06	2.1e-06	4.2e-06	2.4e-06	8.1e-07	0	2.6e-06	3.3e-06	439	13	5	6	0	4	2	2.3	2.4e-94	2.6e-93
Adipor1	Other	7.6e-05	0.00012	0.00012	0.00012	6.3e-05	6.3e-05	7.3e-05	3.2e-06	1.8e-05	1.8e-05	1.3e-05	1.4e-05	9.5e-06	1.3e-05	901	87	103	181	34	73	52	3.7	7.5e-39	3.4e-38
Adipor2	Other	8.5e-05	0.00019	0.00023	0.00024	0.00016	0.00016	0.00012	4.1e-06	1.8e-05	2e-05	1.6e-05	2.8e-05	1.6e-05	1.5e-05	845	124	169	295	50	134	81	4	1.7e-29	6.6e-29
Adk	Other	5e-05	5e-05	5.5e-05	4.9e-05	2.3e-05	2.2e-05	1.4e-05	2.7e-06	9.6e-06	9.8e-06	6.7e-06	8.5e-06	5.1e-06	7.3e-06	634	46	58	93	10	28	7	3.3	1.1e-60	7.2e-60
Adm	Other	1.6e-07	0	2.6e-06	1.2e-06	0	6.3e-06	2.8e-05	7.6e-08	0	1.8e-06	6e-07	0	2.9e-06	8.2e-06	5	0	3	5	0	9	17	6.4	3.5e-12	8.3e-12
Adnp2	Other	5.6e-06	3e-06	3.2e-06	4.1e-06	8e-07	1.9e-06	1.7e-06	6e-07	2e-06	1.7e-06	2.6e-06	8e-07	8.2e-07	1.3e-06	126	5	5	6	1	6	2	3.2	7.6e-16	2e-15
Ado	Other	1.5e-05	1.3e-05	2e-06	1.8e-06	0	0	0	1.2e-06	5.2e-06	1.3e-06	7.9e-07	0	0	0	269	13	5	6	0	0	0	1.7	6.6e-53	3.9e-52
Adora1	Other	3.8e-06	1.7e-07	0	2.9e-07	0	0	0	1.2e-06	1.7e-07	0	2.9e-07	0	0	0	49	1	0	1	0	0	0	1.2	4.9e-09	1e-08
Adora2b	Enterocyte	1.5e-06	4.9e-06	4.7e-05	4.6e-05	5.5e-05	1.1e-05	0	6.7e-07	4.9e-06	1.4e-05	1.3e-05	2.8e-05	8.1e-06	0	8	1	18	31	5	4	0	4.1	5e-20	1.5e-19
Adora3	Other	1.7e-07	0	0	0	0	3.8e-06	5.3e-06	1e-07	0	0	0	0	3.8e-06	4.2e-06	3	0	0	0	0	1	2	6.5	0.47	0.57
Adpgk	Other	7.9e-06	1.3e-06	1.5e-06	1.3e-07	7.2e-07	0	0	7.9e-07	7.7e-07	1.3e-06	1.3e-07	7.2e-07	0	0	168	4	2	1	1	0	0	1.7	1.3e-34	5.4e-34
Adprh	Other	1.4e-05	2e-05	1.3e-05	2.1e-05	5e-06	5e-06	1.1e-05	1.1e-06	6.1e-06	3.6e-06	5.7e-06	3.3e-06	1.7e-06	5.8e-06	268	21	21	32	3	12	7	3.5	7.9e-24	2.6e-23
Adprhl1	Other	3.9e-07	0	0	0	0	0	0	2.1e-07	0	0	0	0	0	0	5	0	0	0	0	0	0	1	0.47	0.56
Adprhl2	Other	1.4e-05	1.4e-06	4.4e-06	4e-06	7.4e-06	1.3e-05	9.5e-06	1.7e-06	7.7e-07	2.3e-06	1.7e-06	7e-06	8e-06	9.5e-06	207	4	5	9	2	7	1	4.2	4.4e-33	1.8e-32
Adprm	Other	8e-06	2.3e-05	2.4e-05	5.6e-05	2.6e-05	6.2e-05	7.8e-05	1.2e-06	8.8e-06	6.3e-06	8.2e-06	1.1e-05	1.1e-05	1.4e-05	117	17	27	82	11	59	44	5	2.1e-11	4.9e-11
Adra1a	Other	3.7e-08	0	0	0	0	0	0	3.7e-08	0	0	0	0	0	0	1	0	0	0	0	0	0	1	0.98	0.98
Adra2a	Other	1e-05	0	0	8.3e-07	0	2.4e-07	0	1.3e-06	0	0	4.8e-07	0	2.4e-07	0	171	0	0	4	0	1	0	1.3	5.7e-37	2.5e-36
Adra2b	Other	5e-08	1.5e-07	0	0	0	0	0	5e-08	1.5e-07	0	0	0	0	0	1	1	0	0	0	0	0	1.8	0.19	0.25
Adrb2	Other	4.2e-07	0	0	0	0	0	0	2.3e-07	0	0	0	0	0	0	5	0	0	0	0	0	0	1	0.47	0.56
Adrbk1	Other	3e-05	1.8e-05	2.3e-05	1.8e-05	2.7e-05	3e-05	2.3e-05	2.4e-06	3.8e-06	6.8e-06	4.3e-06	1e-05	9.8e-06	7.3e-06	428	28	21	38	11	29	19	4	3.6e-38	1.6e-37
Adrbk2	Other	7.9e-07	0	0	2.1e-07	0	0	0	3.4e-07	0	0	1.6e-07	0	0	0	18	0	0	2	0	0	0	1.6	0.015	0.023
Adrm1	Other	2.6e-05	2.6e-05	2.3e-05	1.8e-05	2.1e-05	2e-05	2.2e-05	2e-06	8.8e-06	6.1e-06	3.6e-06	7.3e-06	4.8e-06	7.1e-06	382	23	24	38	11	26	15	3.8	7.2e-31	2.8e-30
Adsl	Other	0.00033	0.00041	0.00027	0.00023	0.00012	8.1e-05	3.5e-05	8e-06	3.2e-05	2.1e-05	1.6e-05	2.4e-05	1.2e-05	1.1e-05	1599	159	192	292	37	75	25	2.9	3.8e-199	1.1e-197
Adss	Other	4.2e-05	5.3e-05	0.00011	0.00011	7.3e-05	0.00016	0.00012	2.8e-06	9.3e-06	1.6e-05	1.4e-05	1.8e-05	1.9e-05	1.6e-05	539	54	88	143	28	126	77	4.6	0.0065	0.01
Adssl1	Other	3.3e-07	0	0	0	0	0	0	2e-07	0	0	0	0	0	0	3	0	0	0	0	0	0	1	0.76	0.83
Adtrp	Other	3.9e-05	7.7e-05	0.0001	8.9e-05	5.6e-05	4.3e-05	1.9e-05	2.6e-06	1.4e-05	1.5e-05	9.4e-06	1.4e-05	8.5e-06	6.3e-06	491	68	85	144	22	41	16	3.6	3e-27	1.1e-26
Aebp1	Other	8e-07	1.3e-05	0	0	0	0	0	5.3e-07	1.3e-05	0	0	0	0	0	3	1	0	0	0	0	0	1.9	0.46	0.56
Aebp2	Other	2.6e-05	1.5e-05	1.9e-05	1.4e-05	7.4e-06	1.2e-05	5.8e-06	1.9e-06	5.3e-06	5.3e-06	3.5e-06	3.8e-06	4.8e-06	4.1e-06	407	19	25	30	5	12	5	3.2	5.6e-53	3.3e-52
Aen	Enterocyte	1.2e-05	0	0	5e-06	0	4.2e-07	0	2.5e-06	0	0	5e-06	0	4.2e-07	0	46	0	0	1	0	1	0	2	2.6e-08	5.4e-08
Aes	Other	0.00031	0.00042	0.00044	0.00039	0.00042	0.00041	0.00021	7.5e-06	2.9e-05	3.3e-05	2.1e-05	4.3e-05	3.2e-05	2.5e-05	1601	171	225	376	94	231	113	3.9	4.9e-39	2.3e-38
Afap1	Other	5.6e-07	6.3e-07	0	0	0	0	3.4e-06	1.9e-07	5.1e-07	0	0	0	0	3.4e-06	12	2	0	0	0	0	1	5.6	0.081	0.12
Afap1l1	Other	4e-06	7.2e-07	0	0	1.2e-06	0	0	6.6e-07	7.2e-07	0	0	1.2e-06	0	0	73	1	0	0	1	0	0	2	1.2e-14	3.1e-14
Afap1l2	Other	0	0	0	6.2e-07	0	0	0	0	0	0	6.2e-07	0	0	0	0	0	0	1	0	0	0	4	0.42	0.52
Aff1	Other	1.7e-05	1.5e-05	2.1e-05	3.2e-05	6.1e-05	5.9e-05	0.00011	1.6e-06	5.2e-06	6.9e-06	5.6e-06	1.8e-05	1.1e-05	2e-05	269	20	20	56	16	55	52	5.3	0.00046	0.00081
Aff4	Other	2e-05	2.7e-05	2.3e-05	3.1e-05	5.2e-05	4.3e-05	7.4e-05	2e-06	9.1e-06	5.3e-06	4.9e-06	2.6e-05	9.9e-06	1.2e-05	280	26	31	61	12	38	51	4.8	0.0031	0.0051
Afg3l2	Other	4.7e-05	6.6e-05	6.3e-05	4.6e-05	4.9e-05	4.4e-05	3.8e-05	2.6e-06	1.3e-05	1.2e-05	6.8e-06	1.3e-05	9.7e-06	1.2e-05	628	57	58	86	21	37	25	3.8	6.2e-43	3e-42
Afm	Other	4.5e-07	2.9e-07	0	4.1e-06	0	0	1.3e-06	2e-07	2.9e-07	0	3.8e-06	0	0	1.3e-06	9	1	0	2	0	0	1	4.3	0.59	0.69
Afp	Other	3.4e-07	0	0	0	0	0	0	2.1e-07	0	0	0	0	0	0	5	0	0	0	0	0	0	1	0.47	0.56
Aftph	Other	3.6e-05	5.8e-05	5.5e-05	5.5e-05	3.8e-05	5.3e-05	5.7e-05	2.6e-06	1.2e-05	1.1e-05	6.5e-06	9.8e-06	9.7e-06	1.7e-05	482	51	58	105	22	52	27	4.1	5.9e-15	1.5e-14
Aga	Other	1.2e-05	6.7e-06	3.7e-06	1.4e-05	3.9e-07	4.5e-07	8.7e-06	1.2e-06	2.7e-06	2.2e-06	4.1e-06	3.9e-07	4.5e-07	5.5e-06	207	10	5	22	1	1	3	3.4	1.3e-28	4.8e-28
Agap1	Other	2.5e-05	2.1e-05	3.8e-05	3.4e-05	5.7e-05	4.5e-05	4.5e-05	2.1e-06	5.2e-06	7.8e-06	5.3e-06	2.2e-05	8.8e-06	1.3e-05	377	30	39	70	14	42	27	4.5	2e-11	4.7e-11
Agap3	Other	1.2e-05	9.4e-06	7.3e-06	6e-06	4.4e-06	2.6e-06	6.8e-06	1.3e-06	4.8e-06	3.5e-06	2.7e-06	2.7e-06	1.6e-06	3.5e-06	196	7	6	9	3	4	5	3.3	1.5e-27	5.5e-27
Agbl3	Other	3.1e-05	2.7e-05	1.2e-05	9.4e-06	9.2e-07	1.2e-05	4.5e-06	2.2e-06	7.6e-06	4.8e-06	2.1e-06	9.2e-07	4.8e-06	3.3e-06	418	25	12	30	1	11	2	2.7	2.5e-64	1.8e-63
Agbl4	Other	3e-07	4.6e-07	0	2.2e-07	2e-06	3.8e-07	2.4e-07	1.2e-07	3.5e-07	0	1.7e-07	2e-06	3.8e-07	2.4e-07	8	2	0	2	1	1	1	4.5	0.68	0.77
Agbl5	Other	6e-06	1.1e-06	3.1e-06	1.7e-06	8.8e-06	2.1e-06	3.5e-06	9.8e-07	8e-07	1.7e-06	6.7e-07	6.6e-06	1.1e-06	2e-06	106	2	6	8	3	5	4	4	2.6e-10	5.8e-10
Ager	Other	1.2e-06	0	0	0	0	9.6e-07	0	6.7e-07	0	0	0	0	9.6e-07	0	8	0	0	0	0	1	0	3.2	0.31	0.4
Agfg1	Other	2.5e-05	4.7e-05	4.7e-05	5.6e-05	4.8e-05	6.4e-05	5.4e-05	2.3e-06	1.1e-05	8.8e-06	7.7e-06	1.4e-05	9.4e-06	1.1e-05	322	37	49	101	19	69	39	4.4	0.024	0.037
Agfg2	Other	4.7e-06	5.3e-06	3.8e-06	1.1e-06	2.1e-06	1e-05	6.5e-06	9.4e-07	4.1e-06	2.7e-06	5.5e-07	2.1e-06	4.7e-06	3.4e-06	78	4	3	5	1	8	6	4.4	9.8e-06	1.8e-05
Aggf1	Other	2.6e-05	3.2e-05	2.3e-05	2.9e-05	2.6e-06	2.5e-05	1.1e-05	2.2e-06	9.3e-06	6e-06	5.8e-06	1.5e-06	7.1e-06	5e-06	400	33	32	55	3	26	7	3.5	1.7e-34	7.1e-34
Agk	Other	3.3e-06	2.1e-06	0	2.6e-06	0	0	0	5.4e-07	1e-06	0	1.5e-06	0	0	0	79	5	0	3	0	0	0	2.2	1.2e-13	3e-13
Agl	Other	7e-06	6.3e-06	1.4e-05	4.2e-06	4.5e-06	5.9e-07	4.3e-06	2e-06	2.1e-06	7.4e-06	1.6e-06	4.5e-06	5.9e-07	3.1e-06	79	12	12	14	1	1	2	3.3	1.3e-06	2.5e-06
Agmat	Other	1.9e-05	1e-05	8.8e-06	1.4e-06	1.1e-06	0	0	1.5e-06	3.3e-06	2.8e-06	7.6e-07	1.1e-06	0	0	327	14	14	5	1	0	0	1.9	7.1e-63	5e-62
Agmo	Enterocyte	5.9e-05	0.00024	0.00025	0.00031	0.00022	0.00024	0.00015	7.8e-06	6.7e-05	3.4e-05	3.3e-05	7.4e-05	3.6e-05	3.2e-05	154	40	75	164	22	79	39	4.2	2.6e-38	1.2e-37
Ago1	Other	1.2e-05	9.5e-06	1.4e-06	8.6e-06	7.2e-07	6.3e-07	5.9e-06	1.6e-06	4.1e-06	6.8e-07	4.2e-06	7.2e-07	6.3e-07	3.8e-06	169	8	6	10	1	1	3	3	1.8e-24	6.1e-24
Ago2	Other	4.4e-05	5.1e-05	7.3e-05	5.5e-05	5.4e-05	5.2e-05	6.3e-05	2.7e-06	9.7e-06	1.4e-05	7.6e-06	1.5e-05	9.3e-06	1e-05	569	49	60	94	21	53	52	4.1	2.4e-18	6.8e-18
Ago3	Other	3.6e-06	5e-06	3.9e-06	6.5e-06	8.9e-06	2.5e-06	9.8e-06	4.5e-07	2.1e-06	2.1e-06	2.5e-06	4.8e-06	1.5e-06	6.6e-06	85	7	5	12	4	4	3	4.5	2e-05	3.8e-05
Ago4	Other	2.1e-06	1.8e-06	5.2e-07	2e-06	0	2.3e-06	7.4e-06	1e-06	1.8e-06	5.2e-07	1e-06	0	2e-06	5e-06	16	1	1	6	0	2	3	5	0.68	0.78
Agpat1	Other	2.9e-05	5e-05	3.7e-05	5.4e-05	7.4e-05	4.2e-05	2.8e-05	1.9e-06	1.1e-05	7.1e-06	7.8e-06	1.6e-05	8.1e-06	7.6e-06	440	44	50	85	32	44	22	4.1	1.3e-15	3.5e-15
Agpat2	Enterocyte	0.00048	0.0011	0.00091	0.0009	0.001	0.00095	0.00095	2.3e-05	0.00012	7.7e-05	7.3e-05	0.00014	8.5e-05	9.4e-05	892	135	182	302	74	185	155	4.2	8.2e-12	1.9e-11
Agpat3	Other	3.7e-05	7e-05	8.6e-05	9.3e-05	5.4e-05	4.5e-05	2.4e-05	2.3e-06	1.6e-05	1.5e-05	1.1e-05	1.5e-05	9.7e-06	7.2e-06	513	63	70	126	22	38	15	3.7	1.8e-27	6.4e-27
Agpat4	Other	8.2e-06	3.6e-07	0	2.9e-07	1.1e-06	1.3e-06	3.2e-06	1.1e-06	3.6e-07	0	2.1e-07	1.1e-06	1.3e-06	2.2e-06	138	1	0	2	1	1	3	3.2	8.7e-27	3.1e-26
Agpat5	Other	3.6e-05	8.4e-06	4.5e-06	2.2e-06	0	2.5e-06	3.6e-06	1.9e-06	3.1e-06	2e-06	1.2e-06	0	1.4e-06	2.6e-06	543	12	8	6	0	4	3	2	3.5e-122	5.3e-121
Agpat9	Enterocyte	0.00014	0.00031	0.00049	0.00063	0.00061	0.00052	0.00029	2.3e-05	4.4e-05	5.6e-05	5e-05	0.00017	6.1e-05	5e-05	330	73	120	256	39	134	59	4.3	3.4e-53	2e-52
Agps	Enterocyte	7.7e-05	3.6e-05	3.4e-05	2.4e-05	0.00013	5.1e-05	0.00014	6.8e-06	1.1e-05	1.4e-05	7.1e-06	8.1e-05	1.3e-05	3.7e-05	270	16	11	20	6	22	27	4.7	9.6e-21	2.9e-20
Agr2	Other	0.00057	0.00041	0.00015	0.00025	0.00011	0.00018	9.7e-05	3.5e-05	0.0001	3.6e-05	4.4e-05	3.4e-05	3e-05	2.1e-05	978	48	48	99	23	58	39	2.9	1.2e-112	1.6e-111
Agr3	Other	7.8e-07	1.2e-06	0	0	0	0	0	2.1e-07	1.2e-06	0	0	0	0	0	20	1	0	0	0	0	0	1.6	0.0023	0.0039
Agrn	Other	2e-05	3.4e-05	6.1e-05	5.9e-05	7.7e-05	0.00012	0.00013	1.7e-06	9.4e-06	1.2e-05	7.5e-06	1.8e-05	1.7e-05	1.7e-05	299	33	49	103	29	86	71	5	0.014	0.022
Agrp	Other	4.1e-07	0	0	0	0	0	0	1.4e-07	0	0	0	0	0	0	11	0	0	0	0	0	0	1	0.054	0.081
Agt	Other	3.9e-07	3.3e-06	4.7e-06	3.9e-06	0	0	9.8e-07	1.5e-07	2.1e-06	2.5e-06	3e-06	0	0	9.8e-07	10	4	5	3	0	0	1	3.3	0.017	0.027
Agtpbp1	Other	1.3e-06	2.9e-07	6.6e-07	5.8e-07	3.8e-06	0	3.9e-06	5.6e-07	2.9e-07	6.6e-07	5.8e-07	3.8e-06	0	3.9e-06	14	1	1	1	1	0	1	5	0.35	0.45
Agtr1a	Other	3.8e-07	0	0	0	0	0	0	3.8e-07	0	0	0	0	0	0	1	0	0	0	0	0	0	1	0.98	0.98
Agtr1b	Other	1.6e-07	3.6e-07	0	0	0	0	0	1e-07	3.6e-07	0	0	0	0	0	4	1	0	0	0	0	0	1.7	0.46	0.56
Agtrap	Other	1.5e-05	1.1e-05	8.6e-06	4.9e-06	7.7e-07	5.3e-06	2.1e-06	3.1e-06	6e-06	5.4e-06	3e-06	7.7e-07	3.5e-06	1.6e-06	185	7	4	5	1	4	2	2.8	1.7e-30	6.7e-30
Agxt	Other	6.7e-07	0	0	6.3e-07	0	0	0	2.8e-07	0	0	6.3e-07	0	0	0	12	0	0	1	0	0	0	2.5	0.087	0.13
Agxt2	Other	3.7e-07	5.5e-07	2.8e-07	0	0	3e-06	0	2e-07	5.5e-07	2.8e-07	0	0	2.3e-06	0	5	1	1	0	0	2	0	4.8	0.6	0.7
Ahctf1	Other	4.4e-06	3.6e-06	1.6e-07	1.2e-06	0	4.4e-07	4.1e-06	6.4e-07	2.5e-06	1.6e-07	6.6e-07	0	3.1e-07	2.9e-06	84	3	1	4	0	2	2	3.5	4.8e-12	1.1e-11
Ahcy	Other	7.1e-05	3e-05	2.5e-05	1.2e-05	1.8e-05	1.1e-05	9.3e-06	3.2e-06	7.1e-06	6e-06	2.6e-06	8.9e-06	3.7e-06	5.4e-06	810	29	31	37	4	14	6	2.7	3.8e-153	7.7e-152
Ahcyl1	Other	8.8e-05	0.00012	0.00015	0.00012	0.0001	0.00011	8e-05	3.6e-06	2e-05	1.6e-05	1.2e-05	2.1e-05	1.4e-05	1.4e-05	933	77	124	186	36	97	50	3.9	1.1e-32	4.5e-32
Ahcyl2	Other	0.00011	0.00021	0.00022	0.00019	0.00019	0.00019	0.00011	4.4e-06	2.3e-05	2e-05	1.4e-05	3.3e-05	1.9e-05	1.8e-05	993	118	164	258	53	143	66	3.9	5.4e-25	1.8e-24
Ahdc1	Other	6.1e-05	0.0001	6.6e-05	7.5e-05	0.00013	9.5e-05	7.1e-05	7.3e-06	2.6e-05	1.4e-05	1.3e-05	3.2e-05	1.6e-05	1.7e-05	487	46	45	73	27	57	30	4.1	3.2e-18	9e-18
Ahi1	Other	3.6e-07	1.5e-07	0	0	0	0	0	2e-07	1.5e-07	0	0	0	0	0	7	1	0	0	0	0	0	1.3	0.28	0.37
Ahnak	Enterocyte	0.00015	0.00019	0.0003	0.00046	0.00075	0.0013	0.0021	1.7e-05	4e-05	4.9e-05	3.9e-05	0.00013	0.00017	0.00018	332	47	78	204	56	195	224	5.6	1.8e-95	2e-94
Ahr	Other	5.5e-06	1.6e-06	4.4e-06	5.1e-06	1.7e-05	3.6e-06	1.5e-05	1.1e-06	1.1e-06	2.3e-06	3.2e-06	1e-05	2.1e-06	6.4e-06	82	2	7	6	4	5	7	4.9	2.5e-05	4.7e-05
Ahsa1	Other	4.4e-05	1.4e-05	8e-06	1.4e-05	5.4e-07	6.8e-06	5.6e-06	2.3e-06	5e-06	2.7e-06	3.7e-06	5.4e-07	3.1e-06	3.1e-06	605	19	13	29	1	7	5	2.5	1.1e-116	1.6e-115
Ahsa2	Other	1.3e-05	2.2e-05	1.2e-05	1.5e-05	9.4e-06	1.1e-05	9.3e-06	1.4e-06	7.4e-06	3.7e-06	3.6e-06	6.3e-06	4.9e-06	4.4e-06	185	24	21	32	4	9	6	3.6	1.2e-12	2.8e-12
Ahsg	Other	3.8e-06	1.5e-06	7.5e-06	1.4e-06	0	4.5e-06	0	1.3e-06	1.1e-06	5.7e-06	1.1e-06	0	3.3e-06	0	19	2	3	2	0	2	0	3.3	0.23	0.3
AI314180	Other	5.1e-05	5e-05	4.8e-05	3.9e-05	3.8e-05	4e-05	2.3e-05	2.8e-06	1e-05	9e-06	5.8e-06	1.3e-05	9.3e-06	6.1e-06	650	52	52	85	14	32	19	3.6	4.1e-56	2.6e-55
AI317395	Other	8.4e-08	0	0	9.8e-07	0	0	0	6.7e-08	0	0	9.8e-07	0	0	0	2	0	0	1	0	0	0	3.8	0.9	0.95
AI413582	Other	1.1e-05	1.5e-05	1.3e-06	4.2e-06	8.6e-06	8e-06	5.7e-06	1.4e-06	6.6e-06	7.3e-07	1.4e-06	5.6e-06	4.3e-06	3.6e-06	151	11	4	17	3	9	3	3.6	1.6e-14	4.2e-14
AI427809	Other	8.5e-06	2.7e-05	3.4e-05	2.8e-05	3.9e-05	7.2e-06	8.6e-07	1.3e-06	6.5e-06	8e-06	5.6e-06	1.8e-05	2.9e-06	8.6e-07	110	26	33	48	13	10	1	3.6	9.5e-12	2.2e-11
AI429214	Other	1.6e-07	0	0	0	0	0	0	1.4e-07	0	0	0	0	0	0	2	0	0	0	0	0	0	1	0.9	0.94
AI464131	Other	1e-05	6.9e-06	8.3e-06	5.2e-06	1.2e-05	2e-06	5.6e-07	1.2e-06	3.2e-06	3.5e-06	1.7e-06	7.2e-06	1.4e-06	5.6e-07	182	7	10	12	3	3	1	3.2	3.7e-24	1.2e-23
AI467606	Other	2.7e-06	7.4e-07	1.7e-07	7.5e-07	8e-06	0	2.1e-06	7.6e-07	7.4e-07	1.7e-07	7.5e-07	5.7e-06	0	1.5e-06	44	1	1	1	2	0	3	4.3	2e-05	3.8e-05
AI506816	Other	4.2e-05	2.8e-06	5.1e-06	9.9e-07	8.6e-06	5.1e-06	9.7e-07	2.2e-06	1.4e-06	2.6e-06	5.2e-07	7.4e-06	2.6e-06	9.7e-07	581	5	6	4	3	5	1	2.3	1.4e-138	2.4e-137
AI507597	Other	0	0	1.9e-06	0	3.9e-07	1.2e-06	0	0	0	1.9e-06	0	3.9e-07	1.1e-06	0	0	0	1	0	1	2	0	4.3	0.028	0.042
AI593442	Other	8.2e-08	0	0	0	0	0	0	8.2e-08	0	0	0	0	0	0	1	0	0	0	0	0	0	1	0.98	0.98
AI597479	Other	6.5e-06	4.1e-06	3.5e-06	3.1e-06	1.2e-05	2.3e-06	7.1e-07	9.5e-07	2.8e-06	1.9e-06	1.8e-06	8e-06	1.5e-06	5.3e-07	111	5	4	5	5	3	2	3.6	2.2e-13	5.5e-13
AI606181	Other	3e-06	1.6e-06	2.2e-06	9.7e-07	0	0	0	6.1e-07	9e-07	1.4e-06	5.9e-07	0	0	0	54	4	6	3	0	0	0	2.1	1.4e-06	2.8e-06
AI606473	Other	2.9e-07	0	0	0	0	0	0	1.9e-07	0	0	0	0	0	0	3	0	0	0	0	0	0	1	0.76	0.83
AI607873	Other	0	0	1.1e-06	0	0	0	0	0	0	1.1e-06	0	0	0	0	0	0	1	0	0	0	0	3	0.11	0.16
AI661453	Enterocyte	9.1e-05	6.2e-05	3.6e-05	9.2e-05	0.00011	7e-05	0.00022	1e-05	1.9e-05	9.5e-06	2.7e-05	5.7e-05	1.4e-05	5.1e-05	272	19	19	42	10	33	35	4.7	1.3e-08	2.8e-08
AI662270	Other	1e-06	0	0	0	0	0	0	5.9e-07	0	0	0	0	0	0	3	0	0	0	0	0	0	1	0.76	0.83
AI837181	Other	1.5e-05	1.2e-05	3.1e-05	2.1e-05	7.1e-06	1.3e-05	2e-05	1.5e-06	3.2e-06	7.3e-06	4.4e-06	3.3e-06	4.6e-06	7.7e-06	239	18	30	41	6	14	11	3.9	8.7e-13	2.1e-12
AI838599	Other	9.7e-07	0	0	0	7.4e-06	0	0	4.4e-07	0	0	0	7.4e-06	0	0	6	0	0	0	1	0	0	4.5	0.3	0.38
AI839979	Other	1.4e-07	0	0	0	0	0	0	7.7e-08	0	0	0	0	0	0	4	0	0	0	0	0	0	1	0.61	0.7
AI846148	Other	3.5e-06	6.6e-06	1.1e-06	3.8e-06	0	9.2e-06	7.8e-06	6.8e-07	4e-06	8e-07	1.4e-06	0	5e-06	4.3e-06	63	4	2	11	0	8	4	4.5	0.0018	0.0031
AI849053	Other	2.5e-07	0	0	1.5e-06	0	0	0	2e-07	0	0	1.5e-06	0	0	0	3	0	0	1	0	0	0	3.6	0.87	0.93
AI854703	Other	2.2e-07	0	0	0	0	0	0	1.1e-07	0	0	0	0	0	0	5	0	0	0	0	0	0	1	0.47	0.56
AI987944	Other	4.9e-06	2.9e-06	5.4e-06	5.3e-06	3.9e-06	7.6e-06	1.2e-05	1e-06	1.4e-06	3.2e-06	1.9e-06	3.1e-06	2.8e-06	5e-06	65	7	7	9	2	9	8	4.7	0.12	0.17
Aida	Other	1.1e-05	1.3e-05	1.3e-05	1.1e-05	1.3e-05	6.5e-06	6.5e-06	1.2e-06	7.6e-06	3.3e-06	2.9e-06	8.9e-06	2.6e-06	3.3e-06	176	11	21	23	4	11	5	3.7	1.2e-11	2.7e-11
Aif1	Other	1.7e-07	3e-07	0	0	0	0	0	8.7e-08	3e-07	0	0	0	0	0	4	1	0	0	0	0	0	1.6	0.46	0.56
Aif1l	Other	2.3e-07	0	0	2.7e-07	0	0	0	1e-07	0	0	2.7e-07	0	0	0	6	0	0	1	0	0	0	2.6	0.55	0.66
Aifm1	Other	3.9e-05	4.9e-05	3.1e-05	2.7e-05	1e-05	9.4e-06	2.4e-06	2.2e-06	9.5e-06	5.9e-06	4.1e-06	4.1e-06	3.3e-06	1.2e-06	572	48	46	66	8	12	4	2.8	2e-68	1.5e-67
Aifm2	Other	6.7e-06	1.1e-05	2.6e-06	3.9e-06	1.3e-05	3.7e-06	1.8e-06	1.1e-06	5.7e-06	1.6e-06	1.5e-06	8.9e-06	2.5e-06	1.8e-06	106	10	3	9	3	3	1	3.6	6.5e-12	1.5e-11
Aifm3	Other	1e-06	4.6e-07	0	0	0	0	0	3.7e-07	4.6e-07	0	0	0	0	0	16	1	0	0	0	0	0	1.3	0.013	0.021
Aig1	Other	6.6e-05	6.1e-05	4e-05	3.6e-05	1.3e-05	2.4e-05	1.1e-05	3.2e-06	9.8e-06	7.4e-06	5.1e-06	5.2e-06	6.6e-06	6.9e-06	793	58	45	76	7	20	4	3	2.7e-112	3.6e-111
Aim1	Other	2.4e-05	4.4e-05	4.8e-05	4.4e-05	5.9e-05	4.8e-05	3.7e-05	1.8e-06	9.3e-06	1e-05	5.5e-06	1.6e-05	9.3e-06	8.6e-06	373	46	43	89	19	45	27	4.2	3.5e-09	7.5e-09
Aim1l	Enterocyte	5.5e-05	0.00013	0.00014	0.00011	0.00014	0.00017	0.00032	8.2e-06	3.3e-05	4.7e-05	2.4e-05	4.3e-05	3e-05	7e-05	147	34	39	70	18	61	44	4.8	6.1e-06	1.2e-05
Aim2	Other	7.8e-07	4.3e-07	0	1.4e-06	0	2.9e-07	0	2.2e-07	4.3e-07	0	1.3e-06	0	2.9e-07	0	18	1	0	2	0	1	0	3.1	0.065	0.096
Aimp1	Other	0.00012	0.00012	6.7e-05	4.9e-05	3.8e-05	3.4e-05	2.4e-05	3.9e-06	1.6e-05	1e-05	6.4e-06	1.4e-05	7e-06	8.2e-06	1141	86	72	103	14	38	14	2.9	3.2e-168	7.3e-167
Aimp2	Other	6.2e-05	2.2e-05	1.8e-05	3.4e-05	2e-05	1.1e-05	2.8e-05	3.6e-06	5.6e-06	4.3e-06	5.8e-06	8.3e-06	3.6e-06	1.4e-05	707	26	26	62	9	18	11	3.4	1.2e-104	1.5e-103
Aip	Other	1.2e-05	2.8e-05	2.8e-05	2.1e-05	1.7e-05	1.8e-05	8.8e-06	1.7e-06	7.8e-06	6.9e-06	4e-06	9e-06	5.2e-06	3.7e-06	171	27	30	46	9	21	9	3.7	9.3e-06	1.8e-05
Aipl1	Other	1.2e-07	0	0	0	0	0	0	1.2e-07	0	0	0	0	0	0	1	0	0	0	0	0	0	1	0.98	0.98
Airn	Other	8.5e-07	0	0	0	0	2.4e-07	0	2.7e-07	0	0	0	0	2.4e-07	0	18	0	0	0	0	1	0	2.1	0.0069	0.011
Ajap1	Other	0	3.3e-07	0	0	0	0	0	0	3.3e-07	0	0	0	0	0	0	1	0	0	0	0	0	2	0.0052	0.0084
Ajuba	Other	8.9e-07	1.4e-07	5e-07	7.4e-07	0	0	4.8e-06	2.4e-07	1.4e-07	5e-07	5.4e-07	0	0	4.8e-06	18	1	1	2	0	0	1	5.6	0.13	0.18
Ak1	Other	1.2e-07	0	0	0	0	0	0	7.4e-08	0	0	0	0	0	0	3	0	0	0	0	0	0	1	0.76	0.83
AK157302	Other	3e-05	3.1e-05	3.2e-05	2.6e-05	1.6e-06	1.2e-05	7.9e-06	2.7e-06	6.8e-06	6.1e-06	5.5e-06	1.6e-06	4.7e-06	3.9e-06	423	34	43	49	1	12	6	3	1.9e-45	1e-44
Ak2	Other	0.00023	0.0003	0.00029	0.00024	0.00022	0.00021	8.6e-05	6.8e-06	2.6e-05	2.5e-05	1.7e-05	3.7e-05	2e-05	1.3e-05	1435	142	175	295	60	150	62	3.6	2.3e-71	1.8e-70
Ak3	Other	0.00016	0.00025	0.00028	0.0003	0.00017	0.0002	7.5e-05	5.9e-06	2.4e-05	2.2e-05	1.9e-05	3.1e-05	2.2e-05	1.4e-05	1251	131	193	333	50	144	52	3.7	2.7e-62	1.9e-61
Ak4	Other	9.3e-08	5.3e-07	1.3e-06	1.5e-07	0	1.4e-06	1.4e-06	7.2e-08	5.3e-07	1.3e-06	1.5e-07	0	1.4e-06	1.4e-06	2	1	1	1	0	1	1	4.9	0.88	0.94
Ak5	Other	2.3e-07	0	0	0	0	0	0	2.3e-07	0	0	0	0	0	0	1	0	0	0	0	0	0	1	0.98	0.98
Ak6	Other	5.6e-05	2.9e-05	1.6e-05	1.5e-05	1.6e-05	8.5e-06	4.2e-06	3e-06	7.5e-06	4e-06	3.4e-06	8.8e-06	2.9e-06	2.6e-06	685	28	27	33	5	13	5	2.7	2.7e-120	4e-119
Ak7	Other	1.4e-06	6.4e-07	2.9e-06	5.6e-07	0	1e-06	2.8e-06	3.6e-07	6.4e-07	2e-06	4.9e-07	0	1e-06	2e-06	31	1	2	2	0	1	2	4.2	0.0094	0.015
Akap1	Other	3.3e-05	1.1e-05	4.3e-06	4.2e-06	1.5e-06	7.3e-06	0	2.4e-06	4.7e-06	1.9e-06	2.2e-06	1.5e-06	4.5e-06	0	518	10	8	8	1	4	0	2.2	1.4e-115	2e-114
Akap10	Other	8.5e-06	5.3e-06	9.1e-06	4.1e-06	6.4e-06	7.8e-06	7e-06	1.1e-06	1.9e-06	4.1e-06	1.6e-06	4.6e-06	2.7e-06	5.1e-06	135	10	11	11	3	10	2	4	2.9e-11	6.6e-11
Akap11	Other	1.1e-05	8.6e-06	1.2e-05	1e-05	4e-06	9.9e-06	8.1e-06	1e-06	2.8e-06	4.4e-06	3.2e-06	2.8e-06	3.8e-06	3.9e-06	224	12	16	25	3	9	6	3.8	7.4e-21	2.3e-20
Akap13	Other	2.3e-05	2.5e-05	3.8e-05	3.6e-05	6.8e-05	7.2e-05	0.00013	2.1e-06	5.3e-06	8.5e-06	7e-06	1.6e-05	1.2e-05	1.8e-05	302	33	34	64	24	58	69	5.1	0.0095	0.015
Akap14	Other	4.3e-07	2.9e-07	3.2e-07	0	1.3e-06	0	0	2.4e-07	2.9e-07	3.2e-07	0	1.3e-06	0	0	5	1	1	0	1	0	0	3.6	0.49	0.59
Akap17b	Other	7.6e-07	0	1.6e-06	5.9e-07	0	0	6.8e-06	2.8e-07	0	1.2e-06	4.5e-07	0	0	4.1e-06	17	0	2	2	0	0	3	5.7	0.21	0.28
Akap3	Other	1.6e-07	0	0	0	0	0	0	1.3e-07	0	0	0	0	0	0	2	0	0	0	0	0	0	1	0.9	0.94
Akap5	Other	2e-07	0	0	0	0	0	0	1e-07	0	0	0	0	0	0	5	0	0	0	0	0	0	1	0.47	0.56
Akap7	Other	3.2e-05	3e-05	4.1e-05	4.6e-05	1.8e-05	2.1e-05	1.5e-05	2.7e-06	6.2e-06	8e-06	6.5e-06	6.3e-06	4.8e-06	6.2e-06	382	35	47	90	10	26	7	3.5	2.2e-23	7e-23
Akap8	Other	2.9e-05	1.1e-05	8.4e-06	6.7e-06	1.6e-05	8.9e-06	6.1e-06	2.6e-06	2.9e-06	2.5e-06	1.9e-06	9.5e-06	4e-06	3.5e-06	391	19	16	20	6	9	4	3.2	1.9e-58	1.3e-57
Akap8l	Other	6.7e-06	9.1e-06	6.3e-06	2e-06	1.5e-05	1.3e-05	1.4e-05	1e-06	3.9e-06	3.2e-06	1.3e-06	8.8e-06	5.1e-06	6.2e-06	97	9	7	5	3	12	7	4.6	6.6e-06	1.3e-05
Akap9	Other	3.2e-05	6e-05	7.3e-05	6.8e-05	0.00013	0.0001	0.0002	2.5e-06	1.4e-05	1.2e-05	9.7e-06	2.9e-05	1.4e-05	2.4e-05	424	48	63	115	33	93	96	5	0.11	0.16
Akip1	Other	1.9e-05	5.8e-06	8.6e-06	2.9e-06	4.3e-06	3.8e-06	2.1e-06	3.1e-06	1.9e-06	3.7e-06	1.3e-06	2.7e-06	3e-06	1.6e-06	265	12	7	6	3	2	2	2.7	1.8e-46	9.3e-46
Akirin1	Other	2.3e-05	3.6e-05	3.4e-05	3.5e-05	3.8e-05	3.5e-05	3.2e-05	2.3e-06	1e-05	9.7e-06	6.2e-06	1.2e-05	7.9e-06	7.6e-06	312	29	40	63	17	33	28	4.1	1.9e-06	3.8e-06
Akirin2	Other	2.1e-05	3.3e-05	2.6e-05	3e-05	7.3e-06	1.7e-05	2.6e-05	2.5e-06	8.7e-06	5.8e-06	5.9e-06	3.5e-06	4.9e-06	9.1e-06	232	33	34	54	5	19	13	3.8	7.7e-11	1.8e-10
Akna	Other	1.9e-06	0	0	0	0	0	0	8.4e-07	0	0	0	0	0	0	17	0	0	0	0	0	0	1	0.004	0.0065
Aknad1	Other	4.2e-08	0	0	0	0	0	0	4.2e-08	0	0	0	0	0	0	1	0	0	0	0	0	0	1	0.98	0.98
Akp3	Other	0	0	4.6e-07	0	0	0	0	0	0	4.6e-07	0	0	0	0	0	0	1	0	0	0	0	3	0.11	0.16
Akr1a1	Other	0.00055	0.00073	0.00076	0.00082	0.00045	0.00053	0.00037	1e-05	4.3e-05	3.8e-05	3.3e-05	4.2e-05	3.4e-05	3.3e-05	1801	182	291	501	106	278	176	3.7	1.5e-52	9e-52
Akr1b10	Other	5.8e-06	9.6e-07	3.4e-06	4.2e-06	0	1.1e-06	6.4e-06	1.1e-06	5.8e-07	1.6e-06	3.9e-06	0	1.1e-06	6.4e-06	92	3	7	3	0	1	1	3.9	4.8e-13	1.2e-12
Akr1b3	Other	8.4e-06	8.6e-07	2.4e-06	1.3e-06	7.6e-06	0	3.3e-06	1.2e-06	6.7e-07	2.4e-06	1.1e-06	7.6e-06	0	2.9e-06	140	2	1	2	1	0	2	3.5	2.9e-27	1e-26
Akr1b7	Enterocyte	7.6e-05	0.00048	0.00082	0.0005	0.00046	0.00034	0.00013	1.1e-05	7.6e-05	8.9e-05	3.8e-05	0.0001	5.5e-05	3.4e-05	169	78	149	210	36	77	22	3.8	2.3e-100	2.7e-99
Akr1b8	Other	9.5e-06	7.4e-06	8e-07	3.4e-07	0	0	2.5e-06	1.1e-06	2.1e-06	5.4e-07	2.4e-07	0	0	2.5e-06	175	14	3	2	0	0	1	2.2	5.9e-33	2.4e-32
Akr1c12	Other	6.3e-05	7e-05	4.6e-05	3e-05	9.2e-06	2.3e-05	4.8e-06	3.4e-06	9.6e-06	7.8e-06	5.4e-06	4.5e-06	6.3e-06	2.6e-06	750	63	51	66	6	21	4	2.8	3.2e-104	3.9e-103
Akr1c13	Other	4.8e-05	6.1e-05	3e-05	1.3e-05	4.8e-06	1.1e-05	2.4e-06	3e-06	1.1e-05	7.1e-06	3.5e-06	2.8e-06	4.8e-06	2e-06	610	57	33	35	3	11	2	2.5	2e-99	2.3e-98
Akr1c14	Other	5e-06	2e-05	1.2e-05	4e-06	1.5e-06	4.3e-07	0	6.7e-07	7.3e-06	4.2e-06	1.5e-06	1.1e-06	4.3e-07	0	100	20	11	12	2	1	0	2.5	1.9e-13	4.7e-13
Akr1c19	Other	2e-05	1.8e-05	1.5e-05	1.4e-06	0	1.1e-06	3.4e-06	1.7e-06	4.7e-06	5.3e-06	7.6e-07	0	1.1e-06	2e-06	293	24	16	5	0	1	3	2.3	1.3e-50	7.3e-50
Akr1c20	Other	0	0	0	0	0	0	0	0	0	0	0	0	0	0	0	0	0	0	0	0	0	NaN	NaN	NaN
Akr1c6	Other	1.2e-07	0	6.5e-07	0	0	0	0	8e-08	0	6.5e-07	0	0	0	0	3	0	1	0	0	0	0	2.7	0.73	0.82
Akr1cl	Other	1.8e-07	4.8e-06	8e-07	1.6e-06	4.3e-06	1.9e-06	3.9e-06	1.1e-07	4.8e-06	8e-07	1.6e-06	3.5e-06	1.6e-06	3.9e-06	3	1	1	1	2	2	1	4.5	0.31	0.4
Akr1d1	Other	4.2e-07	0	7e-07	7.6e-07	0	2.8e-06	2.4e-06	3.4e-07	0	7e-07	7.6e-07	0	2.5e-06	2.4e-06	3	0	1	1	0	2	1	5.5	0.85	0.91
Akr1e1	Other	2.7e-05	1.6e-05	4.4e-05	2.3e-05	1.6e-05	8.6e-06	3.8e-06	2e-06	4.1e-06	1e-05	4.8e-06	7.5e-06	3e-06	2.4e-06	394	22	41	47	8	11	4	3.2	4.1e-40	1.9e-39
Akr7a5	Other	0.00011	0.00015	0.00011	8.4e-05	7.2e-05	4.5e-05	1.3e-05	4.4e-06	2e-05	1.3e-05	9e-06	1.6e-05	8.7e-06	5.9e-06	1040	96	99	145	24	45	7	3.1	1.6e-111	2.2e-110
Akt1	Other	8.2e-05	4.3e-05	1.7e-05	3.1e-05	2.3e-05	2.3e-05	8.1e-06	3.2e-06	9.6e-06	6.3e-06	6.6e-06	1.8e-05	7.4e-06	4.5e-06	904	40	19	46	4	18	9	2.9	4.7e-176	1.2e-174
Akt1s1	Other	3.2e-05	1.6e-05	1.1e-05	1.3e-05	1.9e-05	1.1e-05	2.5e-06	2.2e-06	4.9e-06	3.2e-06	4e-06	1e-05	5.3e-06	1.8e-06	462	19	16	18	6	8	2	3.1	2.8e-78	2.5e-77
Akt2	Other	1.5e-05	9.1e-06	1.1e-05	1.4e-05	3.4e-06	2.1e-05	1.1e-05	1.6e-06	4.5e-06	4.3e-06	3.6e-06	2e-06	8.9e-06	5.6e-06	221	13	16	28	3	12	7	4.1	5.7e-18	1.6e-17
Akt2ps	Other	1.4e-06	0	5.9e-07	4.4e-06	0	2.4e-06	1.8e-06	4.1e-07	0	3e-07	1.9e-06	0	2.4e-06	1.8e-06	17	0	4	9	0	1	1	4.5	0.081	0.12
Akt3	Other	1.3e-07	0	1.6e-06	4.2e-07	4.6e-06	0	0	1.3e-07	0	1.4e-06	3.5e-07	4.6e-06	0	0	1	0	2	2	1	0	0	4.4	0.1	0.15
Aktip	Other	2.3e-05	3.7e-05	3.6e-05	2.9e-05	8.9e-06	1.4e-05	1.6e-05	1.6e-06	8.7e-06	9.1e-06	5.4e-06	4.9e-06	4.7e-06	6.5e-06	384	38	34	59	5	19	14	3.4	2.7e-29	1e-28
Alad	Other	6.1e-05	4.3e-05	8.3e-05	9.5e-05	6.3e-05	4.6e-05	4.2e-05	3.3e-06	7.9e-06	1.3e-05	1.1e-05	1.7e-05	8.3e-06	1.1e-05	716	45	74	129	24	44	24	3.8	1.2e-44	6.3e-44
Alas1	Other	8.1e-05	0.00011	0.00013	0.0001	8.5e-05	0.00013	0.00013	4.1e-06	1.4e-05	1.4e-05	9.9e-06	2e-05	1.6e-05	2e-05	857	86	117	184	29	103	74	4.2	4.1e-18	1.2e-17
Alb	Other	2.2e-05	2.7e-05	3.2e-05	4.4e-05	9.5e-05	3.8e-05	3.1e-05	4.1e-06	1.5e-05	9.2e-06	9.9e-06	3.8e-05	1.2e-05	1.3e-05	69	11	19	35	15	17	11	4.4	0.0057	0.0091
Alcam	Other	1.8e-05	2.2e-05	1.8e-05	1.7e-05	1.3e-05	8.3e-06	1.1e-05	1.9e-06	6.9e-06	5.8e-06	4.1e-06	6.8e-06	4e-06	5.2e-06	286	22	20	34	5	9	5	3.5	6.5e-28	2.4e-27
Aldh16a1	Other	6.2e-05	7.3e-05	6.5e-05	6.4e-05	4.9e-05	5.1e-05	5.9e-05	3.2e-06	1.1e-05	9e-06	8.4e-06	1.3e-05	8e-06	1.3e-05	754	64	72	113	20	58	34	3.8	1.4e-44	7.2e-44
Aldh18a1	Other	7.6e-05	8.5e-05	4.8e-05	4e-05	1.8e-05	9.6e-06	6e-06	3.3e-06	1.3e-05	7.8e-06	5.8e-06	6.4e-06	4.6e-06	2.6e-06	834	73	62	85	11	10	7	2.6	1.4e-118	2e-117
Aldh1a1	Enterocyte	7e-05	0.00064	0.0017	0.00064	0.00022	6.5e-05	7.6e-05	7.6e-06	8.9e-05	0.00011	4.6e-05	5.8e-05	1.4e-05	3.2e-05	206	102	253	255	30	40	16	3.2	2.1e-233	7.3e-232
Aldh1a2	Other	3.7e-06	4.2e-06	3.3e-06	7.7e-07	1.3e-05	2.6e-06	9.8e-07	1.6e-06	4.2e-06	2.4e-06	7.7e-07	8.5e-06	2.6e-06	9.8e-07	13	1	2	1	3	1	1	4	0.23	0.31
Aldh1a3	Other	6.3e-08	0	0	0	0	0	0	4e-08	0	0	0	0	0	0	3	0	0	0	0	0	0	1	0.76	0.83
Aldh1a7	Enterocyte	1.5e-05	0.00013	0.00019	0.00014	3.2e-05	7.3e-05	2.5e-05	3.1e-06	3.6e-05	3.2e-05	1.9e-05	1.4e-05	3.6e-05	1.3e-05	53	29	59	92	7	11	6	3.6	4.6e-49	2.5e-48
Aldh1b1	Other	0.00035	0.00016	8e-05	8.2e-05	3.4e-05	3.8e-05	2.4e-05	7.8e-06	2.1e-05	1.1e-05	8.8e-06	8.8e-06	9e-06	8.3e-06	1542	103	82	137	20	38	14	2.4	1.7e-321	9.4e-320
Aldh1l1	Other	4.7e-05	0.0001	0.00016	0.00013	0.00015	8.1e-05	4.2e-05	4e-06	1.7e-05	2.1e-05	1.2e-05	3.1e-05	1.2e-05	1e-05	543	76	116	202	43	75	30	3.9	9.8e-26	3.4e-25
Aldh1l2	Other	3.1e-08	0	0	0	0	0	0	3.1e-08	0	0	0	0	0	0	1	0	0	0	0	0	0	1	0.98	0.98
Aldh2	Other	8.1e-05	9.3e-05	0.0001	0.00013	7.4e-05	8.4e-05	4.3e-05	4e-06	1.4e-05	1.2e-05	1.3e-05	1.8e-05	1.1e-05	8.4e-06	832	68	93	172	26	78	35	3.7	6.5e-38	2.9e-37
Aldh3a2	Other	4.2e-05	0.0001	0.00011	8.2e-05	8.8e-05	6e-05	6.6e-05	2.9e-06	1.5e-05	1.2e-05	8.6e-06	2.2e-05	1.1e-05	1.2e-05	538	80	106	144	24	64	47	3.9	2.2e-16	5.8e-16
Aldh3b1	Other	1.2e-05	4.4e-05	5.7e-05	3.8e-05	5.9e-05	4.1e-05	4.1e-05	1.6e-06	1.9e-05	1e-05	5.8e-06	1.6e-05	8e-06	1.2e-05	156	30	53	78	23	47	19	4.3	3.6e-08	7.4e-08
Aldh3b2	Other	3e-07	1.5e-07	1.7e-07	1.7e-07	0	0	0	1.5e-07	1.5e-07	1.7e-07	1.7e-07	0	0	0	6	1	1	1	0	0	0	2.3	0.72	0.81
Aldh5a1	Other	2.3e-05	1.2e-05	2.4e-05	7e-06	0	7.1e-06	0	2.4e-06	3.5e-06	8.5e-06	2.3e-06	0	3.9e-06	0	330	17	17	14	0	5	0	2.6	4.9e-54	3e-53
Aldh6a1	Other	4.2e-06	8.7e-06	1.2e-05	4.3e-06	0	4.8e-06	1.5e-06	6.8e-07	4.3e-06	4.2e-06	3e-06	0	3.8e-06	1.5e-06	72	9	15	7	0	2	1	3.2	2.6e-07	5.3e-07
Aldh7a1	Other	5.1e-06	8.7e-06	1.1e-06	1.7e-06	5.4e-07	4.3e-07	5.7e-06	7.6e-07	5.6e-06	7.3e-07	1e-06	5.4e-07	4.3e-07	4.1e-06	101	4	3	4	1	1	3	3.3	4.4e-14	1.1e-13
Aldh8a1	Other	7.8e-08	0	0	0	0	0	0	4.8e-08	0	0	0	0	0	0	3	0	0	0	0	0	0	1	0.76	0.83
Aldh9a1	Other	0.00022	0.00044	0.00048	0.00046	0.00041	0.00027	0.00015	6.8e-06	3.4e-05	2.8e-05	2.2e-05	5.1e-05	2.4e-05	1.8e-05	1360	164	251	404	92	188	94	3.7	2.1e-67	1.5e-66
Aldoa	Other	0.0003	0.00036	0.00024	0.00015	0.00011	0.0001	0.00014	8.2e-06	2.6e-05	2.3e-05	1.1e-05	2e-05	1.7e-05	2.1e-05	1518	155	163	226	42	79	71	3.2	2.4e-156	4.9e-155
Aldoart1	Other	6e-06	1.3e-05	1.3e-05	3.1e-06	8e-06	9.5e-07	7e-06	9.3e-07	4.5e-06	3.2e-06	1.4e-06	4.8e-06	5.8e-07	4.5e-06	94	14	23	9	3	3	4	3.5	8.7e-09	1.9e-08
Aldoart2	Other	1e-07	0	0	0	0	0	0	7.9e-08	0	0	0	0	0	0	2	0	0	0	0	0	0	1	0.9	0.94
Aldob	Enterocyte	0.004	0.012	0.013	0.012	0.009	0.0083	0.0049	0.00012	0.00061	0.00042	0.00028	0.00054	0.0003	0.00025	1766	217	386	636	166	433	302	3.9	7.7e-267	3.2e-265
Aldoc	Other	5.6e-06	6.9e-06	1e-05	1.9e-06	1.2e-06	4.4e-07	0	1.5e-06	2.1e-06	4.6e-06	1e-06	1.2e-06	4.4e-07	0	59	14	9	6	1	1	0	2.5	9.3e-09	2e-08
Alg1	Other	1.2e-05	4.8e-06	4.4e-06	1.6e-06	2.3e-06	0	0	1.2e-06	2e-06	2.1e-06	6.8e-07	2.3e-06	0	0	204	8	5	7	1	0	0	2.1	7.7e-37	3.4e-36
Alg10b	Other	1.9e-06	0	7.7e-06	2.5e-07	0	2.7e-06	1.8e-06	4.9e-07	0	5.2e-06	2.5e-07	0	2.4e-06	1.8e-06	31	0	4	1	0	2	1	3.8	0.0035	0.0058
Alg11	Other	7e-06	5.5e-06	2.9e-06	7.2e-06	7.7e-06	5.8e-06	4.4e-06	1.1e-06	2.2e-06	2e-06	2.6e-06	4.5e-06	2.3e-06	2.3e-06	119	9	3	14	4	8	5	3.9	4.3e-09	9.1e-09
Alg12	Other	5.8e-06	6.4e-06	2.7e-06	5.6e-06	2.4e-05	9.2e-06	7.4e-06	9.7e-07	3e-06	1.7e-06	2e-06	1e-05	4.2e-06	3.8e-06	98	10	6	14	7	7	5	4.5	4.3e-05	7.9e-05
Alg13	Other	2.7e-06	5e-07	3.6e-06	2.1e-06	0	3.6e-06	9.3e-07	7.1e-07	3.6e-07	1.8e-06	1.3e-06	0	2.9e-06	9.3e-07	47	2	5	4	0	2	1	3.8	0.00042	0.00074
Alg14	Other	1.8e-05	4.7e-06	4.9e-06	4.1e-06	1.1e-05	3.7e-06	5e-06	1.5e-06	1.7e-06	3.4e-06	1.4e-06	7.1e-06	2.1e-06	3.6e-06	306	10	3	13	3	4	2	3.3	8.3e-55	5.1e-54
Alg2	Other	1e-05	2.1e-05	5.9e-06	7.3e-06	1.2e-05	5.3e-06	9.7e-07	8.5e-07	8.4e-06	4.9e-06	2.5e-06	5.2e-06	3e-06	9.7e-07	211	18	5	16	6	4	1	3.2	4.2e-28	1.5e-27
Alg3	Other	1.5e-05	3.7e-06	3.2e-06	8.4e-06	7e-06	4e-06	2.9e-06	1.5e-06	1.3e-06	1.5e-06	3.7e-06	6.2e-06	2.9e-06	2e-06	279	9	6	13	3	3	2	3.3	2.6e-47	1.4e-46
Alg5	Other	5.2e-05	3.8e-05	1.9e-05	2.8e-05	2.6e-05	3.3e-05	1.2e-05	2.6e-06	7.6e-06	4.7e-06	4.5e-06	1.1e-05	1.2e-05	4.1e-06	684	41	29	63	9	23	12	3.4	9.4e-90	9.6e-89
Alg6	Other	9.4e-06	4e-06	1.8e-06	1.1e-05	0	1.3e-05	1.7e-06	1.3e-06	2.2e-06	1.5e-06	4.7e-06	0	1.1e-05	1.3e-06	154	4	3	14	0	5	2	3.8	4.6e-21	1.4e-20
Alg8	Other	2.4e-05	1.8e-06	7.5e-07	2.2e-06	0	2.7e-07	0	1.8e-06	1.1e-06	7.5e-07	1.3e-06	0	2.7e-07	0	383	3	1	4	0	1	0	1.4	4.5e-91	4.7e-90
Alg9	Other	1.9e-05	1.6e-05	5.5e-06	1.1e-05	0	1.1e-05	4e-06	2.2e-06	5.4e-06	2.1e-06	2.8e-06	0	4.9e-06	4e-06	320	18	9	29	0	10	1	3.1	2.3e-45	1.2e-44
Alk	Other	1.9e-06	0	0	3e-07	3.7e-06	4.2e-07	5.7e-07	1.2e-06	0	0	3e-07	3.7e-06	4.2e-07	5.7e-07	5	0	0	1	1	1	1	4.1	0.87	0.94
Alkbh1	Other	1.2e-05	9.1e-06	7.5e-06	9.8e-06	1.8e-05	1.4e-05	7.8e-06	1.5e-06	4.5e-06	4.2e-06	3.8e-06	9.2e-06	5.8e-06	3.9e-06	185	8	7	11	6	8	4	4.1	4.1e-21	1.3e-20
Alkbh2	Other	4.3e-06	9e-07	0	5.8e-07	0	6.9e-07	0	6.5e-07	6.4e-07	0	4.7e-07	0	6.9e-07	0	81	2	0	2	0	1	0	1.9	7.6e-15	2e-14
Alkbh3	Other	1.7e-08	0	0	0	0	0	0	1.7e-08	0	0	0	0	0	0	1	0	0	0	0	0	0	1	0.98	0.98
Alkbh3os1	Other	0	0	6.1e-07	0	0	0	0	0	0	6.1e-07	0	0	0	0	0	0	1	0	0	0	0	3	0.11	0.16
Alkbh4	Other	8.6e-06	4.3e-06	1.6e-05	4.6e-06	3.3e-06	8.8e-06	7.6e-06	8.8e-07	1.6e-06	8.6e-06	1.3e-06	1.9e-06	3.6e-06	3.5e-06	156	9	11	16	3	8	5	3.9	6.7e-13	1.6e-12
Alkbh5	Other	4.2e-05	5.8e-05	6.1e-05	4.3e-05	4.3e-05	5.2e-05	7.2e-05	2.7e-06	1.2e-05	9.9e-06	6.6e-06	1.3e-05	1.1e-05	1.4e-05	572	51	60	88	17	49	41	4.2	7.6e-25	2.6e-24
Alkbh6	Other	2.4e-05	3.3e-05	3.6e-05	2e-05	2.9e-05	2.7e-05	1.2e-05	2e-06	9.6e-06	1.1e-05	4.7e-06	1.3e-05	8.8e-06	4.9e-06	340	29	25	38	8	23	9	3.7	3.8e-27	1.4e-26
Alkbh7	Other	2.4e-05	3.4e-05	2.9e-05	2.4e-05	2.9e-05	1.2e-05	0	1.9e-06	8.5e-06	6e-06	4.8e-06	1.3e-05	5.2e-06	0	382	31	32	48	10	11	0	3.2	1.2e-39	5.5e-39
Alkbh8	Other	5.6e-06	1.4e-06	0	3e-06	0	0	0	8.2e-07	8.8e-07	0	1.4e-06	0	0	0	97	3	0	6	0	0	0	2	8e-17	2.2e-16
Allc	Other	1.5e-06	0	0	0	0	3.1e-06	0	9.5e-07	0	0	0	0	3.1e-06	0	4	0	0	0	0	1	0	4.4	0.72	0.81
Alms1	Other	5.3e-06	0	2.9e-07	6.9e-07	0	1.2e-05	4e-06	1.3e-06	0	2.9e-07	4.9e-07	0	8.3e-06	4e-06	57	0	1	2	0	3	1	4.9	2.7e-08	5.6e-08
Alms1ps1	Other	1.4e-06	0	0	0	0	0	0	7.2e-07	0	0	0	0	0	0	16	0	0	0	0	0	0	1	0.0062	0.01
Alms1ps2	Other	3e-07	0	0	0	0	0	0	1.4e-07	0	0	0	0	0	0	7	0	0	0	0	0	0	1	0.25	0.33
Alox15	Other	0	0	0	1.1e-06	0	0	0	0	0	0	1.1e-06	0	0	0	0	0	0	1	0	0	0	4	0.42	0.52
Alox5	Other	3.1e-06	8.9e-07	9.8e-07	1.6e-06	0	0	0	1.7e-06	6.6e-07	9.8e-07	1e-06	0	0	0	10	2	1	3	0	0	0	2.2	0.34	0.44
Alox5ap	Other	2.5e-06	6.1e-06	9.8e-07	2.7e-06	0	0	4.9e-07	8.6e-07	4.3e-06	9.8e-07	1.7e-06	0	0	4.9e-07	21	3	1	3	0	0	1	2.5	0.056	0.084
Aloxe3	Other	6.8e-07	0	0	0	0	0	0	5.9e-07	0	0	0	0	0	0	3	0	0	0	0	0	0	1	0.76	0.83
Alpi	Enterocyte	0.00045	0.0014	0.0022	0.0026	0.0037	0.0041	0.0043	3e-05	0.00012	0.00014	0.00011	0.00033	0.00018	0.00023	655	146	283	492	132	389	319	5	1.3e-287	5.8e-286
Alpk1	Other	0.00043	0.00031	0.00013	8.7e-05	8e-05	4e-05	4.5e-05	8.5e-06	2.6e-05	1.3e-05	8.4e-06	2e-05	6.3e-06	1e-05	1721	148	116	157	26	57	30	2.4	0	0
Alpk3	Other	2.4e-07	0	0	0	0	0	0	2.1e-07	0	0	0	0	0	0	2	0	0	0	0	0	0	1	0.9	0.94
Alpl	Other	6.7e-08	0	0	0	0	0	0	6.7e-08	0	0	0	0	0	0	1	0	0	0	0	0	0	1	0.98	0.98
Alppl2	Enterocyte	4.8e-06	0	0	0	0	0	0	1.1e-06	0	0	0	0	0	0	28	0	0	0	0	0	0	1	2e-05	3.7e-05
Als2	Other	4.5e-06	9.4e-06	8.1e-06	1.1e-05	7.2e-06	1.5e-05	1.5e-05	9e-07	2.9e-06	3.5e-06	2.8e-06	4.4e-06	8.9e-06	7.6e-06	69	14	9	22	3	8	5	4.6	0.0051	0.0083
Als2cl	Other	5.9e-06	8.1e-06	2.3e-06	2e-06	0	4.4e-06	0	8.8e-07	3.6e-06	1.3e-06	9.3e-07	0	4e-06	0	104	6	5	6	0	2	0	2.8	3.4e-14	8.7e-14
Als2cr12	Other	5.3e-06	5.1e-06	1.3e-05	6.5e-06	5.4e-07	1.5e-05	1.4e-06	1.3e-06	2e-06	5.6e-06	2.3e-06	5.4e-07	5.6e-06	1.4e-06	66	8	11	12	1	11	1	3.9	0.0065	0.011
Alx4	Other	1.4e-07	0	0	0	0	0	0	1.4e-07	0	0	0	0	0	0	1	0	0	0	0	0	0	1	0.98	0.98
Alyref	Other	6.7e-05	2e-05	3.6e-06	9.2e-06	1.1e-06	8.5e-06	6.6e-06	2.9e-06	6.3e-06	1.4e-06	2.7e-06	1.1e-06	3.3e-06	2.8e-06	784	18	10	18	1	9	7	2.2	6.5e-177	1.6e-175
Alyref2	Other	1.6e-05	5.8e-06	6.5e-06	4e-06	3.5e-06	4.2e-06	3.8e-06	1.9e-06	2.6e-06	2.4e-06	1.7e-06	3.1e-06	1.9e-06	3.8e-06	285	8	10	9	2	6	1	3	1.6e-48	8.7e-48
Amacr	Other	1.7e-05	2.5e-05	2e-05	8.8e-06	1.8e-05	6.3e-06	2.2e-06	1.6e-06	8.7e-06	5.7e-06	2.3e-06	9.1e-06	3.6e-06	2.2e-06	269	22	28	27	5	5	1	3.1	2.1e-29	7.9e-29
Ambp	Other	1.4e-06	0	1.2e-06	1.2e-06	0	0	0	7.3e-07	0	1.2e-06	7.1e-07	0	0	0	10	0	1	3	0	0	0	2.6	0.37	0.47
Ambra1	Other	5.5e-06	3.6e-06	9.1e-06	6.9e-06	8.9e-06	1e-05	9.9e-06	7.7e-07	1.7e-06	4.1e-06	1.7e-06	6.1e-06	3.7e-06	3.9e-06	104	6	12	23	4	15	9	4.5	0.037	0.056
Amd1	Other	1.9e-05	1.1e-05	7.6e-06	3.7e-06	1.5e-06	9.2e-07	6.5e-06	1.9e-06	5.6e-06	3.5e-06	1.8e-06	1.5e-06	7.1e-07	4.5e-06	259	14	10	10	1	2	3	2.7	4.1e-42	2e-41
Amd2	Other	3.3e-05	2.5e-05	1e-05	1e-05	1.7e-05	1.3e-05	1.4e-05	2.4e-06	8.8e-06	3.6e-06	3.8e-06	8.7e-06	4.3e-06	5.9e-06	463	20	16	16	5	15	10	3.4	9.6e-72	7.7e-71
Amdhd1	Other	2.1e-07	0	0	3.7e-07	0	4.6e-07	0	2.1e-07	0	0	3.7e-07	0	4.6e-07	0	1	0	0	1	0	1	0	4.3	0.78	0.85
Amdhd2	Other	3.8e-05	6.7e-05	9.5e-05	7e-05	5.5e-05	4.3e-05	5.4e-05	2.3e-06	1.2e-05	1.5e-05	9.6e-06	1.4e-05	8.5e-06	1.5e-05	529	61	80	119	24	42	22	3.9	2e-23	6.5e-23
Amdps1	Other	3.9e-07	1.5e-07	0	1.6e-06	0	0	0	1.7e-07	1.5e-07	0	1.6e-06	0	0	0	8	1	0	1	0	0	0	3.3	0.4	0.5
Amdps3	Other	5.1e-06	1.1e-06	9.5e-07	1.8e-06	0	3.3e-07	5.6e-07	9.2e-07	5.9e-07	9.5e-07	1.6e-06	0	3.3e-07	5.6e-07	74	4	1	3	0	1	1	2.4	4.3e-11	9.9e-11
Amdps4	Other	8.6e-07	9.4e-07	0	3.9e-07	0	0	0	2.4e-07	6.9e-07	0	2.5e-07	0	0	0	20	2	0	3	0	0	0	2	0.023	0.036
Amdps5	Other	3e-07	0	0	0	0	0	0	1.1e-07	0	0	0	0	0	0	10	0	0	0	0	0	0	1	0.081	0.12
Amer1	Other	1.6e-06	1.7e-07	4.2e-06	1.1e-06	0	3.1e-07	0	2.7e-07	1.7e-07	4.2e-06	1.1e-06	0	3.1e-07	0	45	1	1	1	0	1	0	2.8	4.6e-07	9.3e-07
Amfr	Other	3.1e-05	3.5e-05	4.4e-05	4.6e-05	4.4e-05	3e-05	2.5e-05	1.9e-06	7.5e-06	8.6e-06	7.1e-06	1.5e-05	7.8e-06	6.9e-06	478	37	46	80	17	26	18	3.9	1.8e-29	6.9e-29
Amica1	Other	6.8e-05	6.3e-06	7.8e-06	6.7e-06	1e-06	4.3e-06	4.3e-07	3.6e-06	2.4e-06	3.3e-06	2.6e-06	1e-06	4.1e-06	4.3e-07	685	11	12	11	1	2	1	1.7	1.4e-163	3.1e-162
Amigo1	Other	3e-06	1.1e-06	0	9.7e-07	0	0	0	4.9e-07	8.2e-07	0	9.7e-07	0	0	0	62	2	0	1	0	0	0	1.8	1.4e-11	3.2e-11
Amigo2	Other	3.8e-07	6.4e-07	0	0	0	0	0	2.3e-07	6.4e-07	0	0	0	0	0	4	1	0	0	0	0	0	1.6	0.46	0.56
Ammecr1	Other	1.3e-05	4.5e-06	4.3e-07	4.7e-06	0	2.2e-06	0	1.4e-06	2.3e-06	3.1e-07	2.4e-06	0	1.9e-06	0	202	6	2	6	0	3	0	2.2	4.6e-38	2.1e-37
Ammecr1l	Other	2.1e-05	8.7e-06	2.4e-05	1.9e-05	2.7e-05	1.9e-05	4.6e-05	1.9e-06	2.7e-06	5.6e-06	3.8e-06	9.3e-06	4.7e-06	1.9e-05	318	14	30	39	12	23	19	4.6	1.3e-18	3.7e-18
Amn	Other	3.4e-05	0.00011	0.00017	0.00018	0.00024	0.00026	0.0002	2.4e-06	1.7e-05	2.2e-05	1.5e-05	3.4e-05	2.4e-05	2.5e-05	431	72	103	228	70	160	104	4.7	9.2e-32	3.7e-31
Amn1	Other	1e-05	2.2e-05	1.8e-05	3.4e-05	2.3e-05	2.7e-05	2e-05	1.9e-06	1.1e-05	5.2e-06	7.2e-06	8.6e-06	6.9e-06	6.9e-06	104	10	17	45	10	20	13	4.3	0.098	0.14
Amot	Other	7.5e-06	3.3e-06	6.7e-06	5.5e-06	6.1e-06	9.6e-07	8.5e-06	1.1e-06	2e-06	2.9e-06	2.8e-06	6.1e-06	8.2e-07	4.5e-06	113	4	8	8	1	2	5	3.9	4.7e-12	1.1e-11
Amotl1	Other	1e-06	2.8e-06	0	0	0	7.8e-07	0	4.1e-07	2.8e-06	0	0	0	7.8e-07	0	15	1	0	0	0	1	0	2.5	0.046	0.069
Amotl2	Other	1.6e-06	1.4e-07	1.1e-05	9.1e-06	1.9e-06	2.8e-06	3.4e-06	4.8e-07	1.4e-07	3.6e-06	2.9e-06	1.4e-06	1.3e-06	3.4e-06	27	1	15	20	2	5	1	4	1.5e-05	2.9e-05
Ampd1	Other	2.3e-06	8.7e-07	3.1e-06	6.2e-06	4.3e-06	4.3e-06	1.8e-05	4.3e-07	6.1e-07	1.6e-06	2.7e-06	4.3e-06	2.5e-06	7.2e-06	38	2	5	9	1	4	7	5.4	0.59	0.69
Ampd2	Other	1.7e-05	1.3e-05	4.7e-06	2.8e-06	5.3e-06	2.7e-06	1.1e-05	1.6e-06	3.8e-06	3.4e-06	1.1e-06	5.3e-06	1.7e-06	5.5e-06	280	19	4	11	1	3	5	3.4	5.8e-47	3.1e-46
Ampd3	Other	8.2e-06	2.9e-06	1.6e-06	3.9e-06	0	2.2e-07	1.1e-07	1.5e-06	1.8e-06	1.2e-06	1.5e-06	0	2.2e-07	1.1e-07	105	4	4	12	0	1	1	2.2	2.7e-13	6.6e-13
Amt	Other	3.6e-06	9e-06	4.5e-07	3.8e-08	0	7.1e-06	3.8e-06	6.2e-07	7.5e-06	3.4e-07	3.8e-08	0	3.9e-06	2.9e-06	59	2	2	1	0	5	2	3.8	6.7e-07	1.3e-06
Amy1	Other	3.8e-06	3e-06	5e-06	9.6e-07	5.8e-06	2.7e-06	8.9e-06	1e-06	1.5e-06	2.4e-06	4.9e-07	4.7e-06	1.4e-06	4.8e-06	42	5	5	5	3	4	4	4.5	0.19	0.26
Amz1	Other	3.2e-07	0	0	0	5.4e-07	9.3e-07	0	1.5e-07	0	0	0	5.4e-07	9.3e-07	0	8	0	0	0	1	1	0	4.8	0.33	0.43
Amz2	Other	2.8e-05	8.8e-06	1.4e-05	6.3e-06	2.4e-05	5.3e-06	9.3e-06	2.4e-06	3.8e-06	5.1e-06	1.9e-06	1.3e-05	2.1e-06	5.1e-06	419	13	16	18	4	8	4	3.4	1e-69	7.9e-69
Anapc1	Other	3.1e-05	1.4e-05	1.9e-05	1.3e-05	2.1e-05	7.3e-06	8e-06	2.4e-06	4.3e-06	6.1e-06	2.8e-06	1e-05	3.2e-06	5.2e-06	469	20	22	35	8	8	3	3.3	3.1e-68	2.3e-67
Anapc10	Other	6.9e-06	4.7e-06	1.5e-06	1e-05	0	3.8e-06	4.2e-06	1.3e-06	2e-06	8.4e-07	3.9e-06	0	1.8e-06	2.4e-06	120	7	4	15	0	5	4	3.6	1.2e-11	2.7e-11
Anapc11	Other	5.8e-05	3.8e-05	2.2e-05	2.1e-05	1.6e-05	1.2e-05	1.5e-05	3e-06	9.7e-06	4.4e-06	3.3e-06	7.6e-06	4.2e-06	5e-06	718	38	35	60	6	14	14	3	4.3e-104	5.3e-103
Anapc13	Other	0.00014	0.00015	9.2e-05	0.0001	6.7e-05	5.4e-05	3.3e-05	5.2e-06	2e-05	1.2e-05	1e-05	1.6e-05	9.7e-06	8.3e-06	1191	98	92	166	23	52	23	3.1	4.3e-133	7.2e-132
Anapc15	Other	1.6e-05	1.6e-05	3.4e-06	1.3e-06	2.9e-06	2e-06	8.1e-07	1.4e-06	6.4e-06	1.3e-06	6.6e-07	2e-06	1.2e-06	8.1e-07	275	11	9	6	2	4	1	2.3	1.6e-48	8.9e-48
Anapc15ps	Other	3.2e-07	0	0	0	0	0	0	1.2e-07	0	0	0	0	0	0	9	0	0	0	0	0	0	1	0.12	0.17
Anapc16	Other	4.5e-05	2.8e-05	2.8e-05	3.3e-05	2.3e-05	3.3e-05	3e-05	2.6e-06	6.9e-06	6.1e-06	6.5e-06	9.2e-06	1.3e-05	8.7e-06	591	34	37	57	13	25	16	3.8	7.2e-63	5.1e-62
Anapc2	Other	3.8e-05	6.5e-05	4.6e-05	2.7e-05	4.8e-05	4.1e-05	5.2e-05	2.8e-06	1.4e-05	1.3e-05	4.5e-06	2e-05	8.6e-06	1e-05	525	47	43	68	14	39	30	4	5.3e-32	2.1e-31
Anapc4	Other	2e-05	1.1e-05	1.1e-05	1.3e-05	1.2e-05	1.4e-05	1e-05	2.6e-06	3.2e-06	3.2e-06	2.5e-06	6.6e-06	4.9e-06	5.2e-06	273	16	15	33	6	14	7	3.8	2.9e-24	9.8e-24
Anapc5	Other	9.7e-05	3.5e-05	1.8e-05	1.7e-05	1.4e-05	6.3e-06	5.7e-06	3.9e-06	8.6e-06	5.8e-06	4.3e-06	8.9e-06	2.6e-06	3.8e-06	950	38	26	33	4	8	3	2.3	3.1e-208	9.4e-207
Anapc7	Other	2e-05	5.5e-06	3.3e-06	1.1e-05	8e-06	9.9e-06	1.9e-06	1.5e-06	2.2e-06	1.6e-06	3.8e-06	7.4e-06	4.6e-06	1.9e-06	327	12	7	20	2	8	1	3.3	3.6e-53	2.2e-52
Ang2	Other	1.6e-07	0	0	0	0	0	0	1.2e-07	0	0	0	0	0	0	2	0	0	0	0	0	0	1	0.9	0.94
Ang4	Other	0.00014	2e-05	6.7e-06	9.4e-06	5.3e-05	9.6e-06	5.9e-06	1.6e-05	9.3e-06	2.4e-06	2.7e-06	3e-05	4e-06	3.4e-06	350	13	12	20	8	8	5	2.5	1.5e-51	8.7e-51
Ang5	Other	3e-05	7.2e-06	0	1.3e-06	1.8e-05	2.4e-06	5.1e-06	3.9e-06	7.2e-06	0	7.4e-07	1.3e-05	1.4e-06	3.4e-06	106	1	0	4	2	3	3	3	1.5e-16	4e-16
Ang6	Other	4.5e-07	0	0	0	4.7e-07	1.7e-06	0	2.1e-07	0	0	0	4.7e-07	1.2e-06	0	8	0	0	0	1	2	0	5	0.33	0.42
Angel1	Other	7e-07	0	0	0	0	0	0	2e-07	0	0	0	0	0	0	19	0	0	0	0	0	0	1	0.0016	0.0026
Angel2	Other	4.7e-05	4e-05	4.2e-05	3.9e-05	6.5e-05	4.2e-05	3.6e-05	3.2e-06	8e-06	7.8e-06	5.4e-06	1.6e-05	8.1e-06	8.9e-06	600	43	46	81	22	39	26	4	1.4e-39	6.5e-39
Angpt1	Other	6.9e-08	0	0	0	0	0	0	6.9e-08	0	0	0	0	0	0	1	0	0	0	0	0	0	1	0.98	0.98
Angpt2	Other	1.2e-06	0	9.7e-07	0	0	0	0	3.5e-07	0	9.7e-07	0	0	0	0	19	0	1	0	0	0	0	1.9	0.0043	0.007
Angptl3	Other	0	0	0	1.6e-06	9.2e-07	4e-06	2e-06	0	0	0	1.6e-06	9.2e-07	4e-06	2e-06	0	0	0	1	1	1	1	5.8	0.2	0.27
Angptl4	Enterocyte	2.1e-05	7.6e-05	9.6e-05	0.00013	0.00015	6.6e-05	2.2e-05	6.8e-06	3.6e-05	2.6e-05	3.9e-05	7.6e-05	3.7e-05	1.3e-05	41	13	27	52	10	12	3	4.1	3.4e-16	9.1e-16
Angptl6	Other	1.2e-06	0	0	0	0	0	0	3.5e-07	0	0	0	0	0	0	22	0	0	0	0	0	0	1	0.00038	0.00066
Angptl8	Other	2.6e-06	6.9e-06	5e-06	2.1e-06	1.8e-05	2.1e-06	5.2e-06	4.1e-07	4.1e-06	3.2e-06	9e-07	1.3e-05	1.2e-06	5.2e-06	54	5	7	7	2	3	1	4.3	0.0037	0.0061
Ank	Other	1.7e-05	2.7e-05	3.6e-05	2.5e-05	7.7e-06	6.3e-06	2.8e-06	1.7e-06	8e-06	6.9e-06	5.4e-06	4.4e-06	3e-06	1.5e-06	252	29	41	48	4	8	4	3.1	2.7e-20	8e-20
Ank1	Other	3.1e-07	0	3.7e-06	0	0	0	0	3.1e-07	0	3.7e-06	0	0	0	0	1	0	1	0	0	0	0	2.8	0.58	0.68
Ank2	Other	5.9e-06	6.5e-06	4.5e-06	4.8e-06	2.7e-06	6.9e-06	1.5e-05	1.3e-06	3.7e-06	3.9e-06	2e-06	2.7e-06	3.6e-06	8.5e-06	57	7	3	7	1	7	5	4.6	0.0099	0.016
Ank3	Other	1.1e-05	5.5e-05	7.8e-05	6.1e-05	6.5e-05	6.9e-05	4.8e-05	1.5e-06	1.3e-05	1.3e-05	7.4e-06	1.7e-05	1.3e-05	1.1e-05	131	36	69	114	25	61	28	4.3	1.3e-24	4.2e-24
Ankef1	Other	2.7e-07	0	0	1.9e-06	0	0	1.1e-07	9.8e-08	0	0	1.3e-06	0	0	1.1e-07	8	0	0	3	0	0	1	3.8	0.49	0.59
Ankfy1	Other	3.6e-05	3e-05	2.7e-05	3.7e-05	6.4e-05	5.1e-05	6.6e-05	2.5e-06	5.3e-06	5.7e-06	5.4e-06	1.7e-05	9.7e-06	1.2e-05	487	40	40	83	23	49	41	4.5	2.1e-16	5.6e-16
Ankhd1	Other	6e-05	7.2e-05	6.3e-05	5.8e-05	4.7e-05	7.9e-05	7.6e-05	3.3e-06	1.2e-05	1.1e-05	8.7e-06	1.4e-05	1.2e-05	1.4e-05	698	62	67	103	17	71	42	4.1	2e-33	8.2e-33
Ankib1	Other	1.8e-05	2.3e-05	2.4e-05	3.3e-05	2.4e-05	4.4e-05	4.3e-05	2e-06	7e-06	5.4e-06	6.1e-06	8.8e-06	9.7e-06	9.7e-06	229	25	33	51	12	36	26	4.6	0.032	0.048
Ankle1	Other	4.1e-06	0	0	0	0	0	0	6e-07	0	0	0	0	0	0	75	0	0	0	0	0	0	1	2.7e-16	7.2e-16
Ankle2	Other	1.1e-05	2.8e-06	5.8e-06	5.7e-06	5.4e-06	6.7e-06	6.8e-06	1.6e-06	1.2e-06	2.5e-06	2.1e-06	2.9e-06	3.5e-06	4.4e-06	175	5	8	13	4	6	3	3.9	9.6e-21	2.9e-20
Ankmy2	Other	2.3e-05	1.7e-05	2.6e-05	3.2e-05	1.3e-05	2.3e-05	8e-06	2.2e-06	4.2e-06	6e-06	5.8e-06	5.1e-06	6.2e-06	3.8e-06	338	26	34	62	7	21	6	3.7	2.3e-23	7.6e-23
Ankra2	Other	1.2e-05	8.6e-06	1.3e-05	2e-05	7e-06	5.8e-06	2.5e-06	1.5e-06	4.2e-06	4.9e-06	4.8e-06	3.6e-06	2e-06	1.5e-06	197	11	13	29	4	10	3	3.4	2.1e-16	5.7e-16
Ankrd10	Other	2.2e-05	1e-05	4.4e-07	4.6e-06	0	2.5e-06	9.3e-06	2.3e-06	3.9e-06	3.4e-07	2.9e-06	0	2.5e-06	4.8e-06	315	11	2	10	0	1	4	2.9	1.3e-61	8.7e-61
Ankrd11	Other	6.3e-05	4.8e-05	6.7e-05	7.7e-05	0.00013	8.2e-05	9.4e-05	3.6e-06	9.9e-06	1.2e-05	1.2e-05	2.7e-05	1.3e-05	1.7e-05	700	44	59	116	32	66	50	4.4	1.1e-27	3.8e-27
Ankrd12	Other	1.7e-05	2.6e-05	2.7e-05	3.6e-05	6.5e-05	4.5e-05	7.2e-05	2.5e-06	1e-05	7.6e-06	7.2e-06	2.2e-05	1.2e-05	1.5e-05	185	17	22	55	16	35	37	4.8	0.62	0.71
Ankrd13a	Other	0.00012	0.00016	0.00015	0.00014	0.00013	9.7e-05	9.9e-05	4.5e-06	1.8e-05	1.6e-05	1.4e-05	2.4e-05	1.2e-05	1.4e-05	1072	109	130	203	44	96	70	3.8	1.2e-40	5.5e-40
Ankrd13b	Other	4.4e-06	5.1e-07	2.5e-07	2.1e-07	0	2.1e-06	0	6.7e-07	5.1e-07	2.5e-07	2.1e-07	0	1.7e-06	0	88	1	1	1	0	2	0	2.6	2.1e-16	5.8e-16
Ankrd13c	Other	4.5e-05	4.3e-05	6.2e-05	6e-05	4.7e-05	6e-05	5.5e-05	3e-06	8.9e-06	1.1e-05	7.3e-06	1.2e-05	1.2e-05	1.3e-05	564	45	60	103	23	56	31	4.1	2.9e-21	8.9e-21
Ankrd16	Other	1.1e-05	6.6e-06	1.6e-05	9.1e-06	2.6e-05	2.2e-05	2.5e-05	2.2e-06	2.8e-06	6.4e-06	2.7e-06	9.9e-06	8.5e-06	8.1e-06	126	8	13	21	10	12	11	4.7	0.0013	0.0022
Ankrd17	Other	5.5e-05	3.7e-05	6e-05	5e-05	3.4e-05	5.2e-05	5.1e-05	2.9e-06	6e-06	1.1e-05	6.2e-06	8.6e-06	1e-05	9.7e-06	684	47	57	101	20	48	35	4	4.4e-42	2.2e-41
Ankrd23	Other	5.1e-07	0	0	0	0	3.4e-07	0	2e-07	0	0	0	0	3.4e-07	0	8	0	0	0	0	1	0	3	0.31	0.4
Ankrd24	Other	8.2e-07	0	0	1.4e-07	0	0	1.5e-06	2.1e-07	0	0	1.4e-07	0	0	1.5e-06	19	0	0	1	0	0	1	4.8	0.012	0.019
Ankrd26	Other	3.7e-06	0	4e-07	0	0	0	0	7.5e-07	0	4e-07	0	0	0	0	64	0	1	0	0	0	0	1.2	4.6e-13	1.1e-12
Ankrd27	Other	7.6e-06	8.1e-06	4.8e-06	5.4e-06	4.1e-07	8.1e-06	5.9e-06	9.7e-07	4.1e-06	2.5e-06	2e-06	4.1e-07	3.7e-06	4.3e-06	132	8	5	13	1	8	3	3.8	7.7e-13	1.9e-12
Ankrd28	Other	5.1e-06	8.6e-06	4.4e-06	1.1e-05	2.1e-05	7e-06	4.2e-06	7.4e-07	3.7e-06	2.2e-06	4.7e-06	1.4e-05	3.3e-06	2.1e-06	93	11	5	13	4	8	5	4.2	5.2e-05	9.5e-05
Ankrd29	Other	1.3e-06	3.1e-07	4.8e-06	7.7e-07	9.5e-07	3.7e-07	5.3e-06	6e-07	3.1e-07	3.3e-06	4.8e-07	9.5e-07	2.7e-07	4e-06	14	1	3	3	1	2	4	4.6	0.96	0.98
Ankrd34a	Other	0	0	1e-06	0	0	0	0	0	0	1e-06	0	0	0	0	0	0	1	0	0	0	0	3	0.11	0.16
Ankrd34c	Other	1.4e-08	0	0	0	0	0	0	1.4e-08	0	0	0	0	0	0	1	0	0	0	0	0	0	1	0.98	0.98
Ankrd35	Other	1.4e-07	0	0	2.1e-07	0	1.1e-06	9.3e-07	1.1e-07	0	0	1.6e-07	0	1.1e-06	9.3e-07	2	0	0	2	0	1	1	5.9	0.76	0.84
Ankrd36	Other	3.3e-05	4.9e-05	9.2e-05	0.00012	0.0001	9.9e-05	9e-05	2.2e-06	7e-06	1.4e-05	1.2e-05	2.3e-05	1.3e-05	1.4e-05	454	60	83	175	39	94	61	4.5	4.5e-06	8.6e-06
Ankrd37	Other	2.6e-06	3.4e-06	0	1.3e-05	1.3e-05	2.1e-05	5.8e-05	4.3e-07	1.7e-06	0	5.7e-06	7e-06	7.5e-06	1.2e-05	57	4	0	12	4	15	33	5.9	1.7e-09	3.6e-09
Ankrd39	Enterocyte	9.7e-07	0	0	0	0	0	0	5.4e-07	0	0	0	0	0	0	4	0	0	0	0	0	0	1	0.61	0.7
Ankrd40	Other	3e-05	3.8e-05	2.6e-05	3.8e-05	2.1e-05	2.7e-05	1.6e-05	2e-06	1.1e-05	6.9e-06	7.7e-06	8.1e-06	5.9e-06	5.1e-06	441	37	32	67	11	33	14	3.6	2.3e-30	8.8e-30
Ankrd42	Other	4.1e-07	0	2.1e-07	0	0	0	7.1e-07	2.2e-07	0	2.1e-07	0	0	0	5.3e-07	7	0	1	0	0	0	2	4.5	0.47	0.56
Ankrd44	Other	4e-06	4.7e-07	8.5e-07	5.1e-07	4.5e-06	0	0	1.2e-06	4.7e-07	6.6e-07	3.8e-07	4.5e-06	0	0	39	1	3	2	1	0	0	3.1	8.8e-05	0.00016
Ankrd46	Other	2e-05	3.3e-05	4e-05	4.5e-05	2.5e-05	2.3e-05	2.5e-05	2.2e-06	9.1e-06	8e-06	6.6e-06	8.8e-06	5.2e-06	7.6e-06	283	31	44	92	11	28	17	3.9	4.7e-10	1e-09
Ankrd49	Other	5.5e-06	2e-06	2e-06	4e-06	4.1e-06	3.4e-06	1.7e-06	7.9e-07	1.2e-06	1.3e-06	1.7e-06	2.6e-06	1.7e-06	1.7e-06	100	3	3	8	3	6	1	3.7	1.1e-10	2.5e-10
Ankrd50	Other	5.9e-06	1.8e-06	6.7e-06	8.8e-06	3e-05	1.3e-05	2.3e-05	8.4e-07	8.6e-07	3e-06	2.6e-06	1.5e-05	4.6e-06	7.1e-06	94	5	7	21	8	13	14	5.1	0.11	0.15
Ankrd52	Other	2.1e-06	4.4e-07	2.4e-06	5e-06	0	0	8.7e-07	3.9e-07	4.4e-07	2e-06	4e-06	0	0	8.7e-07	44	1	2	3	0	0	1	3.4	1.4e-05	2.5e-05
Ankrd54	Other	1.4e-05	1.5e-05	5.9e-06	7.3e-06	5.7e-06	1.1e-05	9.3e-06	1.3e-06	6.1e-06	2.5e-06	1.6e-06	3.6e-06	4.1e-06	4.2e-06	223	12	8	27	4	16	8	3.7	3.8e-19	1.1e-18
Ankrd6	Other	2.4e-07	0	0	0	0	0	0	9.6e-08	0	0	0	0	0	0	7	0	0	0	0	0	0	1	0.25	0.33
Ankrd61	Other	3.8e-08	0	0	0	0	0	0	2.8e-08	0	0	0	0	0	0	2	0	0	0	0	0	0	1	0.9	0.94
Ankrd9	Other	1.2e-05	2.2e-05	2.3e-05	1.7e-05	1.5e-05	1.7e-05	2.7e-05	1.6e-06	5e-06	5.1e-06	2.9e-06	7.4e-06	5.6e-06	1e-05	185	28	31	50	6	14	14	4.2	2.5e-07	5e-07
Anks1	Other	8.4e-06	4.1e-06	1e-05	3.4e-06	7.2e-06	6.7e-06	8.1e-06	8.6e-07	2.1e-06	4e-06	1.1e-06	3.9e-06	3.4e-06	5.8e-06	151	7	14	13	4	6	2	4	2.3e-14	5.9e-14
Anks1b	Other	4.9e-08	0	0	0	0	0	0	4.9e-08	0	0	0	0	0	0	1	0	0	0	0	0	0	1	0.98	0.98
Anks3	Other	1.1e-05	2e-05	1.1e-05	9.1e-06	8.9e-06	7.6e-06	6.3e-06	1.6e-06	8.1e-06	5.8e-06	2.7e-06	5.1e-06	3.7e-06	3.6e-06	124	15	14	20	4	9	5	3.5	1.8e-06	3.6e-06
Anks4b	Other	7.3e-05	0.00018	0.00023	0.00025	0.00022	0.0003	0.00028	4.3e-06	1.9e-05	2e-05	1.7e-05	3.3e-05	2.5e-05	2.7e-05	651	110	164	291	60	188	132	4.6	2.5e-29	9.5e-29
Anks6	Other	4.2e-07	0	2.9e-07	0	0	0	0	1.4e-07	0	2.9e-07	0	0	0	0	11	0	1	0	0	0	0	1.8	0.11	0.16
Ankzf1	Other	1.2e-05	9.9e-06	1.9e-05	2e-05	5.8e-06	1.5e-05	2.9e-05	1.9e-06	3.4e-06	7e-06	5e-06	3.4e-06	5.2e-06	1.1e-05	166	14	13	31	3	15	14	4.4	1.8e-06	3.6e-06
Anln	Other	1.2e-05	3.7e-06	2.8e-06	0	0	7.9e-07	1.4e-06	1.6e-06	3.7e-06	2.1e-06	0	0	7.9e-07	1.4e-06	177	1	2	0	0	1	1	2	2.3e-38	1.1e-37
Ano1	Other	2.8e-06	5.9e-06	3.3e-06	1.5e-06	0	2.3e-07	0	6.7e-07	4.4e-06	2.3e-06	1e-06	0	2.3e-07	0	41	4	2	3	0	1	0	2.3	0.00012	0.00021
Ano10	Other	1.8e-05	2.1e-05	2e-05	1.3e-05	1.6e-05	2.7e-05	2.1e-05	1.6e-06	9.4e-06	7.5e-06	3.4e-06	7.3e-06	9.3e-06	7.5e-06	276	17	18	27	7	19	14	4.1	1.7e-20	5.1e-20
Ano2	Other	3.1e-06	5.3e-06	0	0	4.3e-06	1.7e-06	0	6.7e-07	3.8e-06	0	0	4.3e-06	1.7e-06	0	55	3	0	0	1	1	0	3.1	3e-09	6.6e-09
Ano6	Enterocyte	0.00048	0.00096	0.0012	0.0015	0.0018	0.0011	0.00045	2.9e-05	0.0001	8.5e-05	8.9e-05	0.00021	0.00011	7.1e-05	847	122	206	390	102	192	69	4.1	7e-75	5.9e-74
Ano7	Other	5e-06	2.2e-05	8.9e-06	1.5e-05	1.8e-06	9.6e-06	2.1e-05	9.5e-07	1e-05	4.2e-06	9.5e-06	1.3e-06	3.8e-06	6.8e-06	74	10	6	14	2	12	12	4.2	0.11	0.15
Ano8	Other	1.6e-06	0	5.1e-07	2.3e-07	0	3.7e-07	0	4.6e-07	0	5.1e-07	2.3e-07	0	3.7e-07	0	30	0	1	1	0	1	0	2.3	0.00024	0.00043
Ano9	Other	4.9e-05	6.6e-05	3.7e-05	5.4e-05	5.9e-05	5e-05	4.7e-05	3.7e-06	1.3e-05	7.2e-06	7.7e-06	1.7e-05	1e-05	1.1e-05	534	53	45	92	18	38	23	4	8.1e-31	3.2e-30
Anp32a	Other	5.7e-05	9.3e-06	1.4e-05	1e-05	2.1e-05	2e-06	3.7e-06	2.9e-06	3.8e-06	3.5e-06	2.4e-06	1.9e-05	1.3e-06	2.5e-06	695	13	22	31	3	3	3	2.6	2e-143	3.7e-142
Anp32b	Other	0.00015	2.4e-05	4.5e-05	3.1e-05	1.6e-05	1.6e-05	1e-05	5.2e-06	4.8e-06	1e-05	5.6e-06	7.9e-06	4.7e-06	4.5e-06	1139	33	35	56	6	18	8	2.4	7.1e-246	2.6e-244
Anp32bps1	Other	1.8e-05	3.3e-06	1.6e-06	4.8e-06	1e-06	1.5e-07	1.3e-06	1.5e-06	1.3e-06	1.1e-06	1.9e-06	1e-06	1.5e-07	1.3e-06	297	7	3	9	1	1	1	2.1	1.5e-59	1e-58
Anp32e	Other	5.2e-05	9.3e-06	6.3e-06	8e-06	2.8e-06	2.4e-07	3.2e-06	3.3e-06	3.3e-06	2.4e-06	2.7e-06	2e-06	2.4e-07	1.9e-06	637	12	10	13	2	1	4	1.9	2.6e-144	4.8e-143
Anpep	Enterocyte	0.0016	0.0077	0.0099	0.012	0.016	0.0098	0.004	7e-05	0.00039	0.00033	0.00027	0.00076	0.00039	0.00031	1095	207	382	625	181	428	244	4.3	0	0
Antxr1	Other	1.3e-05	3.2e-05	2.9e-05	2.2e-05	1.5e-05	2.7e-05	2.9e-05	1.9e-06	9.1e-06	8.4e-06	4.6e-06	8.9e-06	7.1e-06	8.1e-06	110	22	23	38	5	23	18	4.1	0.043	0.064
Antxr2	Other	5.8e-06	2.6e-05	1.3e-05	1.1e-05	2.1e-05	1.4e-05	3.1e-05	7.6e-07	9.9e-06	4.4e-06	3e-06	1.1e-05	5.1e-06	1.3e-05	114	19	18	27	6	16	15	4.5	0.05	0.075
Anxa1	Other	2.9e-06	9.8e-06	0	0	0	0	0	1.4e-06	8.6e-06	0	0	0	0	0	7	2	0	0	0	0	0	1.8	0.082	0.12
Anxa11	Enterocyte	0.0002	0.00018	0.0002	0.00018	0.00013	0.00021	0.00023	1.6e-05	3.1e-05	3e-05	2.3e-05	3.2e-05	4.1e-05	4.4e-05	527	56	70	120	22	69	53	4.1	1e-09	2.2e-09
Anxa13	Other	4.1e-05	0.00011	9.2e-05	6.9e-05	3.1e-05	4.1e-05	3.9e-05	2.6e-06	1.5e-05	1.3e-05	7.6e-06	1.1e-05	8.5e-06	1.1e-05	459	86	83	127	14	40	23	3.5	1.1e-31	4.5e-31
Anxa2	Enterocyte	0.0012	0.0026	0.0023	0.0025	0.0021	0.0029	0.0029	3.7e-05	0.00017	0.00013	9e-05	0.0002	0.00014	0.00017	1356	189	273	522	106	335	259	4.3	2.2e-69	1.7e-68
Anxa3	Other	2.7e-06	6.4e-06	1e-06	1.7e-06	5.6e-06	3.8e-06	5.2e-06	1.1e-06	4.7e-06	5.7e-07	7.1e-07	5.6e-06	2.3e-06	2.7e-06	29	3	4	7	1	4	5	4.3	0.92	0.97
Anxa4	Other	0.00041	0.00066	0.00083	0.00099	0.00085	0.00089	0.00062	9.9e-06	5.1e-05	5e-05	3.5e-05	7.5e-05	4.2e-05	4.1e-05	1664	170	295	522	126	344	222	4.2	1e-61	6.9e-61
Anxa5	Other	4.4e-06	6.6e-06	0	7.9e-07	0	3.9e-07	2.8e-06	1.2e-06	3e-06	0	4.8e-07	0	3.9e-07	2.2e-06	63	6	0	3	0	1	3	2.9	2.1e-08	4.4e-08
Anxa6	Other	5.9e-06	4.2e-06	0	0	0	0	0	2.5e-06	4.2e-06	0	0	0	0	0	15	1	0	0	0	0	0	1.4	0.02	0.03
Anxa7	Other	6.5e-05	3.7e-05	4.4e-05	4.6e-05	3.1e-05	6.6e-05	6.3e-05	3.3e-06	6.6e-06	1.1e-05	7e-06	1.3e-05	1.1e-05	1.3e-05	759	43	42	79	10	57	41	4.1	7.6e-67	5.7e-66
Anxa9	Other	1.2e-06	0	0	7.3e-07	0	2.6e-06	0	5.3e-07	0	0	7.3e-07	0	2.6e-06	0	16	0	0	1	0	1	0	4.4	0.041	0.062
Aoc1	Enterocyte	0.0007	0.0012	0.0015	0.0018	0.0024	0.002	0.0014	3.2e-05	0.0001	0.00011	8.2e-05	0.00023	0.00012	0.00016	1085	141	238	435	109	287	175	4.4	5.8e-60	3.9e-59
Aoc2	Other	2.2e-06	0	2.2e-06	1.5e-07	2e-06	2.7e-06	1.6e-06	4.1e-07	0	1.9e-06	1.2e-07	2e-06	1.9e-06	1.6e-06	50	0	2	2	1	3	1	4.3	5.6e-06	1.1e-05
Aoc3	Other	1.5e-07	0	0	0	0	0	0	1.1e-07	0	0	0	0	0	0	2	0	0	0	0	0	0	1	0.9	0.94
Aox1	Other	1.8e-07	0	0	1.2e-06	0	2.8e-06	0	1.4e-07	0	0	9.1e-07	0	2.8e-06	0	2	0	0	2	0	1	0	5.2	0.65	0.74
Aox2	Other	6.1e-08	0	0	0	0	0	0	3.6e-08	0	0	0	0	0	0	3	0	0	0	0	0	0	1	0.76	0.83
Aox4	Other	6.2e-07	0	0	0	0	0	0	2.7e-07	0	0	0	0	0	0	15	0	0	0	0	0	0	1	0.0098	0.016
Ap1ar	Other	5.6e-05	5e-05	8.2e-05	4.3e-05	4.5e-05	3e-05	1.5e-05	2.9e-06	8.9e-06	1.2e-05	5.7e-06	1.5e-05	7.6e-06	6.1e-06	707	49	82	90	15	25	8	3.4	2.1e-70	1.6e-69
Ap1b1	Other	4.9e-05	0.00011	5.4e-05	7.9e-05	8.5e-05	5.7e-05	6.8e-05	3e-06	2.7e-05	9.9e-06	9.5e-06	2.9e-05	9.8e-06	1.6e-05	625	72	58	125	26	56	38	4	2.8e-26	9.8e-26
Ap1g1	Other	4.1e-05	5.3e-05	6.3e-05	5.8e-05	4.1e-05	5.1e-05	3.9e-05	2.7e-06	1.1e-05	1.3e-05	6.8e-06	1.3e-05	9.4e-06	1.1e-05	536	50	58	110	18	47	20	3.9	2.4e-25	8.2e-25
Ap1g2	Other	4.5e-05	3.7e-05	4.1e-05	5.3e-05	6.7e-05	5.3e-05	4e-05	2.9e-06	6.4e-06	8.2e-06	7.8e-06	2.2e-05	1e-05	1e-05	575	45	47	80	18	49	25	4.1	7.4e-34	3.1e-33
Ap1m1	Other	1.3e-05	1.7e-05	2.7e-05	1.9e-05	1.9e-05	1.3e-05	5.5e-06	1.3e-06	6.4e-06	6.3e-06	4.6e-06	1e-05	4.7e-06	2.6e-06	204	17	29	40	5	11	6	3.6	9.2e-12	2.2e-11
Ap1m2	Other	7.1e-05	8.5e-05	5.7e-05	6.2e-05	2.5e-05	3e-05	1.4e-05	3.3e-06	1.7e-05	1e-05	8.3e-06	8.3e-06	6.4e-06	4.8e-06	837	68	57	105	12	36	12	3.1	3.5e-93	3.7e-92
Ap1s1	Other	7.6e-05	8.2e-05	6.8e-05	3.8e-05	5.4e-05	4e-05	2.6e-05	3.7e-06	1.2e-05	1.3e-05	5.8e-06	1.4e-05	9.9e-06	8.6e-06	833	69	59	86	22	39	16	3.4	2e-89	2e-88
Ap1s2	Other	1.2e-06	0	0	7.5e-08	5.4e-07	0	0	7.8e-07	0	0	7.5e-08	5.4e-07	0	0	7	0	0	1	1	0	0	2.3	0.43	0.53
Ap1s3	Enterocyte	3.2e-05	1e-05	2.3e-05	1.2e-05	0	1.5e-05	4.7e-05	5.5e-06	5.5e-06	7.2e-06	6.4e-06	0	8.6e-06	3.5e-05	99	5	12	9	0	6	6	4.2	3.7e-07	7.4e-07
Ap2a1	Other	1.7e-05	9e-06	1.2e-05	1.7e-05	3.5e-05	6.2e-06	1.4e-05	1.2e-06	2.6e-06	3.5e-06	4.2e-06	1.3e-05	2.7e-06	5.7e-06	304	17	17	39	12	9	10	4.1	2.5e-27	8.9e-27
Ap2a2	Other	7.5e-05	0.00015	0.00013	0.00014	0.00012	0.00016	0.00013	4.3e-06	1.9e-05	1.4e-05	1.4e-05	2.3e-05	1.8e-05	2.2e-05	761	103	109	205	43	113	61	4.2	1.1e-14	2.8e-14
Ap2b1	Other	3.4e-05	5.5e-05	3.4e-05	2.9e-05	4.1e-05	3.6e-05	2.1e-05	2.8e-06	1.1e-05	6.7e-06	5.2e-06	1.5e-05	8.7e-06	5.5e-06	472	49	40	62	13	32	21	3.7	7.1e-32	2.8e-31
Ap2m1	Other	9.1e-05	0.00015	0.00011	0.00011	9.2e-05	8.5e-05	6.3e-05	3.7e-06	2e-05	1.5e-05	9.8e-06	1.9e-05	1.2e-05	1.2e-05	983	100	93	169	35	80	44	3.7	2.5e-54	1.5e-53
Ap2s1	Other	0.00011	0.00015	0.00013	0.00014	0.00014	0.00014	0.00011	4.4e-06	2.1e-05	1.5e-05	1.3e-05	2.7e-05	1.8e-05	1.5e-05	1046	96	115	194	48	109	76	4	2.2e-30	8.4e-30
Ap3b1	Other	4.4e-05	6.3e-05	4.8e-05	7.1e-05	4.3e-05	7e-05	8.4e-05	2.4e-06	1.2e-05	7.4e-06	9.1e-06	1.4e-05	1.3e-05	1.5e-05	588	54	61	110	16	55	46	4.3	1.1e-20	3.4e-20
Ap3b2	Other	2.4e-07	0	0	0	0	1.9e-07	0	1.6e-07	0	0	0	0	1.9e-07	0	4	0	0	0	0	1	0	3.2	0.72	0.81
Ap3d1	Other	5.2e-05	7.5e-05	4.5e-05	6e-05	5e-05	6.7e-05	0.00011	3.2e-06	1.4e-05	7.3e-06	9.2e-06	1.5e-05	1e-05	1.7e-05	641	65	53	94	18	66	60	4.4	3.4e-25	1.2e-24
Ap3m1	Other	3.7e-05	4.5e-05	3.5e-05	2.9e-05	1.7e-05	3e-05	1.7e-05	2.9e-06	9.1e-06	8e-06	5e-06	1e-05	6.9e-06	5.8e-06	501	43	41	52	5	28	12	3.5	2e-47	1.1e-46
Ap3m1ps	Other	9.6e-06	7.4e-06	1e-05	8.9e-06	1e-06	4.6e-06	4.3e-06	1.4e-06	2.3e-06	5e-06	3.3e-06	1e-06	2.6e-06	3e-06	155	13	14	19	1	6	3	3.3	1.3e-13	3.2e-13
Ap3m2	Other	3e-07	0	0	0	0	0	0	1.7e-07	0	0	0	0	0	0	4	0	0	0	0	0	0	1	0.61	0.7
Ap3s1	Other	1.5e-05	3e-05	4.8e-05	3.3e-05	2.6e-05	3.1e-05	1.1e-05	1.6e-06	7.5e-06	1.3e-05	5.4e-06	1.4e-05	9.1e-06	4.7e-06	230	31	48	71	6	30	10	3.8	1.2e-09	2.6e-09
Ap3s1ps1	Other	9.8e-07	2.2e-06	2.3e-06	1e-06	0	7.7e-06	0	3.5e-07	1.5e-06	1.2e-06	6.1e-07	0	4e-06	0	15	3	4	3	0	6	0	4.4	0.17	0.24
Ap3s1ps2	Other	8.5e-07	3e-07	1.3e-06	2.8e-07	0	5.2e-06	4.4e-06	3.4e-07	3e-07	9.3e-07	2.8e-07	0	3.5e-06	2.8e-06	12	1	2	1	0	3	3	5.5	0.78	0.85
Ap3s2	Other	2e-05	2.2e-05	8.9e-06	1.1e-05	4e-06	1e-05	4.3e-06	1.5e-06	6.8e-06	2.4e-06	2.6e-06	2.9e-06	4.3e-06	2.9e-06	337	20	21	29	2	12	4	3.1	1.4e-40	6.7e-40
Ap4b1	Other	9.1e-06	2.3e-05	6.5e-06	7e-06	4.4e-06	1e-05	4e-06	1.6e-06	1.1e-05	3.7e-06	2.1e-06	3.6e-06	4.1e-06	2.9e-06	142	18	8	17	2	10	2	3.3	9.9e-13	2.4e-12
Ap4e1	Other	4.9e-06	1.2e-06	4.4e-07	1.6e-06	3e-06	4.7e-06	4.1e-06	1.5e-06	8.3e-07	2.8e-07	7.8e-07	2.2e-06	4.7e-06	2.9e-06	42	3	3	5	2	1	2	4.3	0.0096	0.015
Ap4m1	Other	7.6e-06	2.5e-05	3.1e-06	4e-06	0	7.1e-06	1.4e-05	8.2e-07	1.1e-05	1.8e-06	1.8e-06	0	2.6e-06	5.8e-06	153	11	4	9	0	10	7	3.7	1.5e-16	4e-16
Ap4s1	Other	1.8e-05	1.3e-05	1.6e-05	1.5e-05	1.4e-05	1.4e-05	1.4e-05	1.8e-06	4.6e-06	4.1e-06	3.8e-06	7.6e-06	4.8e-06	6.7e-06	270	16	22	28	4	12	6	3.9	3.5e-25	1.2e-24
Ap5b1	Other	3.1e-06	1.3e-06	3.2e-06	9.8e-06	4e-06	2e-05	8.7e-06	1.1e-06	9.3e-07	2e-06	5e-06	2.3e-06	6.9e-06	3.6e-06	32	2	4	9	3	13	7	5.1	0.41	0.52
Ap5m1	Other	6.6e-06	2.2e-05	1e-05	1.1e-05	5.8e-06	1.2e-06	4.8e-06	7.8e-07	1e-05	3.5e-06	3.3e-06	2.5e-06	7.6e-07	3.4e-06	129	14	16	19	6	3	3	3.2	3.6e-09	7.8e-09
Ap5s1	Other	1.8e-05	3.3e-05	2.2e-05	3.1e-05	3.3e-05	2.7e-05	7.4e-06	1.7e-06	8.5e-06	4.8e-06	5e-06	1.1e-05	6.3e-06	3.7e-06	273	30	31	62	13	31	6	3.8	9.5e-12	2.2e-11
Ap5z1	Other	7.5e-06	4.7e-06	3.3e-06	9.7e-06	8.4e-06	9.8e-06	1.1e-05	1.1e-06	2.6e-06	1.6e-06	2.6e-06	5.7e-06	4.8e-06	5e-06	115	5	6	24	5	7	6	4.5	1.9e-06	3.6e-06
Apaf1	Other	2.4e-05	4.9e-05	5.5e-05	7.7e-05	4.1e-05	8e-05	7.7e-05	1.6e-06	1.1e-05	8.7e-06	1.1e-05	1.1e-05	1.4e-05	1.4e-05	395	46	59	114	18	66	42	4.5	0.00038	0.00067
Apba3	Other	1.2e-05	1.5e-05	2.5e-05	1.4e-05	1.5e-05	2.8e-05	2.9e-05	1.2e-06	5e-06	5.9e-06	3.2e-06	8.7e-06	6.8e-06	7.7e-06	209	20	33	37	5	23	19	4.5	1.1e-05	2e-05
Apbb1	Other	2.5e-07	6.1e-07	0	0	8.1e-06	0	0	1.2e-07	6.1e-07	0	0	8.1e-06	0	0	5	1	0	0	1	0	0	4.7	0.35	0.44
Apbb1ip	Other	3.5e-06	4.9e-07	8.3e-07	6.3e-07	0	0	2e-06	1.2e-06	4.9e-07	8.3e-07	6.3e-07	0	0	2e-06	14	1	1	1	0	0	1	3.1	0.25	0.33
Apbb2	Other	2.5e-05	9.2e-06	2.9e-05	2e-05	3.1e-05	1.5e-05	9.7e-06	2.1e-06	2.5e-06	7e-06	4.3e-06	1.5e-05	4.8e-06	4.2e-06	377	17	28	43	6	15	8	3.8	1.1e-37	4.8e-37
Apc	Other	1.6e-05	1.9e-05	4e-05	2.3e-05	1.4e-05	3.4e-05	8.6e-05	1.6e-06	5.2e-06	9.9e-06	4.6e-06	5.9e-06	8.4e-06	2e-05	241	24	31	47	8	31	36	4.9	0.0017	0.0028
Apeh	Other	4.1e-05	6.6e-05	8.1e-05	8.8e-05	8.6e-05	0.00013	8.1e-05	2.2e-06	1.2e-05	1.7e-05	1.3e-05	1.8e-05	2.2e-05	1.5e-05	588	58	70	132	34	81	48	4.4	6.4e-09	1.4e-08
Apex1	Other	6.5e-05	4.7e-06	2.3e-06	4e-06	0	2.7e-07	1.5e-06	3.6e-06	2.4e-06	1.6e-06	2.8e-06	0	2.7e-07	1.5e-06	726	6	2	6	0	1	1	1.4	9.5e-191	2.6e-189
Apex2	Other	4.9e-06	1.9e-06	0	0	0	0	0	1e-06	1.4e-06	0	0	0	0	0	76	2	0	0	0	0	0	1.3	1.9e-15	5e-15
Aph1a	Enterocyte	0.00021	0.00033	0.00012	0.00014	0.00011	9.1e-05	7.7e-05	1.5e-05	0.0001	2.7e-05	2.4e-05	4.3e-05	2.4e-05	2.5e-05	518	49	32	69	12	28	17	3.2	7.7e-46	4e-45
Aph1b	Other	6.2e-07	2e-06	9.7e-07	2.3e-06	1.7e-05	1.9e-07	3.5e-06	1.8e-07	1.7e-06	6.2e-07	1e-06	8.1e-06	1.9e-07	2.6e-06	15	2	3	7	5	1	2	4.8	0.062	0.092
Aph1c	Other	1.5e-07	0	1.1e-07	0	1.8e-06	0	0	8e-08	0	1.1e-07	0	1.8e-06	0	0	4	0	1	0	1	0	0	4.6	0.48	0.58
Api5	Other	6.3e-05	4e-05	2.6e-05	3.5e-05	1.7e-05	2.9e-05	1.6e-05	3.2e-06	7.2e-06	6.5e-06	5.2e-06	7.2e-06	1.1e-05	5.1e-06	767	44	30	74	9	22	13	3.2	8.8e-107	1.1e-105
Apip	Other	7.8e-06	2.1e-06	5.3e-07	0	0	3.8e-06	0	1.2e-06	1.8e-06	5.3e-07	0	0	2.7e-06	0	139	2	1	0	0	2	0	2.6	7e-29	2.6e-28
Apitd1	Other	5.6e-06	1.7e-07	1.2e-06	0	5.4e-07	0	0	7.9e-07	1.7e-07	1.2e-06	0	5.4e-07	0	0	98	1	1	0	1	0	0	1.6	4.9e-20	1.5e-19
Aplf	Other	4.6e-06	2.4e-06	4.8e-07	3.5e-06	0	2.5e-06	0	6.8e-07	1.1e-06	4.8e-07	1.6e-06	0	2.3e-06	0	84	5	1	7	0	2	0	2.9	1.7e-11	4e-11
Apln	Other	3e-07	0	9.6e-07	0	0	0	0	1.3e-07	0	9.6e-07	0	0	0	0	6	0	1	0	0	0	0	2.5	0.48	0.57
Aplp1	Other	7.3e-06	3.1e-05	3.5e-05	8.5e-05	0.00018	0.00015	0.00013	1.3e-06	9.3e-06	6.7e-06	8.9e-06	2.8e-05	1.8e-05	1.8e-05	73	23	44	139	53	118	80	5.2	1.3e-74	1.1e-73
Aplp2	Other	5.8e-05	7.5e-05	0.00012	0.00012	0.00015	8.4e-05	6.5e-05	2.8e-06	1.1e-05	1.4e-05	1e-05	2.8e-05	1.3e-05	1.4e-05	716	77	108	193	46	77	42	4.1	7e-21	2.1e-20
Apmap	Other	1.6e-05	7.7e-06	1.2e-05	5.6e-06	6.4e-06	2.5e-06	1.8e-06	1.4e-06	2.5e-06	6.2e-06	2e-06	5.5e-06	1.8e-06	1.8e-06	292	13	10	13	2	2	1	2.9	5.2e-49	2.9e-48
Apoa1	Enterocyte	0.0029	0.017	0.035	0.048	0.059	0.076	0.075	0.00017	0.0011	0.0011	0.0011	0.0026	0.0015	0.0019	1358	205	389	656	186	488	431	5.2	0	0
Apoa1bp	Other	4e-05	2.3e-05	2.4e-05	1.9e-05	1.2e-05	1.1e-05	1e-05	2.3e-06	4.6e-06	7.9e-06	3.6e-06	5.6e-06	3.5e-06	4e-06	599	32	28	47	6	13	7	3.1	4.4e-86	4.3e-85
Apoa2	Other	7.6e-06	1.4e-05	1.6e-05	8.5e-06	5.8e-06	7.2e-06	4.3e-06	1.8e-06	7.4e-06	8e-06	2.7e-06	5.8e-06	4.1e-06	3.2e-06	61	9	10	17	1	5	2	3.5	0.0054	0.0088
Apoa4	Enterocyte	0.00068	0.0024	0.0095	0.014	0.018	0.045	0.07	5.7e-05	0.00028	0.00062	0.00067	0.0014	0.0016	0.0024	816	137	304	554	160	466	413	5.9	0	0
Apoa5	Other	1.1e-07	0	0	0	8.1e-06	0	0	7.9e-08	0	0	0	8.1e-06	0	0	2	0	0	0	1	0	0	4.9	0.26	0.35
Apob	Enterocyte	0.00033	0.0011	0.0022	0.0021	0.0027	0.0035	0.0074	2e-05	0.00017	0.00017	0.00011	0.00031	0.00019	0.00038	666	125	248	431	106	334	354	5.4	1.9e-250	7.2e-249
Apobec1	Other	1.7e-05	3.2e-05	7.1e-05	7.1e-05	7.4e-05	0.00015	0.00015	1.8e-06	7.3e-06	1.4e-05	8.4e-06	1.7e-05	2.5e-05	2e-05	227	35	64	119	29	105	87	5.1	1.9e-16	5.1e-16
Apobec2	Other	1.2e-06	4.8e-07	0	6.3e-06	7.7e-07	1.9e-06	0	6e-07	4.8e-07	0	3.4e-06	7.7e-07	1.6e-06	0	16	1	0	9	1	2	0	4	0.058	0.086
Apobec3	Other	3.5e-05	1e-05	4.5e-06	6.1e-07	0	1.6e-06	4.3e-06	2.7e-06	8.5e-06	2.4e-06	3.9e-07	0	1.1e-06	3.1e-06	393	6	4	3	0	2	2	2	7.7e-89	7.8e-88
Apoc1	Other	6.4e-06	8.8e-06	1e-05	8.4e-06	1.7e-05	4.3e-06	6.8e-06	1.7e-06	7e-06	6.1e-06	3.7e-06	1.6e-05	2.8e-06	4e-06	27	3	5	7	2	3	3	4	0.88	0.94
Apoc2	Other	3.6e-05	9.8e-05	0.0016	0.002	0.0017	0.004	0.003	3.2e-06	1.5e-05	0.00011	0.00011	0.00016	0.00018	0.00016	345	74	288	505	141	431	341	5.4	0	0
Apoc3	Enterocyte	0.00041	0.00097	0.0043	0.0054	0.0064	0.008	0.0074	6.7e-05	0.00015	0.00027	0.00021	0.00066	0.00031	0.00034	477	120	305	546	143	424	346	5.1	0	0
Apoe	Other	6e-06	4.1e-06	1.1e-06	1.1e-05	2.9e-05	8.7e-06	7.7e-06	1.3e-06	2.4e-06	1.1e-06	4.3e-06	1.8e-05	5.1e-06	4.6e-06	62	4	1	13	4	5	3	4.6	0.0021	0.0035
Apof	Other	1.1e-06	0	0	1.6e-06	0	0	0	8.1e-07	0	0	1.6e-06	0	0	0	3	0	0	1	0	0	0	2.8	0.87	0.93
Apoh	Other	7.6e-07	4e-07	2.7e-06	0	1.1e-06	2.8e-07	3.5e-06	2.5e-07	3e-07	1.4e-06	0	1.1e-06	2.8e-07	3.5e-06	13	2	4	0	1	1	1	4.7	0.23	0.31
Apol10a	Enterocyte	0.00095	0.002	0.0019	0.0017	0.0019	0.0014	0.00038	4.7e-05	0.00018	0.00012	8.6e-05	0.00021	0.00012	7.3e-05	962	163	255	400	99	227	57	3.7	9e-86	8.8e-85
Apol10b	Other	5.5e-07	3.6e-07	0	7.9e-07	0	1.7e-07	0	2.2e-07	3.6e-07	0	4.4e-07	0	1.7e-07	0	10	1	0	4	0	1	0	2.9	0.41	0.52
Apol11a	Other	1.3e-07	3.6e-07	0	8.8e-08	0	8.7e-07	0	1.1e-07	3.6e-07	0	8.8e-08	0	8.7e-07	0	2	1	0	1	0	1	0	4.4	0.69	0.79
Apol11b	Other	1.7e-06	1.6e-06	3.2e-07	1.9e-06	0	1.2e-06	0	8.6e-07	1.1e-06	3.2e-07	8.9e-07	0	1.2e-06	0	15	3	1	6	0	1	0	3.1	0.14	0.2
Apol7a	Enterocyte	4.4e-05	0.00011	0.00029	0.00042	0.00056	0.0009	0.001	8.1e-06	3.4e-05	4e-05	3.8e-05	9.7e-05	7.7e-05	0.00012	95	26	84	196	50	193	151	5.4	1.3e-133	2.1e-132
Apol7b	Other	2.3e-06	0	9.6e-07	1.7e-07	3.3e-07	2.7e-06	3.2e-06	8.9e-07	0	9.6e-07	1.7e-07	3.3e-07	2.1e-06	3.2e-06	37	0	1	1	1	3	1	4.7	0.00031	0.00054
Apol7c	Other	0	0	0	2.1e-07	0	1.3e-06	0	0	0	0	1.7e-07	0	8e-07	0	0	0	0	2	0	3	0	5.7	0.0071	0.011
Apol7e	Other	0	0	0	0	0	4.6e-07	0	0	0	0	0	0	4.6e-07	0	0	0	0	0	0	1	0	6	0.21	0.28
Apol8	Other	0	8.2e-07	0	0	0	0	0	0	8.2e-07	0	0	0	0	0	0	1	0	0	0	0	0	2	0.0052	0.0084
Apol9a	Enterocyte	1.3e-05	2.5e-05	7.4e-05	6.5e-05	0.00015	0.00054	0.00087	3.1e-06	1.3e-05	2.3e-05	1.1e-05	4e-05	5.6e-05	8.9e-05	32	8	20	46	23	137	135	6.1	1.2e-141	2.2e-140
Apol9b	Enterocyte	1.2e-05	2.6e-05	2.9e-05	3.5e-05	2.7e-05	0.00029	0.00052	3.2e-06	2.4e-05	1.1e-05	9.1e-06	1.4e-05	5e-05	6.3e-05	25	2	9	25	6	87	96	6.2	2.3e-99	2.6e-98
Apom	Other	1.1e-07	0	0	3.3e-07	1.2e-05	0	0	7.1e-08	0	0	3.3e-07	1.2e-05	0	0	3	0	0	1	1	0	0	4.9	0.55	0.66
Apon	Other	1.5e-07	0	0	0	0	0	0	1.3e-07	0	0	0	0	0	0	2	0	0	0	0	0	0	1	0.9	0.94
Apoo	Other	2.6e-05	6e-05	6.5e-05	3.9e-05	3.4e-05	3e-05	1.5e-05	2.6e-06	1.1e-05	1.1e-05	5.6e-06	1.5e-05	7.3e-06	6e-06	328	59	64	85	10	27	12	3.5	1.6e-22	5.2e-22
Apool	Other	4.1e-05	4e-05	3.7e-05	3.4e-05	3.5e-06	1.4e-05	1.1e-05	3.4e-06	8.3e-06	7.2e-06	6.4e-06	2.1e-06	5.3e-06	5.6e-06	512	40	44	53	3	14	8	3	1.2e-58	7.9e-58
Apoops	Other	3e-05	6.5e-05	8e-05	4.7e-05	2.9e-05	4.6e-05	1.6e-05	2.4e-06	1.3e-05	1.1e-05	6.7e-06	1.3e-05	1.1e-05	6.6e-06	407	58	79	87	10	35	12	3.6	4.3e-26	1.5e-25
Apopt1	Other	3.6e-05	1.6e-05	2.5e-05	9.8e-06	5.4e-07	5.6e-06	2.5e-06	2.1e-06	5.5e-06	1.2e-05	2.9e-06	5.4e-07	2.4e-06	1.9e-06	523	17	21	19	1	8	2	2.5	5e-96	5.5e-95
App	Other	7.4e-05	9.5e-05	0.00018	0.00023	0.00016	0.0003	0.00026	4.1e-06	1.4e-05	2.1e-05	1.6e-05	2.8e-05	2.2e-05	2.6e-05	769	77	122	284	51	200	133	4.7	8.1e-18	2.3e-17
Appbp2	Other	2.9e-05	1.5e-05	1.4e-05	1e-05	1.6e-05	1.5e-05	1.3e-05	2.4e-06	7.5e-06	4.2e-06	3.5e-06	6.4e-06	5.3e-06	6.2e-06	400	17	20	21	9	16	7	3.6	1.4e-52	8.4e-52
Appbp2os	Other	2.2e-07	0	0	0	0	0	0	1.1e-07	0	0	0	0	0	0	5	0	0	0	0	0	0	1	0.47	0.56
Appl1	Other	1.4e-05	2.7e-05	1.6e-05	2.4e-05	2.5e-05	1.5e-05	8e-06	1.7e-06	8.8e-06	4.3e-06	5.4e-06	1.2e-05	4.7e-06	3.8e-06	184	29	21	41	9	16	7	3.7	2.8e-09	6.1e-09
Appl2	Other	1.1e-05	1.6e-05	2.9e-05	2.6e-05	1.9e-05	3.7e-05	2.2e-05	1.9e-06	5.1e-06	7.6e-06	4.5e-06	6.2e-06	7e-06	6.9e-06	120	15	27	50	11	40	14	4.4	0.013	0.02
Aprt	Other	0.00016	0.00024	0.0003	0.00024	0.00016	0.00017	9e-05	4.9e-06	2.3e-05	2.6e-05	1.6e-05	2.8e-05	1.4e-05	1.2e-05	1268	128	185	302	48	157	74	3.6	3.5e-44	1.8e-43
Aptx	Other	6e-06	8e-06	1.3e-05	8.9e-06	1.3e-05	1.2e-05	1.5e-05	7.9e-07	2.7e-06	5.1e-06	2.8e-06	8.9e-06	4.3e-06	6.6e-06	96	13	12	20	3	13	11	4.5	0.059	0.088
Aqp1	Other	3.7e-05	7.8e-06	2.3e-05	4.3e-05	5.6e-05	4.6e-05	2.9e-05	2.4e-06	4e-06	6.9e-06	7.9e-06	1.9e-05	1e-05	9.2e-06	514	9	23	66	15	38	14	4.3	5.5e-50	3.1e-49
Aqp11	Enterocyte	0.0002	0.00027	0.00036	0.00028	0.00037	9.4e-05	4.6e-05	1.1e-05	4.3e-05	4.3e-05	3.3e-05	8.6e-05	2e-05	1.7e-05	580	68	102	144	33	40	13	3.5	3.7e-36	1.6e-35
Aqp3	Enterocyte	9.4e-06	7.8e-06	6.7e-05	7.1e-05	7.3e-06	3.8e-05	1.9e-05	4e-06	5.2e-06	2.7e-05	2.4e-05	5.2e-06	1.2e-05	1.1e-05	9	4	18	26	2	15	4	4.1	1.2e-12	2.9e-12
Aqp4	Other	1e-05	1.5e-07	1.1e-06	0	0	0	0	1e-06	1.5e-07	1.1e-06	0	0	0	0	166	1	1	0	0	0	0	1.2	1.3e-37	5.8e-37
Aqp7	Enterocyte	7.2e-06	7e-06	2.1e-05	2.7e-05	6.6e-05	7.3e-05	9.5e-05	7e-06	5e-06	1e-05	7.6e-06	3e-05	1.6e-05	2.1e-05	2	2	5	19	7	31	31	5.5	3.4e-28	1.2e-27
Aqp9	Other	6.8e-07	0	3.1e-07	0	0	0	1.4e-06	5.3e-07	0	3.1e-07	0	0	0	1.4e-06	4	0	1	0	0	0	1	4.7	0.78	0.85
Aqr	Other	3.3e-05	8.6e-06	1.6e-05	5.4e-06	1.7e-05	3.4e-06	3.1e-06	3.6e-06	2.8e-06	8.7e-06	1.8e-06	9e-06	1.5e-06	2.2e-06	422	12	13	13	7	6	3	2.9	1.1e-74	8.9e-74
Araf	Other	3.3e-05	4.4e-05	2.9e-05	2.3e-05	4.5e-05	4.1e-05	3.3e-05	2.7e-06	1e-05	6.7e-06	4.9e-06	1.4e-05	1.1e-05	8.7e-06	430	39	33	46	13	31	18	4	4e-31	1.6e-30
Arap1	Other	9.8e-06	9e-06	1.2e-05	1.1e-05	1e-05	1.4e-05	1.5e-05	1.3e-06	3.6e-06	4.9e-06	4.5e-06	4.7e-06	4.5e-06	7.8e-06	158	14	14	18	6	19	5	4.3	1.6e-08	3.4e-08
Arap2	Other	1.5e-05	3.4e-05	4e-05	4.9e-05	3.4e-05	4.6e-05	4.2e-05	1.4e-06	8e-06	7.1e-06	7e-06	1.2e-05	9.6e-06	9.9e-06	221	33	45	79	14	41	26	4.4	0.0045	0.0074
Arc	Other	1.3e-06	0	0	0	0	0	0	4.8e-07	0	0	0	0	0	0	21	0	0	0	0	0	0	1	0.00061	0.0011
Arcn1	Other	0.00011	0.00014	0.00018	0.00019	0.00011	0.00019	0.00015	3.9e-06	1.5e-05	1.6e-05	1.5e-05	2.1e-05	1.9e-05	2e-05	1074	105	152	238	36	153	87	4.1	2.2e-19	6.4e-19
Areg	Enterocyte	4.5e-05	3.8e-05	5.1e-05	4.8e-05	6.2e-06	6e-05	3.1e-05	1.4e-05	1.6e-05	1.3e-05	1.2e-05	4.8e-06	2.2e-05	2e-05	99	12	22	30	2	15	5	3.8	0.0025	0.0041
Arel1	Other	1.5e-05	1.7e-05	2e-05	2e-05	3.8e-05	3.4e-05	2.1e-05	1.4e-06	4.6e-06	5.2e-06	4.8e-06	1.3e-05	8e-06	7.1e-06	266	23	23	39	15	32	11	4.4	2.2e-11	5.2e-11
Arf1	Other	0.00026	0.00037	0.00037	0.00039	0.00032	0.0003	0.00027	6.2e-06	3e-05	2.5e-05	1.9e-05	3.6e-05	2.5e-05	2.6e-05	1495	160	218	399	80	207	141	3.9	6e-24	2e-23
Arf2	Other	4.7e-06	8.4e-06	1.1e-05	3.2e-06	0	3.7e-06	1.4e-05	8e-07	4.7e-06	5.9e-06	1.5e-06	0	1.6e-06	7.1e-06	70	7	6	5	0	7	8	4.1	0.00058	0.001
Arf3	Other	3.9e-05	7.1e-05	7.8e-05	7.2e-05	5.8e-05	5e-05	5.8e-05	2.8e-06	1.3e-05	1.4e-05	9.5e-06	1.4e-05	8e-06	1.1e-05	495	64	67	123	27	57	41	4	7.4e-11	1.7e-10
Arf4	Other	0.00012	0.0002	0.00021	0.00023	0.00012	0.0002	0.0002	5.1e-06	2e-05	1.8e-05	1.4e-05	2e-05	1.9e-05	2.2e-05	1071	118	161	302	47	144	109	4.1	2.7e-16	7.2e-16
Arf5	Other	9.6e-05	0.00014	0.0002	0.00019	0.00024	0.0002	0.00017	3.7e-06	1.7e-05	1.8e-05	1.5e-05	3.3e-05	1.9e-05	1.9e-05	1015	97	153	246	68	156	98	4.3	1.7e-06	3.2e-06
Arf6	Other	5.8e-05	0.00011	0.00016	0.00019	0.0002	0.00021	0.00022	3.3e-06	2e-05	1.8e-05	1.4e-05	2.9e-05	1.9e-05	2.3e-05	651	68	129	256	59	155	123	4.6	7e-11	1.6e-10
Arfgap1	Other	1.7e-05	2.5e-05	3.5e-05	1.8e-05	2.5e-05	2.8e-05	3.8e-05	2.1e-06	7.3e-06	8.4e-06	3.7e-06	1.2e-05	5.8e-06	9.4e-06	252	22	28	37	9	38	21	4.3	6.6e-07	1.3e-06
Arfgap2	Other	1.8e-05	1e-05	1.4e-05	1.7e-05	8.4e-06	1.9e-05	1e-05	1.4e-06	3e-06	5.2e-06	3.9e-06	5.1e-06	6.3e-06	5e-06	310	16	17	32	4	13	6	3.9	6.5e-33	2.7e-32
Arfgap3	Other	4.1e-05	9.2e-05	9.2e-05	7e-05	0.00011	0.00014	0.00021	2.4e-06	1.8e-05	1.5e-05	7.3e-06	2.4e-05	1.8e-05	2.3e-05	558	65	79	135	29	106	109	4.8	0.016	0.025
Arfgef1	Other	5.1e-05	7.7e-05	9.7e-05	8.2e-05	7.9e-05	9.3e-05	6.4e-05	3.2e-06	1.2e-05	1.6e-05	8.6e-06	1.7e-05	1.3e-05	1.2e-05	650	68	82	133	34	79	38	4.1	6.6e-17	1.8e-16
Arfgef2	Other	2.1e-05	2.3e-05	1.6e-05	1.7e-05	3.6e-06	1.5e-05	1.9e-05	2.1e-06	6.5e-06	4.7e-06	3.7e-06	2.2e-06	4.2e-06	8.4e-06	330	26	21	32	3	19	10	3.7	9.4e-31	3.7e-30
Arfgef3	Other	2.7e-06	4.1e-06	3.3e-06	1.1e-06	5.2e-06	2.1e-07	8.3e-06	9.7e-07	2.6e-06	2.2e-06	6.8e-07	3.7e-06	2.1e-07	4.9e-06	30	4	3	3	2	1	5	4.4	0.16	0.22
Arfip1	Other	3.9e-05	4.6e-05	5.3e-05	3.1e-05	3.1e-05	2.5e-05	3.2e-05	2.4e-06	8e-06	8.3e-06	4.7e-06	1.7e-05	5.9e-06	8.5e-06	562	51	59	71	9	28	21	3.7	1.4e-44	7.2e-44
Arfip2	Other	2.8e-05	2e-05	2e-05	1e-05	5.7e-06	1.2e-05	1e-05	2.1e-06	5e-06	4.7e-06	2.6e-06	2.5e-06	4.6e-06	5.1e-06	434	23	29	29	6	13	6	3.2	1.2e-55	7.5e-55
Arfrp1	Other	1.8e-05	2e-05	1.5e-05	1.5e-05	1e-05	1.3e-05	9.7e-06	1.4e-06	1.1e-05	4.7e-06	4.6e-06	6.2e-06	4.5e-06	5.1e-06	313	14	19	26	3	12	5	3.5	1e-36	4.6e-36
Arg1	Other	1.6e-06	1.6e-06	6.1e-06	1.1e-06	0	0	8.1e-07	5.8e-07	1.6e-06	6.1e-06	1.1e-06	0	0	8.1e-07	13	1	1	1	0	0	1	3	0.33	0.42
Arg2	Enterocyte	0.00071	0.0017	0.0013	0.0009	0.00043	0.0003	0.00016	2.7e-05	0.00013	8.5e-05	5.2e-05	8.7e-05	4.2e-05	4.3e-05	975	164	227	310	39	90	33	3	4.8e-110	6.3e-109
Arglu1	Other	6.5e-05	7.6e-05	3.2e-05	3.7e-05	4.4e-05	3.3e-05	2.2e-05	3e-06	1.6e-05	7.9e-06	5.3e-06	1.3e-05	7.1e-06	6.9e-06	779	54	35	70	16	31	15	3.3	2.4e-97	2.7e-96
Arhgap1	Other	3.1e-05	2.3e-05	2.4e-05	3.6e-05	3.9e-05	2.1e-05	1.3e-05	2.5e-06	4.2e-06	5.8e-06	6.1e-06	1.4e-05	5.1e-06	4.4e-06	440	37	27	66	14	31	13	3.8	1.2e-31	4.8e-31
Arhgap10	Other	1.3e-06	1.4e-05	1.7e-06	3.9e-06	1.7e-06	9.7e-07	0	3.2e-07	4.8e-06	8.4e-07	3.1e-06	1.7e-06	8.9e-07	0	26	11	6	4	1	2	0	2.7	1e-06	2e-06
Arhgap11a	Other	1.2e-05	4.3e-06	2e-06	1.8e-06	1.1e-05	3.2e-06	2.7e-06	1.2e-06	1.6e-06	1.2e-06	1.2e-06	8.5e-06	1.7e-06	1.9e-06	199	9	5	4	4	5	3	3.4	5.9e-31	2.3e-30
Arhgap12	Other	1.6e-05	4.2e-05	4.5e-05	4e-05	3.3e-05	6e-05	7.2e-05	1.9e-06	1.1e-05	9.2e-06	6e-06	1.1e-05	9.6e-06	1.5e-05	197	30	39	75	17	59	38	4.6	0.072	0.1
Arhgap15	Other	1.5e-06	8.9e-07	9.9e-07	0	0	7.2e-07	0	9e-07	8.9e-07	8.9e-07	0	0	7.2e-07	0	6	1	2	0	0	1	0	2.6	0.53	0.63
Arhgap17	Other	3.1e-05	3.6e-05	5e-05	5.6e-05	9.1e-05	6.3e-05	0.00012	2.4e-06	5.9e-06	8.6e-06	7.7e-06	2.6e-05	1.1e-05	1.8e-05	420	47	52	91	26	63	71	4.8	0.017	0.026
Arhgap18	Other	3.2e-05	4.6e-05	8.2e-05	6.2e-05	4.4e-05	6.2e-05	5.4e-05	2.8e-06	7.8e-06	1.2e-05	7.3e-06	1.3e-05	1.1e-05	1e-05	394	49	75	119	20	55	39	4.2	1.8e-06	3.6e-06
Arhgap19	Other	6.3e-06	2.4e-06	9.9e-06	1.7e-07	1.1e-06	0	4.2e-07	8.9e-07	1.8e-06	4.2e-06	1.7e-07	1.1e-06	0	4.2e-07	114	3	7	1	1	0	1	2.5	6e-19	1.8e-18
Arhgap20	Other	6.1e-07	5.2e-07	0	0	0	3.8e-06	8.4e-07	3.3e-07	5.2e-07	0	0	0	3.8e-06	8.4e-07	5	1	0	0	0	1	1	5.3	0.74	0.83
Arhgap21	Other	1.7e-05	1.6e-05	1.9e-05	2.1e-05	2.8e-05	1.3e-05	1.9e-05	2e-06	4e-06	5e-06	5.1e-06	1.8e-05	4e-06	5.2e-06	233	23	25	40	8	17	18	4.1	3.2e-09	6.8e-09
Arhgap23	Other	1.1e-07	0	0	0	0	0	5.1e-06	1.1e-07	0	0	0	0	0	3.6e-06	1	0	0	0	0	0	2	6.9	0.08	0.12
Arhgap24	Other	2e-07	0	0	0	0	0	0	7.3e-08	0	0	0	0	0	0	8	0	0	0	0	0	0	1	0.17	0.24
Arhgap26	Enterocyte	8.6e-05	5.6e-05	0.00011	0.00016	0.00015	7e-05	8.5e-05	1.1e-05	1.5e-05	2e-05	2.4e-05	5.1e-05	1.9e-05	3.5e-05	240	22	42	90	15	27	12	4.1	2.8e-09	6.1e-09
Arhgap27	Other	2.7e-05	4.1e-05	2e-05	3.2e-05	1.4e-05	1.2e-05	2.3e-05	2.5e-06	8.1e-06	5.1e-06	7.9e-06	7.1e-06	4.2e-06	7.5e-06	344	46	24	45	7	14	14	3.6	4.1e-31	1.6e-30
Arhgap27os2	Other	1.3e-05	4.3e-05	1.2e-05	6.8e-06	1.1e-05	1.2e-05	6e-06	1.3e-06	1.7e-05	4e-06	2.1e-06	6.6e-06	4.3e-06	3.3e-06	213	24	12	18	4	11	5	3.2	1.8e-21	5.5e-21
Arhgap27os3	Other	5.5e-07	0	0	0	0	0	0	3.5e-07	0	0	0	0	0	0	5	0	0	0	0	0	0	1	0.47	0.56
Arhgap29	Other	2.4e-06	4.5e-06	5.3e-06	4.6e-06	1.1e-05	8.9e-06	1e-06	5.9e-07	3.6e-06	3.4e-06	2.7e-06	7.5e-06	5.5e-06	1e-06	51	3	5	6	3	4	1	4.3	0.0079	0.013
Arhgap30	Other	9.6e-07	0	0	0	0	0	0	5.6e-07	0	0	0	0	0	0	3	0	0	0	0	0	0	1	0.76	0.83
Arhgap31	Other	6.1e-06	2.6e-05	9.1e-06	1.4e-05	4.5e-06	5.5e-06	1.1e-05	1.1e-06	9.6e-06	4.9e-06	5e-06	3.4e-06	3.4e-06	6.2e-06	90	14	8	23	3	4	4	3.6	1.4e-05	2.7e-05
Arhgap32	Other	2.3e-05	2.2e-05	3.3e-05	1.6e-05	3.7e-05	2.7e-05	1.7e-05	2.3e-06	8e-06	6.5e-06	4.8e-06	2e-05	7.5e-06	7.9e-06	323	24	36	26	8	23	7	4	7.6e-27	2.7e-26
Arhgap33	Other	3.6e-06	1.6e-06	2.3e-06	8.6e-08	0	0	0	1.1e-06	1.2e-06	2.3e-06	8.6e-08	0	0	0	42	2	1	1	0	0	0	1.9	1.3e-06	2.5e-06
Arhgap35	Other	1e-05	7.8e-06	2.4e-06	2.9e-06	6.8e-06	5.4e-06	1.1e-05	1.3e-06	6.2e-06	1.5e-06	2e-06	5.8e-06	2.3e-06	5.2e-06	175	4	3	5	2	8	8	4	2.1e-24	7e-24
Arhgap39	Other	5.7e-06	3.4e-06	1.1e-07	1.4e-06	3.7e-06	0	0	7.2e-07	2.1e-06	1.1e-07	7.7e-07	3.3e-06	0	0	108	4	1	4	2	0	0	2.6	2.2e-18	6.4e-18
Arhgap4	Other	6.2e-05	3.1e-05	1.8e-05	1.1e-05	1.5e-05	5.5e-06	0	3.4e-06	8.5e-06	5.3e-06	3.5e-06	1e-05	2.5e-06	0	731	29	23	16	3	7	0	2.3	1.8e-154	3.6e-153
Arhgap42	Enterocyte	8.5e-05	7.1e-05	0.00012	0.00015	8.8e-05	0.00016	0.00013	1.1e-05	1.5e-05	2.5e-05	2.3e-05	3.6e-05	3.7e-05	3.8e-05	192	29	41	79	12	40	23	4.4	0.0017	0.0029
Arhgap5	Other	2.2e-05	3.8e-05	7.7e-05	8.3e-05	4.1e-05	0.00011	0.00011	3e-06	8.3e-06	1.4e-05	9.8e-06	1.3e-05	1.6e-05	1.7e-05	185	33	65	122	13	87	66	4.8	2.5e-17	7e-17
Arhgap6	Other	2.3e-06	1.5e-06	0	2.9e-07	5.8e-06	7e-06	5.9e-06	7.3e-07	1.5e-06	0	2.9e-07	5.8e-06	4.6e-06	3.8e-06	28	1	0	1	1	3	3	5.2	0.029	0.044
Arhgap8	Other	7.8e-06	1.9e-07	0	0	0	0	0	1.1e-06	1.9e-07	0	0	0	0	0	143	1	0	0	0	0	0	1	1.9e-32	7.7e-32
Arhgap9	Other	2.6e-06	0	0	0	0	9e-07	0	9.3e-07	0	0	0	0	9e-07	0	33	0	0	0	0	1	0	2.3	5.5e-06	1.1e-05
Arhgdia	Other	0.00021	0.00024	0.0003	0.00029	0.00034	0.00037	0.00032	6.1e-06	2.5e-05	2.7e-05	1.8e-05	4.5e-05	2.6e-05	2.7e-05	1389	131	190	327	73	226	163	4.3	0.0022	0.0037
Arhgdib	Other	6.9e-06	0	0	6.3e-07	0	0	0	2.2e-06	0	0	6.3e-07	0	0	0	11	0	0	1	0	0	0	1.3	0.12	0.17
Arhgdig	Other	1.3e-07	0	0	0	0	0	0	8e-08	0	0	0	0	0	0	4	0	0	0	0	0	0	1	0.61	0.7
Arhgef1	Other	2.3e-05	2.1e-05	1.3e-05	7.3e-06	1.8e-05	2.3e-05	1e-05	1.8e-06	7.9e-06	5.2e-06	1.9e-06	8.7e-06	1e-05	4.9e-06	324	16	11	21	6	12	5	3.8	2.3e-42	1.1e-41
Arhgef10	Other	1.3e-06	4.1e-07	8.9e-08	4.7e-07	9.5e-06	3.7e-07	1.5e-06	5.7e-07	2.9e-07	8.9e-08	4.7e-07	6.6e-06	3.7e-07	1.5e-06	10	2	1	1	3	1	1	4.7	0.15	0.21
Arhgef10l	Other	7.9e-06	7.2e-07	0	8.4e-07	5.4e-07	2.4e-06	1.5e-06	1.6e-06	7.2e-07	0	4.9e-07	5.4e-07	1.5e-06	1.5e-06	115	1	0	3	1	3	1	2.9	1.4e-20	4.1e-20
Arhgef11	Other	1.8e-05	2.9e-05	1.7e-05	2.6e-05	4e-05	2.1e-05	2.7e-05	1.7e-06	9.4e-06	5.7e-06	4.9e-06	1.6e-05	6e-06	7.8e-06	287	28	24	50	12	18	17	4.2	3.1e-14	7.9e-14
Arhgef12	Other	2.7e-05	9.6e-06	1.3e-05	1.6e-05	1.8e-05	1.7e-05	1.3e-05	1.9e-06	2.6e-06	4.2e-06	4.6e-06	1e-05	5.6e-06	5.5e-06	425	20	16	23	5	14	9	3.8	1.1e-59	7.6e-59
Arhgef15	Other	2.5e-07	9.1e-07	7.5e-07	6.8e-07	0	5.8e-07	0	1.2e-07	9.1e-07	7.5e-07	5.5e-07	0	5.8e-07	0	5	1	1	2	0	1	0	3.3	0.91	0.95
Arhgef16	Other	4.2e-05	4.8e-05	8.1e-05	8.1e-05	9.8e-05	0.00012	0.00014	2.5e-06	7.3e-06	1.2e-05	8.8e-06	2.3e-05	1.5e-05	1.8e-05	555	54	73	137	31	97	75	4.7	0.086	0.13
Arhgef17	Other	4e-07	4e-07	5.7e-07	8.1e-07	0	0	0	1.4e-07	4e-07	4.4e-07	4.2e-07	0	0	0	10	1	2	4	0	0	0	2.8	0.43	0.53
Arhgef18	Other	1.7e-05	2.8e-05	3.8e-05	1.7e-05	2e-05	1.5e-05	2.6e-05	1.9e-06	8.7e-06	1.5e-05	4.2e-06	8.7e-06	5.3e-06	7.9e-06	248	26	30	37	10	16	15	3.9	6.1e-12	1.4e-11
Arhgef19	Other	1.3e-05	1.4e-05	2.9e-05	1.5e-05	3.9e-05	2.1e-05	9.4e-06	2.5e-06	5.7e-06	7.5e-06	2.9e-06	1.3e-05	8.9e-06	4e-06	148	13	25	40	12	15	7	4.1	0.00035	0.00061
Arhgef2	Other	1.9e-05	6.6e-05	6.6e-05	8e-05	0.00012	0.00011	7.3e-05	1.7e-06	1.3e-05	1.1e-05	1e-05	2.6e-05	1.6e-05	1.5e-05	239	55	67	123	29	81	38	4.6	4.8e-13	1.2e-12
Arhgef26	Other	1.3e-05	3.5e-05	2.2e-05	1.2e-05	1.7e-05	2.2e-05	2.7e-05	1.2e-06	1.2e-05	9.4e-06	3e-06	9.2e-06	7.6e-06	8.6e-06	220	23	15	24	5	18	13	4.1	3.6e-14	9.1e-14
Arhgef28	Other	9e-06	3.9e-06	0	4.5e-07	0	3.9e-06	0	1.1e-06	2.6e-06	0	3.9e-07	0	3.9e-06	0	144	3	0	2	0	1	0	2.4	1.3e-29	4.8e-29
Arhgef3	Other	4.2e-06	7e-06	9.5e-07	2.2e-05	1.4e-05	1.9e-05	1.8e-05	1.1e-06	2.6e-06	4.8e-07	4.5e-06	8.8e-06	4.7e-06	6.8e-06	45	11	5	40	8	26	14	4.9	2.3e-07	4.7e-07
Arhgef33	Other	9.5e-08	0	0	0	0	0	0	9.5e-08	0	0	0	0	0	0	1	0	0	0	0	0	0	1	0.98	0.98
Arhgef38	Other	8.7e-06	3e-06	0	3.6e-06	2.1e-06	1.2e-06	0	1.2e-06	2.3e-06	0	1.8e-06	1.5e-06	7e-07	0	121	3	0	6	3	4	0	2.5	7.1e-19	2.1e-18
Arhgef39	Other	1.5e-05	3.9e-06	1.7e-06	3.3e-06	0	0	0	1.5e-06	2.6e-06	8.9e-07	2.3e-06	0	0	0	244	5	5	6	0	0	0	1.7	1.9e-49	1.1e-48
Arhgef4	Other	3.4e-07	0	0	0	0	0	0	1.5e-07	0	0	0	0	0	0	8	0	0	0	0	0	0	1	0.17	0.24
Arhgef40	Other	3.3e-06	0	1.4e-06	1.5e-07	4.1e-06	9.7e-06	3.8e-06	1.1e-06	0	1.1e-06	1.5e-07	3.1e-06	5.2e-06	2.2e-06	23	0	2	1	2	7	3	5.1	0.12	0.17
Arhgef5	Enterocyte	0.00017	0.00019	0.00021	0.00024	0.00037	0.00027	0.00047	1.4e-05	3.8e-05	4.8e-05	2.6e-05	0.00011	3.6e-05	7.3e-05	507	49	57	143	29	87	77	4.6	0.006	0.0097
Arhgef6	Other	1.7e-06	1.5e-07	1.7e-07	0	0	0	0	8.1e-07	1.5e-07	1.7e-07	0	0	0	0	7	1	1	0	0	0	0	1.2	0.42	0.52
Arhgef7	Other	2e-05	2e-05	2.4e-05	2.3e-05	1.7e-05	3.4e-05	5.6e-05	1.7e-06	7.3e-06	5.6e-06	3.8e-06	7.1e-06	1e-05	1.1e-05	295	24	31	56	9	29	34	4.7	1.4e-07	2.9e-07
Arid1a	Other	3.9e-05	1.9e-05	2.5e-05	3.4e-05	5.3e-05	3.1e-05	3.4e-05	2.6e-06	5.1e-06	5.5e-06	5.5e-06	1.9e-05	6.6e-06	9.4e-06	523	25	34	68	14	38	17	4.2	1.3e-41	6.4e-41
Arid1b	Other	1.8e-05	1.1e-05	1.7e-05	2e-05	3.4e-05	1.3e-05	1.5e-05	1.7e-06	4.2e-06	5.6e-06	4.8e-06	1.4e-05	3.8e-06	5.7e-06	281	12	20	38	10	18	10	4.1	3.3e-20	9.8e-20
Arid2	Other	2.1e-05	4.5e-05	2.2e-05	2.4e-05	2.6e-05	1.2e-05	1.6e-05	2.4e-06	1.7e-05	5.7e-06	6e-06	1.2e-05	4.1e-06	5.1e-06	263	25	25	38	11	16	13	3.5	1.1e-14	2.8e-14
Arid3a	Other	3.4e-06	2.7e-06	1.5e-06	2.4e-06	0	1.5e-05	4.7e-05	9.2e-07	1.3e-06	1.1e-06	1.6e-06	0	5.3e-06	1.2e-05	40	6	3	3	0	14	30	6.1	3.2e-12	7.6e-12
Arid3b	Other	3.9e-06	9.5e-06	3.1e-06	2.9e-06	1.1e-06	1.5e-05	4e-06	1e-06	3.9e-06	2e-06	1.6e-06	7.6e-07	1e-05	2.2e-06	52	10	3	6	2	7	4	4.2	0.0024	0.004
Arid3c	Other	4.9e-07	0	4.8e-07	3.1e-07	1.1e-06	1.5e-06	4.7e-07	3.2e-07	0	4.8e-07	2.4e-07	1.1e-06	1.4e-06	4.7e-07	4	0	1	2	1	2	1	4.8	0.9	0.95
Arid4a	Other	2e-05	1.7e-05	1.3e-05	1.1e-05	1.2e-05	2.2e-05	4.1e-05	2.5e-06	5.2e-06	3.8e-06	2.7e-06	7.2e-06	5.3e-06	1.1e-05	267	20	20	27	4	23	21	4.5	2.8e-16	7.7e-16
Arid4b	Other	2.2e-05	2.8e-05	2.3e-05	3.1e-05	2.1e-05	4.2e-05	7.9e-05	2.5e-06	7.9e-06	6.3e-06	5.6e-06	1e-05	7.8e-06	1.5e-05	264	23	32	56	7	38	39	4.8	0.001	0.0017
Arid5a	Other	5.8e-07	0	3.1e-07	4.9e-07	0	0	0	2.2e-07	0	3.1e-07	4.9e-07	0	0	0	11	0	1	1	0	0	0	2.5	0.23	0.3
Arid5b	Other	7e-06	1.1e-06	0	4.6e-06	1.1e-06	2.1e-06	4.9e-06	1.4e-06	1.1e-06	0	2.2e-06	1.1e-06	1.3e-06	3.5e-06	120	1	0	6	1	3	2	3.8	1.1e-19	3.3e-19
Arih1	Other	0.00064	0.00049	0.00017	0.00016	0.00012	8.6e-05	8.7e-05	1.2e-05	3.7e-05	1.7e-05	1.2e-05	2.3e-05	1.1e-05	1.3e-05	1865	166	143	251	43	99	62	2.6	0	0
Arih2	Other	2.2e-05	4.1e-05	2.5e-05	2.1e-05	2.7e-05	2.4e-05	2.6e-05	1.7e-06	1.3e-05	7.5e-06	4.2e-06	1.1e-05	6.2e-06	8.1e-06	322	26	22	44	13	27	17	3.9	6.5e-18	1.8e-17
Arl1	Other	0.00013	0.00013	0.00014	0.00019	0.0001	0.00014	0.0001	4.6e-06	1.5e-05	1.5e-05	1.4e-05	1.8e-05	1.6e-05	1.5e-05	1143	94	127	257	43	126	64	3.9	9.2e-43	4.5e-42
Arl10	Other	3e-07	4.3e-07	0	0	0	0	0	1.3e-07	4.3e-07	0	0	0	0	0	8	1	0	0	0	0	0	1.6	0.22	0.29
Arl13b	Other	3.6e-06	8.9e-06	7.9e-06	9.8e-06	1.1e-05	1e-05	1.1e-05	7.1e-07	5.6e-06	3.9e-06	2.9e-06	6e-06	3.2e-06	4.2e-06	55	6	6	16	5	13	8	4.4	0.87	0.94
Arl14	Other	6.4e-06	1.1e-05	1.7e-05	3.3e-05	2.2e-05	8.6e-05	9.1e-05	1.2e-06	4.6e-06	6.7e-06	8.2e-06	7.8e-06	1.8e-05	1.5e-05	92	10	13	36	12	59	53	5.5	3.7e-16	9.9e-16
Arl14ep	Other	7.7e-06	6.3e-06	3.1e-06	2.4e-06	0	3.4e-06	0	1.4e-06	3.6e-06	1.6e-06	1.8e-06	0	3.4e-06	0	116	6	4	4	0	1	0	2.6	1.3e-18	3.7e-18
Arl15	Other	2.2e-06	1e-05	9.3e-06	5.7e-06	4.8e-06	4.5e-06	8.6e-07	4.9e-07	5.6e-06	4.5e-06	1.6e-06	3.5e-06	3.5e-06	8.6e-07	36	10	10	19	2	3	1	3.5	0.00035	0.00062
Arl16	Other	6.3e-06	6.4e-06	7.4e-06	5.2e-06	5.7e-06	7.5e-06	3.9e-06	9.1e-07	2.4e-06	3.2e-06	1.5e-06	4.8e-06	3.6e-06	2.8e-06	108	8	7	17	2	6	2	3.8	7.8e-08	1.6e-07
Arl2	Other	1.9e-05	1.1e-05	1.3e-05	1.6e-05	6.3e-06	2.2e-05	7.3e-06	1.7e-06	4.2e-06	5e-06	3.8e-06	4.1e-06	8.8e-06	3.2e-06	294	14	14	31	4	17	7	3.8	2e-29	7.4e-29
Arl2bp	Other	3.2e-05	2.1e-05	7.1e-06	1.5e-05	1.2e-05	6.7e-06	9.8e-06	2.2e-06	6.5e-06	2.6e-06	5e-06	7.7e-06	3.5e-06	4.5e-06	443	23	13	23	4	6	8	3.1	1.7e-70	1.4e-69
Arl3	Other	2.2e-06	3.9e-07	6.5e-07	2.3e-06	1.2e-06	6.4e-07	3.3e-06	4.4e-07	3.9e-07	6.5e-07	1.2e-06	1.2e-06	6.4e-07	3.3e-06	48	1	1	6	1	1	1	4.4	4.8e-05	8.9e-05
Arl4a	Other	3.2e-05	6.8e-05	9.5e-05	9.1e-05	5.5e-05	9.9e-05	0.00016	2.1e-06	9.9e-06	1.6e-05	9.9e-06	1.5e-05	1.3e-05	2.6e-05	424	63	76	139	20	85	78	4.7	0.002	0.0033
Arl4c	Other	9.8e-07	0	0	0	1.5e-06	0	0	4e-07	0	0	0	1.5e-06	0	0	12	0	0	0	1	0	0	3.4	0.055	0.082
Arl4d	Other	3.7e-06	9.9e-06	7.3e-06	1.1e-05	3.5e-06	6.5e-06	4.1e-06	6.9e-07	5e-06	4e-06	3.2e-06	3.5e-06	2.8e-06	2.9e-06	66	7	7	16	1	8	2	3.8	0.011	0.018
Arl5a	Enterocyte	8.8e-05	7.5e-05	0.00015	0.00011	9.3e-05	9.6e-05	0.00014	1e-05	1.9e-05	3.1e-05	2e-05	4e-05	2e-05	4.8e-05	251	25	41	54	10	34	26	4.2	0.00057	0.00099
Arl5b	Other	5.9e-06	2.8e-06	6e-06	6.3e-06	9.1e-06	1.9e-05	2.4e-05	1e-06	2e-06	3.1e-06	1.8e-06	6.4e-06	5.6e-06	8.1e-06	79	2	5	19	3	19	15	5.2	0.036	0.055
Arl6	Other	7.3e-07	0	0	0	0	0	0	2.6e-07	0	0	0	0	0	0	13	0	0	0	0	0	0	1	0.023	0.036
Arl6ip1	Other	0.00016	0.00018	0.00029	0.00025	0.00018	0.00019	9.9e-05	5.6e-06	2e-05	2.5e-05	1.6e-05	2.9e-05	2.1e-05	1.5e-05	1162	111	175	293	52	142	55	3.8	3e-41	1.4e-40
Arl6ip4	Other	4e-05	2e-05	2e-05	2.5e-05	1e-05	1.7e-05	2.6e-05	2.6e-06	4.9e-06	7.6e-06	6.8e-06	5.3e-06	4.4e-06	1e-05	549	28	21	37	6	19	12	3.6	2.4e-75	2e-74
Arl6ip5	Other	1.4e-05	2.1e-05	1.7e-05	9.5e-06	5.4e-06	4.4e-06	4.3e-06	1.2e-06	6.1e-06	6.3e-06	2.5e-06	3.9e-06	2.4e-06	2.3e-06	243	23	13	18	2	4	4	3	7.8e-31	3.1e-30
Arl6ip6	Other	1.1e-05	8e-06	1.1e-05	5.5e-06	5.8e-06	2.7e-06	3.5e-06	1.1e-06	3.3e-06	3.9e-06	1.9e-06	5.8e-06	1.6e-06	3.5e-06	199	9	12	13	1	5	1	3.2	2.2e-26	7.6e-26
Arl8a	Other	1e-05	1.5e-05	3.1e-05	2e-05	2.9e-05	2.6e-05	2.2e-05	1.4e-06	3.8e-06	8.8e-06	4.2e-06	1.2e-05	7.1e-06	7e-06	141	23	31	44	9	25	14	4.4	0.018	0.029
Arl8b	Other	2.7e-05	2.6e-05	3.8e-05	3.3e-05	3.6e-05	2.3e-05	3.1e-05	2e-06	5.9e-06	7.6e-06	5.8e-06	2e-05	6.2e-06	9.4e-06	417	28	43	70	11	28	17	4	4.2e-24	1.4e-23
Armc1	Other	2.3e-05	3e-05	2.2e-05	1.9e-05	5.9e-05	1.2e-05	2.6e-07	1.9e-06	1e-05	7.7e-06	3.6e-06	2.3e-05	3.9e-06	2.6e-07	336	22	27	39	11	13	1	3.6	1.1e-32	4.6e-32
Armc10	Other	2.9e-05	1.5e-05	3.2e-06	3.6e-06	2.2e-06	1.6e-07	8.3e-06	2.1e-06	4.6e-06	1.8e-06	1.5e-06	2.2e-06	1.6e-07	5.3e-06	430	18	4	11	1	1	3	2.5	3.5e-88	3.5e-87
Armc2	Other	7.2e-07	2.2e-06	6.2e-06	3.1e-06	3.5e-06	1.6e-06	5.7e-07	2.2e-07	1.4e-06	3.4e-06	2e-06	3.5e-06	1.1e-06	5.7e-07	15	4	4	3	1	2	1	3.8	0.33	0.43
Armc5	Other	1.4e-05	1.1e-05	1.1e-05	9.8e-06	3e-05	2.3e-05	1e-05	1.3e-06	3.8e-06	5.6e-06	2.7e-06	1.2e-05	1e-05	4.1e-06	231	12	11	26	9	16	9	4.3	9.6e-18	2.7e-17
Armc6	Other	7.3e-06	2.1e-06	1.4e-06	4e-07	0	2.8e-07	4.4e-06	8.4e-07	1.4e-06	7.4e-07	2.2e-07	0	2.8e-07	3.9e-06	137	3	4	4	0	1	2	3.1	2e-23	6.7e-23
Armc7	Other	4e-06	4.2e-06	1.7e-06	7.5e-06	0	3.4e-06	4.7e-06	1e-06	2.4e-06	1.2e-06	3e-06	0	2.3e-06	3e-06	59	5	2	8	0	3	3	3.9	0.00015	0.00027
Armc8	Other	2.2e-05	2.3e-05	2.2e-05	2.8e-05	1.4e-05	1.8e-05	1.9e-05	1.6e-06	5.4e-06	4.5e-06	5.1e-06	6.7e-06	4.5e-06	8.2e-06	359	25	31	58	6	24	12	3.8	5.4e-24	1.8e-23
Armc9	Other	6.2e-06	4.5e-06	2.5e-06	1.2e-05	3.5e-06	1.1e-05	9.9e-06	2e-06	1.5e-06	9.9e-07	2.6e-06	1.7e-06	4.1e-06	4.2e-06	63	10	9	31	5	14	8	4.5	0.081	0.12
Armcx1	Other	1.6e-07	0	0	0	0	0	0	7.8e-08	0	0	0	0	0	0	5	0	0	0	0	0	0	1	0.47	0.56
Armcx3	Other	8.9e-07	0	0	5.4e-07	0	1.3e-07	0	3.2e-07	0	0	4.5e-07	0	1.3e-07	0	13	0	0	2	0	1	0	2.4	0.19	0.25
Armt1	Other	1.2e-05	1.1e-05	4.8e-06	1.7e-05	1.4e-05	7.2e-06	1.1e-05	1.2e-06	6.2e-06	2.3e-06	5.1e-06	8.2e-06	2.8e-06	5.1e-06	223	7	10	24	5	9	7	4	1.6e-22	5e-22
Arnt	Other	8.3e-06	8.2e-06	9.1e-06	9.9e-06	1.5e-06	4.3e-06	4e-06	1.1e-06	2.5e-06	2.9e-06	2.4e-06	1.5e-06	1.8e-06	3e-06	148	15	15	24	1	7	3	3.4	3.9e-11	8.9e-11
Arnt2	Other	5e-07	0	1.9e-07	2.1e-06	0	4.5e-06	2.2e-06	2.3e-07	0	1.9e-07	2e-06	0	2.9e-06	1.2e-06	9	0	1	2	0	6	5	5.5	0.058	0.087
Arntl	Other	1.3e-05	7.2e-06	5.3e-06	7e-06	1.5e-05	1.3e-05	1.1e-05	1.5e-06	3.6e-06	2.7e-06	2.8e-06	5.7e-06	4e-06	4.7e-06	196	9	6	10	11	16	9	4.2	1.4e-18	3.9e-18
Arntl2	Other	4.4e-07	0	0	0	0	0	0	2.7e-07	0	0	0	0	0	0	5	0	0	0	0	0	0	1	0.47	0.56
Arpc1a	Other	6.9e-05	6.3e-05	7.2e-05	6.9e-05	6.7e-05	4.3e-05	3.5e-05	3.4e-06	9.4e-06	1.1e-05	8.3e-06	1.6e-05	7.2e-06	7.9e-06	825	63	75	132	27	52	32	3.7	4.5e-55	2.8e-54
Arpc1b	Other	0.00019	0.00021	0.0002	0.00024	0.00017	0.00027	0.00025	5.9e-06	2e-05	1.9e-05	1.7e-05	2.8e-05	2.2e-05	2.6e-05	1370	122	144	287	51	189	130	4.2	8.7e-24	2.9e-23
Arpc2	Other	0.00031	0.00041	0.00047	0.00053	0.00036	0.00049	0.00051	7.9e-06	2.8e-05	3.2e-05	2.5e-05	4.8e-05	3.3e-05	3.7e-05	1556	168	239	432	82	267	212	4.2	4.1e-11	9.3e-11
Arpc3	Other	0.00013	0.00017	0.00017	0.00013	9.4e-05	9.7e-05	7.9e-05	5.1e-06	2.7e-05	2.1e-05	1.1e-05	2.1e-05	1.3e-05	1.4e-05	1163	110	126	196	35	90	55	3.6	1.5e-67	1.1e-66
Arpc4	Other	0.00014	0.00018	0.00019	0.00018	0.00016	0.00023	0.00018	4.6e-06	2.3e-05	1.9e-05	1.3e-05	2.7e-05	2.2e-05	2.3e-05	1171	120	136	241	49	176	97	4.2	2.4e-19	7.1e-19
Arpc5	Other	0.00018	0.00023	0.0003	0.00025	0.00018	0.00024	0.00021	5.5e-06	2e-05	2.4e-05	1.5e-05	3.3e-05	2.1e-05	2.2e-05	1263	134	190	313	57	173	108	4	3.8e-20	1.1e-19
Arpc5l	Other	4.4e-05	2.9e-05	2.6e-05	3e-05	2e-05	2.5e-05	1.5e-05	2.9e-06	7.1e-06	5.9e-06	5.5e-06	7.4e-06	8e-06	4.7e-06	582	40	32	60	11	23	14	3.5	5.9e-64	4.2e-63
Arpin	Other	3.6e-05	4.7e-05	4.4e-05	5.2e-05	3.3e-05	2.2e-05	2.2e-05	2.1e-06	8.3e-06	7.5e-06	7e-06	9.8e-06	5.6e-06	8.7e-06	525	53	52	98	17	27	11	3.6	1e-37	4.6e-37
Arpp19	Other	0.00017	0.00018	0.00012	9.7e-05	7.1e-05	9.6e-05	8.5e-05	5.3e-06	2.6e-05	1.3e-05	9.4e-06	1.5e-05	1.3e-05	1.4e-05	1276	101	104	163	32	90	56	3.4	6.3e-112	8.4e-111
Arpp21	Other	1.9e-06	6e-06	4e-06	2e-06	1.5e-05	3.6e-06	4.9e-06	5.3e-07	2.4e-06	2e-06	8.6e-07	8e-06	2.6e-06	3e-06	24	8	6	6	5	3	3	4.4	0.014	0.022
Arrb1	Other	2.4e-05	1.8e-05	2.4e-05	3.8e-05	4.2e-05	4.1e-05	2.3e-05	1.9e-06	4.5e-06	6.4e-06	7.4e-06	1.4e-05	8.1e-06	6e-06	356	25	29	65	15	44	20	4.3	3.6e-13	8.8e-13
Arrb2	Other	4e-06	2.6e-07	3.2e-06	1.2e-06	5.7e-06	4.7e-06	0	1.2e-06	2.6e-07	1.5e-06	7.1e-07	5.7e-06	3e-06	0	53	1	6	3	1	4	0	4	4.6e-05	8.4e-05
Arrdc1	Other	3e-05	3.2e-05	1.7e-05	2.5e-05	2.2e-05	2.4e-05	3.8e-05	2.6e-06	9.5e-06	4.4e-06	7.6e-06	8.8e-06	5.3e-06	9.1e-06	380	24	20	45	9	31	26	4.1	3.2e-25	1.1e-24
Arrdc2	Other	5.7e-06	7.6e-07	5.6e-06	2.1e-06	7.7e-06	8.2e-06	6.4e-06	1.4e-06	4.5e-07	3e-06	9.3e-07	5.2e-06	3.2e-06	2.7e-06	62	3	6	7	4	11	7	4.5	0.086	0.12
Arrdc3	Other	3.3e-06	9e-06	1.6e-06	1.7e-06	0	3.6e-07	4.1e-06	1e-06	5.3e-06	1.2e-06	1e-06	0	2.6e-07	4.1e-06	46	5	2	3	0	2	1	3.2	8.6e-05	0.00016
Arrdc4	Other	2.5e-05	1.8e-05	2e-05	1.5e-05	1.5e-05	2.9e-05	8.5e-05	2.1e-06	5.8e-06	8.5e-06	3.4e-06	8.3e-06	7.8e-06	1.7e-05	353	22	15	34	5	24	40	4.9	6.6e-26	2.3e-25
Arsa	Other	6.7e-06	8.8e-06	9.4e-06	1.8e-05	9.6e-06	1.3e-05	4.9e-06	1.1e-06	3.4e-06	3.8e-06	3.5e-06	5.8e-06	5.7e-06	2.9e-06	105	11	12	36	5	10	3	4.1	0.0001	0.00018
Arsb	Other	6e-06	1.3e-06	2.6e-06	1.2e-07	6.7e-07	8.1e-07	0	8e-07	9.2e-07	1.9e-06	1.2e-07	6.7e-07	5.7e-07	0	104	2	2	1	1	2	0	2.2	1.4e-18	3.9e-18
Arsg	Other	1.9e-06	1.7e-06	4.6e-06	7.3e-06	1.8e-06	5.6e-06	0	4e-07	8.8e-07	1.6e-06	2.9e-06	1.3e-06	2.2e-06	0	32	4	9	14	2	8	0	4	0.1	0.14
Arsk	Other	3.1e-06	1.4e-06	0	2.3e-06	0	2.6e-06	0	7.7e-07	8.5e-07	0	1.1e-06	0	1.6e-06	0	63	3	0	6	0	3	0	3.3	5.9e-08	1.2e-07
Art2aps	Other	7.7e-07	2.6e-06	0	1.1e-06	0	0	2.6e-06	2.9e-07	2.6e-06	0	6.1e-07	0	0	2.6e-06	12	1	0	4	0	0	1	4	0.33	0.43
Art3	Other	2.9e-07	0	0	0	0	0	0	2.9e-07	0	0	0	0	0	0	1	0	0	0	0	0	0	1	0.98	0.98
Art5	Other	8.7e-08	0	0	0	0	0	0	5.3e-08	0	0	0	0	0	0	3	0	0	0	0	0	0	1	0.76	0.83
Arv1	Other	3.7e-06	8.2e-07	9.4e-07	2.3e-06	0	0	0	8.9e-07	8.2e-07	9.4e-07	1.2e-06	0	0	0	53	1	1	5	0	0	0	2.2	1.1e-07	2.2e-07
Arvcf	Other	5.9e-06	2.7e-06	1.1e-06	1.7e-06	0	1.7e-07	0	9.6e-07	1.6e-06	6.3e-07	1.1e-06	0	1.7e-07	0	100	4	4	3	0	1	0	1.9	5e-16	1.3e-15
Arx	Other	5e-07	3.1e-06	0	4.5e-07	0	0	0	2.3e-07	3.1e-06	0	4.5e-07	0	0	0	6	1	0	1	0	0	0	2.1	0.56	0.66
As3mt	Other	5.4e-05	6.9e-05	5.8e-05	4e-05	2.3e-05	1.7e-05	1.2e-05	3.3e-06	1.1e-05	8.1e-06	6.3e-06	7.8e-06	5.4e-06	5e-06	620	62	67	77	10	15	7	3	1.1e-67	8.1e-67
Asah1	Other	1.8e-05	2.9e-05	3.2e-05	2.3e-05	1.8e-05	1.9e-05	1.2e-05	1.9e-06	5.9e-06	7.1e-06	4.4e-06	9.1e-06	5.3e-06	4.2e-06	256	36	35	47	6	24	13	3.6	1.2e-12	2.9e-12
Asah2	Enterocyte	0.00011	0.00051	0.0013	0.0016	0.0017	0.0015	0.001	1.5e-05	8.1e-05	0.00011	8.4e-05	0.00023	0.00011	0.00011	169	80	201	405	85	268	147	4.7	2.8e-241	1e-239
Asap1	Enterocyte	3.2e-05	1.2e-05	2.1e-05	3.3e-05	0.0002	0.00017	0.00081	1.2e-05	8e-06	9.2e-06	9.3e-06	9.4e-05	3.8e-05	0.00017	45	3	7	20	7	41	85	6.2	1.1e-58	7.2e-58
Asap2	Enterocyte	7.2e-05	7.8e-05	7.7e-05	5.5e-05	0.00011	0.00013	0.00028	1.1e-05	2.4e-05	2e-05	1.2e-05	4.1e-05	3.1e-05	5e-05	173	18	30	46	17	41	58	5	0.008	0.013
Asb1	Other	2.1e-06	3.3e-06	1.2e-06	8.2e-07	5.6e-06	2.9e-07	0	6.2e-07	3.3e-06	1.2e-06	4.5e-07	4.7e-06	2.9e-07	0	31	1	1	4	3	1	0	3.4	0.0071	0.011
Asb13	Other	6.4e-06	8.1e-06	7.9e-06	2.4e-05	8e-06	1.5e-05	3.9e-06	9.2e-07	3.6e-06	2.6e-06	5.3e-06	5.2e-06	7.4e-06	2.5e-06	99	9	14	39	4	10	3	4.1	6.5e-05	0.00012
Asb16	Other	1e-06	0	0	0	0	0	0	2.5e-07	0	0	0	0	0	0	25	0	0	0	0	0	0	1	8.7e-05	0.00016
Asb2	Other	4.2e-06	0	0	0	0	0	0	1.9e-06	0	0	0	0	0	0	6	0	0	0	0	0	0	1	0.35	0.44
Asb3	Other	2.6e-06	7.4e-06	0	3.9e-06	0	5.9e-06	4.4e-06	5.5e-07	4.4e-06	0	1.4e-06	0	3e-06	2.6e-06	39	4	0	10	0	5	3	4.1	0.031	0.047
Asb4	Other	2.4e-07	0	0	0	0	0	0	1.6e-07	0	0	0	0	0	0	5	0	0	0	0	0	0	1	0.47	0.56
Asb5	Other	0	1.3e-06	0	0	0	0	0	0	1.3e-06	0	0	0	0	0	0	1	0	0	0	0	0	2	0.0052	0.0084
Asb6	Other	7.5e-06	4.5e-06	3.5e-06	4.6e-06	1.3e-05	1.3e-05	1.4e-05	8.9e-07	1.7e-06	2.5e-06	2.1e-06	6.4e-06	6.3e-06	5.2e-06	122	9	4	8	7	9	9	4.8	5e-09	1.1e-08
Asb7	Other	1.1e-05	1.7e-05	1.2e-05	7.7e-06	3.1e-06	6.4e-06	4.5e-06	1.4e-06	7.8e-06	5.2e-06	2.4e-06	2.8e-06	5.1e-06	2.1e-06	171	14	11	17	2	5	5	3.2	1e-16	2.9e-16
Asb8	Other	1.9e-05	2.6e-05	2e-05	1.6e-05	1.4e-05	9.4e-06	7.3e-06	1.6e-06	8.2e-06	5.7e-06	4.4e-06	6.5e-06	3.4e-06	3.9e-06	307	26	25	33	7	11	5	3.3	1.6e-29	5.9e-29
Ascc1	Other	2e-05	7.9e-06	1.5e-05	8.5e-06	1.2e-05	6.2e-06	1e-05	1.4e-06	2.9e-06	4.2e-06	2.2e-06	6.5e-06	3.6e-06	4.5e-06	327	11	16	24	6	5	7	3.6	1.6e-43	8e-43
Ascc2	Other	2.3e-05	4.7e-05	2.1e-05	1.8e-05	1.9e-05	4.2e-05	5.3e-05	1.7e-06	2.4e-05	5.2e-06	4e-06	1.1e-05	1.2e-05	1.2e-05	370	21	25	38	6	31	26	4.3	6.2e-25	2.1e-24
Ascc3	Other	7.8e-06	1.6e-05	1.2e-05	8.5e-06	1e-05	2.2e-05	2.6e-05	8.7e-07	8.5e-06	4.9e-06	2.6e-06	7.2e-06	6.9e-06	7.6e-06	135	10	13	15	2	19	17	4.6	8.7e-05	0.00016
Ascl2	Other	1.3e-05	0	0	7.9e-08	0	2.2e-07	8.5e-07	1.3e-06	0	0	7.9e-08	0	2.2e-07	6.6e-07	186	0	0	1	0	1	2	1.4	1.9e-41	9.1e-41
Asf1a	Other	1.8e-05	3.8e-06	1.2e-05	6.7e-06	4.4e-06	2.1e-06	5.2e-06	1.7e-06	1.6e-06	7.8e-06	2.4e-06	2.2e-06	1.5e-06	3.1e-06	284	6	8	11	5	3	5	3	7e-47	3.7e-46
Asf1b	Other	1.9e-05	1e-06	0	5.9e-08	0	1.4e-06	4.7e-06	1.6e-06	7.5e-07	0	5.9e-08	0	1.4e-06	3.7e-06	304	2	0	1	0	1	2	2.4	2.5e-71	2e-70
Asgr1	Other	3e-08	6.3e-07	0	0	0	0	0	3e-08	6.3e-07	0	0	0	0	0	1	1	0	0	0	0	0	2	0.19	0.25
Asgr2	Other	0	0	1.1e-06	0	0	0	0	0	0	1.1e-06	0	0	0	0	0	0	1	0	0	0	0	3	0.11	0.16
Ash1l	Other	2.8e-05	1.3e-05	2.4e-05	1.6e-05	2.3e-05	2.8e-05	2.5e-05	1.9e-06	4.7e-06	9.2e-06	3.3e-06	9.1e-06	6.7e-06	7.7e-06	405	18	23	39	9	26	14	4.1	7.7e-38	3.5e-37
Ash2l	Other	3.7e-05	3.1e-05	3.6e-05	5.3e-05	1.7e-05	1e-05	9.3e-06	3.2e-06	8.3e-06	9.9e-06	8.7e-06	6.4e-06	2.7e-06	4.9e-06	487	32	39	85	9	17	5	3.3	7e-46	3.7e-45
Asic1	Other	1e-07	6.4e-07	1e-07	1.6e-06	0	5.2e-07	0	7.5e-08	6.4e-07	1e-07	1.1e-06	0	5.2e-07	0	2	1	1	4	0	1	0	3.8	0.18	0.25
Asic2	Other	2.8e-08	0	0	0	0	0	0	2.8e-08	0	0	0	0	0	0	1	0	0	0	0	0	0	1	0.98	0.98
Asic3	Other	2e-07	1.7e-07	0	0	0	1.2e-06	0	1.7e-07	1.7e-07	0	0	0	1.2e-06	0	2	1	0	0	0	1	0	4.9	0.5	0.6
Asl	Other	2.4e-05	3.7e-05	1.6e-05	2.2e-05	3.9e-05	3.5e-05	2.4e-05	1.8e-06	1.2e-05	5.5e-06	5.6e-06	1.3e-05	8.4e-06	8.5e-06	375	30	21	33	14	27	11	4.1	3e-32	1.2e-31
Asna1	Other	3.9e-05	5.2e-05	2.8e-05	2.9e-05	3.2e-05	3.9e-05	2.4e-05	3e-06	1.2e-05	7.1e-06	6.4e-06	1.4e-05	1.2e-05	8.3e-06	502	42	27	45	10	23	9	3.7	4.4e-55	2.7e-54
Asns	Other	4e-05	2.9e-05	1.1e-05	1.3e-05	2.4e-06	5.8e-06	2.2e-06	2.9e-06	7.2e-06	3.5e-06	3.9e-06	1.7e-06	2.5e-06	1.4e-06	516	30	17	24	2	9	3	2.4	1.7e-88	1.7e-87
Aspa	Enterocyte	8.5e-05	0.00036	0.0012	0.0011	0.0011	0.00082	0.00039	1.3e-05	7.4e-05	0.00011	6.4e-05	0.00016	8.8e-05	8.4e-05	133	60	192	336	68	167	43	4.3	9.6e-199	2.8e-197
Aspdh	Other	4.1e-07	2e-06	0	8.7e-07	0	0	0	3.2e-07	2e-06	0	8.7e-07	0	0	0	3	1	0	1	0	0	0	2.4	0.66	0.76
Aspg	Other	6.4e-06	1.5e-06	2.6e-06	4.4e-06	2.5e-06	6.6e-07	2.1e-06	1.2e-06	1.2e-06	1.8e-06	2.3e-06	1.8e-06	6.6e-07	1.5e-06	96	2	3	7	2	1	2	3.3	1.8e-12	4.4e-12
Asph	Other	1.6e-05	1.1e-05	8.9e-06	5.6e-06	2.8e-06	2.8e-06	4.6e-06	2.2e-06	7.6e-06	3.7e-06	1.6e-06	2.8e-06	1.5e-06	3.3e-06	202	4	11	17	1	6	3	2.9	4.3e-26	1.5e-25
Aspm	Enterocyte	4.7e-05	0	0	0	0	0	1.3e-05	7e-06	0	0	0	0	0	1.3e-05	136	0	0	0	0	0	1	2.3	1.2e-30	4.8e-30
Asprv1	Other	7.9e-08	5e-07	0	4.4e-06	6.1e-06	4.4e-06	5.5e-07	6.3e-08	3.9e-07	0	2.2e-06	5.6e-06	3.9e-06	5.5e-07	2	2	0	6	2	3	1	5	0.0091	0.015
Aspscr1	Other	3.4e-05	3.9e-05	5.1e-05	4.5e-05	0.00012	8e-05	5.9e-05	2.9e-06	1.1e-05	1.1e-05	6.6e-06	3.4e-05	1.4e-05	1.1e-05	415	38	51	82	27	61	38	4.5	6.8e-06	1.3e-05
Asrgl1	Other	4.5e-06	0	2.9e-06	2.5e-06	8.9e-06	6.5e-07	7.5e-06	9.6e-07	0	2.6e-06	1.5e-06	6.5e-06	6.5e-07	4.4e-06	61	0	2	3	2	1	5	4.6	6.5e-07	1.3e-06
Ass1	Other	5e-06	5.4e-07	0	0	8.1e-06	1.4e-06	0	8.3e-07	5.4e-07	0	0	8.1e-06	1.4e-06	0	73	1	0	0	1	1	0	3.7	4.9e-14	1.2e-13
Aste1	Other	8.3e-06	7.4e-06	1.1e-05	6.4e-06	9.5e-07	3.1e-06	3.8e-06	1.4e-06	2.9e-06	5e-06	2.2e-06	9.5e-07	3.1e-06	3.3e-06	132	11	9	14	1	1	2	3.2	1.8e-14	4.6e-14
Astn2	Other	8.1e-08	0	1.5e-06	8.1e-07	0	1.6e-06	1.1e-06	4.8e-08	0	1.5e-06	7e-07	0	1.6e-06	9.6e-07	3	0	1	2	0	1	2	4.9	0.8	0.87
Asun	Other	1.5e-05	3.4e-06	4.6e-06	3.8e-06	6.6e-06	2e-06	2.2e-06	1.1e-06	1.4e-06	1.7e-06	1.2e-06	4.8e-06	1.6e-06	1.6e-06	275	7	9	13	3	2	2	3	3.7e-46	2e-45
Asxl1	Other	1.9e-05	1.5e-05	5.5e-06	7.5e-06	1.4e-05	1.1e-05	7.2e-06	1.7e-06	7.6e-06	2.2e-06	2.8e-06	6.7e-06	4.8e-06	3.4e-06	293	11	13	13	5	10	8	3.6	6e-39	2.8e-38
Asxl2	Other	1.9e-05	8.1e-06	2.5e-05	2.1e-05	2.1e-05	1.7e-05	3.9e-05	1.8e-06	3.1e-06	8.3e-06	5.1e-06	8.5e-06	4.6e-06	1.2e-05	261	11	21	38	9	19	19	4.5	4.8e-14	1.2e-13
Asxl3	Other	1.3e-07	0	0	0	0	0	0	7.8e-08	0	0	0	0	0	0	3	0	0	0	0	0	0	1	0.76	0.83
Atad1	Other	3.7e-05	3.4e-05	4.4e-05	2.5e-05	2.2e-05	1.9e-05	9.9e-06	2.2e-06	8.3e-06	8.3e-06	5.1e-06	8.5e-06	6.3e-06	4.9e-06	547	38	49	49	12	17	8	3.3	1.7e-60	1.2e-59
Atad2	Other	2.2e-05	0	2.9e-07	1.1e-06	7.3e-06	1.7e-06	2.7e-06	1.9e-06	0	2.9e-07	5.6e-07	7.3e-06	1.2e-06	2.5e-06	326	0	1	4	1	2	2	2.6	1.8e-74	1.5e-73
Atad2b	Other	7.5e-06	7e-06	1.6e-05	7.7e-06	2.1e-05	1.7e-05	2.1e-05	1e-06	2.6e-06	4.8e-06	2.4e-06	9.7e-06	4.6e-06	7.4e-06	127	9	16	16	9	16	13	4.7	0.004	0.0066
Atad3a	Other	5.5e-05	1.8e-05	1.8e-05	6.8e-06	1.5e-06	3.1e-07	4.2e-07	3.1e-06	5.5e-06	6.5e-06	2.6e-06	1.5e-06	3.1e-07	4.2e-07	669	19	18	15	1	1	1	1.8	4.2e-148	8.1e-147
Atad3aos	Other	4.2e-07	0	0	0	0	0	0	1.9e-07	0	0	0	0	0	0	9	0	0	0	0	0	0	1	0.12	0.17
Atad5	Other	4.4e-06	1.5e-06	6.1e-07	1.1e-06	4.1e-06	5.2e-07	1.3e-06	8e-07	1e-06	6.1e-07	8.4e-07	3.8e-06	3.7e-07	1.3e-06	74	3	1	2	2	2	1	3.4	2.2e-10	5e-10
Atat1	Other	3.6e-06	2.1e-06	6.8e-06	7.3e-06	9.3e-06	3.9e-06	1.6e-05	7.7e-07	1.1e-06	2.7e-06	2.4e-06	6.6e-06	1.8e-06	7e-06	55	5	8	14	3	5	8	4.9	0.55	0.65
Atcay	Other	3.7e-08	0	0	0	0	0	0	3.7e-08	0	0	0	0	0	0	1	0	0	0	0	0	0	1	0.98	0.98
Atcayos	Other	2.7e-06	8.4e-06	0	3.9e-06	5.3e-06	1.4e-06	3e-05	1.3e-06	5.3e-06	0	2.2e-06	3.8e-06	1.4e-06	8e-06	6	3	0	5	2	1	16	5.4	1.4e-11	3.3e-11
Atf1	Other	1.5e-05	6.8e-06	1.7e-05	1.3e-05	4.1e-06	2.7e-05	9.8e-06	1.5e-06	2.5e-06	5.2e-06	3.5e-06	1.9e-06	7.1e-06	4.2e-06	236	11	21	27	5	20	9	4.1	3.2e-16	8.7e-16
Atf2	Other	1.6e-05	1.5e-05	2.5e-05	2.4e-05	3e-05	1.3e-05	1.2e-05	1.7e-06	5.5e-06	6.6e-06	4.7e-06	1.5e-05	3.5e-06	4.8e-06	233	20	26	44	8	19	8	3.9	4.1e-11	9.4e-11
Atf3	Enterocyte	0.00027	0.00013	3.1e-05	7e-05	9.8e-05	0.00016	0.0012	1.8e-05	4.1e-05	1.4e-05	2e-05	4.3e-05	2.8e-05	0.00013	584	28	10	32	8	57	135	5.5	1.3e-70	9.8e-70
Atf4	Other	0.00021	0.00022	0.00017	0.0002	0.00021	0.00016	0.00018	6.4e-06	1.9e-05	1.4e-05	1.5e-05	3.3e-05	1.7e-05	2e-05	1367	128	153	252	60	133	103	3.9	4.8e-51	2.8e-50
Atf5	Other	9.5e-06	7.9e-06	1e-05	1e-06	2.2e-06	2.4e-07	3.1e-06	1e-06	2.6e-06	4e-06	5.8e-07	2.2e-06	2.4e-07	2e-06	168	14	9	4	1	1	3	2.8	3.3e-25	1.1e-24
Atf6	Other	2.1e-05	1.7e-05	6.6e-06	1.3e-05	2.2e-05	1.5e-05	2.5e-05	1.9e-06	3.9e-06	3.8e-06	3.4e-06	1e-05	4.2e-06	7.1e-06	307	25	8	28	6	21	16	4.2	2.1e-28	7.9e-28
Atf6b	Other	1.2e-05	9.5e-06	1.1e-05	2.5e-06	5.3e-06	1.5e-06	5.7e-07	1.1e-06	3.4e-06	4.2e-06	1.4e-06	4.6e-06	1.2e-06	5.7e-07	222	12	10	6	2	2	1	2.7	4.6e-36	2e-35
Atf7ip	Other	2.5e-05	1.9e-05	3.9e-05	2.2e-05	2.1e-05	3e-05	4.4e-05	2.6e-06	6.2e-06	9.3e-06	4.9e-06	7.1e-06	6.5e-06	1.2e-05	329	19	34	43	10	30	26	4.3	9e-15	2.3e-14
Atf7ip2	Other	4.8e-07	1.9e-06	0	0	0	0	0	1.7e-07	1.9e-06	0	0	0	0	0	13	1	0	0	0	0	0	1.8	0.043	0.064
Atg10	Other	3.7e-06	1.5e-06	3.9e-06	1e-06	1e-06	1.5e-06	0	6.2e-07	9.7e-07	2e-06	6.8e-07	1e-06	1.1e-06	0	67	3	5	3	1	2	0	2.9	6.7e-08	1.4e-07
Atg101	Other	2e-05	1.1e-05	8.4e-06	1.5e-05	3e-05	8.8e-06	1.2e-05	1.7e-06	3e-06	4.3e-06	3.1e-06	1.4e-05	2.9e-06	6.2e-06	327	17	8	33	9	14	7	3.9	8.9e-37	3.9e-36
Atg12	Other	3.1e-05	4e-05	3.4e-05	4e-05	2e-05	3.5e-05	1.7e-05	2.7e-06	1.5e-05	7.5e-06	6.1e-06	9.7e-06	7.7e-06	6.3e-06	426	35	38	75	10	33	15	3.7	4.6e-25	1.6e-24
Atg13	Other	1.6e-05	1.9e-05	2.3e-05	2.7e-05	3.4e-05	2.1e-05	2.4e-05	1.7e-06	6.2e-06	7.4e-06	5.1e-06	1e-05	5.3e-06	7e-06	240	20	28	53	16	27	18	4.2	2.6e-05	4.8e-05
Atg14	Other	7.6e-06	4.3e-06	5.6e-06	7.7e-06	2.4e-05	5.5e-06	2.4e-05	1.1e-06	1.8e-06	3.5e-06	2.2e-06	1.2e-05	2.3e-06	8e-06	115	8	8	18	7	8	12	4.9	0.00025	0.00045
Atg16l1	Other	1e-05	1.5e-05	8e-06	5.9e-06	1.6e-05	6.9e-06	8.4e-06	1.3e-06	5.5e-06	3.2e-06	2e-06	8.3e-06	4.2e-06	4e-06	168	12	12	12	5	6	6	3.8	1.6e-15	4.2e-15
Atg16l2	Other	1.2e-06	1.4e-06	0	8e-07	0	2.2e-06	0	3.3e-07	1.4e-06	0	6.9e-07	0	1.3e-06	0	20	1	0	2	0	3	0	3.7	0.067	0.099
Atg2a	Other	8e-06	7.4e-06	7e-06	1.4e-05	2.7e-05	2.2e-05	5.9e-05	1.2e-06	2.8e-06	2.3e-06	5.1e-06	1.1e-05	6.6e-06	1.4e-05	151	12	12	20	10	19	35	5.4	0.00018	0.00032
Atg2b	Other	1.5e-05	8e-06	8.1e-06	1.5e-05	2.2e-06	1.6e-06	1.6e-06	2e-06	2.6e-06	3e-06	3.8e-06	1.6e-06	9.5e-07	1.1e-06	237	13	11	33	2	4	2	2.9	1.2e-27	4.2e-27
Atg3	Other	3.1e-05	4.5e-05	4.1e-05	7e-05	3.5e-05	5.9e-05	4.3e-05	2.1e-06	9.8e-06	7.3e-06	8.7e-06	1.4e-05	1.2e-05	9.1e-06	466	41	53	117	11	63	34	4.2	1.2e-12	2.9e-12
Atg4a	Other	3.6e-06	9.8e-06	1.3e-05	1.4e-05	9.8e-07	1.8e-05	6.5e-06	6.3e-07	3.8e-06	3.4e-06	3e-06	9.8e-07	5.9e-06	4.1e-06	67	9	18	34	1	12	5	4.2	0.00084	0.0015
Atg4aps	Other	1.1e-06	6.4e-07	4.8e-06	4.9e-06	0	0	4.2e-06	2.9e-07	5.1e-07	2.4e-06	1.8e-06	0	0	2.2e-06	20	2	6	11	0	0	4	4.2	0.068	0.1
Atg4b	Other	2.2e-05	2.1e-05	2.9e-05	1.3e-05	2.6e-05	1.8e-05	2.5e-05	1.7e-06	4.7e-06	9.8e-06	3.3e-06	1.4e-05	4.6e-06	8.1e-06	362	25	23	32	7	21	11	4	1e-33	4.2e-33
Atg4c	Other	9e-06	8.6e-06	2.4e-05	2.4e-05	3e-05	1.3e-05	1.1e-05	1.1e-06	3.5e-06	6e-06	5.1e-06	1.5e-05	3.2e-06	4.9e-06	130	11	22	42	7	21	8	4.2	0.011	0.017
Atg4d	Other	3e-05	6.5e-05	5.5e-05	7e-05	0.0001	7.7e-05	4.9e-05	2.2e-06	1.1e-05	9.9e-06	8.6e-06	2.6e-05	1.3e-05	1e-05	405	58	60	112	30	59	33	4.3	1.2e-07	2.5e-07
Atg5	Other	3.4e-05	4.6e-05	7.3e-05	3.8e-05	2e-05	4.7e-05	2.7e-05	2.8e-06	8.7e-06	1.3e-05	6.2e-06	1.1e-05	1e-05	7.8e-06	451	54	59	72	7	44	17	3.7	5.1e-26	1.8e-25
Atg7	Other	1.1e-05	1.1e-05	2.2e-05	6.8e-06	1.1e-05	7.8e-06	5.5e-06	1.3e-06	4.1e-06	8.7e-06	2.4e-06	6.9e-06	3.5e-06	3.1e-06	200	13	15	15	3	9	4	3.5	3.5e-20	1e-19
Atg9a	Other	2e-07	0	0	0	0	6.8e-07	0	1e-07	0	0	0	0	6.8e-07	0	4	0	0	0	0	1	0	4.9	0.72	0.81
Atg9b	Other	0	0	0	1.7e-06	0	0	0	0	0	0	1.7e-06	0	0	0	0	0	0	1	0	0	0	4	0.42	0.52
Athl1	Other	6.4e-06	3.3e-06	3.1e-06	2.3e-06	1.2e-05	0	0	6.7e-07	1.6e-06	1.8e-06	1.3e-06	9.7e-06	0	0	139	5	3	6	3	0	0	3.4	1e-22	3.3e-22
Atic	Other	3.4e-05	3.5e-06	4.4e-06	2.6e-06	1.1e-06	1.9e-06	3.2e-06	1.9e-06	2.2e-06	2.9e-06	1.6e-06	1.1e-06	1.4e-06	2.1e-06	517	4	5	5	1	3	3	2.1	1.4e-121	2.2e-120
Atl1	Other	6.3e-07	2.7e-06	0	0	1.1e-06	8.1e-07	2.8e-06	1.9e-07	2.1e-06	0	0	1.1e-06	8.1e-07	2e-06	14	2	0	0	1	1	2	4.5	0.21	0.28
Atl2	Enterocyte	0.00014	0.00028	0.00032	0.00031	0.0002	0.00031	0.00019	1.2e-05	6.8e-05	5e-05	3.6e-05	4.9e-05	5.3e-05	3.7e-05	402	51	80	167	25	85	51	4.1	7.9e-08	1.6e-07
Atl3	Other	5.9e-06	1.4e-05	2.7e-06	5.6e-06	1.8e-06	1.1e-05	2.6e-07	9.7e-07	9.4e-06	1.5e-06	2e-06	1.3e-06	4.4e-06	2.6e-07	102	6	5	13	2	10	1	3.4	9.6e-08	2e-07
Atm	Other	5.2e-06	6.5e-07	0	2.4e-07	0	0	0	7.6e-07	5.1e-07	0	1.8e-07	0	0	0	100	2	0	2	0	0	0	1.2	5.2e-20	1.6e-19
Atmin	Other	1.8e-05	9.6e-06	1.5e-05	3.5e-06	3.7e-06	6.2e-06	4.1e-06	1.9e-06	3.8e-06	6.2e-06	1.3e-06	3.7e-06	2.7e-06	3e-06	284	9	12	11	1	6	3	3	2e-45	1e-44
Atn1	Other	1.7e-05	1.3e-05	2.4e-05	2e-05	1.2e-05	2e-05	1.8e-05	1.8e-06	3.6e-06	6.2e-06	3.5e-06	6.9e-06	5.1e-06	5.1e-06	257	18	30	44	6	26	16	4	4.7e-10	1e-09
Atoh1	Other	7.9e-06	3e-06	6.9e-06	5.7e-06	3.5e-06	1.7e-06	3.3e-06	1.1e-06	2.4e-06	3.8e-06	1.8e-06	2.6e-06	8.1e-07	2.4e-06	114	3	6	14	2	5	2	3.4	5.1e-11	1.2e-10
Atoh8	Other	1.2e-06	0	0	0	0	0	0	5.9e-07	0	0	0	0	0	0	18	0	0	0	0	0	0	1	0.0025	0.0042
Atox1	Other	0.00014	0.00023	0.00026	0.00026	0.00012	0.00019	9.9e-05	5e-06	2.1e-05	2.6e-05	1.8e-05	2.1e-05	2.2e-05	1.8e-05	1208	128	161	284	45	138	61	3.7	7.3e-46	3.8e-45
Atp10a	Other	1.2e-07	0	0	0	0	0	0	1.2e-07	0	0	0	0	0	0	1	0	0	0	0	0	0	1	0.98	0.98
Atp10b	Enterocyte	0.00031	0.00024	0.00011	0.00018	0.00023	0.00024	0.00066	1.8e-05	4.5e-05	2.3e-05	5e-05	6.9e-05	5.4e-05	8.1e-05	702	52	35	81	21	71	117	4.6	4.3e-42	2.1e-41
Atp11a	Other	9.8e-07	0	0	3e-07	0	0	1.5e-06	3.2e-07	0	0	3e-07	0	0	1.5e-06	20	0	0	1	0	0	1	4.5	0.0079	0.013
Atp11b	Other	2.4e-05	4.3e-05	7.9e-05	5.7e-05	6.8e-05	4.9e-05	5e-05	2.6e-06	9.3e-06	1.3e-05	7.6e-06	1.7e-05	8.1e-06	1.1e-05	293	39	70	106	28	55	30	4.2	2.3e-05	4.2e-05
Atp11c	Other	4.3e-06	1.5e-06	3e-06	1.7e-06	6.8e-06	1.6e-06	1.1e-05	6.3e-07	1.3e-06	1.6e-06	7.9e-07	4.6e-06	1e-06	6.9e-06	90	2	4	6	3	3	5	4.8	8.3e-09	1.8e-08
Atp12a	Other	1.8e-08	0	0	0	0	0	0	1.8e-08	0	0	0	0	0	0	1	0	0	0	0	0	0	1	0.98	0.98
Atp13a1	Other	3.5e-05	2.8e-05	2.9e-05	2.6e-05	2.9e-05	1.8e-05	2.5e-05	2.1e-06	9.1e-06	6.1e-06	5.1e-06	1.2e-05	5e-06	7.6e-06	520	24	33	49	11	23	15	3.7	5.1e-54	3.1e-53
Atp13a2	Other	8.4e-06	3.8e-06	3e-06	2.6e-06	0	4.6e-07	0	1.1e-06	1.6e-06	2e-06	1.2e-06	0	3.3e-07	0	157	7	5	6	0	2	0	2.1	7.7e-26	2.7e-25
Atp13a3	Other	4.7e-05	3.2e-05	3.5e-05	1.9e-05	3e-05	9.4e-06	4e-06	2.8e-06	7.4e-06	8e-06	3.5e-06	1.4e-05	4.6e-06	2.1e-06	636	33	36	46	7	9	5	3	1.2e-96	1.4e-95
Atp1a1	Other	0.00027	0.00066	0.00058	0.00062	0.00075	0.00036	0.0002	1.2e-05	5.8e-05	3.7e-05	3.3e-05	9.2e-05	2.8e-05	2.4e-05	1379	177	253	439	108	215	106	3.8	9.3e-73	7.6e-72
Atp1a3	Other	3.6e-08	0	0	6.9e-07	0	0	0	3.6e-08	0	0	6.9e-07	0	0	0	1	0	0	1	0	0	0	3.9	0.86	0.93
Atp1b1	Other	0.00059	0.0015	0.0022	0.0021	0.0014	0.00097	0.00038	1.4e-05	7.7e-05	8.9e-05	6.3e-05	9.5e-05	5.4e-05	3.5e-05	1713	207	357	586	156	329	157	3.7	2e-239	7.1e-238
Atp1b2	Other	1.4e-06	5.6e-06	0	4.8e-07	0	0	1.2e-06	2.9e-07	2.7e-06	0	4.8e-07	0	0	1.2e-06	31	5	0	1	0	0	1	2.7	5.8e-05	0.00011
Atp1b3	Other	2.6e-05	2.6e-05	9.2e-06	6.4e-06	1.5e-06	8.2e-06	2.4e-06	1.8e-06	1e-05	3.9e-06	2.2e-06	1.5e-06	3.4e-06	1.3e-06	408	17	12	11	1	9	4	2.6	6.1e-72	4.9e-71
Atp2a2	Other	0.00012	0.00012	7.1e-05	5.6e-05	6.5e-05	4.6e-05	3.4e-05	4.3e-06	1.7e-05	1.1e-05	7.1e-06	1.9e-05	9.7e-06	8e-06	1120	95	70	114	21	48	25	3.2	9.1e-143	1.7e-141
Atp2a3	Other	1.9e-05	2.8e-05	9.9e-06	1.2e-05	1.2e-05	1.2e-05	1.2e-05	2e-06	1.2e-05	4e-06	3.9e-06	5.1e-06	4.1e-06	4.9e-06	257	10	12	20	6	14	10	3.5	5.7e-26	2e-25
Atp2b1	Other	3.1e-05	5.2e-05	7.2e-05	4.8e-05	8e-05	7.4e-05	6.3e-05	2.5e-06	1e-05	1.2e-05	6.5e-06	1.9e-05	1.1e-05	1.3e-05	416	45	64	98	28	75	47	4.4	0.014	0.022
Atp2b4	Other	5.4e-07	0	1.1e-06	1.1e-06	0	2.6e-06	4.2e-06	2.4e-07	0	7e-07	1e-06	0	2.4e-06	3.1e-06	6	0	3	2	0	2	2	5.6	0.67	0.77
Atp2c1	Other	1.2e-05	1.2e-05	6.7e-06	8.4e-06	9.4e-06	9.4e-06	5e-06	1.4e-06	5.6e-06	2.6e-06	2.3e-06	6e-06	3.9e-06	3.2e-06	188	10	10	23	5	12	5	3.6	2.9e-15	7.6e-15
Atp2c2	Other	2.6e-06	0	1.6e-07	2.3e-07	0	0	1.1e-07	4.3e-07	0	1.6e-07	1.6e-07	0	0	1.1e-07	58	0	1	2	0	0	1	1.5	5.5e-10	1.2e-09
Atp4a	Other	4.8e-07	0	0	0	0	0	0	2.2e-07	0	0	0	0	0	0	7	0	0	0	0	0	0	1	0.25	0.33
Atp5a1	Other	0.001	0.0012	0.0011	0.001	0.00058	0.00052	0.00025	1.5e-05	5.4e-05	4.6e-05	3.7e-05	6.9e-05	3.8e-05	2.7e-05	1936	211	323	523	103	254	124	3.3	5.8e-169	1.4e-167
Atp5b	Other	0.0016	0.0016	0.0017	0.0016	0.0012	0.001	0.00061	2.2e-05	7.1e-05	6.9e-05	5.1e-05	9.2e-05	5.3e-05	4.6e-05	1988	201	345	567	141	335	215	3.5	1.9e-110	2.5e-109
Atp5c1	Other	0.00052	0.00072	0.00077	0.00064	0.00038	0.00037	0.00018	1.1e-05	4.3e-05	4.1e-05	2.7e-05	4.7e-05	2.8e-05	2e-05	1778	190	285	462	87	222	109	3.4	2.8e-102	3.3e-101
Atp5d	Other	0.00068	0.00087	0.0008	0.00073	0.00079	0.00067	0.00048	1.2e-05	4.4e-05	3.8e-05	3e-05	8.7e-05	3.7e-05	3.5e-05	1866	198	292	483	109	302	209	3.8	2.7e-30	1e-29
Atp5e	Other	0.00062	0.00071	0.00075	0.00069	0.00035	0.00044	0.00025	1.2e-05	4.2e-05	3.9e-05	3e-05	4.4e-05	3.2e-05	2.9e-05	1851	189	296	480	80	244	132	3.5	3.1e-100	3.6e-99
Atp5f1	Other	0.0006	0.00071	0.00078	0.00063	0.00036	0.00037	0.00018	1.1e-05	4.2e-05	4.1e-05	2.6e-05	3.9e-05	3e-05	1.8e-05	1812	179	298	459	86	217	118	3.4	2.8e-113	3.8e-112
Atp5g1	Enterocyte	0.003	0.0027	0.0018	0.0012	0.00088	0.00053	0.00016	6.2e-05	0.00021	0.00013	6.4e-05	0.00013	7.7e-05	3.3e-05	1809	174	253	353	61	121	46	2.7	4.5e-300	2.2e-298
Atp5g2	Enterocyte	0.00015	5e-05	6.2e-05	4.3e-05	1.5e-06	2.7e-05	4.3e-05	1.4e-05	1.4e-05	1.7e-05	1.2e-05	1.5e-06	1.1e-05	3.1e-05	386	17	22	21	1	10	3	2.9	9.5e-58	6.1e-57
Atp5g3	Other	0.0011	0.0016	0.0017	0.0014	0.0007	0.00065	0.00018	1.8e-05	7.9e-05	7e-05	4.4e-05	7.2e-05	4.3e-05	1.9e-05	1952	206	350	564	111	264	113	3.2	2e-202	5.9e-201
Atp5h	Other	0.00056	0.00069	0.00073	0.00059	0.00035	0.00036	0.00018	1.1e-05	4.7e-05	3.8e-05	2.9e-05	4.2e-05	2.8e-05	2.1e-05	1797	179	283	449	80	212	109	3.4	4.5e-111	6e-110
Atp5j	Other	0.00043	0.00056	0.00053	0.00049	0.00025	0.00031	0.0002	1e-05	4.1e-05	3.2e-05	2.3e-05	3.2e-05	2.7e-05	2.3e-05	1691	163	255	402	67	189	116	3.5	1.2e-78	1e-77
Atp5j2	Other	0.00079	0.00098	0.0011	0.00092	0.00052	0.0005	0.00028	1.4e-05	5.6e-05	5.2e-05	3.4e-05	4.8e-05	3.3e-05	2.8e-05	1868	192	314	509	109	251	132	3.4	1.8e-114	2.4e-113
Atp5k	Other	0.00049	0.00061	0.00051	0.00047	0.00038	0.00027	0.00011	1.1e-05	4.2e-05	3.2e-05	2.3e-05	4.6e-05	2.2e-05	1.6e-05	1730	180	238	395	80	181	74	3.3	6.3e-120	9.3e-119
Atp5kps2	Other	5.3e-06	1.4e-05	1.1e-05	9.2e-06	7.3e-06	9.3e-06	2.1e-06	8.7e-07	5.1e-06	5e-06	3e-06	6.6e-06	3.5e-06	1.5e-06	84	13	11	19	2	9	3	3.6	0.00076	0.0013
Atp5l	Enterocyte	0.0011	0.0014	0.001	0.00079	0.00049	0.00037	0.00021	3.7e-05	0.00012	8.2e-05	4.8e-05	8.3e-05	5.1e-05	4.2e-05	1445	159	194	312	49	108	50	3	2.1e-131	3.4e-130
Atp5l2ps	Other	0.00022	0.00028	0.0003	0.00023	9.3e-05	0.00011	5.4e-05	6.4e-06	2.2e-05	2.4e-05	1.5e-05	1.5e-05	1.3e-05	1.1e-05	1399	137	194	289	40	106	41	3.2	4.4e-107	5.6e-106
Atp5lps1	Other	1.8e-06	3.6e-06	4.4e-06	1.6e-06	1.9e-06	5.4e-06	1.5e-06	4.3e-07	1.6e-06	2.2e-06	1.1e-06	1.6e-06	3.8e-06	1.1e-06	27	6	6	4	2	4	2	4	0.18	0.24
Atp5lps2	Other	0.00011	0.00018	0.00016	0.00013	7.9e-05	7.9e-05	2.8e-05	4.9e-06	2.2e-05	1.7e-05	1.1e-05	1.7e-05	1.2e-05	6.8e-06	896	108	135	196	32	70	26	3.3	4.3e-57	2.8e-56
Atp5o	Other	0.00072	0.00088	0.001	0.00091	0.00067	0.00058	0.00025	1.2e-05	4.8e-05	4.6e-05	3.3e-05	6.4e-05	3.4e-05	2.5e-05	1840	191	316	519	113	284	147	3.5	6.3e-98	7.1e-97
Atp5s	Other	1.1e-05	1.2e-05	3.3e-06	4.8e-06	6.7e-07	2.6e-06	0	1.3e-06	4.7e-06	1.3e-06	1.5e-06	6.7e-07	1.9e-06	0	191	12	7	14	1	3	0	2.4	3.8e-27	1.4e-26
Atp5sl	Other	2.8e-05	2.8e-05	2.7e-05	1.7e-05	2.7e-05	2.4e-05	3.7e-06	2e-06	6.1e-06	6.4e-06	3.5e-06	1.2e-05	6.8e-06	2e-06	432	32	37	39	9	21	4	3.5	8.1e-45	4.2e-44
Atp6ap1	Other	3.1e-05	2.8e-05	4.8e-05	3.7e-05	2.4e-05	4.2e-05	3.6e-05	2.3e-06	6e-06	9.7e-06	5.2e-06	8.7e-06	8.5e-06	8.3e-06	455	33	45	72	12	46	26	4.1	4e-20	1.2e-19
Atp6ap2	Other	3.8e-05	7.5e-05	0.00011	7.4e-05	6.9e-05	5.7e-05	4.5e-05	3.2e-06	1.3e-05	1.5e-05	8.8e-06	1.7e-05	9.8e-06	1.2e-05	457	57	85	118	25	58	31	3.9	6.3e-12	1.5e-11
Atp6v0a1	Other	1.8e-05	2.1e-05	2.4e-05	5.2e-05	7.2e-05	6e-05	4.5e-05	2.3e-06	4.4e-06	5.3e-06	1e-05	1.8e-05	1e-05	9.5e-06	229	31	33	81	25	58	33	4.7	0.032	0.049
Atp6v0a2	Other	8.1e-05	0.00016	0.00013	0.00014	0.00018	0.00012	8.2e-05	3.7e-06	1.8e-05	1.3e-05	1.2e-05	2.9e-05	1.5e-05	1.3e-05	821	114	120	200	58	104	59	4	9.2e-22	2.9e-21
Atp6v0a4	Other	0	0	0	0	0	0	1.9e-06	0	0	0	0	0	0	1.9e-06	0	0	0	0	0	0	1	7	0.16	0.23
Atp6v0b	Other	4.5e-05	7e-05	7.1e-05	7.1e-05	5.6e-05	7e-05	6.4e-05	2.4e-06	1.3e-05	1.2e-05	7.6e-06	1.6e-05	1.5e-05	1.6e-05	601	66	67	133	21	61	34	4.1	7.9e-22	2.5e-21
Atp6v0cps1	Other	1.4e-07	0	2e-06	0	0	1.3e-06	0	6.3e-08	0	1.3e-06	0	0	9.4e-07	0	5	0	3	0	0	2	0	4.1	0.15	0.21
Atp6v0d1	Other	4.3e-05	8.1e-05	5.8e-05	6.6e-05	5.1e-05	8.1e-05	3.7e-05	2.4e-06	1.2e-05	8.3e-06	8.4e-06	1.6e-05	1.6e-05	7.6e-06	585	71	69	118	17	61	36	3.9	4.4e-23	1.4e-22
Atp6v0e	Other	8.5e-05	0.00011	0.00011	0.00011	8.4e-05	9.4e-05	9e-05	3.8e-06	1.4e-05	1.6e-05	1e-05	2.1e-05	1.2e-05	1.6e-05	908	83	101	171	26	90	59	3.9	2.3e-34	9.7e-34
Atp6v0e2	Other	8.9e-06	1.4e-05	2.1e-05	1.9e-05	8e-06	1.6e-05	5.8e-06	1.1e-06	4.7e-06	6.3e-06	3.9e-06	4.5e-06	5.8e-06	3.1e-06	131	17	27	40	4	17	5	3.8	6.2e-05	0.00011
Atp6v1a	Other	3.1e-05	4.4e-05	7.8e-05	4.1e-05	2.4e-05	3.2e-05	1.3e-05	2.7e-06	7.8e-06	1.4e-05	5e-06	7.5e-06	7.7e-06	5e-06	405	48	59	88	13	29	9	3.5	1e-23	3.3e-23
Atp6v1b1	Other	1.6e-07	0	0	0	0	0	0	1.6e-07	0	0	0	0	0	0	1	0	0	0	0	0	0	1	0.98	0.98
Atp6v1b2	Other	3.3e-05	6.2e-05	6.6e-05	3.8e-05	2.6e-05	2.6e-05	4.1e-05	2.4e-06	1.2e-05	1.3e-05	5.6e-06	9.7e-06	6.6e-06	1e-05	452	54	54	80	12	29	22	3.7	5.8e-26	2e-25
Atp6v1c1	Other	2.8e-05	3.1e-05	3.3e-05	2.2e-05	3.5e-05	2.4e-05	8.2e-06	2.1e-06	8.5e-06	6.5e-06	4.6e-06	1.8e-05	6.4e-06	4e-06	411	40	42	47	10	30	7	3.6	8.8e-33	3.6e-32
Atp6v1d	Other	3e-05	4.8e-05	6.4e-05	6.1e-05	5.9e-05	3.6e-05	5.6e-05	2.6e-06	1.6e-05	1.2e-05	8e-06	1.7e-05	7.3e-06	1.7e-05	410	35	57	105	17	43	28	4.1	6.1e-11	1.4e-10
Atp6v1e1	Other	4.9e-05	5.1e-05	7.5e-05	7e-05	0.0001	5.8e-05	5e-05	3e-06	7.3e-06	1.3e-05	7.9e-06	2.7e-05	1.1e-05	9.6e-06	618	58	75	128	25	58	39	4.1	1.4e-20	4.3e-20
Atp6v1f	Other	0.0001	0.0001	8.1e-05	0.00011	3.9e-05	8e-05	6e-05	4e-06	1.6e-05	1.2e-05	1.1e-05	9.4e-06	1.4e-05	2.3e-05	1018	74	76	170	19	67	35	3.6	1.1e-81	9.8e-81
Atp6v1g1	Other	4.7e-05	6.6e-05	6.5e-05	0.0001	6.1e-05	8.5e-05	6.9e-05	2.7e-06	1e-05	9.5e-06	9.5e-06	1.6e-05	1.2e-05	1.3e-05	601	66	76	173	22	81	47	4.2	1.1e-14	2.9e-14
Atp6v1g2	Other	9.1e-07	0	1.2e-06	0	0	2.6e-06	0	3.5e-07	0	1.2e-06	0	0	1.9e-06	0	14	0	1	0	0	2	0	4.3	0.11	0.16
Atp6v1h	Other	3.7e-05	3.3e-05	2.3e-05	4.6e-05	3.8e-05	2.2e-05	2.9e-05	2.9e-06	8e-06	5.1e-06	7.7e-06	1.8e-05	5.3e-06	9.6e-06	494	35	33	64	12	24	15	3.9	4.9e-42	2.4e-41
Atp7a	Other	2.2e-06	2.6e-06	4e-06	8.3e-06	1.1e-05	4.6e-06	2.3e-06	4.7e-07	1.2e-06	1.8e-06	4.1e-06	6.8e-06	1.7e-06	1.6e-06	44	7	6	14	4	10	2	4.3	0.29	0.38
Atp7b	Other	7.5e-06	3.8e-06	2.9e-06	7e-06	0	8.8e-06	1.3e-06	1.1e-06	1.6e-06	1.7e-06	2.6e-06	0	4.5e-06	1.1e-06	139	8	7	14	0	8	2	3.6	3.4e-14	8.6e-14
Atp8a1	Other	1.6e-05	2.2e-05	1.7e-05	1.2e-05	1.4e-05	1e-05	4.9e-06	2e-06	7.9e-06	6.2e-06	2.9e-06	7.1e-06	3.1e-06	2.6e-06	204	25	13	26	7	16	5	3.4	3e-15	7.8e-15
Atp8a2	Other	3.9e-05	9.9e-06	1.3e-05	1.1e-05	3.6e-06	4e-06	2.5e-06	2.1e-06	2.9e-06	5.4e-06	5.9e-06	3e-06	2e-06	2.5e-06	550	16	15	14	2	5	1	2.4	2e-112	2.7e-111
Atp8b1	Other	8.1e-05	9.3e-05	0.00016	0.00021	0.00022	0.00029	0.00031	4.5e-06	1.4e-05	1.9e-05	1.5e-05	3.3e-05	2.4e-05	2.9e-05	790	68	121	257	58	182	155	4.8	8.9e-09	1.9e-08
Atp8b2	Other	4.7e-07	0	0	0	0	0	0	1.9e-07	0	0	0	0	0	0	9	0	0	0	0	0	0	1	0.12	0.17
Atp8b3	Other	4.3e-08	4.8e-06	2e-06	0	0	1.1e-06	0	4.3e-08	4.8e-06	2e-06	0	0	1.1e-06	0	1	1	1	0	0	1	0	2.8	0.36	0.45
Atp8b5	Other	2.4e-07	0	0	0	0	0	0	1.8e-07	0	0	0	0	0	0	2	0	0	0	0	0	0	1	0.9	0.94
Atp9a	Other	4.7e-05	7.4e-05	5.3e-05	6.3e-05	0.0001	5e-05	5.2e-05	2.6e-06	1.5e-05	7.6e-06	7.7e-06	2.2e-05	1e-05	1.2e-05	633	56	61	114	34	54	29	4	3.8e-28	1.4e-27
Atp9b	Other	1.2e-05	1.2e-05	3.2e-06	7.1e-06	3.9e-05	1.1e-05	1.1e-05	2.1e-06	4.7e-06	1.9e-06	2.3e-06	1.5e-05	3.6e-06	5e-06	184	12	4	17	11	12	7	4.3	4.8e-16	1.3e-15
Atpaf1	Enterocyte	1.9e-05	6.5e-06	1.7e-05	1.4e-05	3.7e-06	2.3e-05	0	4.1e-06	3.1e-06	6.9e-06	4.4e-06	3.7e-06	1.4e-05	0	58	5	9	14	1	4	0	3.5	0.0026	0.0043
Atpaf2	Other	2.5e-05	1.5e-05	2.3e-05	2.6e-05	7.8e-06	1.2e-05	1.5e-05	1.6e-06	3.7e-06	6.2e-06	5e-06	4e-06	4.7e-06	7.9e-06	427	23	31	49	6	14	6	3.6	9.4e-46	4.9e-45
Atpif1	Other	0.00075	0.0011	0.0012	0.00091	0.00057	0.0004	0.00021	1.3e-05	5.7e-05	6.1e-05	3.6e-05	6.8e-05	2.8e-05	2.6e-05	1891	200	325	492	102	234	114	3.3	5.8e-157	1.2e-155
Atr	Other	1.3e-05	1.4e-05	3.3e-06	1.1e-06	7e-06	0	3.1e-06	1.3e-06	1e-05	2.1e-06	5.6e-07	5.6e-06	0	2.2e-06	215	3	4	6	2	0	2	2.7	7.2e-41	3.5e-40
Atraid	Other	3.9e-05	4e-05	2.4e-05	2.6e-05	1.9e-05	1.7e-05	2e-05	2.9e-06	9.7e-06	6e-06	5.2e-06	9.6e-06	5.3e-06	6.3e-06	521	37	28	56	7	20	12	3.4	5e-57	3.2e-56
Atrn	Other	8.2e-06	1.2e-05	1.6e-05	1.2e-05	7.5e-06	1.5e-05	7.1e-06	1.2e-06	3.7e-06	5.1e-06	3e-06	4.8e-06	5e-06	3.9e-06	135	14	18	31	3	12	5	3.9	1.1e-05	2e-05
Atrnl1	Other	8.6e-06	1.5e-05	1.3e-05	9e-06	4.5e-06	1.2e-05	8.7e-06	1.6e-06	6.9e-06	3.9e-06	3e-06	2.5e-06	3.8e-06	3.9e-06	114	12	16	19	4	15	6	3.8	0.0013	0.0022
Atrx	Other	4.2e-05	2.2e-05	1.8e-05	1.5e-05	1.8e-05	2e-05	2.3e-05	3e-06	8.2e-06	5.5e-06	4e-06	9.4e-06	5.4e-06	8.8e-06	509	22	20	29	5	20	10	3.6	3.5e-72	2.8e-71
Atxn1	Enterocyte	4.9e-05	2.5e-05	0.00011	9.2e-05	0.00013	0.00013	0.00024	8.2e-06	8.4e-06	2.4e-05	1.6e-05	5.6e-05	2.5e-05	5.3e-05	133	13	36	58	11	48	34	5	0.011	0.018
Atxn10	Other	1.5e-05	1.1e-05	3.1e-06	2.6e-06	1.2e-06	0	0	1.8e-06	8.5e-06	1.5e-06	1.1e-06	1.2e-06	0	0	227	7	5	6	1	0	0	1.9	2e-43	1e-42
Atxn1l	Other	4.5e-06	7.4e-06	8.7e-06	2.6e-06	0	9.3e-07	3.9e-06	7.5e-07	2.7e-06	3.2e-06	8.3e-07	0	5.6e-07	2.3e-06	84	11	11	13	0	3	3	3.2	2.7e-06	5.2e-06
Atxn2	Other	3.5e-05	2.8e-05	3.7e-05	1.7e-05	4.6e-05	1.9e-05	2.6e-05	2.6e-06	9.5e-06	8.3e-06	6.6e-06	1.5e-05	5.4e-06	8.5e-06	495	30	33	31	15	20	16	3.8	7e-54	4.2e-53
Atxn2l	Other	3.5e-05	3.8e-05	2.5e-05	3.3e-05	8.7e-05	4.1e-05	7.1e-05	4.4e-06	1.2e-05	6.8e-06	6.2e-06	2.9e-05	8e-06	1.6e-05	369	29	21	46	16	39	29	4.5	6.5e-18	1.8e-17
Atxn3	Other	1.5e-05	6.8e-06	8.7e-06	5.3e-06	1.4e-05	1.3e-06	7.4e-06	1.6e-06	3.2e-06	4.9e-06	1.6e-06	9.7e-06	7.9e-07	3.5e-06	242	10	7	13	4	3	6	3.5	9.2e-35	3.9e-34
Atxn7	Other	1e-05	1.2e-05	2.8e-05	1.5e-05	1.5e-05	1.8e-05	2.5e-05	1.4e-06	3e-06	6.3e-06	3.5e-06	5.8e-06	5.1e-06	7.4e-06	132	21	31	35	10	19	14	4.3	0.015	0.024
Atxn7l1	Other	1.2e-05	1.6e-05	1.7e-05	1.2e-05	2.2e-06	1.2e-06	5.3e-06	1.6e-06	7.4e-06	6.6e-06	6.9e-06	1.3e-06	6.2e-07	4.6e-06	182	11	12	11	3	5	2	3	9.6e-22	3e-21
Atxn7l2	Other	2.1e-06	2.5e-06	1.9e-06	8.6e-07	4.6e-06	3.4e-06	2.6e-06	5e-07	2.1e-06	9.1e-07	6.1e-07	4.6e-06	2e-06	2.6e-06	44	2	5	3	1	3	1	4.3	0.0029	0.0048
Atxn7l3	Other	1.3e-05	8.6e-06	6.9e-06	1.7e-05	9.3e-06	1.8e-05	1.6e-05	1.8e-06	3.3e-06	2.6e-06	4.9e-06	5.9e-06	5.4e-06	5.2e-06	175	15	10	30	4	17	15	4.3	1.4e-07	2.9e-07
Atxn7l3b	Other	0.00013	0.00018	0.00023	0.00024	0.0003	0.00019	0.00013	5.8e-06	1.8e-05	1.9e-05	1.5e-05	4.5e-05	1.9e-05	1.6e-05	1075	110	172	303	72	151	86	4.1	1.3e-20	4e-20
AU019823	Other	9.7e-06	9.8e-06	1.5e-05	1.2e-05	1.5e-05	2.5e-06	2.3e-06	1.4e-06	5.6e-06	5.6e-06	4.1e-06	8.5e-06	1.5e-06	1.5e-06	147	11	14	19	5	3	3	3.4	3.9e-12	9.3e-12
AU020206	Other	1.7e-05	0	0	2.2e-07	1.2e-06	0	0	2e-06	0	0	2.2e-07	1.2e-06	0	0	247	0	0	1	1	0	0	1.3	1.1e-58	7e-58
AU022252	Other	7.5e-06	4.5e-06	5.2e-06	6.4e-07	2.7e-06	2.9e-06	0	1.3e-06	3.4e-06	2.3e-06	3.5e-07	2.7e-06	2.6e-06	0	116	5	7	4	1	2	0	2.8	1.1e-16	2.9e-16
AU040320	Other	5.7e-05	8.4e-05	8.3e-05	0.0001	0.00015	0.00012	0.0001	3.6e-06	1.1e-05	1.3e-05	1e-05	3.3e-05	1.5e-05	1.6e-05	652	81	81	171	40	102	69	4.4	1e-06	2e-06
AU040972	Other	0	0	4.2e-07	6.3e-07	0	0	0	0	0	4.2e-07	4.5e-07	0	0	0	0	0	1	2	0	0	0	3.6	0.12	0.17
AU041133	Other	1.7e-06	8.7e-07	6.7e-07	1e-06	4.1e-07	1e-06	0	7.3e-07	6.5e-07	6.7e-07	7.6e-07	4.1e-07	1e-06	0	19	2	1	2	1	1	0	3.1	0.16	0.22
Auh	Other	2.9e-05	2.9e-05	2.8e-05	2.3e-05	1.1e-05	1.3e-05	4.4e-06	2.3e-06	9.5e-06	5.7e-06	4.8e-06	8.4e-06	4e-06	2.5e-06	408	25	35	44	4	14	4	3.1	2.4e-44	1.2e-43
Aunip	Other	3.2e-06	0	0	0	0	0	0	4.6e-07	0	0	0	0	0	0	68	0	0	0	0	0	0	1	1.3e-14	3.2e-14
Aup1	Other	7.1e-05	8.8e-05	6.9e-05	7.5e-05	8.9e-05	8.7e-05	4.6e-05	4.7e-06	1.5e-05	9.5e-06	1.1e-05	2.6e-05	1.3e-05	1e-05	808	66	70	106	20	70	29	3.9	1.5e-53	8.8e-53
Aurka	Other	2.2e-05	0	1.7e-06	1.5e-06	0	1.7e-07	1.2e-06	1.8e-06	0	1e-06	1.3e-06	0	1.7e-07	8.3e-07	331	0	4	2	0	1	2	1.6	1.1e-76	9.8e-76
Aurkaip1	Other	9.8e-05	8.5e-05	7.4e-05	7.3e-05	8e-05	7.3e-05	5.5e-05	4.1e-06	1.5e-05	1.1e-05	7.6e-06	1.9e-05	1.3e-05	1.1e-05	984	68	83	141	31	65	36	3.7	1.1e-74	9.6e-74
Aurkb	Other	3.2e-05	4.5e-06	5.9e-07	2.9e-07	2.4e-06	7.9e-07	1.4e-06	2.2e-06	3.3e-06	5.9e-07	2.1e-07	2.4e-06	7.9e-07	1e-06	416	3	1	2	1	1	2	1.7	9.5e-100	1.1e-98
Auts2	Other	2.4e-05	1.2e-05	4.9e-06	3.9e-06	1.2e-05	5.6e-06	4.5e-06	2.6e-06	5.2e-06	3.2e-06	1.8e-06	9.2e-06	3.6e-06	2.5e-06	330	11	3	7	3	6	4	3.1	1.6e-61	1.1e-60
AV039307	Other	2.4e-07	0	0	0	0	0	0	2.1e-07	0	0	0	0	0	0	2	0	0	0	0	0	0	1	0.9	0.94
AV099323	Other	6.2e-07	0	0	0	0	0	0	2.4e-07	0	0	0	0	0	0	9	0	0	0	0	0	0	1	0.12	0.17
Aven	Other	1.9e-05	1e-05	2.1e-06	1.9e-06	2.5e-06	1.9e-06	0	1.7e-06	5.5e-06	1.2e-06	1.1e-06	1.8e-06	1.5e-06	0	299	9	5	6	2	2	0	2.1	2.6e-59	1.7e-58
Avil	Other	5.4e-06	6.7e-06	3.9e-06	8.4e-06	0	0	1.7e-06	1.6e-06	4.6e-06	3.1e-06	6.1e-06	0	0	1.5e-06	41	3	2	3	0	0	2	2.9	0.00028	0.0005
Avl9	Other	6.8e-06	1.6e-05	2e-05	3.2e-05	2.9e-05	2.8e-05	1.5e-05	8.7e-07	6e-06	6.5e-06	6.2e-06	1.2e-05	6.6e-06	6.2e-06	119	20	23	53	11	26	9	4.4	0.001	0.0018
Avpi1	Other	8.2e-06	3e-06	1.7e-07	0	1e-05	8.6e-07	0	1.2e-06	1.6e-06	1.7e-07	0	9.5e-06	8.6e-07	0	144	5	1	0	2	1	0	3.1	2.8e-28	1e-27
Avpr1b	Other	1e-07	0	0	0	0	0	0	6.2e-08	0	0	0	0	0	0	3	0	0	0	0	0	0	1	0.76	0.83
AW011738	Other	3e-07	0	0	0	0	0	0	1.1e-07	0	0	0	0	0	0	8	0	0	0	0	0	0	1	0.17	0.24
AW112010	Other	4.2e-05	0.00011	4.9e-05	0.0001	6.5e-05	0.00012	0.00011	4.7e-06	3.4e-05	9.2e-06	1.5e-05	2.3e-05	2.3e-05	2.5e-05	345	33	43	91	17	59	36	4.4	0.0014	0.0024
AW209491	Other	8.2e-06	3.5e-06	6.3e-06	4.3e-06	0	0	0	1.1e-06	2.6e-06	3.9e-06	3.1e-06	0	0	0	136	4	3	5	0	0	0	2.3	2e-24	6.7e-24
AW549877	Other	7.3e-06	9.6e-06	2.2e-05	1.3e-05	2.9e-05	8.9e-06	9.5e-06	1.2e-06	3e-06	6.4e-06	3.1e-06	1.1e-05	2.7e-06	4.5e-06	91	14	23	28	11	16	7	4.1	0.03	0.045
AW554918	Other	2.9e-06	3.6e-07	0	1.6e-06	0	1.1e-06	0	8.8e-07	2.6e-07	0	1.5e-06	0	8.5e-07	0	48	2	0	2	0	2	0	2.8	5.6e-07	1.1e-06
AW822252	Other	2.6e-06	1.4e-06	2.5e-06	1.2e-06	0	4.7e-06	0	1.8e-06	1.1e-06	1.3e-06	5.3e-07	0	2.9e-06	0	13	2	7	5	0	4	0	3.7	0.07	0.1
Awat2	Other	4e-07	0	0	0	0	0	0	1.6e-07	0	0	0	0	0	0	10	0	0	0	0	0	0	1	0.081	0.12
Axdnd1	Other	6e-07	0	7.9e-07	0	0	5.5e-07	9.4e-07	5.2e-07	0	5.8e-07	0	0	5.5e-07	9.4e-07	3	0	2	0	0	1	1	4.5	0.54	0.64
Axin1	Other	1.9e-05	1.3e-05	1.8e-05	1.2e-05	2.9e-05	1.8e-05	1.4e-05	1.7e-06	3.8e-06	6.8e-06	2.8e-06	1.4e-05	6.8e-06	5.7e-06	307	16	19	28	9	13	8	4	6e-30	2.3e-29
Axin2	Other	3.5e-05	2.9e-05	2.6e-05	3e-05	1.8e-05	2.3e-05	2.1e-05	2.3e-06	1e-05	8e-06	5.5e-06	7.1e-06	6e-06	6.9e-06	420	17	21	56	10	25	12	3.7	1.7e-38	7.8e-38
AY074887	Other	2.1e-05	4e-05	2.8e-05	2.9e-05	2.7e-05	4.2e-05	5.3e-05	2.8e-06	1.2e-05	6.9e-06	6.5e-06	1e-05	1.7e-05	1.5e-05	220	23	30	39	8	22	24	4.4	2.9e-05	5.3e-05
AY358078	Other	4.4e-07	0	0	1.6e-06	0	1.2e-06	2.4e-07	2e-07	0	0	1.6e-06	0	1.2e-06	2.4e-07	7	0	0	1	0	1	1	4.5	0.8	0.87
AY702103	Other	4.3e-08	0	0	0	0	0	0	4.3e-08	0	0	0	0	0	0	1	0	0	0	0	0	0	1	0.98	0.98
AY761184	Other	0.00086	7.3e-05	4.6e-05	5.6e-05	9.5e-05	3.7e-05	3.3e-05	9e-05	1.6e-05	1.1e-05	1e-05	4.1e-05	6.8e-06	8.1e-06	902	46	38	66	17	46	24	1.9	3.2e-125	4.9e-124
AY761185	Other	2.2e-05	2.1e-06	0	4.9e-07	5.3e-06	0	0	3.9e-06	1.9e-06	0	4.9e-07	5.3e-06	0	0	89	2	0	1	1	0	0	1.8	2.3e-17	6.4e-17
Azgp1	Other	8.1e-07	4.2e-06	0	0	7.6e-06	0	0	8.1e-07	4.2e-06	0	0	7.6e-06	0	0	1	1	0	0	1	0	0	3.7	0.062	0.091
Azi2	Other	4.1e-05	6.4e-05	7.4e-05	8.5e-05	6.3e-05	9.1e-05	6.4e-05	2.9e-06	1.7e-05	1e-05	9.3e-06	1.7e-05	1.3e-05	1.3e-05	515	42	81	138	25	87	40	4.2	6.9e-08	1.4e-07
Azin1	Enterocyte	0.00031	0.00043	0.00047	0.00041	0.0007	0.00073	0.00096	1.8e-05	4.7e-05	4.9e-05	3.7e-05	0.00016	6.2e-05	9.5e-05	628	93	123	204	48	184	155	4.7	2.9e-10	6.6e-10
Azin2	Other	2.4e-06	6.4e-07	0	4.3e-06	7.4e-06	5.8e-06	1.5e-06	9.2e-07	6.4e-07	0	2.5e-06	7.4e-06	3.7e-06	1.5e-06	14	1	0	4	1	3	1	4.7	0.71	0.8
B130024G19Rik	Other	0	0	0	2.7e-07	0	0	2.4e-06	0	0	0	2.7e-07	0	0	2.4e-06	0	0	0	1	0	0	1	6.7	0.36	0.46
B130034C11Rik	Other	1.1e-06	0	0	0	0	0	0	3.1e-07	0	0	0	0	0	0	21	0	0	0	0	0	0	1	0.00061	0.0011
B130046B21Rik	Other	3.2e-07	0	0	0	1.1e-06	0	0	1.5e-07	0	0	0	1.1e-06	0	0	6	0	0	0	1	0	0	4.1	0.3	0.38
B130055M24Rik	Other	1e-07	0	4e-06	0	0	1.3e-06	6.9e-06	6.3e-08	0	4e-06	0	0	1.3e-06	6.9e-06	3	0	1	0	0	1	1	5.6	0.88	0.94
B230118H07Rik	Other	6.5e-06	9.9e-07	1.1e-06	3.6e-07	0	1.5e-06	0	7.5e-07	7e-07	1.1e-06	3.6e-07	0	1.2e-06	0	131	2	1	1	0	2	0	2.1	2.9e-26	1e-25
B230206H07Rik	Other	2.5e-06	8.3e-06	2e-06	5.5e-06	5.4e-07	2.4e-06	1.7e-05	1e-06	4.4e-06	1.4e-06	2.4e-06	5.4e-07	1.5e-06	6.5e-06	22	6	3	9	1	3	9	4.8	0.12	0.17
B230206L02Rik	Other	1.5e-07	0	0	0	0	0	0	8.8e-08	0	0	0	0	0	0	3	0	0	0	0	0	0	1	0.76	0.83
B230208H11Rik	Other	9.4e-07	0	6.7e-07	0	7.6e-06	1.7e-06	0	5.8e-07	0	6.7e-07	0	5.4e-06	1.2e-06	0	7	0	1	0	2	2	0	4.7	0.2	0.26
B230217C12Rik	Other	6.1e-07	0	0	0	0	1.7e-06	3.2e-06	3.1e-07	0	0	0	0	1.7e-06	3.2e-06	8	0	0	0	0	1	1	6	0.48	0.57
B230217O12Rik	Other	0	1.8e-06	0	0	0	0	0	0	1.8e-06	0	0	0	0	0	0	1	0	0	0	0	0	2	0.0052	0.0084
B230219D22Rik	Other	1.5e-05	2.5e-05	1.7e-05	2.3e-05	4.9e-06	8e-06	2e-05	1.6e-06	7.3e-06	6e-06	7.2e-06	4.9e-06	3.7e-06	9.3e-06	219	19	14	35	1	9	10	3.7	2.7e-17	7.6e-17
B230303O12Rik	Other	1.5e-07	4.6e-07	0	0	0	8.8e-07	0	1.1e-07	4.6e-07	0	0	0	8.8e-07	0	2	1	0	0	0	1	0	4.3	0.5	0.6
B230307C23Rik	Other	2.9e-06	1.9e-06	0	3.5e-06	3.4e-06	5e-06	6.1e-07	5.6e-07	1e-06	0	3e-06	2e-06	3.8e-06	6.1e-07	48	4	0	3	3	3	1	4.2	9.4e-05	0.00017
B230312C02Rik	Other	2.5e-07	1.2e-06	0	0	0	0	0	1.6e-07	1.2e-06	0	0	0	0	0	4	1	0	0	0	0	0	1.8	0.46	0.56
B230317F23Rik	Other	2.4e-06	2.5e-06	0	4e-07	5.6e-06	0	1.1e-06	9.6e-07	2.5e-06	0	4e-07	5.6e-06	0	1.1e-06	18	1	0	1	1	0	1	3.7	0.062	0.091
B230322F03Rik	Other	1.1e-06	5.1e-07	0	0	0	0	0	3.3e-07	5.1e-07	0	0	0	0	0	20	1	0	0	0	0	0	1.3	0.0023	0.0039
B230354K17Rik	Other	6.4e-06	6.6e-07	0	3.2e-07	5.9e-06	0	0	1.1e-06	6.6e-07	0	3.2e-07	3.5e-06	0	0	95	1	0	1	3	0	0	2.9	2.1e-18	5.9e-18
B230369F24Rik	Other	2.1e-07	0	0	0	0	0	0	7.8e-08	0	0	0	0	0	0	8	0	0	0	0	0	0	1	0.17	0.24
B230377A18Rik	Other	1.2e-06	6.4e-07	1e-07	0	0	0	0	2.4e-07	6.4e-07	1e-07	0	0	0	0	34	1	1	0	0	0	0	1.4	9.5e-06	1.8e-05
B230398E01Rik	Other	2.8e-07	0	0	1.7e-07	0	0	0	1.6e-07	0	0	1.7e-07	0	0	0	5	0	0	1	0	0	0	2.1	0.68	0.77
B2m	Enterocyte	0.0036	0.006	0.011	0.013	0.0095	0.011	0.0069	8e-05	0.00038	0.00041	0.00032	0.00064	0.00037	0.00038	1818	197	387	635	153	431	294	4.3	3.5e-274	1.5e-272
B330016D10Rik	Other	1.2e-06	1.2e-06	2.5e-06	3.4e-07	0	0	0	2.9e-07	9.6e-07	1.5e-06	2.5e-07	0	0	0	28	2	4	2	0	0	0	2.4	0.0055	0.0089
B3galnt2	Other	1e-05	4.4e-06	1.7e-07	2.5e-06	0	0	8.8e-07	9.2e-07	2e-06	1.7e-07	1.2e-06	0	0	8.8e-07	201	6	1	4	0	0	1	2	1.1e-40	5.1e-40
B3galt2	Other	3.6e-08	4.5e-07	0	0	0	0	0	3.6e-08	4.5e-07	0	0	0	0	0	1	1	0	0	0	0	0	1.9	0.19	0.25
B3galt4	Other	6.1e-06	9.1e-06	8e-06	6.8e-06	9.2e-06	2.8e-07	0	7.1e-07	4.3e-06	3.6e-06	2.7e-06	5.8e-06	2.8e-07	0	121	11	7	11	3	1	0	3.1	4.3e-14	1.1e-13
B3galt5	Other	1.1e-05	2.1e-05	1.6e-05	6.7e-06	4.7e-06	5e-06	2.1e-06	1.5e-06	5.1e-06	4.9e-06	3.2e-06	2.3e-06	2.5e-06	1.3e-06	119	24	16	9	4	8	3	3	5.8e-13	1.4e-12
B3galt6	Other	6.3e-06	2.2e-06	2.1e-07	3.2e-06	0	0	0	8.6e-07	1.2e-06	2.1e-07	1.5e-06	0	0	0	127	5	1	5	0	0	0	2	5e-23	1.6e-22
B3gat2	Other	1.7e-07	0	1.4e-06	0	1.7e-06	2.8e-06	1.1e-07	9.9e-08	0	1.1e-06	0	1.2e-06	1.7e-06	1.1e-07	4	0	2	0	2	3	1	4.9	0.11	0.15
B3gat3	Other	1.5e-05	1.3e-05	1.1e-05	1.1e-05	8e-06	1.8e-05	2.9e-05	1.5e-06	4e-06	3.3e-06	2.3e-06	4.7e-06	5.4e-06	1.1e-05	215	18	17	32	4	19	11	4.5	8.9e-12	2.1e-11
B3glct	Other	1.8e-05	3.2e-05	2.9e-05	3.3e-05	7.6e-06	1.9e-05	8.3e-06	1.7e-06	9.2e-06	6.5e-06	5.3e-06	3.3e-06	6e-06	4.2e-06	274	32	33	62	6	16	6	3.5	1.6e-17	4.6e-17
B3gnt3	Other	1.9e-05	2.6e-05	5.9e-05	4.7e-05	4.5e-05	8.5e-05	4.8e-05	1.6e-06	5.5e-06	1.1e-05	6.8e-06	1.2e-05	1.2e-05	9.6e-06	289	36	55	87	23	77	40	4.6	0.048	0.072
B3gnt5	Other	2.9e-07	0	0	0	0	0	0	1.3e-07	0	0	0	0	0	0	6	0	0	0	0	0	0	1	0.35	0.44
B3gnt6	Other	3.8e-07	8.5e-07	2.1e-06	2.2e-06	5.4e-07	1.2e-06	0	2e-07	7.1e-07	1.3e-06	1e-06	5.4e-07	1.1e-06	0	6	2	4	6	1	2	0	3.7	0.12	0.17
B3gnt7	Other	1.1e-05	3e-05	2.3e-05	2.6e-05	4.4e-05	5.6e-05	3.2e-05	1.6e-06	1.1e-05	5.8e-06	6.2e-06	1.2e-05	1.1e-05	8.8e-06	140	25	25	44	19	51	22	4.6	0.0012	0.0021
B3gnt8	Other	1.8e-07	0	0	0	0	0	0	1.1e-07	0	0	0	0	0	0	5	0	0	0	0	0	0	1	0.47	0.56
B3gnt9	Other	9.3e-07	1.5e-06	0	2.3e-07	1.5e-06	1.2e-06	0	3.8e-07	1.5e-06	0	1.6e-07	1.5e-06	7.5e-07	0	15	1	0	2	1	3	0	3.6	0.34	0.43
B3gntl1	Other	5.8e-06	8.8e-07	6e-07	2.8e-06	0	1.6e-06	3.5e-07	8.5e-07	6.2e-07	5e-07	2.1e-06	0	1.6e-06	3.5e-07	109	2	2	4	0	1	1	2.7	1.1e-18	3.1e-18
B430010I23Rik	Other	1.3e-06	1.5e-07	5e-06	9.9e-06	8e-07	2.2e-05	3e-05	4.4e-07	1.5e-07	2.9e-06	3.8e-06	8e-07	7e-06	1.2e-05	13	1	4	12	1	18	10	5.8	1.2e-06	2.3e-06
B430212C06Rik	Other	5.2e-08	0	0	0	0	0	0	5.2e-08	0	0	0	0	0	0	1	0	0	0	0	0	0	1	0.98	0.98
B430218F22Rik	Other	0	0	0	6.4e-07	0	0	5.6e-07	0	0	0	6.4e-07	0	0	5.6e-07	0	0	0	1	0	0	1	5.4	0.36	0.46
B430305J03Rik	Other	0	0	0	4.7e-07	0	0	0	0	0	0	4.7e-07	0	0	0	0	0	0	1	0	0	0	4	0.42	0.52
B4galnt1	Other	0.00013	0.00016	0.00013	0.00014	9.9e-05	9.8e-05	6e-05	4.7e-06	1.9e-05	1.5e-05	1.2e-05	2e-05	1.5e-05	1.1e-05	1108	107	106	207	38	77	39	3.5	1.5e-72	1.2e-71
B4galnt2	Other	8.6e-06	6.4e-06	1.5e-05	8.4e-06	6.2e-06	1.8e-05	1.2e-05	1.1e-06	2.5e-06	4.8e-06	2.5e-06	3.4e-06	5.9e-06	4.7e-06	154	10	12	18	4	19	9	4.4	1.6e-07	3.2e-07
B4galnt3	Other	4.3e-07	0	0	6.3e-07	5.4e-07	1.1e-06	2.7e-06	1.8e-07	0	0	6.3e-07	5.4e-07	1.1e-06	1.8e-06	9	0	0	1	1	1	3	5.8	0.51	0.61
B4galnt4	Other	3.4e-06	2.2e-07	6.7e-07	1.6e-06	0	0	0	6e-07	2.2e-07	4.9e-07	8.9e-07	0	0	0	66	1	2	4	0	0	0	2.1	2.1e-10	4.7e-10
B4galt1	Other	3.5e-05	6.3e-05	7.6e-05	6.7e-05	6.8e-05	0.0001	7.9e-05	2.3e-06	1e-05	1.3e-05	9.1e-06	1.4e-05	1.5e-05	1.2e-05	460	62	68	118	27	83	56	4.4	0.0028	0.0046
B4galt3	Other	1.7e-05	1.4e-05	1.3e-05	1.4e-05	2.1e-05	1.5e-05	1.5e-05	2.2e-06	3.8e-06	5.4e-06	3.1e-06	9.6e-06	4.7e-06	5.3e-06	251	19	12	32	9	14	11	4	1.2e-18	3.5e-18
B4galt4	Other	1.6e-05	3.5e-05	3.5e-05	3.6e-05	5.1e-05	1.9e-05	9.7e-06	1.5e-06	7.5e-06	7.3e-06	5.7e-06	1.9e-05	5.1e-06	5.1e-06	228	33	37	70	12	19	6	3.8	9.1e-12	2.1e-11
B4galt5	Other	4.2e-05	0.00011	0.00013	0.00014	0.00013	9.4e-05	4.6e-05	3.6e-06	1.3e-05	1.6e-05	1.1e-05	2e-05	1.5e-05	1e-05	410	85	106	208	43	75	29	4	1.5e-34	6.6e-34
B4galt6	Other	3.3e-05	7.1e-05	0.00011	0.00015	0.0001	0.00013	9.6e-05	2.1e-06	1.2e-05	1.4e-05	1.6e-05	2.1e-05	1.8e-05	2e-05	488	64	99	206	34	101	50	4.4	4.7e-15	1.2e-14
B4galt7	Other	7.8e-06	9.1e-06	1.1e-06	7.1e-06	7.3e-06	2.9e-06	8.2e-06	1.4e-06	3.5e-06	7.8e-07	3.1e-06	5.8e-06	1.3e-06	6.3e-06	130	10	3	14	2	8	3	3.9	1.9e-12	4.5e-12
B4gat1	Other	6e-06	7.4e-06	4.6e-06	4.7e-06	1.5e-06	4.4e-06	5.7e-07	7e-07	3.5e-06	2e-06	1.5e-06	1.5e-06	2.5e-06	5.7e-07	125	10	9	15	1	5	1	3.1	9.9e-12	2.3e-11
B530045E10Rik	Other	5.6e-07	2.7e-06	0	0	0	0	0	3.5e-07	2.7e-06	0	0	0	0	0	4	1	0	0	0	0	0	1.8	0.46	0.56
B630005N14Rik	Other	1.4e-05	1.8e-05	2.3e-05	2e-05	4.7e-05	2.7e-05	1.2e-05	1.6e-06	7.3e-06	5.6e-06	4.3e-06	1.6e-05	7.1e-06	4.3e-06	162	10	27	38	9	25	12	4.2	0.007	0.011
B630019A10Rik	Other	1e-05	3.2e-06	3.6e-06	4.1e-07	0	1.3e-07	0	1.3e-06	2e-06	1.7e-06	2.4e-07	0	1.3e-07	0	163	5	6	3	0	1	0	1.7	1.1e-29	4.1e-29
B630019K06Rik	Other	6.3e-07	0	0	0	0	0	0	4.6e-07	0	0	0	0	0	0	4	0	0	0	0	0	0	1	0.61	0.7
B830012L14Rik	Other	1.6e-06	1.2e-06	0	1e-06	5.6e-06	1.6e-06	6.4e-06	6.4e-07	1.2e-06	0	1e-06	5.6e-06	1.4e-06	4.6e-06	9	1	0	1	1	2	3	5.2	0.72	0.81
B930036N10Rik	Other	1.5e-06	4.1e-06	0	8.7e-07	0	0	0	3.7e-07	3.5e-06	0	7.2e-07	0	0	0	25	2	0	2	0	0	0	2	0.0023	0.0038
B930041F14Rik	Other	3.2e-06	3.7e-06	8.5e-07	5.8e-06	5.1e-06	1.4e-05	7.2e-07	4.5e-07	2.7e-06	5.6e-07	2.4e-06	4.5e-06	6e-06	7.2e-07	76	3	3	11	2	9	1	4.5	2.7e-05	5e-05
B930082K07Rik	Other	5.8e-08	0	0	0	0	0	0	4.1e-08	0	0	0	0	0	0	2	0	0	0	0	0	0	1	0.9	0.94
B930094E09Rik	Other	8.5e-08	9.5e-07	0	6e-07	0	0	0	8.5e-08	9.5e-07	0	6e-07	0	0	0	1	1	0	1	0	0	0	2.7	0.37	0.46
B9d1	Other	4.8e-06	0	0	0	0	0	0	1e-06	0	0	0	0	0	0	70	0	0	0	0	0	0	1	4.2e-15	1.1e-14
B9d2	Other	8.5e-07	0	0	4e-07	0	0	0	2.4e-07	0	0	4e-07	0	0	0	20	0	0	1	0	0	0	2	0.003	0.005
Baalc	Other	5.3e-07	0	6.9e-07	0	0	0	0	2.2e-07	0	6.9e-07	0	0	0	0	10	0	1	0	0	0	0	2.1	0.16	0.22
Baat	Other	1.6e-07	2.1e-06	7.5e-06	3.6e-06	2.9e-06	0	0	7.4e-08	2.1e-06	4.1e-06	2e-06	2.9e-06	0	0	5	1	5	6	1	0	0	3.4	0.0084	0.013
Babam1	Other	6e-05	4.3e-05	4e-05	4.2e-05	2.6e-05	2.4e-05	1.4e-05	3.2e-06	8.3e-06	7.7e-06	6.7e-06	1e-05	8e-06	5.7e-06	728	47	43	70	14	24	11	3.2	2.8e-89	2.8e-88
Bace1	Other	3.2e-06	3.1e-07	2.1e-06	2.8e-07	0	3.1e-06	0	5.9e-07	3.1e-07	1.5e-06	2.8e-07	0	3.1e-06	0	57	1	2	1	0	1	0	3.3	3e-09	6.4e-09
Bace2	Other	5.1e-06	8e-06	1.8e-06	1.2e-06	0	2.9e-06	3.1e-06	7.5e-07	3.4e-06	1.8e-06	7.8e-07	0	1.8e-06	1.9e-06	92	9	1	4	0	5	3	3.2	1.5e-11	3.5e-11
Bach1	Enterocyte	9e-05	0.00021	0.0002	0.00024	0.00028	0.00032	0.00027	1.5e-05	8e-05	3.6e-05	3.6e-05	6.9e-05	4.7e-05	5.3e-05	170	40	53	120	28	88	47	4.5	1.8e-17	5e-17
Bach2	Other	1.8e-06	2.4e-06	1.3e-05	6.9e-06	3.6e-06	1.6e-05	3.2e-06	9.5e-07	1.7e-06	7.2e-06	2.8e-06	2.2e-06	8.7e-06	3.2e-06	9	4	6	10	3	8	1	4.5	0.0057	0.0093
Bad	Other	3.9e-05	7.3e-05	7.4e-05	6.8e-05	3.4e-05	3.1e-05	1.7e-05	2.9e-06	1.2e-05	1.1e-05	8.6e-06	1.2e-05	7e-06	5.7e-06	516	60	73	121	12	36	15	3.4	1.6e-31	6.2e-31
Bag1	Other	0.00017	0.00011	0.00014	0.00013	7.5e-05	8.7e-05	6.8e-05	5.6e-06	1.2e-05	1.6e-05	1.4e-05	1.8e-05	1.2e-05	1.1e-05	1308	89	113	185	29	92	50	3.5	1.5e-115	2.1e-114
Bag2	Other	3.4e-06	0	0	2.8e-07	0	0	0	6.7e-07	0	0	2.8e-07	0	0	0	56	0	0	1	0	0	0	1.2	3.5e-11	8.1e-11
Bag3	Other	2.7e-05	2.4e-05	2.4e-05	1.9e-05	9e-06	2.2e-05	2e-05	2.6e-06	5.8e-06	6.2e-06	4.4e-06	3.7e-06	5.2e-06	7.1e-06	393	25	30	36	8	28	14	3.7	1.1e-32	4.5e-32
Bag4	Other	1.1e-05	2e-05	3.2e-05	2.7e-05	2.7e-05	7.1e-06	1.1e-05	1.2e-06	5.3e-06	8.3e-06	5.3e-06	1.1e-05	2.7e-06	5.1e-06	180	25	27	52	10	9	6	3.8	8.5e-10	1.9e-09
Bag5	Other	9.6e-06	8.4e-06	1.6e-06	4.4e-06	6.8e-06	6.3e-06	1.1e-06	1.2e-06	3.3e-06	1e-06	2e-06	4.9e-06	5e-06	1.1e-06	154	10	3	12	2	4	1	3.4	2.3e-20	7e-20
Bag6	Other	6.4e-05	6.8e-05	6.9e-05	5.7e-05	4.6e-05	6.4e-05	4.8e-05	3e-06	1.2e-05	1.1e-05	7.5e-06	1.2e-05	1.3e-05	1.1e-05	799	62	70	105	22	55	33	3.8	7.8e-57	5e-56
Bahcc1	Other	5.4e-06	1e-05	9.7e-06	4.1e-06	5.1e-06	1.6e-06	0	9.5e-07	5.3e-06	4.2e-06	1.6e-06	3.4e-06	1.2e-06	0	89	10	8	9	3	2	0	2.9	1.6e-08	3.5e-08
Bahd1	Other	6.3e-06	7.2e-06	1.3e-05	1.3e-05	1.8e-05	1.8e-05	1.1e-05	9.7e-07	2.9e-06	4.5e-06	3.3e-06	8.4e-06	7.8e-06	3.8e-06	102	11	18	28	8	17	13	4.5	0.75	0.83
Baiap2	Other	1.6e-06	3.1e-06	0	0	0	0	1.3e-06	3.3e-07	2.3e-06	0	0	0	0	1.3e-06	37	2	0	0	0	0	1	2.8	4.2e-06	8.2e-06
Baiap2l1	Other	6.9e-05	8.6e-05	6.7e-05	9.5e-05	8.2e-05	0.00012	0.00024	3.6e-06	1.1e-05	9.7e-06	1.1e-05	2.4e-05	1.4e-05	2.7e-05	717	78	70	146	30	104	116	4.8	1.2e-09	2.6e-09
Baiap2l2	Other	9.6e-05	0.00011	9.9e-05	9.3e-05	9e-05	0.0001	6.6e-05	4.4e-06	1.8e-05	1.4e-05	1.2e-05	1.8e-05	1.5e-05	1.4e-05	951	83	86	139	30	84	37	3.8	1.9e-57	1.2e-56
Baiap3	Other	1.3e-06	0	1.4e-06	0	0	0	0	5.3e-07	0	1.4e-06	0	0	0	0	13	0	1	0	0	0	0	2	0.053	0.079
Bak1	Other	4.9e-05	7.8e-05	5.2e-05	7.2e-05	8.3e-05	8.7e-05	6.9e-05	2.7e-06	1.7e-05	9.2e-06	9.3e-06	1.8e-05	1.2e-05	1.2e-05	659	62	52	123	30	80	52	4.2	2.5e-19	7.3e-19
Bambi	Other	7.8e-07	0	0	0	0	0	0	2.5e-07	0	0	0	0	0	0	22	0	0	0	0	0	0	1	0.00038	0.00066
Bambips1	Other	0	4.2e-06	4.6e-06	0	0	9e-06	1.1e-05	0	4.2e-06	4.6e-06	0	0	3.2e-06	5.2e-06	0	1	1	0	0	10	5	5.3	3.5e-10	7.8e-10
Banf1	Other	0.00017	0.0001	7.5e-05	5.6e-05	4.8e-05	3.3e-05	1.9e-05	5.2e-06	1.8e-05	1.3e-05	6.8e-06	1.4e-05	8e-06	5.5e-06	1245	82	69	107	19	28	17	2.8	6.1e-207	1.8e-205
Banf2os	Other	2.6e-07	5.3e-07	0	3.8e-08	0	0	5.2e-07	1.3e-07	5.3e-07	0	3.8e-08	0	0	5.2e-07	6	1	0	1	0	0	1	3.8	0.74	0.83
Bap1	Other	1.7e-05	1.3e-05	2.6e-05	9.5e-06	1.6e-06	2e-05	1e-05	1.5e-06	4.2e-06	7.9e-06	2.9e-06	1.6e-06	9e-06	4.1e-06	260	13	16	22	1	18	8	3.7	1.7e-25	5.7e-25
Bard1	Other	4.4e-06	0	0	0	0	0	5.4e-06	7.6e-07	0	0	0	0	0	5.4e-06	79	0	0	0	0	0	1	4.3	1.3e-16	3.5e-16
Barx1	Other	3.5e-08	0	0	0	0	0	0	3.5e-08	0	0	0	0	0	0	1	0	0	0	0	0	0	1	0.98	0.98
Barx2	Other	1.1e-05	3.2e-05	5.9e-05	5e-05	2.9e-05	2.8e-05	4.6e-06	1.6e-06	7.2e-06	1.2e-05	8.1e-06	9.5e-06	8.3e-06	2.8e-06	143	30	54	86	16	27	4	3.7	9e-18	2.5e-17
Basp1	Other	9.8e-07	5.5e-06	0	1.8e-06	0	0	4.9e-07	5.1e-07	4.4e-06	0	1.6e-06	0	0	4.9e-07	6	2	0	2	0	0	1	2.6	0.37	0.47
Batf2	Enterocyte	0.00011	0.00019	0.00015	0.00018	0.00043	0.00015	2.9e-05	1.5e-05	5.1e-05	4.3e-05	3.6e-05	0.00015	2.8e-05	1.3e-05	278	37	40	89	24	46	9	4	1.8e-09	3.9e-09
Bax	Other	3e-05	3.4e-06	2e-05	8.1e-06	7e-06	3e-06	7.3e-06	2e-06	1.4e-06	5.3e-06	2.3e-06	7e-06	1.3e-06	4e-06	460	7	26	20	1	8	4	3	1e-79	9.5e-79
Baz1a	Other	2.7e-05	1.6e-05	1.4e-05	1.5e-05	5e-05	3.4e-05	4.2e-05	2.7e-06	4e-06	4.5e-06	2.9e-06	2.1e-05	7.4e-06	9.4e-06	358	25	17	37	14	35	34	4.6	1.4e-20	4.4e-20
Baz1b	Other	5.4e-05	2e-05	1.7e-05	1.8e-05	3.7e-05	2e-05	1.6e-05	3e-06	5.7e-06	5.1e-06	4.3e-06	1.6e-05	5.5e-06	6.2e-06	657	25	24	36	11	20	9	3.5	5.4e-103	6.5e-102
Baz2a	Other	3.7e-05	5.4e-05	2.7e-05	5.4e-05	5.4e-05	5.5e-05	0.00011	3.1e-06	1.5e-05	7.2e-06	7.5e-06	1.7e-05	1.2e-05	2e-05	450	37	28	87	22	45	53	4.6	3.9e-13	9.5e-13
[truncated: 17,763 more rows]

## Sheet: Goblet containing clumps
Supplementary Data 2 – Zonation table reconstructed based on goblet containing clumps. Zone 1 -crypt, Zone 7- Tip. Specific to = "other" indicates genes which are neither enterocyte nor goblet specific
Gene_Name	Specific_to	Expression_Zone_1	Expression_Zone_2	Expression_Zone_3	Expression_Zone_4	Expression_Zone_5	Expression_Zone_6	Expression_Zone_7	Standard_error_of_the_mean_Zone_1	Standard_error_of_the_mean_Zone_2	Standard_error_of_the_mean_Zone_3	Standard_error_of_the_mean_Zone_4	Standard_error_of_the_mean_Zone_5	Standard_error_of_the_mean_Zone_6	Standard_error_of_the_mean_Zone_7	Number_of_expressing_clumps_zone_1	Number_of_expressing_clumps_zone_2	Number_of_expressing_clumps_zone_3	Number_of_expressing_clumps_zone_4	Number_of_expressing_clumps_zone_5	Number_of_expressing_clumps_zone_6	Number_of_expressing_clumps_zone_7	Center_of_mass	p_value	q_value
0610007P14Rik	Other	6.6e-05	2.3e-05	5.4e-05	6.2e-05	8.8e-06	1.8e-05	3.7e-06	6.2e-06	8.7e-06	2e-05	2e-05	8.8e-06	1e-05	2.8e-06	210	10	14	16	1	6	2	3	2.9e-22	2.1e-21
0610009B22Rik	Other	3.5e-05	1.9e-05	1.5e-05	1.8e-05	4.6e-06	4.1e-05	1.2e-05	4.1e-06	5.9e-06	1e-05	7.4e-06	4.6e-06	1.9e-05	7.7e-06	136	10	4	8	1	6	3	3.8	1.1e-12	4.5e-12
0610009E02Rik	Other	1.6e-06	1.9e-06	0	1.6e-06	0	0	0	8e-07	1.9e-06	0	1.6e-06	0	0	0	6	1	0	1	0	0	0	2.3	0.65	NaN
0610009L18Rik	Other	1.9e-06	0	2.8e-06	0	0	0	0	7e-07	0	2.8e-06	0	0	0	0	9	0	1	0	0	0	0	2.2	0.33	NaN
0610009O20Rik	Other	2.4e-05	4e-06	7.8e-06	1.4e-05	4.7e-05	5e-07	1.5e-05	3.4e-06	2.9e-06	3.9e-06	6.6e-06	4.7e-05	5e-07	1.2e-05	102	2	4	7	1	1	2	4	3.7e-11	1.4e-10
0610010F05Rik	Other	7e-06	5.6e-06	4.2e-07	5.2e-06	0	2.2e-06	0	3e-06	3.9e-06	4.2e-07	5.2e-06	0	2.2e-06	0	26	2	1	1	0	1	0	2.6	0.022	0.032
0610012G03Rik	Enterocyte	0.00039	0.00038	0.00039	0.00023	0.00012	9.6e-05	9.1e-05	3e-05	8.5e-05	0.00012	5.8e-05	7.1e-05	3.6e-05	3.9e-05	257	24	18	27	3	8	6	3	7.5e-23	5.7e-22
0610025J13Rik	Other	0	0	0	0	0	0	0	0	0	0	0	0	0	0	0	0	0	0	0	0	0	NaN	NaN	NaN
0610030E20Rik	Other	1.6e-05	6.1e-05	8.6e-06	2.4e-05	5.5e-06	9.4e-06	8.5e-06	2.5e-06	2.8e-05	5.1e-06	8e-06	5.5e-06	5.1e-06	4.3e-06	76	8	3	12	1	4	4	3	0.00076	0.0014
0610037L13Rik	Goblet	0.00076	0.00043	0	2.8e-05	0.0011	0.0002	0	0.00017	0.00018	0	2.2e-05	0.0011	0.00019	0	98	7	0	2	1	2	0	3.3	5.2e-14	2.3e-13
0610039K10Rik	Other	0	0	0	0	0	0	0	0	0	0	0	0	0	0	0	0	0	0	0	0	0	NaN	NaN	NaN
0610040B10Rik	Other	3.3e-07	0	0	0	0	0	0	1.9e-07	0	0	0	0	0	0	3	0	0	0	0	0	0	1	0.84	NaN
0610040F04Rik	Goblet	4.8e-06	0	0	0	0	0	0	4.8e-06	0	0	0	0	0	0	1	0	0	0	0	0	0	1	0.99	NaN
0610040J01Rik	Other	2.8e-05	2.4e-05	2.7e-05	1.7e-05	3.6e-05	4.2e-05	9.9e-06	3.2e-06	8.5e-06	1.1e-05	8.5e-06	2.1e-05	1.6e-05	6.9e-06	123	9	10	9	3	10	3	3.9	1.3e-06	3.2e-06
1010001B22Rik	Goblet	3.9e-06	0	0	0	0	0	0	2.8e-06	0	0	0	0	0	0	2	0	0	0	0	0	0	1	0.93	NaN
1010001N08Rik	Other	3.5e-06	3.4e-06	0	0	0	0	3.3e-06	1.1e-06	2.8e-06	0	0	0	0	3.3e-06	19	2	0	0	0	0	1	3.3	0.032	NaN
1110001J03Rik	Other	7.6e-05	0.00011	4.4e-05	2.4e-05	0.00011	6e-06	7.6e-06	6.2e-06	4e-05	2.9e-05	8.5e-06	9.8e-05	5.5e-06	4.8e-06	229	20	6	12	2	2	3	3.1	1.5e-32	1.9e-31
1110002L01Rik	Other	2.6e-06	0	0	0	0	0	0	1.2e-06	0	0	0	0	0	0	10	0	0	0	0	0	0	1	0.16	NaN
1110004E09Rik	Other	2.1e-05	3.7e-05	5.7e-06	6.9e-06	0	0	0	3.5e-06	1.7e-05	4.5e-06	5.5e-06	0	0	0	92	9	2	3	0	0	0	2	5.4e-13	2.3e-12
1110004F10Rik	Other	4.8e-05	2.2e-05	3e-05	1.1e-05	0	2.2e-05	1.3e-05	4.5e-06	1.1e-05	1.8e-05	6.3e-06	0	1.3e-05	8.3e-06	176	7	7	3	0	4	3	3.1	1.8e-24	1.5e-23
1110006O24Rik	Other	1.2e-06	0	0	6.3e-07	0	0	0	7.8e-07	0	0	6.3e-07	0	0	0	3	0	0	1	0	0	0	2.1	0.87	NaN
1110008F13Rik	Other	0.00011	7.4e-05	9.3e-05	8e-05	0	3.8e-06	4.1e-05	7.4e-06	1.8e-05	2.8e-05	2.2e-05	0	2.4e-06	1.9e-05	303	20	20	24	0	3	5	2.9	3.4e-38	5.2e-37
1110008L16Rik	Goblet	0.00096	0.00016	9e-05	8.6e-06	6.6e-05	0	0.00049	0.00018	9.1e-05	4.5e-05	8.6e-06	6.6e-05	0	0.00039	126	3	4	1	1	0	3	3	3.4e-19	2.1e-18
1110008P14Rik	Other	1.9e-05	3e-05	1.8e-05	1.7e-05	4.8e-06	1.3e-05	0	2.9e-06	1.2e-05	9.9e-06	1e-05	4.8e-06	1e-05	0	84	10	5	6	1	2	0	3	4.8e-08	1.3e-07
1110012L19Rik	Other	1.1e-05	1.5e-05	1.5e-05	1.6e-05	0	8.9e-06	6.9e-06	2.3e-06	7.7e-06	1.1e-05	9.4e-06	0	8.9e-06	6.9e-06	51	5	2	4	0	1	1	3.4	0.00025	0.00048
1110017D15Rik	Other	1.6e-07	0	0	0	0	0	0	1.6e-07	0	0	0	0	0	0	1	0	0	0	0	0	0	1	0.99	NaN
1110019D14Rik	Other	2.3e-06	0	0	0	0	0	0	8e-07	0	0	0	0	0	0	10	0	0	0	0	0	0	1	0.16	NaN
1110020A21Rik	Other	1e-06	0	4.2e-07	1.6e-06	0	5.4e-06	0	6.4e-07	0	4.2e-07	1.6e-06	0	5.4e-06	0	3	0	1	1	0	1	0	4.9	0.92	0.93
1110025M09Rik	Other	5.7e-07	0	0	0	0	0	0	2.9e-07	0	0	0	0	0	0	5	0	0	0	0	0	0	1	0.59	NaN
1110028F18Rik	Other	1.8e-06	0	0	7.5e-06	0	0	0	1.5e-06	0	0	7.5e-06	0	0	0	3	0	0	1	0	0	0	3.4	0.87	0.88
1110032A03Rik	Other	2.2e-05	2.2e-05	1.8e-05	2.6e-05	4.7e-05	2.2e-05	1.7e-05	4.6e-06	1.2e-05	7.9e-06	9.1e-06	3.8e-05	1e-05	1.1e-05	68	4	7	12	2	7	3	4.1	0.098	0.13
1110032F04Rik	Other	0	0	0	0	0	0	0	0	0	0	0	0	0	0	0	0	0	0	0	0	0	NaN	NaN	NaN
1110034G24Rik	Goblet	0.00025	0.00043	1.9e-05	8.6e-06	0	2.9e-05	0	0.00011	0.00043	1.9e-05	8.6e-06	0	1.7e-05	0	25	1	1	1	0	3	0	1.9	0.059	0.08
1110035H17Rik	Other	3.6e-06	7.2e-06	0	0	0	0	0	1.1e-06	5.6e-06	0	0	0	0	0	20	2	0	0	0	0	0	1.7	0.0099	0.015
1110036E04Rik	Other	0	0	0	0	0	0	0	0	0	0	0	0	0	0	0	0	0	0	0	0	0	NaN	NaN	NaN
1110037F02Rik	Other	1.3e-05	1.4e-05	3.3e-05	8.5e-06	0	5.2e-06	1.1e-05	2.2e-06	1.2e-05	1.9e-05	4.9e-06	0	3.9e-06	1.1e-05	69	2	4	4	0	2	1	3.3	2.1e-06	5.1e-06
1110038B12Rik	Other	6.9e-05	6.1e-05	0	1.9e-05	1.9e-05	2.1e-05	8.1e-07	5.7e-06	3.2e-05	0	8.7e-06	1.9e-05	1.2e-05	8.1e-07	233	15	0	6	1	4	1	2.6	3.8e-40	6.3e-39
1110038F14Rik	Other	1.7e-05	6.6e-06	2.7e-05	2.5e-05	0	2e-05	1.1e-06	3.6e-06	3.5e-06	2.1e-05	1.6e-05	0	1.4e-05	1.1e-06	67	4	3	6	0	5	1	3.5	0.00015	0.0003
1110046J04Rik	Enterocyte	5.6e-07	7.1e-06	0	0	0	0	1.2e-05	5.6e-07	7.1e-06	0	0	0	0	1.2e-05	1	1	0	0	0	0	1	5	0.26	0.3
1110051M20Rik	Other	3.2e-06	0	0	0	0	0	0	1.2e-06	0	0	0	0	0	0	10	0	0	0	0	0	0	1	0.16	NaN
1110059E24Rik	Other	2.7e-05	2.4e-05	1.3e-05	2.3e-05	4.2e-05	8.1e-06	2.6e-05	5e-06	1.4e-05	6.7e-06	7.1e-06	2.8e-05	3.6e-06	1.2e-05	82	5	4	14	3	5	5	4	0.0048	0.0077
1110059G10Rik	Other	1.6e-05	1e-05	2.2e-05	3.3e-05	1.9e-05	4e-06	1.1e-05	3.4e-06	5.1e-06	1.1e-05	1e-05	1.9e-05	2.9e-06	8.5e-06	68	5	6	14	1	2	3	3.7	0.0024	0.004
1110065P20Rik	Other	1.1e-05	5e-06	8.5e-06	0	0	0	1.2e-05	1.6e-06	3.7e-06	5.1e-06	0	0	0	1.2e-05	63	2	4	0	0	0	1	3.5	3.6e-08	1e-07
1190002N15Rik	Enterocyte	1.1e-05	5.8e-06	0	2.1e-06	0	5.1e-05	3.8e-05	3.4e-06	5.8e-06	0	2.1e-06	0	4.4e-05	1.8e-05	13	1	0	1	0	3	5	5.6	0.23	0.27
1190005I06Rik	Other	4.8e-07	5.1e-06	0	0	0	0	0	2.7e-07	5.1e-06	0	0	0	0	0	4	1	0	0	0	0	0	1.9	0.54	0.59
1190007I07Rik	Other	2.7e-05	1.3e-05	1.5e-05	7.7e-07	0	8.7e-07	0	2.7e-06	5.5e-06	1.5e-05	7.7e-07	0	8.7e-07	0	131	6	1	1	0	1	0	1.9	3.2e-22	2.3e-21
1300002E11Rik	Other	1.1e-05	3e-05	3.4e-05	1.6e-05	0	2.2e-05	1.4e-05	2.1e-06	1.4e-05	1.3e-05	7.8e-06	0	8.8e-06	8.8e-06	52	9	9	7	0	8	3	3.7	0.031	0.044
1300017J02Rik	Other	1.3e-06	0	0	0	0	0	0	1.3e-06	0	0	0	0	0	0	1	0	0	0	0	0	0	1	0.99	NaN
1500002C15Rik	Other	1.2e-06	0	0	0	0	0	0	1.1e-06	0	0	0	0	0	0	3	0	0	0	0	0	0	1	0.84	NaN
1500004A13Rik	Other	3.2e-07	3e-06	0	0	0	0	0	3.2e-07	3e-06	0	0	0	0	0	1	1	0	0	0	0	0	1.9	0.2	NaN
1500009L16Rik	Goblet	0.00012	0	0	1.2e-05	0	2.6e-05	0	3.5e-05	0	0	1.2e-05	0	1.9e-05	0	21	0	0	1	0	2	0	2.1	0.035	0.049
1500011B03Rik	Other	3.8e-06	7.6e-06	1.4e-06	6.7e-07	0	0	0	1e-06	7.6e-06	1.4e-06	6.7e-07	0	0	0	22	1	1	1	0	0	0	1.9	0.028	0.04
1500011K16Rik	Other	4e-05	5.8e-05	2.3e-05	2.5e-05	1.8e-05	2.3e-06	1e-05	4.4e-06	2.4e-05	1.1e-05	1.1e-05	1.8e-05	2.3e-06	8.4e-06	160	14	8	10	1	1	2	2.8	2.3e-18	1.3e-17
1500015A07Rik	Other	1.8e-06	0	0	0	0	0	0	8.4e-07	0	0	0	0	0	0	9	0	0	0	0	0	0	1	0.21	NaN
1500026H17Rik	Other	9.5e-07	0	5.3e-06	1.6e-06	0	0	0	6.3e-07	0	5.3e-06	1.6e-06	0	0	0	4	0	1	1	0	0	0	3	0.84	0.86
1500035N22Rik	Enterocyte	9.7e-07	6.7e-06	7.4e-07	1.2e-06	0	0	0	4.9e-07	5.2e-06	7.4e-07	1.2e-06	0	0	0	5	2	1	1	0	0	0	2.2	0.29	0.33
1600002H07Rik	Other	4.9e-06	0	5.3e-06	3.4e-06	6.1e-06	0	0	1.3e-06	0	5.3e-06	3.4e-06	6.1e-06	0	0	25	0	1	1	1	0	0	3.3	0.009	0.014
1600002K03Rik	Other	1.1e-05	2.5e-05	0	1.3e-05	0	3.5e-06	8.1e-06	1.7e-06	1.6e-05	0	1.3e-05	0	3.5e-06	8.1e-06	65	5	0	1	0	1	1	3.2	1.3e-08	3.8e-08
1600010M07Rik	Other	8.1e-06	0	0	2.1e-06	0	2.4e-06	6.1e-06	3.4e-06	0	0	2.1e-06	0	2.4e-06	6.1e-06	12	0	0	1	0	1	1	4	0.49	0.54
1600012H06Rik	Other	2.2e-05	5.7e-05	4e-05	2.2e-05	3.1e-05	2.9e-05	1.6e-05	4.5e-06	3.1e-05	1.9e-05	8.9e-06	3.1e-05	1.5e-05	1.1e-05	71	8	6	10	1	5	3	3.6	0.0077	0.012
1600014C10Rik	Enterocyte	3.6e-05	6.3e-05	8.6e-05	0.00012	7.7e-05	1.8e-05	1.7e-05	8.3e-06	2.6e-05	6.9e-05	3.9e-05	5.4e-05	1.2e-05	1.7e-05	42	7	3	13	2	3	1	3.6	0.011	0.017
1600020E01Rik	Other	3.5e-06	3.8e-05	2e-05	1.3e-06	0	1.1e-06	0	8.2e-07	3.6e-05	1.4e-05	1.3e-06	0	1.1e-06	0	27	2	3	1	0	1	0	2.4	0.034	0.048
1600023N17Rik	Other	0	0	0	0	0	0	0	0	0	0	0	0	0	0	0	0	0	0	0	0	0	NaN	NaN	NaN
1600029O15Rik	Other	3.5e-06	0	0	0	0	0	0	1.1e-06	0	0	0	0	0	0	19	0	0	0	0	0	0	1	0.0065	NaN
1700001C19Rik	Other	2.5e-07	0	3.9e-06	0	0	0	0	2e-07	0	3.9e-06	0	0	0	0	2	0	1	0	0	0	0	2.9	0.7	NaN
1700001G01Rik	Other	0	0	0	0	0	1.1e-05	0	0	0	0	0	0	1.1e-05	0	0	0	0	0	0	1	0	6	0.24	0.28
1700001L05Rik	Other	1.1e-06	0	0	0	0	0	0	3.6e-07	0	0	0	0	0	0	10	0	0	0	0	0	0	1	0.16	NaN
1700001O22Rik	Other	1.5e-06	0	0	0	0	0	0	5.9e-07	0	0	0	0	0	0	8	0	0	0	0	0	0	1	0.28	NaN
1700003D09Rik	Other	1.5e-07	0	0	0	0	0	0	1.1e-07	0	0	0	0	0	0	2	0	0	0	0	0	0	1	0.93	NaN
1700003E16Rik	Other	2.2e-07	0	0	0	0	0	0	2.2e-07	0	0	0	0	0	0	1	0	0	0	0	0	0	1	0.99	NaN
1700003G18Rik	Other	5.4e-06	1.3e-06	5.1e-06	3.5e-06	0	0	0	1.3e-06	1.3e-06	5.1e-06	2.5e-06	0	0	0	29	1	1	2	0	0	0	2.4	0.0052	0.0083
1700003P14Rik	Other	0	0	0	0	0	0	0	0	0	0	0	0	0	0	0	0	0	0	0	0	0	NaN	NaN	NaN
1700006J14Rik	Other	0	0	0	0	0	0	0	0	0	0	0	0	0	0	0	0	0	0	0	0	0	NaN	NaN	NaN
1700007L15Rik	Other	6e-06	1.5e-06	0	0	0	0	0	2e-06	1.5e-06	0	0	0	0	0	30	1	0	0	0	0	0	1.2	0.0002	0.00039
1700008J07Rik	Other	3.3e-06	8.4e-06	2.2e-05	6.5e-06	0	0	0	9.3e-07	5.5e-06	1.6e-05	5.2e-06	0	0	0	16	3	2	2	0	0	0	2.8	0.13	0.17
1700010I14Rik	Other	7.3e-07	0	0	0	0	0	0	3.5e-07	0	0	0	0	0	0	6	0	0	0	0	0	0	1	0.47	NaN
1700011H14Rik	Other	3.4e-06	2.9e-06	0	1.9e-05	0	0	0	1.5e-06	2.9e-06	0	1.3e-05	0	0	0	15	1	0	3	0	0	0	3.4	0.17	0.21
1700016C15Rik	Enterocyte	0	1.1e-05	7.6e-05	0.0001	7.7e-05	5.4e-05	5.9e-05	0	1.1e-05	4.7e-05	6.4e-05	7.7e-05	5.2e-05	3.1e-05	0	1	5	7	1	2	4	4.7	2.7e-05	5.8e-05
1700016D06Rik	Other	0	0	1.5e-05	0	0	3.9e-06	0	0	0	1.5e-05	0	0	3.9e-06	0	0	0	1	0	0	1	0	3.6	0.18	0.22
1700016H13Rik	Other	4.6e-07	0	0	0	0	0	0	4.6e-07	0	0	0	0	0	0	1	0	0	0	0	0	0	1	0.99	NaN
1700016K19Rik	Other	1.3e-06	0	0	0	0	0	0	6e-07	0	0	0	0	0	0	6	0	0	0	0	0	0	1	0.47	NaN
1700017B05Rik	Enterocyte	5.1e-05	0	0	0	0	0	0.00014	1e-05	0	0	0	0	0	8.6e-05	52	0	0	0	0	0	4	5.4	1.9e-07	5e-07
1700017D01Rik	Other	0	0	0	0	0	0	0	0	0	0	0	0	0	0	0	0	0	0	0	0	0	NaN	NaN	NaN
1700018L02Rik	Goblet	5.7e-06	0	0	0	0.0019	0	0	4.2e-06	0	0	0	0.0019	0	0	2	0	0	0	1	0	0	5	0.15	0.19
1700019D03Rik	Goblet	0.00025	0	0	5.9e-05	0	0	0	7e-05	0	0	5.1e-05	0	0	0	38	0	0	2	0	0	0	1.6	2e-05	4.4e-05
1700019G17Rik	Enterocyte	0.00012	0.00073	0.00024	0.00031	0.00012	0.00011	0.00015	3.2e-05	0.00039	8.6e-05	6.9e-05	7.7e-05	6.3e-05	7.4e-05	78	19	18	30	3	10	6	3.3	2.8e-07	7.5e-07
1700020I14Rik	Other	3.7e-05	6.1e-05	0.0001	5.6e-05	5.5e-05	4.2e-05	3.7e-05	4.5e-06	2.1e-05	3e-05	1.6e-05	3.3e-05	1.2e-05	1.6e-05	138	15	15	21	3	15	8	3.8	0.0035	0.0057
1700020L24Rik	Goblet	7.9e-05	0	0	0	0.00082	0	0	2.6e-05	0	0	0	0.00082	0	0	16	0	0	0	1	0	0	4.6	0.03	0.043
1700021F05Rik	Other	3.4e-05	1.9e-05	8.4e-06	6.7e-06	4.6e-06	3.6e-05	0	3.6e-06	7e-06	5.9e-06	3.8e-06	4.6e-06	2.6e-05	0	155	8	2	4	1	4	0	3.3	3.2e-22	2.4e-21
1700022I11Rik	Other	0	0	0	2.9e-06	0	0	0	0	0	0	2.9e-06	0	0	0	0	0	0	1	0	0	0	4	0.26	NaN
1700022N22Rik	Other	0	0	0	0	0	0	0	0	0	0	0	0	0	0	0	0	0	0	0	0	0	NaN	NaN	NaN
1700023F06Rik	Other	0	0	0	0	0	0	0	0	0	0	0	0	0	0	0	0	0	0	0	0	0	NaN	NaN	NaN
1700023H06Rik	Other	0	0	0	0	0	0	0	0	0	0	0	0	0	0	0	0	0	0	0	0	0	NaN	NaN	NaN
1700024P16Rik	Other	6.4e-07	0	0	2e-06	0	3.1e-06	0	4.2e-07	0	0	2e-06	0	2.2e-06	0	3	0	0	1	0	2	0	4.7	0.63	NaN
1700025G04Rik	Other	1.4e-05	1.7e-05	1e-05	7.9e-06	0	0	4.4e-06	2.3e-06	6.1e-06	5.9e-06	4.2e-06	0	0	4.4e-06	66	8	4	6	0	0	1	2.6	2.1e-06	5e-06
1700025N23Rik	Other	0	0	0	0	0	0	2.4e-06	0	0	0	0	0	0	2.4e-06	0	0	0	0	0	0	1	7	0.12	NaN
1700026D11Rik	Other	4.2e-07	0	0	0	0	0	0	2.5e-07	0	0	0	0	0	0	3	0	0	0	0	0	0	1	0.84	NaN
1700026L06Rik	Other	0	0	0	0	0	0	0	0	0	0	0	0	0	0	0	0	0	0	0	0	0	NaN	NaN	NaN
1700028B04Rik	Other	0	0	0	0	0	0	0	0	0	0	0	0	0	0	0	0	0	0	0	0	0	NaN	NaN	NaN
1700028E10Rik	Other	9.7e-08	0	0	0	0	0	0	9.7e-08	0	0	0	0	0	0	1	0	0	0	0	0	0	1	0.99	NaN
1700028J19Rik	Other	1.2e-06	0	0	0	0	0	0	4.7e-07	0	0	0	0	0	0	7	0	0	0	0	0	0	1	0.37	NaN
1700029E06Rik	Other	0	0	0	0	0	0	0	0	0	0	0	0	0	0	0	0	0	0	0	0	0	NaN	NaN	NaN
1700029I15Rik	Other	2.6e-07	0	8.1e-06	0	0	0	0	1.5e-07	0	7.5e-06	0	0	0	0	3	0	2	0	0	0	0	2.9	0.19	0.24
1700029J07Rik	Other	1.3e-06	0	0	1.4e-06	3.5e-05	0	1.3e-05	8.8e-07	0	0	1.4e-06	2e-05	0	7e-06	5	0	0	1	3	0	4	5.4	0.00024	0.00045
1700030C10Rik	Other	1.3e-05	5.6e-06	4.4e-05	8.5e-06	0	8.9e-06	0	2.2e-06	3.4e-06	2.1e-05	8.5e-06	0	6.3e-06	0	53	3	6	1	0	3	0	3.1	9.4e-05	0.00019
1700030C14Rik	Other	0	0	0	0	0	0	0	0	0	0	0	0	0	0	0	0	0	0	0	0	0	NaN	NaN	NaN
1700030J22Rik	Other	0	0	0	0	0	0	0	0	0	0	0	0	0	0	0	0	0	0	0	0	0	NaN	NaN	NaN
1700030K09Rik	Other	1.9e-06	0	0	0	0	0	0	7.8e-07	0	0	0	0	0	0	11	0	0	0	0	0	0	1	0.11	NaN
1700030N03Rik	Other	0	3.3e-06	0	0	0	0	0	0	3.3e-06	0	0	0	0	0	0	1	0	0	0	0	0	2	0.0056	NaN
1700031P21Rik	Other	4.1e-07	0	4.7e-06	5.1e-07	0	9.4e-06	1.1e-05	2.5e-07	0	4.7e-06	5.1e-07	0	9.4e-06	1.1e-05	3	0	1	1	0	1	1	5.8	0.96	0.97
1700034H15Rik	Other	1.8e-07	0	0	0	0	0	0	1.3e-07	0	0	0	0	0	0	2	0	0	0	0	0	0	1	0.93	NaN
1700034P13Rik	Other	0	0	4.2e-07	0	0	0	0	0	0	4.2e-07	0	0	0	0	0	0	1	0	0	0	0	3	0.069	NaN
1700037C18Rik	Goblet	4.1e-05	3.6e-05	0	4.3e-05	0	2.2e-05	0	1.5e-05	3.6e-05	0	4.3e-05	0	2.2e-05	0	8	1	0	1	0	1	0	2.9	0.73	0.76
1700037H04Rik	Other	2e-05	1.9e-06	8.3e-07	0	0	0	0	4e-06	1.9e-06	8.3e-07	0	0	0	0	76	1	1	0	0	0	0	1.2	4.6e-13	2e-12
1700039M10Rik	Other	0	0	0	0	0	2.9e-05	0	0	0	0	0	0	2.9e-05	0	0	0	0	0	0	1	0	6	0.24	0.28
1700040L02Rik	Other	4.3e-06	1.1e-06	6.7e-07	0	0	0	0	1.4e-06	1.1e-06	6.7e-07	0	0	0	0	19	1	1	0	0	0	0	1.4	0.031	NaN
1700045H11Rik	Other	0	0	0	0	0	0	0	0	0	0	0	0	0	0	0	0	0	0	0	0	0	NaN	NaN	NaN
1700047K16Rik	Other	0	0	0	0	0	0	0	0	0	0	0	0	0	0	0	0	0	0	0	0	0	NaN	NaN	NaN
1700048O20Rik	Other	4.2e-07	0	0	0	0	0	0	2.9e-07	0	0	0	0	0	0	3	0	0	0	0	0	0	1	0.84	NaN
1700049E22Rik	Other	0	0	0	0	0	0	0	0	0	0	0	0	0	0	0	0	0	0	0	0	0	NaN	NaN	NaN
1700049G17Rik	Other	1.2e-06	0	7.6e-06	1.3e-06	0	1.1e-05	0	4.9e-07	0	7.6e-06	1.3e-06	0	7.6e-06	0	8	0	1	1	0	2	0	4.5	0.8	0.82
1700051O22Rik	Other	0	0	0	0	0	0	0	0	0	0	0	0	0	0	0	0	0	0	0	0	0	NaN	NaN	NaN
1700052K11Rik	Other	2.9e-06	0	0	0	0	1.6e-06	0	7.9e-07	0	0	0	0	1.6e-06	0	17	0	0	0	0	1	0	2.8	0.035	NaN
1700054A03Rik	Other	1e-06	7.8e-06	0	0	0	0	0	6.6e-07	7.8e-06	0	0	0	0	0	5	1	0	0	0	0	0	1.9	0.51	0.56
1700055D18Rik	Other	0	0	0	0	0	0	0	0	0	0	0	0	0	0	0	0	0	0	0	0	0	NaN	NaN	NaN
1700056E22Rik	Other	9.3e-08	0	0	0	0	0	0	9.3e-08	0	0	0	0	0	0	1	0	0	0	0	0	0	1	0.99	NaN
1700056N10Rik	Other	2.7e-07	1.3e-06	0	0	4.6e-06	3.4e-06	0	1.6e-07	1.3e-06	0	0	4.6e-06	3.4e-06	0	3	1	0	0	1	1	0	4.8	0.36	NaN
1700061E17Rik	Other	0	0	0	0	0	0	0	0	0	0	0	0	0	0	0	0	0	0	0	0	0	NaN	NaN	NaN
1700061H18Rik	Other	0	0	0	0	0	0	0	0	0	0	0	0	0	0	0	0	0	0	0	0	0	NaN	NaN	NaN
1700064H15Rik	Other	2.5e-07	0	0	0	0	0	0	1.8e-07	0	0	0	0	0	0	2	0	0	0	0	0	0	1	0.93	NaN
1700065D16Rik	Other	0	0	0	0	0	0	0	0	0	0	0	0	0	0	0	0	0	0	0	0	0	NaN	NaN	NaN
1700066B19Rik	Goblet	0.00024	0.00012	0	4.9e-05	0	6e-05	7.8e-05	3.8e-05	0.00012	0	3.5e-05	0	5.7e-05	6.4e-05	53	1	0	2	0	2	2	2.9	7.1e-06	1.6e-05
1700066M21Rik	Enterocyte	2e-06	0	0	1.7e-06	0	0	0	1.3e-06	0	0	1.2e-06	0	0	0	6	0	0	2	0	0	0	2.4	0.54	NaN
1700067G17Rik	Other	0	0	0	0	0	0	0	0	0	0	0	0	0	0	0	0	0	0	0	0	0	NaN	NaN	NaN
1700069L16Rik	Other	7.3e-07	0	0	0	0	0	0	5.5e-07	0	0	0	0	0	0	3	0	0	0	0	0	0	1	0.84	NaN
1700073E17Rik	Other	1.7e-07	0	0	0	0	0	0	1.7e-07	0	0	0	0	0	0	1	0	0	0	0	0	0	1	0.99	NaN
1700080G11Rik	Other	0	0	0	0	0	0	0	0	0	0	0	0	0	0	0	0	0	0	0	0	0	NaN	NaN	NaN
1700080N15Rik	Other	0	0	0	0	0	0	0	0	0	0	0	0	0	0	0	0	0	0	0	0	0	NaN	NaN	NaN
1700084C06Rik	Other	0	0	0	0	0	0	0	0	0	0	0	0	0	0	0	0	0	0	0	0	0	NaN	NaN	NaN
1700084E18Rik	Other	3.7e-07	0	0	0	0	0	0	2.7e-07	0	0	0	0	0	0	2	0	0	0	0	0	0	1	0.93	NaN
1700084J12Rik	Other	0	0	0	0	0	0	0	0	0	0	0	0	0	0	0	0	0	0	0	0	0	NaN	NaN	NaN
1700086L19Rik	Other	0	0	0	0	0	0	0	0	0	0	0	0	0	0	0	0	0	0	0	0	0	NaN	NaN	NaN
1700086O06Rik	Other	4.1e-06	0	0	0	0	0	0	1.1e-06	0	0	0	0	0	0	22	0	0	0	0	0	0	1	0.002	NaN
1700086P04Rik	Other	3.9e-07	0	0	0	0	0	0	3.9e-07	0	0	0	0	0	0	1	0	0	0	0	0	0	1	0.99	NaN
1700088E04Rik	Other	1.3e-06	0	0	0	0	5.3e-07	0	9.8e-07	0	0	0	0	5.3e-07	0	3	0	0	0	0	1	0	2.4	0.86	NaN
1700092E19Rik	Other	0	0	0	0	0	0	0	0	0	0	0	0	0	0	0	0	0	0	0	0	0	NaN	NaN	NaN
1700092M07Rik	Other	4.2e-07	0	0	0	0	0	0	3.1e-07	0	0	0	0	0	0	3	0	0	0	0	0	0	1	0.84	NaN
1700093K21Rik	Other	6.9e-08	0	0	0	0	0	0	6.9e-08	0	0	0	0	0	0	1	0	0	0	0	0	0	1	0.99	NaN
1700095J07Rik	Other	0	0	0	0	0	0	0	0	0	0	0	0	0	0	0	0	0	0	0	0	0	NaN	NaN	NaN
1700096K18Rik	Other	3.8e-06	2e-06	0	1.3e-06	1.3e-05	2.9e-06	0	2.8e-06	2e-06	0	1.3e-06	1.3e-05	2.9e-06	0	8	1	0	1	1	1	0	4.2	0.7	0.73
1700097M23Rik	Other	6.3e-06	0	0	0	0	0	0	3.7e-06	0	0	0	0	0	0	7	0	0	0	0	0	0	1	0.37	0.42
1700097N02Rik	Other	1.3e-05	0	0	0	0	0	1e-05	2.1e-06	0	0	0	0	0	1e-05	65	0	0	0	0	0	1	3.6	3.2e-11	1.2e-10
1700102P08Rik	Other	2.3e-07	0	4.2e-06	0	0	0	1.9e-05	1.6e-07	0	4.2e-06	0	0	0	1.9e-05	2	0	1	0	0	0	1	6.2	0.69	0.73
1700104B16Rik	Other	0	0	0	0	0	0	0	0	0	0	0	0	0	0	0	0	0	0	0	0	0	NaN	NaN	NaN
1700108F19Rik	Other	8.8e-07	2.4e-06	8.7e-07	0	0	0	0	3.6e-07	1.7e-06	8.7e-07	0	0	0	0	7	2	1	0	0	0	0	2	0.21	NaN
1700108N11Rik	Other	4.8e-07	0	0	0	0	0	0	4.2e-07	0	0	0	0	0	0	2	0	0	0	0	0	0	1	0.93	NaN
1700109H08Rik	Other	2.2e-07	0	0	0	0	0	0	1.5e-07	0	0	0	0	0	0	2	0	0	0	0	0	0	1	0.93	NaN
1700110K17Rik	Other	6.4e-07	0	0	2.3e-06	0	1.2e-06	9.2e-06	2.8e-07	0	0	2.3e-06	0	1.2e-06	9.2e-06	6	0	0	1	0	1	1	6.1	0.93	0.93
1700111E14Rik	Other	2.2e-07	0	0	0	0	0	0	1.6e-07	0	0	0	0	0	0	2	0	0	0	0	0	0	1	0.93	NaN
1700112D23Rik	Other	0	0	0	0	0	0	0	0	0	0	0	0	0	0	0	0	0	0	0	0	0	NaN	NaN	NaN
1700112E06Rik	Other	2.5e-06	0	0	0	0	0	0	8.2e-07	0	0	0	0	0	0	12	0	0	0	0	0	0	1	0.082	NaN
1700112J16Rik	Other	0	0	0	8.7e-06	0	0	0	0	0	0	6.1e-06	0	0	0	0	0	0	2	0	0	0	4	0.017	0.025
1700113A16Rik	Other	5.5e-06	0	0	0	0	0	3.3e-06	1.4e-06	0	0	0	0	0	3.3e-06	26	0	0	0	0	0	1	3.2	0.0012	0.002
1700119H24Rik	Other	2.3e-06	3.1e-06	0	4.3e-06	2.6e-05	1.9e-05	5.9e-05	1e-06	2.2e-06	0	3.8e-06	2.6e-05	1.8e-05	3.1e-05	13	2	0	2	1	3	4	6	0.65	0.69
1700120C14Rik	Other	1.5e-06	1.3e-06	0	5.5e-07	2.2e-05	2.1e-06	0	6.3e-07	1.3e-06	0	5.5e-07	2.2e-05	2.1e-06	0	7	1	0	1	1	1	0	4.7	0.72	0.75
1700120G07Rik	Other	0	0	0	0	0	0	0	0	0	0	0	0	0	0	0	0	0	0	0	0	0	NaN	NaN	NaN
1700120K04Rik	Other	0	0	0	0	0	0	0	0	0	0	0	0	0	0	0	0	0	0	0	0	0	NaN	NaN	NaN
1700122E12Rik	Other	2.1e-07	0	0	0	0	0	0	2.1e-07	0	0	0	0	0	0	1	0	0	0	0	0	0	1	0.99	NaN
1700123I01Rik	Other	0	0	0	5.1e-07	1.3e-05	1.3e-05	0	0	0	0	5.1e-07	1.3e-05	1.3e-05	0	0	0	0	1	1	1	0	5.5	0.047	0.066
1700123M08Rik	Other	1.1e-06	7.8e-06	0	0	0	0	0	4.8e-07	7.8e-06	0	0	0	0	0	6	1	0	0	0	0	0	1.9	0.46	0.51
1700123O12Rik	Other	0	0	0	0	0	0	0	0	0	0	0	0	0	0	0	0	0	0	0	0	0	NaN	NaN	NaN
1700123O20Rik	Other	2.9e-05	3.6e-05	3.4e-05	2.4e-05	8.6e-05	2.4e-05	6.3e-06	3.8e-06	1.6e-05	1.2e-05	8e-06	8.6e-05	1e-05	3.8e-06	117	9	9	15	1	7	3	3.8	2.7e-06	6.4e-06
1700124L16Rik	Other	6.4e-08	0	0	0	0	0	0	6.4e-08	0	0	0	0	0	0	1	0	0	0	0	0	0	1	0.99	NaN
1700125G02Rik	Other	0	0	0	0	0	0	0	0	0	0	0	0	0	0	0	0	0	0	0	0	0	NaN	NaN	NaN
1700126H18Rik	Other	0	1.1e-06	0	0	0	0	0	0	1.1e-06	0	0	0	0	0	0	1	0	0	0	0	0	2	0.0056	NaN
1810008I18Rik	Goblet	0.00024	0.00019	3.1e-05	0.00032	0	0.00038	2.1e-05	0.00015	0.00014	3.1e-05	0.00024	0	0.00027	2.1e-05	8	2	1	2	0	2	1	3.7	0.87	0.88
1810010H24Rik	Other	2.3e-07	0	0	6.7e-07	0	1.2e-06	0	2.3e-07	0	0	6.7e-07	0	1.2e-06	0	1	0	0	1	0	1	0	4.8	0.74	NaN
1810011O10Rik	Enterocyte	0.00021	0.00016	0.00043	0.00025	0.00041	0.00054	0.00082	4.1e-05	4.5e-05	0.00019	6.9e-05	0.00027	0.00012	0.00019	141	16	17	24	4	31	26	4.9	0.27	0.32
1810012K16Rik	Other	6.1e-08	0	0	0	0	0	0	6.1e-08	0	0	0	0	0	0	1	0	0	0	0	0	0	1	0.99	NaN
1810013D15Rik	Other	6.5e-08	0	0	0	0	0	0	6.5e-08	0	0	0	0	0	0	1	0	0	0	0	0	0	1	0.99	NaN
1810013L24Rik	Enterocyte	1.7e-05	3.8e-05	2.5e-05	4.3e-05	5.8e-05	3.3e-05	4.8e-05	3e-06	1.6e-05	1.3e-05	1.8e-05	4.2e-05	1.5e-05	2.3e-05	75	11	5	9	2	5	7	4.4	0.0063	0.01
1810014B01Rik	Other	1.4e-05	1.1e-06	0	0	0	5.3e-07	0	3.2e-06	1.1e-06	0	0	0	5.3e-07	0	53	1	0	0	0	1	0	1.2	2.7e-08	7.9e-08
1810019D21Rik	Other	5.9e-06	1.2e-06	0	0	0	0	0	1.7e-06	1.2e-06	0	0	0	0	0	24	1	0	0	0	0	0	1.2	0.0022	0.0037
1810021B22Rik	Other	1.7e-06	1.9e-06	0	0	0	0	0	6.9e-07	1.9e-06	0	0	0	0	0	13	1	0	0	0	0	0	1.5	0.097	NaN
1810022K09Rik	Other	3.1e-05	7.2e-05	5.9e-05	3.3e-05	4.2e-05	2.6e-05	2.3e-05	5.1e-06	2.9e-05	2e-05	1.2e-05	2.6e-05	1.3e-05	1.2e-05	92	8	13	15	3	7	4	3.5	0.0094	0.015
1810024B03Rik	Other	3.8e-06	4.4e-06	0	0	0	0	0	1.4e-06	4.4e-06	0	0	0	0	0	18	1	0	0	0	0	0	1.5	0.02	NaN
1810026B05Rik	Other	3.9e-06	3.6e-06	4.2e-07	1.9e-05	0	2.3e-05	3.1e-05	1.6e-06	2.6e-06	4.2e-07	1.1e-05	0	1.3e-05	1.6e-05	18	2	1	4	0	3	4	5.5	0.83	0.84
1810026J23Rik	Other	1.9e-05	1.1e-05	8.2e-06	3.5e-06	0	1.1e-06	1.1e-06	5e-06	5.5e-06	4e-06	2.1e-06	0	1.1e-06	1.1e-06	80	5	5	3	0	1	1	2.1	1.7e-08	4.9e-08
1810030O07Rik	Other	1.8e-05	1.4e-05	6.6e-06	1.8e-05	0	3e-06	1.1e-05	2.1e-06	1e-05	4.3e-06	1.4e-05	0	1.8e-06	8.7e-06	93	4	3	3	0	3	2	3.3	3.5e-10	1.2e-09
1810032O08Rik	Other	7.3e-06	0	0	0	0	0	2.6e-06	1.6e-06	0	0	0	0	0	2.6e-06	40	0	0	0	0	0	1	2.6	3.3e-06	7.8e-06
1810034E14Rik	Other	3.4e-06	0	1.7e-05	1.8e-05	0	1.5e-05	0	1.1e-06	0	9.3e-06	1.2e-05	0	1.4e-05	0	18	0	4	4	0	2	0	4.1	0.24	0.28
1810037I17Rik	Other	7.2e-05	9.6e-05	0.00015	9e-05	0.00011	6.4e-05	9e-05	6.6e-06	3.3e-05	3.7e-05	2.5e-05	4.6e-05	2.4e-05	2.7e-05	227	20	23	29	6	15	14	3.9	2.9e-07	7.5e-07
1810041H14Rik	Goblet	3.7e-06	0	0	0	0	0	0	2.7e-06	0	0	0	0	0	0	2	0	0	0	0	0	0	1	0.93	NaN
1810041L15Rik	Other	0	0	0	0	0	9e-06	0	0	0	0	0	0	9e-06	0	0	0	0	0	0	1	0	6	0.24	0.28
1810043G02Rik	Other	1.5e-06	0	0	0	0	0	0	1e-06	0	0	0	0	0	0	5	0	0	0	0	0	0	1	0.59	NaN
1810043H04Rik	Other	5.8e-05	4e-05	7.8e-05	4.1e-05	0	6.1e-05	1.5e-05	4.9e-06	1.1e-05	2.8e-05	1.5e-05	0	2.1e-05	1.4e-05	199	14	13	11	0	12	2	3.4	1.6e-18	9.3e-18
1810044D09Rik	Other	3.7e-06	3.1e-06	0	0	0	0	0	9.8e-07	3.1e-06	0	0	0	0	0	25	1	0	0	0	0	0	1.5	0.0015	NaN
1810046K07Rik	Enterocyte	6.2e-07	0	0	2.2e-06	0	0	0	4.1e-07	0	0	1.5e-06	0	0	0	3	0	0	2	0	0	0	3.3	0.48	NaN
1810053B23Rik	Other	0	0	0	0	0	0	0	0	0	0	0	0	0	0	0	0	0	0	0	0	0	NaN	NaN	NaN
1810055G02Rik	Other	1.3e-05	5.2e-05	0.00011	0.0001	0.00015	5.2e-05	0.00011	2.9e-06	3.2e-05	2.9e-05	2.1e-05	5.1e-05	1.7e-05	3.2e-05	51	9	19	34	9	16	14	4.6	7.2e-08	2e-07
1810058I24Rik	Other	4.4e-05	6.5e-05	0.00016	0.00014	8.4e-05	3.2e-05	6.2e-05	5.2e-06	2.5e-05	4.1e-05	3.8e-05	7.5e-05	1.6e-05	2.6e-05	155	14	21	32	2	7	10	3.8	1.1e-06	2.8e-06
1810059C17Rik	Other	7.4e-08	0	0	0	0	0	0	7.4e-08	0	0	0	0	0	0	1	0	0	0	0	0	0	1	0.99	NaN
1810062G17Rik	Goblet	0	0	0	0	0	0	0	0	0	0	0	0	0	0	0	0	0	0	0	0	0	NaN	NaN	NaN
1810062O18Rik	Other	2.7e-07	0	0	5.7e-07	0	0	0	2.7e-07	0	0	5.7e-07	0	0	0	1	0	0	1	0	0	0	3	0.77	NaN
1810063I02Rik	Other	0	0	0	0	0	0	0	0	0	0	0	0	0	0	0	0	0	0	0	0	0	NaN	NaN	NaN
1810064F22Rik	Other	0	0	0	0	0	0	0	0	0	0	0	0	0	0	0	0	0	0	0	0	0	NaN	NaN	NaN
1810065E05Rik	Other	9.1e-06	1.7e-05	0	1e-05	0	0	0	2e-06	9.4e-06	0	1e-05	0	0	0	44	4	0	1	0	0	0	2.3	4.6e-06	1.1e-05
2010001A14Rik	Other	3.6e-06	4.8e-06	4e-05	1.1e-05	1.7e-05	6.4e-06	3.6e-06	8.3e-07	3.3e-06	1.6e-05	5.2e-06	1.3e-05	5.2e-06	3.6e-06	23	3	7	6	2	2	1	3.8	0.19	0.23
2010001E11Rik	Enterocyte	6.5e-05	0.00014	7.9e-05	0.00015	0	4.6e-05	1.2e-05	1.7e-05	9.3e-05	3e-05	8.3e-05	0	2.8e-05	9.9e-06	42	8	11	13	0	3	2	3.1	0.0022	0.0038
2010001K21Rik	Other	7.2e-06	3.2e-06	1e-06	1.2e-05	2.1e-05	1.1e-05	0	2.2e-06	2.3e-06	1e-06	7.1e-06	1.2e-05	7.6e-06	0	21	2	1	5	3	3	0	4.3	0.22	0.27
2010003K11Rik	Enterocyte	0.00015	0.00047	0.00065	0.00059	0.0014	0.0013	0.0011	4.6e-05	0.00011	0.00013	9.9e-05	0.00055	0.00026	0.00026	61	23	31	48	13	46	35	4.9	1.5e-23	1.2e-22
2010005H15Rik	Other	0	0	0	0	0	0	0	0	0	0	0	0	0	0	0	0	0	0	0	0	0	NaN	NaN	NaN
2010007H06Rik	Other	1.1e-06	0	0	0	0	0	0	5.9e-07	0	0	0	0	0	0	4	0	0	0	0	0	0	1	0.72	NaN
2010008C14Rik	Other	7.2e-06	2.2e-05	2.2e-05	2.2e-05	8.8e-06	1.3e-05	1.2e-05	1.5e-06	2.1e-05	1.2e-05	1.4e-05	8.8e-06	6.2e-06	1.1e-05	36	2	5	7	1	7	2	3.8	0.7	0.73
2010009K17Rik	Other	7.9e-08	0	0	0	0	0	0	7.9e-08	0	0	0	0	0	0	1	0	0	0	0	0	0	1	0.99	NaN
2010010A06Rik	Other	7.7e-07	8.1e-06	1.3e-05	1.4e-06	1.2e-05	7.1e-06	2.8e-05	4.3e-07	6.9e-06	8.7e-06	1e-06	1.2e-05	3.8e-06	1.6e-05	5	2	3	2	1	5	5	5.1	0.052	0.071
2010016I18Rik	Other	7e-07	0	0	1.3e-06	0	2.1e-06	0	4.3e-07	0	0	1.3e-06	0	2.1e-06	0	3	0	0	1	0	1	0	4.5	0.92	NaN
2010103J01Rik	Enterocyte	2.5e-05	0.00022	0.00031	8.3e-05	3e-05	0.00016	7e-05	8.5e-06	0.00018	0.00025	4.2e-05	3e-05	6.8e-05	4.6e-05	21	4	5	8	1	9	3	3.7	0.39	0.44
2010106C02Rik	Other	9.2e-08	0	0	0	0	0	0	9.2e-08	0	0	0	0	0	0	1	0	0	0	0	0	0	1	0.99	NaN
2010106E10Rik	Enterocyte	8e-05	0.00047	0.0015	0.0013	0.00056	0.0014	0.0007	2e-05	9.4e-05	0.00027	0.00017	0.00019	0.00023	0.00019	46	25	45	66	8	54	23	4.5	4.7e-46	9.5e-45
2010107E04Rik	Other	0.00044	0.00043	0.00058	0.00047	0.00016	0.00025	0.00013	2e-05	5.9e-05	7.6e-05	5.2e-05	5.4e-05	4.6e-05	3.5e-05	451	37	50	78	10	45	19	3.3	2.6e-25	2.3e-24
2010107G12Rik	Enterocyte	0.00011	6.2e-05	3.9e-05	3.3e-05	0	0.00035	0.0017	2.1e-05	4.5e-05	2.8e-05	2e-05	0	0.00014	0.00027	93	5	2	3	0	14	43	6.3	9.9e-23	7.5e-22
2010107G23Rik	Other	1.8e-05	6.8e-06	4.4e-06	1.1e-05	9e-06	8e-06	1.2e-05	2.7e-06	3.8e-06	3e-06	6.9e-06	9e-06	5.9e-06	1.2e-05	83	4	3	4	1	2	1	3.8	2.3e-08	6.8e-08
2010109A12Rik	Other	9.8e-08	0	0	0	0	0	0	9.8e-08	0	0	0	0	0	0	1	0	0	0	0	0	0	1	0.99	NaN
2010109I03Rik	Enterocyte	8.9e-05	0.00013	0.00028	5.4e-05	8.4e-05	0.00063	0.0083	4.3e-05	9.4e-05	0.00012	3.2e-05	6.9e-05	0.00013	0.00097	18	2	7	4	2	24	69	6.7	6.1e-87	3.4e-85
2010110E17Rik	Other	0	0	0	0	0	0	0	0	0	0	0	0	0	0	0	0	0	0	0	0	0	NaN	NaN	NaN
2010110G14Rik	Other	0	1.1e-06	0	0	0	0	0	0	1.1e-06	0	0	0	0	0	0	1	0	0	0	0	0	2	0.0056	NaN
2010110K18Rik	Other	1.4e-06	0	0	0	0	0	0	9.9e-07	0	0	0	0	0	0	3	0	0	0	0	0	0	1	0.84	NaN
2010111I01Rik	Other	2.1e-05	5.9e-06	4.6e-06	2e-06	0	1.8e-05	2.4e-05	3.7e-06	4.7e-06	3.1e-06	2e-06	0	9.6e-06	1.4e-05	86	2	3	1	0	4	3	4.4	1.7e-09	5.6e-09
2010204K13Rik	Other	6e-06	0	9.9e-06	0	0	0	0	1.3e-06	0	9.9e-06	0	0	0	0	31	0	1	0	0	0	0	2.2	0.00015	0.00029
2010300C02Rik	Other	2.7e-05	6.2e-05	1.8e-05	2.5e-06	7.6e-06	4.8e-06	1.2e-05	3.8e-06	3.6e-05	1.1e-05	1.9e-06	7.6e-06	2.9e-06	1.2e-05	113	9	5	2	1	3	1	2.7	2.5e-13	1.1e-12
2010300F17Rik	Other	0	0	0	0	0	0	0	0	0	0	0	0	0	0	0	0	0	0	0	0	0	NaN	NaN	NaN
2010308F09Rik	Other	6.2e-07	0	0	6.3e-07	9e-06	0	0	5.2e-07	0	0	6.3e-07	9e-06	0	0	2	0	0	1	1	0	0	4.7	0.28	0.32
2010315B03Rik	Other	1.1e-05	8.4e-06	4e-05	3.8e-05	0	1e-05	0	2.5e-06	6.3e-06	2.4e-05	1.7e-05	0	7.1e-06	0	48	3	4	6	0	3	0	3.3	0.0068	0.011
2010320M18Rik	Goblet	0.00033	0.00018	0.00018	0.00021	0.00027	0.0011	0	8.8e-05	0.00015	0.00014	0.00017	0.00027	0.0011	0	39	3	2	3	1	1	0	4.4	0.0056	0.0089
2200002D01Rik	Enterocyte	0.0021	0.0056	0.006	0.0059	0.0071	0.0064	0.0062	0.00012	0.00086	0.00055	0.00039	0.0014	0.00055	0.00058	428	51	75	113	28	100	75	4.4	4.3e-41	7.4e-40
2200002J24Rik	Enterocyte	1.4e-06	0	0	0	0	0	0	4.1e-07	0	0	0	0	0	0	13	0	0	0	0	0	0	1	0.058	NaN
2210008F06Rik	Other	0	0	0	0	0	0	0	0	0	0	0	0	0	0	0	0	0	0	0	0	0	NaN	NaN	NaN
2210011C24Rik	Goblet	0.00011	5.3e-05	2.9e-05	8.8e-05	0	0.00031	3.9e-05	4.7e-05	4.3e-05	2.1e-05	4.5e-05	0	0.00022	3.9e-05	14	2	2	5	0	5	1	4.4	0.66	0.7
2210011K15Rik	Other	0	0	0	0	0	0	5.1e-07	0	0	0	0	0	0	5.1e-07	0	0	0	0	0	0	1	7	0.12	NaN
2210013O21Rik	Other	6.5e-06	3e-06	1.5e-06	0	0	0	0	1.8e-06	2.1e-06	1.5e-06	0	0	0	0	29	2	1	0	0	0	0	1.5	0.0012	0.0021
2210016F16Rik	Other	0.00011	7.8e-05	0.00014	0.00026	0.00015	0.00016	8.5e-05	9.5e-06	1.8e-05	3.4e-05	4.1e-05	7.4e-05	3.1e-05	2.8e-05	266	21	23	55	5	32	15	4.1	3.1e-07	8.1e-07
2210016L21Rik	Goblet	0.00051	0.00089	0.00021	0.00058	0	3.8e-05	1.3e-05	6.5e-05	0.00065	0.00012	0.00027	0	2.4e-05	1.3e-05	95	5	4	7	0	3	1	2.5	3e-09	9.4e-09
2210019I11Rik	Enterocyte	2e-06	6.6e-06	5.8e-06	0	0	0	0	1.2e-06	4.9e-06	5.8e-06	0	0	0	0	3	2	1	0	0	0	0	2.3	0.065	0.088
2210404O09Rik	Other	2.4e-06	0	0	3.2e-06	0	2.2e-05	0	1.1e-06	0	0	2e-06	0	1.3e-05	0	13	0	0	3	0	3	0	5.3	0.35	0.41
2210406O10Rik	Other	4.4e-07	3.3e-06	0	0	0	0	0	3.1e-07	3.3e-06	0	0	0	0	0	3	1	0	0	0	0	0	1.9	0.52	NaN
2210407C18Rik	Enterocyte	0.00071	0.0026	0.0012	0.00046	0.00036	0.00037	0.00035	8e-05	0.00045	0.00025	0.00012	0.00025	0.00014	0.00022	253	40	31	25	3	16	6	2.9	1.6e-27	1.5e-26
2210408F21Rik	Other	3.3e-07	0	0	0	0	0	0	2.3e-07	0	0	0	0	0	0	2	0	0	0	0	0	0	1	0.93	NaN
2210408I21Rik	Other	9.6e-07	1.1e-06	0	0	0	0	0	7.1e-07	1.1e-06	0	0	0	0	0	3	1	0	0	0	0	0	1.5	0.52	NaN
2210417A02Rik	Other	1.6e-06	3.4e-06	8e-06	0	0	0	3.3e-06	5.6e-07	3.4e-06	7.1e-06	0	0	0	3.3e-06	12	1	2	0	0	0	1	3.4	0.37	0.42
2210418O10Rik	Other	5.5e-07	0	4.2e-07	0	0	0	0	3.1e-07	0	4.2e-07	0	0	0	0	4	0	1	0	0	0	0	1.9	0.72	NaN
2300009A05Rik	Other	1.2e-05	2.2e-05	2.6e-05	7.5e-06	5.6e-05	7.8e-06	0	2.1e-06	1.6e-05	1.6e-05	4.5e-06	3.3e-05	5.6e-06	0	65	4	4	4	3	3	0	3.7	9.4e-05	0.00019
2310001H17Rik	Other	1.8e-05	8.1e-06	1.6e-05	1.4e-05	3e-05	5.8e-06	1.1e-05	3.4e-06	4.7e-06	9.3e-06	9e-06	3e-05	5.5e-06	9e-06	69	3	4	5	1	2	2	3.9	4.3e-05	8.9e-05
2310002F09Rik	Other	7.8e-08	0	0	0	0	0	0	7.8e-08	0	0	0	0	0	0	1	0	0	0	0	0	0	1	0.99	NaN
2310003L06Rik	Other	0	0	0	0	0	0	0	0	0	0	0	0	0	0	0	0	0	0	0	0	0	NaN	NaN	NaN
2310007B03Rik	Enterocyte	4.1e-06	2.9e-06	7.5e-06	5.3e-07	0	3.3e-06	3.3e-06	9.6e-07	2e-06	6.7e-06	5.3e-07	0	3.3e-06	3.3e-06	23	2	2	1	0	1	1	3.6	0.16	0.2
2310008N11Rik	Other	4.2e-07	0	0	0	0	0	0	2.5e-07	0	0	0	0	0	0	3	0	0	0	0	0	0	1	0.84	NaN
2310009A05Rik	Other	2.9e-05	3.4e-05	4.1e-05	1.8e-05	1.8e-05	2.1e-06	1e-05	3.1e-06	1.7e-05	1.9e-05	6.3e-06	1.8e-05	1.5e-06	1e-05	125	8	6	10	1	2	1	3.1	2.8e-12	1.1e-11
2310009B15Rik	Other	1.1e-05	5.3e-06	3.2e-06	2.7e-06	0	1.1e-05	7.9e-06	2.7e-06	3.9e-06	2.3e-06	1.9e-06	0	8.3e-06	7.9e-06	48	2	2	2	0	2	1	3.9	0.00033	0.00061
2310010G23Rik	Other	2.5e-07	0	0	0	0	0	0	1.5e-07	0	0	0	0	0	0	3	0	0	0	0	0	0	1	0.84	NaN
2310010J17Rik	Goblet	0.00021	0	0.00026	0.00051	0	0	0	9.7e-05	0	0.00024	0.00034	0	0	0	22	0	2	3	0	0	0	3.1	0.051	0.07
2310011J03Rik	Other	2.9e-05	7.6e-05	3.4e-05	2.7e-05	4.2e-05	2.3e-05	3.3e-05	4.1e-06	5.7e-05	1.8e-05	1.2e-05	3e-05	7.7e-06	1.2e-05	126	7	8	11	3	11	9	3.7	9.5e-05	0.00019
2310015A10Rik	Goblet	3.3e-05	6.3e-05	0	0	0	0	0	1.4e-05	6.3e-05	0	0	0	0	0	7	1	0	0	0	0	0	1.7	0.4	0.45
2310016G11Rik	Enterocyte	1.9e-06	2.6e-06	1.1e-05	3e-06	0	0	0	6.9e-07	2.6e-06	8e-06	2e-06	0	0	0	11	1	2	3	0	0	0	2.8	0.48	0.53
2310022A10Rik	Other	6.2e-06	0	2.8e-06	0	1.9e-05	5e-07	2.5e-05	1.5e-06	0	2.1e-06	0	1.9e-05	5e-07	1.8e-05	33	0	2	0	1	1	3	5.4	0.0074	0.012
2310022B05Rik	Goblet	0.00047	0.00036	0.00069	0.0007	0.0037	0.0034	1.3e-05	0.00019	0.00019	0.0005	0.00042	0.0026	0.0021	9.9e-06	50	4	3	9	2	5	2	4.8	0.13	0.16
2310030G06Rik	Other	2e-05	3.1e-05	1.3e-05	2.2e-05	3.6e-05	1.6e-05	3e-05	3.4e-06	2.5e-05	5.6e-06	8.7e-06	2.3e-05	7.8e-06	2.1e-05	89	4	8	11	3	5	3	4.1	0.00059	0.0011
2310033P09Rik	Other	2.1e-05	1.1e-05	1.7e-05	2.9e-05	0	1.9e-05	6e-06	3.5e-06	4.8e-06	9.4e-06	1.4e-05	0	1.2e-05	6e-06	89	5	4	8	0	4	1	3.6	3.5e-07	9.2e-07
2310034G01Rik	Other	1.1e-06	1.2e-06	0	0	0	0	0	4.1e-07	1.2e-06	0	0	0	0	0	9	1	0	0	0	0	0	1.5	0.27	NaN
2310035C23Rik	Other	9.3e-06	2.6e-05	2.7e-05	2.7e-05	2.5e-05	2.2e-05	1.3e-05	2.1e-06	1.5e-05	1.3e-05	1.2e-05	1.9e-05	8e-06	8.1e-06	47	7	6	9	2	8	3	4	0.54	0.59
2310036O22Rik	Other	7.5e-05	4.3e-05	5.1e-05	9.2e-05	0	7.1e-05	8.2e-05	5.5e-06	1.3e-05	2e-05	2.9e-05	0	2.3e-05	3.1e-05	248	13	11	24	0	16	9	4.1	4.8e-19	3e-18
2310040G24Rik	Other	4.8e-06	1.9e-06	0	3.4e-06	0	0	0	1.7e-06	1.9e-06	0	2.8e-06	0	0	0	26	1	0	2	0	0	0	2.2	0.0059	NaN
2310043O21Rik	Other	3.4e-07	0	0	0	0	0	0	2.1e-07	0	0	0	0	0	0	3	0	0	0	0	0	0	1	0.84	NaN
2310058D17Rik	Other	1e-06	0	9e-06	5.9e-07	0	0	0	4.3e-07	0	8.3e-06	5.9e-07	0	0	0	7	0	2	1	0	0	0	2.9	0.49	0.54
2310061I04Rik	Other	6.1e-05	5.1e-05	7.5e-05	5e-05	6.9e-05	6.6e-05	7.4e-05	6.7e-06	1.1e-05	3e-05	1.2e-05	2.9e-05	3.4e-05	5.5e-05	199	19	14	22	6	8	6	4.1	4e-12	1.6e-11
2310068J16Rik	Other	1.3e-06	0	0	0	0	0	0	6.9e-07	0	0	0	0	0	0	7	0	0	0	0	0	0	1	0.37	NaN
2310069B03Rik	Other	0	0	0	3.2e-06	0	0	0	0	0	0	3.2e-06	0	0	0	0	0	0	1	0	0	0	4	0.26	NaN
2310074N15Rik	Other	0	0	0	0	0	0	0	0	0	0	0	0	0	0	0	0	0	0	0	0	0	NaN	NaN	NaN
2410002F23Rik	Other	8.8e-06	5.1e-06	0	7.7e-07	0	0	0	1.3e-06	3e-06	0	7.7e-07	0	0	0	55	4	0	1	0	0	0	1.5	5.4e-08	1.5e-07
2410004B18Rik	Other	2.9e-05	1.3e-05	3.8e-05	1.4e-05	0	1.3e-05	2.1e-05	7.7e-06	7.2e-06	2e-05	6.8e-06	0	1.1e-05	1.7e-05	88	4	6	7	0	2	3	3.5	6e-07	1.5e-06
2410004P03Rik	Other	0	0	0	0	0	0	0	0	0	0	0	0	0	0	0	0	0	0	0	0	0	NaN	NaN	NaN
2410006H16Rik	Other	6.8e-05	4e-05	2.8e-05	1.1e-05	0	1.1e-05	1.8e-05	5.7e-06	1.9e-05	2.4e-05	7.5e-06	0	5.9e-06	1.4e-05	218	8	2	3	0	4	3	2.7	5.2e-37	7.8e-36
2410015M20Rik	Other	0.00018	0.00011	0.00016	0.00011	4e-05	8.3e-05	3.4e-06	1.2e-05	2.5e-05	3e-05	1.8e-05	2.5e-05	2.9e-05	2.7e-06	349	22	29	40	3	14	2	3	6.6e-36	9.4e-35
2410016O06Rik	Other	1.9e-05	2e-05	4.2e-07	6e-06	5.8e-06	0	0	2.4e-06	1.3e-05	4.2e-07	5.4e-06	5.8e-06	0	0	103	4	1	2	1	0	0	2.2	5.5e-16	2.8e-15
2410017I17Rik	Other	3.4e-07	1.1e-06	0	0	0	0	0	2.8e-07	1.1e-06	0	0	0	0	0	2	1	0	0	0	0	0	1.8	0.42	NaN
2410018L13Rik	Other	3.9e-07	0	0	0	0	0	0	2.5e-07	0	0	0	0	0	0	3	0	0	0	0	0	0	1	0.84	NaN
2410022M11Rik	Other	1.8e-06	0	0	6.7e-06	0	0	0	6.3e-07	0	0	6.7e-06	0	0	0	9	0	0	1	0	0	0	3.4	0.37	0.42
2410080I02Rik	Goblet	0	0	0.0011	0	0	0	0.00046	0	0	0.0011	0	0	0	0.00046	0	0	1	0	0	0	1	4.1	0.13	0.16
2410089E03Rik	Other	5.8e-07	0	0	0	9.7e-06	0	0	2.6e-07	0	0	0	9.7e-06	0	0	6	0	0	0	1	0	0	4.8	0.31	0.35
2410124H12Rik	Other	5.8e-07	0	0	0	0	0	0	3.5e-07	0	0	0	0	0	0	4	0	0	0	0	0	0	1	0.72	NaN
2410131K14Rik	Other	3.7e-06	4.4e-06	0	0	0	0	0	9.8e-07	4.4e-06	0	0	0	0	0	23	1	0	0	0	0	0	1.5	0.0032	NaN
2500002B13Rik	Other	8.3e-07	2.7e-06	0	5.1e-06	0	0	0	3.8e-07	2.7e-06	0	5.1e-06	0	0	0	5	1	0	1	0	0	0	3.1	0.69	0.73
2500004C02Rik	Other	2.9e-06	0	0	6.7e-07	0	0	0	8.4e-07	0	0	6.7e-07	0	0	0	19	0	0	1	0	0	0	1.6	0.017	NaN
2510002D24Rik	Other	4.7e-05	1.6e-05	6.8e-06	1.6e-05	0	2.4e-05	1.6e-05	5.8e-06	1.3e-05	4.6e-06	7.4e-06	0	1.6e-05	1.2e-05	166	4	3	7	0	5	2	3.3	3.9e-23	3e-22
2510009E07Rik	Goblet	1.1e-05	0	0	0	0	0	0	5.1e-06	0	0	0	0	0	0	5	0	0	0	0	0	0	1	0.59	0.63
2510017J16Rik	Other	4.6e-07	0	0	0	0	0	1.9e-05	4.6e-07	0	0	0	0	0	1.4e-05	1	0	0	0	0	0	2	6.9	0.053	0.073
2510039O18Rik	Other	4e-05	4.3e-05	6.2e-05	3.7e-05	2.2e-05	6.1e-05	3.6e-05	4e-06	1.4e-05	2e-05	1.3e-05	1.8e-05	1.8e-05	1.4e-05	163	13	11	14	2	15	9	4	6e-07	1.5e-06
2510046G10Rik	Other	8.2e-07	0	0	0	0	0	0	4e-07	0	0	0	0	0	0	5	0	0	0	0	0	0	1	0.59	NaN
2600014E21Rik	Other	4.7e-05	1.3e-05	3.7e-05	1.2e-05	0	4.7e-06	1.1e-05	5.9e-06	4.6e-06	1.9e-05	6.6e-06	0	2.9e-06	1.1e-05	171	8	8	4	0	3	2	2.7	1.1e-23	8.9e-23
2610001J05Rik	Other	1.4e-05	2.7e-06	4.7e-06	2.4e-06	0	3.6e-06	1e-05	2.5e-06	2.7e-06	3.1e-06	2.4e-06	0	3.6e-06	1e-05	67	1	3	1	0	1	1	3.6	1.6e-08	4.8e-08
2610002M06Rik	Other	1.5e-05	1.3e-05	1.3e-05	2.6e-05	9.4e-06	4e-05	1.3e-06	2.4e-06	7.6e-06	9e-06	1.4e-05	6.6e-06	1.7e-05	1.3e-06	77	4	3	8	2	9	1	4.1	0.00055	0.00099
2610005L07Rik	Other	3.4e-06	1.5e-06	2.1e-05	1.2e-05	2.4e-05	2.6e-05	3e-05	1e-06	1.5e-06	1.3e-05	9.3e-06	2.4e-05	1.6e-05	1.3e-05	18	1	4	3	1	4	6	5.1	0.71	0.74
2610008E11Rik	Other	5.2e-07	0	7.4e-06	3.9e-06	0	2.4e-06	8.1e-06	2.5e-07	0	7.4e-06	3.9e-06	0	2.4e-06	8.1e-06	5	0	1	1	0	1	1	4.9	0.99	0.99
2610020C07Rik	Other	6.7e-08	0	0	0	0	0	0	6.7e-08	0	0	0	0	0	0	1	0	0	0	0	0	0	1	0.99	NaN
2610020H08Rik	Other	3e-06	4.4e-06	0	0	0	0	0	9.1e-07	4.4e-06	0	0	0	0	0	15	1	0	0	0	0	0	1.6	0.053	NaN
2610021A01Rik	Other	1.4e-06	0	3.9e-06	1.6e-06	4.6e-06	0	0	6.1e-07	0	3.9e-06	1.6e-06	4.6e-06	0	0	8	0	1	1	1	0	0	3.7	0.56	NaN
2610035D17Rik	Other	1.9e-06	2.5e-06	0	3e-06	0	9.7e-07	9.7e-06	7.6e-07	2.5e-06	0	2.1e-06	0	9.7e-07	9.2e-06	9	1	0	2	0	1	2	5.1	0.86	0.87
2610037D02Rik	Other	9.9e-07	0	4.2e-07	0	0	0	5.1e-06	6.1e-07	0	4.2e-07	0	0	0	5.1e-06	4	0	1	0	0	0	1	5.8	0.8	0.82
2610044O15Rik8	Other	3.5e-06	1.3e-06	0	0	0	0	0	1e-06	1.3e-06	0	0	0	0	0	20	1	0	0	0	0	0	1.3	0.0097	NaN
2610204G07Rik	Other	4.6e-07	0	0	0	0	0	0	4.6e-07	0	0	0	0	0	0	1	0	0	0	0	0	0	1	0.99	NaN
2610206C17Rik	Other	0	0	0	0	0	0	0	0	0	0	0	0	0	0	0	0	0	0	0	0	0	NaN	NaN	NaN
2610301B20Rik	Other	1.5e-06	0	1.5e-05	0	0	0	0	6.7e-07	0	1.5e-05	0	0	0	0	7	0	2	0	0	0	0	2.8	0.3	0.35
2610305D13Rik	Other	1.3e-06	0	0	0	0	0	0	8.6e-07	0	0	0	0	0	0	3	0	0	0	0	0	0	1	0.84	NaN
2610306M01Rik	Other	2.4e-06	0	0	0	0	0	0	8.5e-07	0	0	0	0	0	0	10	0	0	0	0	0	0	1	0.16	NaN
2610318N02Rik	Other	7.8e-06	0	1e-06	0	0	0	0	1.5e-06	0	1e-06	0	0	0	0	38	0	1	0	0	0	0	1.2	7.5e-06	1.7e-05
2610507B11Rik	Other	7.3e-05	5e-05	4.2e-05	7.2e-05	0.00012	9e-05	6.1e-05	7.1e-06	1.6e-05	1.4e-05	1.8e-05	4.8e-05	2.6e-05	2.4e-05	214	13	12	25	8	19	9	4.2	3.5e-09	1.1e-08
2610507I01Rik	Other	1.8e-06	0	7.4e-06	7.7e-07	0	1.5e-06	0	1.3e-06	0	7.4e-06	7.7e-07	0	1.5e-06	0	5	0	1	1	0	1	0	3.1	0.93	0.94
2610528A11Rik	Other	1.3e-05	0	0	0	0	0	0	3e-06	0	0	0	0	0	0	52	0	0	0	0	0	0	1	3.9e-09	1.2e-08
2610528J11Rik	Other	5e-05	3.8e-05	4.6e-05	3e-05	5.1e-05	2.6e-05	8.1e-05	5.8e-06	1.6e-05	1.8e-05	8.9e-06	2.8e-05	9.2e-06	2.8e-05	171	11	11	18	4	10	11	4.2	7.4e-08	2e-07
2700012I20Rik	Other	0	0	0	0	0	0	0	0	0	0	0	0	0	0	0	0	0	0	0	0	0	NaN	NaN	NaN
2700016F22Rik	Other	5.9e-07	0	0	0	0	0	0	3.6e-07	0	0	0	0	0	0	3	0	0	0	0	0	0	1	0.84	NaN
2700029M09Rik	Other	3.3e-05	1.5e-05	1.3e-05	2.4e-06	4.6e-06	1.1e-05	2e-05	3.3e-06	6.1e-06	1.2e-05	2.4e-06	4.6e-06	7.5e-06	2e-05	132	6	2	1	1	3	1	3.4	2.2e-19	1.4e-18
2700033N17Rik	Other	0	0	3.9e-06	0	0	0	0	0	0	3.9e-06	0	0	0	0	0	0	1	0	0	0	0	3	0.069	NaN
2700038G22Rik	Other	6.5e-06	0	2.8e-06	0	0	0	0	3.2e-06	0	2.8e-06	0	0	0	0	19	0	1	0	0	0	0	1.6	0.016	0.024
2700046G09Rik	Other	3.2e-06	1.8e-06	2.2e-06	9.3e-06	0	0	0	2e-06	1.8e-06	2.2e-06	7.9e-06	0	0	0	11	1	1	2	0	0	0	3.1	0.54	0.59
2700049A03Rik	Other	7.5e-06	0	8.7e-07	0	0	0	0	2.8e-06	0	8.7e-07	0	0	0	0	25	0	1	0	0	0	0	1.2	0.0017	0.0028
2700060E02Rik	Other	0.00014	0.00013	0.00012	8.8e-05	8.2e-05	7.5e-05	7e-06	8.6e-06	3.5e-05	4e-05	1.9e-05	4.6e-05	2.2e-05	4.7e-06	331	25	19	32	4	18	3	3.2	4.3e-33	5.4e-32
2700062C07Rik	Other	1.1e-05	1.5e-06	0	2.4e-06	0	2.7e-06	7.7e-06	1.9e-06	1.5e-06	0	1.8e-06	0	2.7e-06	7.7e-06	58	1	0	2	0	1	1	3.7	1.3e-07	3.4e-07
2700081O15Rik	Other	2.4e-06	0	0	6.3e-07	0	0	0	1.4e-06	0	0	6.3e-07	0	0	0	10	0	0	1	0	0	0	1.6	0.29	NaN
2700097O09Rik	Other	9e-06	0	2.3e-05	6.8e-06	4.3e-05	3.2e-06	0	1.6e-06	0	1.7e-05	5.5e-06	3.9e-05	2.3e-06	0	53	0	2	2	2	2	0	4	1.3e-05	2.8e-05
2700099C18Rik	Other	5.4e-06	4.4e-06	9.1e-06	1.1e-06	0	5.4e-06	0	2.2e-06	4.4e-06	7.7e-06	1.1e-06	0	5.4e-06	0	25	1	2	1	0	1	0	3.1	0.04	0.056
2810001G20Rik	Other	6.4e-06	1.1e-06	9.3e-06	0	0	0	0	1.2e-06	1.1e-06	9.3e-06	0	0	0	0	40	1	1	0	0	0	0	2.2	9.5e-06	2.1e-05
2810002D19Rik	Other	1.5e-06	2e-06	0	0	0	0	0	4.9e-07	2e-06	0	0	0	0	0	10	1	0	0	0	0	0	1.6	0.21	NaN
2810004N23Rik	Other	2.2e-05	1.4e-05	5.6e-07	9.8e-06	0	3.9e-06	0	3.1e-06	1.1e-05	5.6e-07	6.5e-06	0	3.9e-06	0	95	2	1	3	0	1	0	2.3	2.6e-14	1.2e-13
2810006K23Rik	Other	7.5e-06	1.3e-06	0	0	0	0	0	1.8e-06	1.3e-06	0	0	0	0	0	32	1	0	0	0	0	0	1.1	8.8e-05	0.00017
2810021J22Rik	Other	4.4e-06	0	0	0	0	0	0	2.3e-06	0	0	0	0	0	0	9	0	0	0	0	0	0	1	0.21	NaN
2810025M15Rik	Other	1.3e-05	0	3.3e-06	0	0	0	0	1.8e-06	0	2.3e-06	0	0	0	0	70	0	2	0	0	0	0	1.4	8.6e-12	3.3e-11
2810030D12Rik	Other	5.3e-07	0	0	0	0	0	0	3.1e-07	0	0	0	0	0	0	4	0	0	0	0	0	0	1	0.72	NaN
2810039B14Rik	Other	1.5e-06	0	0	7.1e-07	0	0	0	6.1e-07	0	0	7.1e-07	0	0	0	8	0	0	1	0	0	0	2	0.46	NaN
2810402E24Rik	Other	1.2e-05	1.5e-05	3.5e-06	9.2e-06	0	2.5e-06	0	5.6e-06	1.3e-05	2.8e-06	5.9e-06	0	1.8e-06	0	36	2	2	3	0	2	0	2.5	0.013	0.02
2810403A07Rik	Other	2e-05	1.8e-05	3.1e-05	1.1e-05	1.2e-05	1.7e-05	2.9e-05	3.6e-06	1.3e-05	1.7e-05	6.8e-06	1.2e-05	1.1e-05	1.8e-05	86	4	7	5	1	4	5	4	3.5e-05	7.3e-05
2810403D21Rik	Other	1.7e-06	0	0	1.6e-06	0	9.1e-06	0	6.6e-07	0	0	1.6e-06	0	9.1e-06	0	8	0	0	1	0	1	0	5.1	0.66	0.7
2810405F17Rik	Other	3.1e-07	0	0	0	0	0	0	1.9e-07	0	0	0	0	0	0	3	0	0	0	0	0	0	1	0.84	NaN
2810408A11Rik	Other	4.8e-06	8.1e-06	4.2e-07	5.9e-07	0	6.5e-06	5.1e-06	1.2e-06	4.3e-06	4.2e-07	5.9e-07	0	5.6e-06	4.1e-06	27	4	1	1	0	2	2	3.9	0.054	0.074
2810408I11Rik	Other	6e-06	2.5e-06	1.7e-05	1.6e-05	4.6e-06	2.5e-05	0	1.6e-06	2e-06	1.3e-05	1e-05	4.6e-06	1.7e-05	0	32	2	3	3	1	3	0	4.2	0.15	0.19
2810410L24Rik	Other	9e-07	2.2e-05	0	1.8e-06	0	0	0	4.2e-07	2.2e-05	0	1.8e-06	0	0	0	5	1	0	1	0	0	0	2.1	0.69	0.73
2810414N06Rik	Other	1.6e-07	1.1e-06	0	0	0	0	0	1.1e-07	1.1e-06	0	0	0	0	0	2	1	0	0	0	0	0	1.9	0.42	NaN
2810417H13Rik	Enterocyte	0.00035	3.3e-05	2.1e-05	5.6e-05	0	0	0	4.5e-05	2.3e-05	1.7e-05	3.8e-05	0	0	0	191	3	2	3	0	0	0	1.5	1.5e-37	2.3e-36
2810425M01Rik	Other	5.4e-07	0	0	0	0	0	0	5.4e-07	0	0	0	0	0	0	1	0	0	0	0	0	0	1	0.99	NaN
2810428I15Rik	Other	5e-05	5.5e-05	5.1e-05	5.5e-05	1.3e-05	2.1e-05	3.8e-05	6e-06	2.1e-05	2.6e-05	3.1e-05	9.5e-06	1.4e-05	2.2e-05	177	11	9	9	2	4	6	3.5	2.7e-17	1.5e-16
2810429I04Rik	Other	1.5e-07	0	0	0	0	0	0	1e-07	0	0	0	0	0	0	2	0	0	0	0	0	0	1	0.93	NaN
2810454H06Rik	Other	1.7e-06	0	5.9e-06	1.6e-06	0	0	0	7.5e-07	0	5.9e-06	1.6e-06	0	0	0	7	0	1	1	0	0	0	2.8	0.69	0.73
2810455O05Rik	Other	5.5e-08	0	0	0	0	0	0	5.5e-08	0	0	0	0	0	0	1	0	0	0	0	0	0	1	0.99	NaN
2810459M11Rik	Other	1.4e-05	1.2e-05	6.8e-06	0	0	0	5e-06	3.8e-06	7.8e-06	4.5e-06	0	0	0	3.5e-06	57	5	3	0	0	0	2	2.5	1.2e-06	3.1e-06
2810474O19Rik	Enterocyte	9.5e-05	7.8e-05	0.00014	0.00013	0.00018	0.00022	0.001	1.9e-05	6.1e-05	6.5e-05	4.4e-05	0.00013	9.1e-05	0.00023	76	5	9	13	2	14	30	5.7	4.6e-06	1.1e-05
2900005J15Rik	Other	1.3e-06	0	0	0	0	0	0	8.6e-07	0	0	0	0	0	0	3	0	0	0	0	0	0	1	0.84	NaN
2900009J06Rik	Other	7.5e-07	0	0	0	0	0	0	4e-07	0	0	0	0	0	0	4	0	0	0	0	0	0	1	0.72	NaN
2900011O08Rik	Other	0	0	0	0	0	1.7e-06	0	0	0	0	0	0	1.7e-06	0	0	0	0	0	0	1	0	6	0.24	NaN
2900026A02Rik	Enterocyte	3.5e-05	8.7e-05	0.00014	9.4e-05	0.00032	0.00016	0.00013	4.8e-06	2.4e-05	2.9e-05	2.2e-05	0.00011	3.2e-05	3.3e-05	120	20	24	34	11	34	23	4.6	0.0068	0.011
2900052L18Rik	Other	7.9e-08	0	0	0	0	0	0	7.9e-08	0	0	0	0	0	0	1	0	0	0	0	0	0	1	0.99	NaN
2900055J20Rik	Other	1.5e-05	3e-05	3.2e-05	1.1e-05	2.8e-05	8.7e-06	3.3e-05	4.6e-06	2.1e-05	1.5e-05	6.4e-06	2.4e-05	5.9e-06	1.8e-05	37	3	5	4	2	3	4	4.1	0.58	0.63
2900060B14Rik	Other	2.3e-05	2.8e-05	3.3e-05	9.6e-06	6.7e-05	1.4e-05	2.7e-05	3.3e-06	1.3e-05	2e-05	4.9e-06	3.5e-05	1.4e-05	1.6e-05	84	8	5	6	5	1	5	4.1	1.4e-05	3e-05
2900076A07Rik	Goblet	6.3e-05	0	0	0	0	0	0	2.1e-05	0	0	0	0	0	0	14	0	0	0	0	0	0	1	0.041	0.058
2900076G11Rik	Other	3.3e-07	0	0	0	0	0	0	2.4e-07	0	0	0	0	0	0	2	0	0	0	0	0	0	1	0.93	NaN
2900092C05Rik	Other	5.4e-05	3.7e-05	1.1e-05	2.7e-06	5.9e-06	8.7e-07	5.3e-06	4.5e-06	2.3e-05	7.7e-06	2.1e-06	5.9e-06	8.7e-07	5.3e-06	194	7	3	2	1	1	1	2.1	3.2e-34	4.2e-33
2900093K20Rik	Other	3.4e-06	0	0	5.7e-07	0	0	0	1.4e-06	0	0	5.7e-07	0	0	0	12	0	0	1	0	0	0	1.4	0.17	NaN
2900097C17Rik	Other	3.3e-07	0	0	0	0	0	0	2e-07	0	0	0	0	0	0	3	0	0	0	0	0	0	1	0.84	NaN
3000002C10Rik	Other	1.3e-05	3.4e-05	1.2e-05	2.3e-05	2.3e-05	1.6e-05	2e-05	2.7e-06	1.8e-05	6.4e-06	1.2e-05	2.3e-05	9.2e-06	1.4e-05	57	8	4	8	1	4	2	4	0.0092	0.014
3010003L21Rik	Other	7e-06	2.8e-06	0	0	9.1e-06	0	2.1e-05	2.2e-06	2.8e-06	0	0	9.1e-06	0	1.5e-05	30	1	0	0	1	0	2	5.1	0.0026	0.0044
3010026O09Rik	Other	4.5e-06	0	0	1.3e-06	0	1.2e-06	0	1.3e-06	0	0	9.2e-07	0	1.2e-06	0	23	0	0	2	0	1	0	2.4	0.019	NaN
3110002H16Rik	Other	1.6e-05	4.1e-05	1.2e-05	2.1e-05	2.6e-05	1.2e-05	0	3.3e-06	2.1e-05	9.5e-06	1.3e-05	2.6e-05	8.2e-06	0	71	6	3	5	1	3	0	3.3	5.7e-06	1.3e-05
3110009E18Rik	Other	2e-06	0	0	1.4e-06	0	0	0	6.5e-07	0	0	1.4e-06	0	0	0	14	0	0	1	0	0	0	2.2	0.093	NaN
3110021N24Rik	Other	1.1e-06	0	0	0	0	0	0	8.1e-07	0	0	0	0	0	0	4	0	0	0	0	0	0	1	0.72	NaN
3110040N11Rik	Other	1.4e-05	6.9e-06	6.7e-07	6.4e-06	0	7.7e-06	0	3.1e-06	4.7e-06	6.7e-07	3.1e-06	0	7.7e-06	0	59	3	1	5	0	1	0	2.9	2.9e-06	6.9e-06
3110043O21Rik	Other	6.5e-05	2.6e-05	3.1e-05	2.6e-05	0	5.8e-06	1.1e-05	5.3e-06	8e-06	1.6e-05	1.2e-05	0	4.3e-06	8.3e-06	208	11	5	8	0	2	3	2.6	7e-31	7.9e-30
3110045C21Rik	Other	9e-07	0	0	6.2e-07	0	0	0	3.9e-07	0	0	6.2e-07	0	0	0	7	0	0	1	0	0	0	2.2	0.55	NaN
3110052M02Rik	Other	5.9e-07	6.7e-06	0	1.5e-06	0	0	0	3.6e-07	5.5e-06	0	1.1e-06	0	0	0	3	2	0	2	0	0	0	2.3	0.073	0.097
3110053B16Rik	Other	4.5e-06	1.2e-05	0	1.2e-05	0	6.2e-06	1.1e-05	1.6e-06	9.8e-06	0	8.9e-06	0	6.2e-06	7.9e-06	15	2	0	4	0	1	2	4.2	0.5	0.55
3110056K07Rik	Other	3.8e-06	1.9e-06	0	0	0	0	0	1e-06	1.9e-06	0	0	0	0	0	19	1	0	0	0	0	0	1.3	0.014	NaN
3110062M04Rik	Goblet	0.00011	0	0	0	0	0	0	8.7e-05	0	0	0	0	0	0	8	0	0	0	0	0	0	1	0.28	0.33
3110067C02Rik	Other	9.2e-08	0	0	0	0	0	0	9.2e-08	0	0	0	0	0	0	1	0	0	0	0	0	0	1	0.99	NaN
3110070M22Rik	Other	1.5e-07	0	0	0	0	0	0	1.5e-07	0	0	0	0	0	0	1	0	0	0	0	0	0	1	0.99	NaN
3110082I17Rik	Other	9.5e-06	5.1e-06	0	1.6e-06	0	7.4e-07	0	1.5e-06	3.7e-06	0	1.6e-06	0	7.4e-07	0	53	2	0	1	0	1	0	1.8	2.5e-07	6.5e-07
3110083C13Rik	Other	4.1e-07	0	0	0	0	0	0	2.9e-07	0	0	0	0	0	0	2	0	0	0	0	0	0	1	0.93	NaN
3300002A11Rik	Other	2.3e-07	0	0	0	0	0	0	1.7e-07	0	0	0	0	0	0	2	0	0	0	0	0	0	1	0.93	NaN
3300002I08Rik	Other	2e-07	0	0	0	0	0	0	1.5e-07	0	0	0	0	0	0	2	0	0	0	0	0	0	1	0.93	NaN
3300005D01Rik	Other	6e-07	0	9.5e-06	2e-05	0	1.5e-05	5.2e-05	4.1e-07	0	7.8e-06	1.6e-05	0	7.9e-06	1.8e-05	3	0	2	2	0	4	10	5.8	5.9e-08	1.7e-07
3632451O06Rik	Other	2.2e-05	3.6e-06	4.2e-07	7.2e-07	0	1.2e-05	0	3e-06	2.2e-06	4.2e-07	7.2e-07	0	8.5e-06	0	89	3	1	1	0	2	0	2.7	2.4e-13	1e-12
3830403N18Rik	Other	0	0	0	0	0	0	0	0	0	0	0	0	0	0	0	0	0	0	0	0	0	NaN	NaN	NaN
3830406C13Rik	Other	1.1e-05	1.5e-05	1.6e-05	2.3e-05	3.5e-05	1.4e-05	1.1e-05	1.9e-06	8.5e-06	8.9e-06	1.1e-05	3e-05	7.4e-06	1.1e-05	61	5	4	8	2	4	1	4.1	0.0091	0.014
3830408C21Rik	Other	0	0	0	0	0	0	0	0	0	0	0	0	0	0	0	0	0	0	0	0	0	NaN	NaN	NaN
3930402G23Rik	Other	5.6e-07	0	0	0	0	0	0	3.1e-07	0	0	0	0	0	0	4	0	0	0	0	0	0	1	0.72	NaN
4430402I18Rik	Enterocyte	7.4e-07	0	2e-05	1.3e-06	2e-05	2.2e-05	3e-06	4.2e-07	0	1.5e-05	1.3e-06	2e-05	1.6e-05	3e-06	4	0	2	1	1	2	1	4.7	0.64	0.68
4632404H12Rik	Other	2.8e-06	0	0	0	0	0	0	1.1e-06	0	0	0	0	0	0	13	0	0	0	0	0	0	1	0.058	NaN
4632411P08Rik	Other	4.4e-07	1.1e-06	0	0	0	0	0	2.4e-07	1.1e-06	0	0	0	0	0	4	1	0	0	0	0	0	1.7	0.54	NaN
4632415L05Rik	Other	3.8e-06	5.9e-07	1.9e-06	2.6e-06	5.8e-06	2.2e-06	6.9e-06	9.4e-07	5.9e-07	1.9e-06	1.5e-06	5.8e-06	1.6e-06	6.9e-06	25	1	1	3	1	2	1	4.7	0.33	0.38
4632427E13Rik	Goblet	0.00014	0	0.00037	0.00029	0.00027	0.0014	0.0031	4.9e-05	0	0.00027	0.00018	0.00027	0.0012	0.0018	16	0	2	4	1	2	5	6.1	0.63	0.67
4632428C04Rik	Other	2e-06	3.1e-06	0	5.7e-07	0	0	0	8.3e-07	3.1e-06	0	5.7e-07	0	0	0	7	1	0	1	0	0	0	1.8	0.59	NaN
4632432E15Rik	Other	8.7e-08	0	0	0	0	0	0	8.7e-08	0	0	0	0	0	0	1	0	0	0	0	0	0	1	0.99	NaN
4731419I09Rik	Other	1.2e-07	0	0	0	0	0	0	1.2e-07	0	0	0	0	0	0	1	0	0	0	0	0	0	1	0.99	NaN
4732416N19Rik	Other	6.7e-08	0	0	0	8.8e-06	8.7e-07	0	6.7e-08	0	0	0	8.8e-06	8.7e-07	0	1	0	0	0	1	1	0	5.1	0.11	0.14
4732419C18Rik	Other	3.2e-07	4.4e-06	3.8e-06	0	0	1e-06	0	2.1e-07	4.4e-06	3.8e-06	0	0	1e-06	0	3	1	1	0	0	1	0	2.8	0.71	NaN
4732440D04Rik	Other	5.6e-07	0	7.9e-06	1.8e-06	0	0	0	3.4e-07	0	7e-06	1.8e-06	0	0	0	3	0	2	1	0	0	0	3.1	0.33	0.39
4732463B04Rik	Other	0	0	0	0	0	0	0	0	0	0	0	0	0	0	0	0	0	0	0	0	0	NaN	NaN	NaN
4732465J04Rik	Enterocyte	0	0	0	0	0	0	0	0	0	0	0	0	0	0	0	0	0	0	0	0	0	NaN	NaN	NaN
4732471J01Rik	Other	9.7e-07	0	0	0	0	0	1.3e-06	9.1e-07	0	0	0	0	0	1.3e-06	2	0	0	0	0	0	1	4.4	0.78	NaN
4732490B19Rik	Goblet	7.1e-05	0	0	0.00026	0	8.3e-06	0	5e-05	0	0	0.00026	0	8.3e-06	0	8	0	0	1	0	1	0	3.4	0.66	0.7
4732491K20Rik	Other	1.7e-06	0	0	0	0	0	0	9.4e-07	0	0	0	0	0	0	7	0	0	0	0	0	0	1	0.37	NaN
4831440E17Rik	Other	9.7e-07	0	0	0	0	0	0	8.5e-07	0	0	0	0	0	0	2	0	0	0	0	0	0	1	0.93	NaN
4833403J16Rik	Other	2e-06	0	0	0	0	0	0	7.6e-07	0	0	0	0	0	0	10	0	0	0	0	0	0	1	0.16	NaN
4833407H14Rik	Enterocyte	1.4e-06	5.2e-06	8.9e-06	7.6e-06	0	1.9e-05	2.8e-05	1.1e-06	5.2e-06	8.9e-06	7.6e-06	0	1.7e-05	2.1e-05	2	1	1	1	0	2	2	5.4	0.5	0.55
4833413G10Rik	Other	1.2e-06	0	0	0	0	0	0	5.1e-07	0	0	0	0	0	0	6	0	0	0	0	0	0	1	0.47	NaN
4833417C18Rik	Other	7.7e-07	0	0	0	0	0	0	3.6e-07	0	0	0	0	0	0	6	0	0	0	0	0	0	1	0.47	NaN
4833418N02Rik	Other	2.8e-06	1.9e-06	1.4e-05	9.7e-06	0	0	0	1.3e-06	1.9e-06	9.2e-06	7.6e-06	0	0	0	13	1	3	3	0	0	0	3.1	0.32	0.37
4833420G17Rik	Other	1.7e-05	1e-05	6.1e-06	1.2e-05	2.2e-05	2.2e-05	1.2e-05	3.2e-06	5.7e-06	3.8e-06	6.7e-06	2.2e-05	1.4e-05	1.2e-05	77	4	3	5	1	5	1	4.2	8.1e-06	1.8e-05
4833422C13Rik	Other	0	0	0	0	0	4.3e-06	0	0	0	0	0	0	3.2e-06	0	0	0	0	0	0	2	0	6	0.014	NaN
4833439L19Rik	Other	7.5e-05	0.00012	0.00016	0.00017	6.3e-05	0.00014	8.2e-05	7.2e-06	2.6e-05	3.4e-05	2.9e-05	3.3e-05	3.6e-05	3e-05	213	25	24	48	4	27	11	4	5.6e-06	1.3e-05
4833445I07Rik	Other	2.3e-06	0	0	0	0	0	6.7e-06	2.1e-06	0	0	0	0	0	6.7e-06	3	0	0	0	0	0	1	5.5	0.8	0.82
4921504E06Rik	Other	0	0	0	0	0	0	0	0	0	0	0	0	0	0	0	0	0	0	0	0	0	NaN	NaN	NaN
4921506M07Rik	Other	4e-07	0	0	0	0	1.1e-06	5.3e-06	3.1e-07	0	0	0	0	1.1e-06	5.3e-06	2	0	0	0	0	1	1	6.5	0.81	0.83
4921507P07Rik	Other	4.4e-07	0	0	0	0	0	0	3.5e-07	0	0	0	0	0	0	2	0	0	0	0	0	0	1	0.93	NaN
4921524J17Rik	Other	1.1e-05	5.9e-06	2.1e-05	2.7e-06	0	0	0	1.9e-06	3e-06	1.5e-05	2.2e-06	0	0	0	63	4	3	2	0	0	0	2.4	1.4e-07	3.7e-07
4921531C22Rik	Other	6.1e-06	0	4.2e-07	1.3e-06	0	0	0	3.5e-06	0	4.2e-07	9.2e-07	0	0	0	15	0	1	2	0	0	0	1.6	0.18	0.22
4930402H24Rik	Enterocyte	1e-05	3.2e-05	1.2e-05	4.2e-05	8.6e-05	5.4e-05	5.6e-05	2.9e-06	2.8e-05	5.7e-06	1.7e-05	5.6e-05	2.8e-05	3.2e-05	43	4	6	13	3	6	3	4.9	0.5	0.55
4930403P22Rik	Other	0	0	0	0	0	0	0	0	0	0	0	0	0	0	0	0	0	0	0	0	0	NaN	NaN	NaN
4930404A12Rik	Other	0	0	0	0	0	0	0	0	0	0	0	0	0	0	0	0	0	0	0	0	0	NaN	NaN	NaN
4930404I05Rik	Other	9.1e-08	0	0	0	0	0	0	9.1e-08	0	0	0	0	0	0	1	0	0	0	0	0	0	1	0.99	NaN
4930404N11Rik	Goblet	7.8e-05	0	0	0	0	0	0	7.4e-05	0	0	0	0	0	0	3	0	0	0	0	0	0	1	0.84	0.85
4930412M03Rik	Other	9.1e-07	0	0	0	0	0	0	4.7e-07	0	0	0	0	0	0	5	0	0	0	0	0	0	1	0.59	NaN
4930415O20Rik	Other	6.6e-06	1.2e-05	0	6.3e-07	0	0	0	2.2e-06	8.7e-06	0	6.3e-07	0	0	0	28	2	0	1	0	0	0	1.7	0.0018	0.0031
4930417H01Rik	Other	1.6e-06	0	0	1.2e-05	0	1.8e-06	0	8.8e-07	0	0	8.4e-06	0	1.8e-06	0	5	0	0	2	0	1	0	3.9	0.74	0.77
4930427A07Rik	Other	1.4e-05	1.5e-06	1.8e-06	0	0	1.2e-06	2.4e-06	2e-06	1.5e-06	1.4e-06	0	0	1.2e-06	2.4e-06	70	1	2	0	0	1	1	2.2	3.8e-10	1.3e-09
4930430F08Rik	Other	1.8e-06	0	3.7e-06	7.7e-06	0	0	0	5.6e-07	0	2.6e-06	7.7e-06	0	0	0	13	0	2	1	0	0	0	3.3	0.23	0.27
4930432B10Rik	Other	0	0	0	0	0	0	0	0	0	0	0	0	0	0	0	0	0	0	0	0	0	NaN	NaN	NaN
4930432E11Rik	Other	3.7e-07	0	0	0	0	0	0	3.7e-07	0	0	0	0	0	0	1	0	0	0	0	0	0	1	0.99	NaN
4930439D14Rik	Other	1.3e-07	0	0	0	0	0	0	1.3e-07	0	0	0	0	0	0	1	0	0	0	0	0	0	1	0.99	NaN
4930444M15Rik	Other	0	0	1.4e-05	0	0	0	0	0	0	1.4e-05	0	0	0	0	0	0	1	0	0	0	0	3	0.069	0.093
4930447C04Rik	Other	4.3e-07	0	0	1.4e-06	0	4.5e-06	0	3.4e-07	0	0	1.4e-06	0	4.5e-06	0	2	0	0	1	0	1	0	5.2	0.88	NaN
4930447N08Rik	Other	8.7e-07	4e-06	0	7.2e-07	0	0	0	5.4e-07	4e-06	0	7.2e-07	0	0	0	3	1	0	1	0	0	0	2.1	0.67	NaN
4930448K20Rik	Other	0	0	0	0	0	0	0	0	0	0	0	0	0	0	0	0	0	0	0	0	0	NaN	NaN	NaN
4930449A18Rik	Other	1.3e-07	4.4e-06	0	1.4e-06	0	2.3e-06	0	1.3e-07	4.4e-06	0	1.4e-06	0	2.3e-06	0	1	1	0	1	0	1	0	3.5	0.45	NaN
4930449I04Rik	Other	0	0	0	0	0	0	0	0	0	0	0	0	0	0	0	0	0	0	0	0	0	NaN	NaN	NaN
4930451G09Rik	Other	2.4e-07	0	0	0	0	0	0	2.4e-07	0	0	0	0	0	0	1	0	0	0	0	0	0	1	0.99	NaN
4930452N14Rik	Other	4.2e-06	9.6e-06	7.7e-06	7.9e-06	0	0	0	1.9e-06	9.6e-06	7.7e-06	5.8e-06	0	0	0	6	1	1	2	0	0	0	2.7	0.72	0.75
4930453N24Rik	Other	9.4e-06	3e-06	1.1e-05	1.8e-05	0	1.1e-05	5.1e-07	2.5e-06	2.1e-06	9.1e-06	7.5e-06	0	7.1e-06	5.1e-07	37	2	2	7	0	3	1	3.6	0.076	0.1
4930455G09Rik	Other	5.3e-07	0	0	0	0	0	0	3.4e-07	0	0	0	0	0	0	3	0	0	0	0	0	0	1	0.84	NaN
4930458D05Rik	Other	2.8e-06	1.5e-06	1.4e-06	1.4e-05	2.4e-05	0	0	9.8e-07	1.5e-06	1.4e-06	7.1e-06	2e-05	0	0	10	1	1	6	2	0	0	4.3	0.04	0.056
4930461G14Rik	Other	0	0	0	0	0	0	0	0	0	0	0	0	0	0	0	0	0	0	0	0	0	NaN	NaN	NaN
4930463O16Rik	Other	0	0	0	0	0	0	0	0	0	0	0	0	0	0	0	0	0	0	0	0	0	NaN	NaN	NaN
4930469G21Rik	Other	3.6e-06	0	0	0	0	0	0	3.4e-06	0	0	0	0	0	0	2	0	0	0	0	0	0	1	0.93	NaN
4930470G03Rik	Other	3.8e-06	0	0	0	0	0	4.1e-06	3.4e-06	0	0	0	0	0	4.1e-06	3	0	0	0	0	0	1	4.1	0.8	NaN
4930480E11Rik	Other	0	0	0	0	0	0	0	0	0	0	0	0	0	0	0	0	0	0	0	0	0	NaN	NaN	NaN
4930480K23Rik	Other	0	0	0	0	0	0	0	0	0	0	0	0	0	0	0	0	0	0	0	0	0	NaN	NaN	NaN
4930481A15Rik	Other	2.7e-06	0	4.2e-07	1.2e-06	4.6e-06	0	0	2e-06	0	4.2e-07	1.2e-06	4.6e-06	0	0	6	0	1	1	1	0	0	3.5	0.62	NaN
4930481B07Rik	Other	6.4e-07	0	0	0	0	0	0	3.5e-07	0	0	0	0	0	0	4	0	0	0	0	0	0	1	0.72	NaN
4930483J18Rik	Other	0	0	0	0	0	0	0	0	0	0	0	0	0	0	0	0	0	0	0	0	0	NaN	NaN	NaN
4930500F04Rik	Other	0	0	0	0	0	0	0	0	0	0	0	0	0	0	0	0	0	0	0	0	0	NaN	NaN	NaN
4930503L19Rik	Other	1.4e-07	0	0	0	0	0	0	1.4e-07	0	0	0	0	0	0	1	0	0	0	0	0	0	1	0.99	NaN
4930505N22Rik	Other	2.9e-06	1.1e-06	0	2.1e-06	0	0	0	8.4e-07	1.1e-06	0	2.1e-06	0	0	0	15	1	0	1	0	0	0	2.2	0.11	NaN
4930506C21Rik	Other	1.7e-07	0	7.4e-06	0	0	0	0	1.2e-07	0	7.4e-06	0	0	0	0	2	0	1	0	0	0	0	3	0.7	0.74
4930507D05Rik	Other	5.7e-07	0	0	0	0	0	0	3.2e-07	0	0	0	0	0	0	4	0	0	0	0	0	0	1	0.72	NaN
4930509G22Rik	Other	2.9e-07	0	0	0	0	3.3e-06	0	2e-07	0	0	0	0	3.3e-06	0	2	0	0	0	0	1	0	5.6	0.86	NaN
4930511E03Rik	Other	0	0	0	0	0	0	0	0	0	0	0	0	0	0	0	0	0	0	0	0	0	NaN	NaN	NaN
4930513N10Rik	Other	4.8e-07	0	0	0	0	0	0	2.2e-07	0	0	0	0	0	0	5	0	0	0	0	0	0	1	0.59	NaN
4930519F16Rik	Other	0	0	0	0	0	0	0	0	0	0	0	0	0	0	0	0	0	0	0	0	0	NaN	NaN	NaN
4930519G04Rik	Other	0	0	0	0	3.8e-05	0	0	0	0	0	0	3.8e-05	0	0	0	0	0	0	1	0	0	5	7.9e-05	0.00016
4930520O04Rik	Other	1.2e-06	0	0	0	0	0	0	1.1e-06	0	0	0	0	0	0	2	0	0	0	0	0	0	1	0.93	NaN
4930522L14Rik	Enterocyte	1.4e-06	0	6.4e-07	0	0	0	0	6.9e-07	0	6.4e-07	0	0	0	0	5	0	1	0	0	0	0	1.6	0.66	NaN
4930523C07Rik	Other	2.1e-06	0	0	0	0	0	0	6.7e-07	0	0	0	0	0	0	15	0	0	0	0	0	0	1	0.029	NaN
4930524J08Rik	Other	1.1e-06	0	0	0	0	0	0	6.6e-07	0	0	0	0	0	0	6	0	0	0	0	0	0	1	0.47	NaN
4930524O07Rik	Goblet	8.5e-06	0	0	0	0	0	0	4.5e-06	0	0	0	0	0	0	4	0	0	0	0	0	0	1	0.72	0.75
4930524O08Rik	Other	0	0	0	0	0	0	0	0	0	0	0	0	0	0	0	0	0	0	0	0	0	NaN	NaN	NaN
4930528J11Rik	Other	4.2e-06	0	4.5e-06	7.1e-06	0	0	0	2.9e-06	0	4.5e-06	6.5e-06	0	0	0	7	0	1	2	0	0	0	2.9	0.65	0.69
4930529C04Rik	Other	3.2e-06	1.3e-06	1.9e-05	3.3e-06	1.5e-05	1.2e-05	1.4e-05	1.7e-06	1.3e-06	1.5e-05	2.8e-06	1.5e-05	9.1e-06	1.1e-05	6	1	3	2	1	2	2	4.7	0.74	0.77
4930532G15Rik	Other	3.2e-06	0	0	1.3e-05	0	0	3.4e-06	9.2e-07	0	0	8.6e-06	0	0	3.4e-06	16	0	0	3	0	0	1	4	0.16	0.2
4930534D22Rik	Other	0	0	0	0	0	0	0	0	0	0	0	0	0	0	0	0	0	0	0	0	0	NaN	NaN	NaN
4930537H20Rik	Other	0	0	0	0	0	5.9e-06	0	0	0	0	0	0	5.9e-06	0	0	0	0	0	0	1	0	6	0.24	0.28
4930538E20Rik	Other	1.2e-07	0	0	0	0	0	0	1.2e-07	0	0	0	0	0	0	1	0	0	0	0	0	0	1	0.99	NaN
4930539E08Rik	Enterocyte	1.7e-05	0	0.0001	2.3e-05	1.1e-05	0.00047	0.00092	4.2e-06	0	8.3e-05	1.4e-05	1.1e-05	0.00014	0.00026	25	0	4	4	1	21	26	6.3	1.2e-17	6.5e-17
4930539J05Rik	Other	1.1e-07	0	0	0	0	0	0	1.1e-07	0	0	0	0	0	0	1	0	0	0	0	0	0	1	0.99	NaN
4930547E08Rik	Other	0	0	0	0	0	0	0	0	0	0	0	0	0	0	0	0	0	0	0	0	0	NaN	NaN	NaN
4930548G14Rik	Other	8.4e-07	0	0	0	0	0	0	8.4e-07	0	0	0	0	0	0	1	0	0	0	0	0	0	1	0.99	NaN
4930550C14Rik	Other	0	0	0	0	0	0	0	0	0	0	0	0	0	0	0	0	0	0	0	0	0	NaN	NaN	NaN
4930552N02Rik	Other	1.8e-05	2.8e-05	1.5e-06	2.5e-06	0	0	0	2.2e-06	1.6e-05	1.5e-06	1.8e-06	0	0	0	91	7	1	2	0	0	0	1.8	1.2e-13	5.3e-13
4930552P12Rik	Other	0	0	7.7e-06	0	0	0	0	0	0	7.7e-06	0	0	0	0	0	0	1	0	0	0	0	3	0.069	0.093
4930554G22Rik	Other	0	0	0	0	0	0	0	0	0	0	0	0	0	0	0	0	0	0	0	0	0	NaN	NaN	NaN
4930556M19Rik	Other	6.4e-07	0	0	0	0	0	0	3e-07	0	0	0	0	0	0	5	0	0	0	0	0	0	1	0.59	NaN
4930557J02Rik	Other	0	0	0	0	0	0	0	0	0	0	0	0	0	0	0	0	0	0	0	0	0	NaN	NaN	NaN
4930558J18Rik	Other	6.5e-07	0	0	0	0	0	0	2.8e-07	0	0	0	0	0	0	6	0	0	0	0	0	0	1	0.47	NaN
4930558K02Rik	Other	0	0	0	0	0	2.3e-06	1.7e-05	0	0	0	0	0	2.3e-06	1.7e-05	0	0	0	0	0	1	1	6.9	0.23	0.28
4930562C15Rik	Other	2.9e-07	0	0	0	0	0	0	2.9e-07	0	0	0	0	0	0	1	0	0	0	0	0	0	1	0.99	NaN
4930563E22Rik	Other	0	0	0	0	0	0	0	0	0	0	0	0	0	0	0	0	0	0	0	0	0	NaN	NaN	NaN
4930573C15Rik	Other	3.3e-07	4.9e-06	0	0	7.3e-06	2.7e-06	0	2e-07	4.9e-06	0	0	7.3e-06	2.7e-06	0	3	1	0	0	1	1	0	4.1	0.36	0.42
4930577N17Rik	Other	5.2e-07	0	0	0	0	0	0	3.4e-07	0	0	0	0	0	0	3	0	0	0	0	0	0	1	0.84	NaN
4930579G24Rik	Other	1.4e-06	0	0	0	0	4.9e-06	9.4e-06	6.8e-07	0	0	0	0	4.9e-06	9.4e-06	8	0	0	0	0	1	1	6.2	0.63	0.67
4930579K19Rik	Other	6.9e-07	0	0	0	0	0	0	3.8e-07	0	0	0	0	0	0	4	0	0	0	0	0	0	1	0.72	NaN
4930581F22Rik	Other	4.1e-06	7.6e-05	0	2.6e-06	2.2e-05	3.5e-06	1.6e-05	1.4e-06	7.6e-05	0	1.9e-06	2.2e-05	3.5e-06	8.7e-06	16	1	0	2	1	1	4	3.3	0.47	0.52
4930586N03Rik	Other	1e-07	0	0	0	0	0	0	1e-07	0	0	0	0	0	0	1	0	0	0	0	0	0	1	0.99	NaN
4930589L23Rik	Other	0	0	0	0	0	0	0	0	0	0	0	0	0	0	0	0	0	0	0	0	0	NaN	NaN	NaN
4930589O11Rik	Other	1.5e-06	0	0	3.2e-06	0	0	0	6.6e-07	0	0	3.2e-06	0	0	0	8	0	0	1	0	0	0	3	0.46	NaN
4930590J08Rik	Other	0	0	0	6.7e-06	0	0	0	0	0	0	6.7e-06	0	0	0	0	0	0	1	0	0	0	4	0.26	0.31
4930594M17Rik	Other	5.3e-08	0	0	0	0	0	0	5.3e-08	0	0	0	0	0	0	1	0	0	0	0	0	0	1	0.99	NaN
4930594M22Rik	Other	2.4e-06	3.9e-06	0	0	0	0	0	1.6e-06	3e-06	0	0	0	0	0	8	2	0	0	0	0	0	1.6	0.12	NaN
4930597O21Rik	Other	1.1e-07	0	0	0	0	0	0	1.1e-07	0	0	0	0	0	0	1	0	0	0	0	0	0	1	0.99	NaN
4930599A14Rik	Other	0	0	0	0	0	0	0	0	0	0	0	0	0	0	0	0	0	0	0	0	0	NaN	NaN	NaN
4930599N23Rik	Other	0	0	0	0	0	0	0	0	0	0	0	0	0	0	0	0	0	0	0	0	0	NaN	NaN	NaN
4931406C07Rik	Enterocyte	0.0003	0.00029	0.0008	0.00058	0.00071	0.00055	0.0003	0.00012	6.7e-05	0.00014	8.9e-05	0.00023	0.00013	8.9e-05	141	20	38	54	11	32	20	4.1	9.2e-08	2.5e-07
4931406P16Rik	Other	6.7e-06	3.9e-06	2.8e-06	2.8e-06	0	1.9e-06	7.2e-06	1.4e-06	2.4e-06	1.8e-06	2.8e-06	0	1.9e-06	7.2e-06	35	3	3	1	0	1	1	3.8	0.0084	0.013
4931414P19Rik	Other	2.9e-06	1.3e-06	0	0	0	0	2.6e-06	7.2e-07	1.3e-06	0	0	0	0	2.6e-06	21	1	0	0	0	0	1	3.5	0.017	NaN
4931415C17Rik	Other	6.1e-06	0	0	0	0	0	0	3.7e-06	0	0	0	0	0	0	4	0	0	0	0	0	0	1	0.72	0.75
4931423N10Rik	Other	1.1e-05	9.2e-06	1.1e-05	0	3.2e-05	1.3e-05	5.1e-07	2.8e-06	3.8e-06	8.7e-06	0	2.5e-05	7.1e-06	5.1e-07	43	6	3	0	2	4	1	4	0.0023	0.0039
4931428F04Rik	Other	1.3e-06	0	0	0	0	1.2e-06	0	6.5e-07	0	0	0	0	1.2e-06	0	5	0	0	0	0	1	0	3.4	0.74	NaN
4931440P22Rik	Other	4.8e-06	0	0	0	0	0	1.3e-06	2.5e-06	0	0	0	0	0	1.3e-06	11	0	0	0	0	0	1	2.3	0.21	NaN
4932414N04Rik	Other	0	0	0	0	0	0	0	0	0	0	0	0	0	0	0	0	0	0	0	0	0	NaN	NaN	NaN
4932416K20Rik	Other	0	0	0	0	0	0	0	0	0	0	0	0	0	0	0	0	0	0	0	0	0	NaN	NaN	NaN
4932422M17Rik	Other	3.9e-06	4.8e-05	0	2.7e-06	0	1.1e-05	0	2.4e-06	4.8e-05	0	2.7e-06	0	9.6e-06	0	6	1	0	1	0	2	0	2.7	0.76	0.79
4932430I15Rik	Other	8.5e-07	0	0	0	0	0	0	6.6e-07	0	0	0	0	0	0	2	0	0	0	0	0	0	1	0.93	NaN
4932431P20Rik	Other	9.1e-07	0	0	0	0	0	0	9.1e-07	0	0	0	0	0	0	1	0	0	0	0	0	0	1	0.99	NaN
4932435O22Rik	Other	0	0	0	0	0	0	0	0	0	0	0	0	0	0	0	0	0	0	0	0	0	NaN	NaN	NaN
4932438A13Rik	Enterocyte	0.00017	0.00037	0.00027	0.00017	0.00023	0.00028	0.00058	3.1e-05	0.00019	0.00012	5.5e-05	0.00012	8.6e-05	0.00022	108	14	12	18	4	20	16	4.5	0.61	0.65
4932438H23Rik	Other	2.9e-06	2e-06	1.9e-06	1.5e-06	0	0	0	2.2e-06	2e-06	1.9e-06	1.5e-06	0	0	0	5	1	1	1	0	0	0	2.2	0.79	NaN
4932442E05Rik	Other	2.4e-07	0	0	0	0	0	0	1.7e-07	0	0	0	0	0	0	2	0	0	0	0	0	0	1	0.93	NaN
4932443L11Rik	Other	6.4e-07	0	0	0	0	0	0	6.4e-07	0	0	0	0	0	0	1	0	0	0	0	0	0	1	0.99	NaN
4932702P03Rik	Other	9.9e-08	0	0	2.2e-06	0	0	0	9.9e-08	0	0	2.2e-06	0	0	0	1	0	0	1	0	0	0	3.9	0.77	NaN
4933404O12Rik	Enterocyte	1.8e-05	0.00011	4e-05	6.2e-05	0	4.4e-05	8e-06	1.1e-05	6.3e-05	2.2e-05	3e-05	0	2.4e-05	8e-06	9	5	4	7	0	5	1	3.3	0.0057	0.0091
4933405D12Rik	Enterocyte	3.6e-06	0	0	1.7e-06	0	1.8e-05	2.3e-06	3.3e-06	0	0	1.2e-06	0	1.4e-05	2.3e-06	2	0	0	2	0	2	1	5.2	0.44	0.49
4933406C10Rik	Other	6e-08	0	0	0	0	0	0	6e-08	0	0	0	0	0	0	1	0	0	0	0	0	0	1	0.99	NaN
4933406P04Rik	Other	3e-07	1.1e-06	0	0	0	0	1.6e-05	2.1e-07	1.1e-06	0	0	0	0	1.6e-05	2	1	0	0	0	0	1	6.6	0.48	0.53
4933407K13Rik	Other	2.3e-06	0	0	0	0	0	0	2e-06	0	0	0	0	0	0	3	0	0	0	0	0	0	1	0.84	NaN
4933407L21Rik	Other	0	0	0	0	0	0	0	0	0	0	0	0	0	0	0	0	0	0	0	0	0	NaN	NaN	NaN
4933408B17Rik	Other	0	0	0	0	0	0	0	0	0	0	0	0	0	0	0	0	0	0	0	0	0	NaN	NaN	NaN
4933408J17Rik	Other	4.9e-07	0	0	0	0	0	0	2.7e-07	0	0	0	0	0	0	4	0	0	0	0	0	0	1	0.72	NaN
4933413G19Rik	Other	0	2.7e-06	0	0	0	0	0	0	2.7e-06	0	0	0	0	0	0	1	0	0	0	0	0	2	0.0056	NaN
4933415A04Rik	Enterocyte	1.8e-06	2.2e-06	1.7e-05	0	0	0	0	5.7e-07	2.2e-06	1.7e-05	0	0	0	0	15	1	2	0	0	0	0	2.7	0.12	0.15
4933416M07Rik	Other	0	0	0	0	0	7.4e-06	0	0	0	0	0	0	7.4e-06	0	0	0	0	0	0	1	0	6	0.24	0.28
4933417A18Rik	Other	1.8e-06	1.7e-06	4.6e-06	0	3.8e-05	8.9e-06	1.3e-06	1.1e-06	1.7e-06	4.2e-06	0	3.8e-05	8.9e-06	1.3e-06	6	1	2	0	1	1	1	4.8	0.71	0.74
4933417G07Rik	Other	3.5e-07	0	0	0	0	0	0	2.4e-07	0	0	0	0	0	0	3	0	0	0	0	0	0	1	0.84	NaN
4933421A08Rik	Other	5e-07	0	0	0	0	0	0	3.7e-07	0	0	0	0	0	0	2	0	0	0	0	0	0	1	0.93	NaN
4933421O10Rik	Other	5.8e-06	1.7e-06	7.7e-07	7.7e-06	0	0	0	2.6e-06	1.7e-06	7.7e-07	7.7e-06	0	0	0	14	1	1	1	0	0	0	2.7	0.26	0.31
4933425M03Rik	Other	1.6e-06	0	0	0	0	0	0	6.5e-07	0	0	0	0	0	0	7	0	0	0	0	0	0	1	0.37	NaN
4933427D14Rik	Other	3.9e-06	0	0	1.6e-06	0	0	4.7e-06	1.6e-06	0	0	1.6e-06	0	0	4.7e-06	19	0	0	1	0	0	1	4.2	0.04	NaN
4933427G17Rik	Other	8e-08	0	0	0	0	0	1.1e-06	8e-08	0	0	0	0	0	1.1e-06	1	0	0	0	0	0	1	6.6	0.61	NaN
4933427G23Rik	Other	2.8e-07	0	0	0	0	0	0	2.2e-07	0	0	0	0	0	0	2	0	0	0	0	0	0	1	0.93	NaN
4933428P19Rik	Other	0	0	0	0	0	0	0	0	0	0	0	0	0	0	0	0	0	0	0	0	0	NaN	NaN	NaN
4933429H19Rik	Other	5.6e-08	0	0	0	0	0	0	5.6e-08	0	0	0	0	0	0	1	0	0	0	0	0	0	1	0.99	NaN
4933430I17Rik	Other	0	0	0	0	0	0	0	0	0	0	0	0	0	0	0	0	0	0	0	0	0	NaN	NaN	NaN
4933431E20Rik	Other	2.7e-06	3.2e-05	6.7e-07	2.8e-06	0	2.8e-06	1.1e-05	8.9e-07	3.1e-05	6.7e-07	2.8e-06	0	2.8e-06	7.8e-06	16	2	1	1	0	1	2	3.3	0.53	0.58
4933431K14Rik	Other	7e-07	0	0	0	0	0	0	3.5e-07	0	0	0	0	0	0	5	0	0	0	0	0	0	1	0.59	NaN
4933433G15Rik	Other	3.9e-07	0	0	0	0	0	5.8e-06	2e-07	0	0	0	0	0	5.8e-06	4	0	0	0	0	0	1	6.6	0.76	0.78
4933434E20Rik	Other	3.2e-05	1.8e-05	2.8e-05	5.2e-05	3.2e-05	3e-05	1e-05	4.6e-06	6.5e-06	1e-05	1.9e-05	2.5e-05	1.3e-05	7.6e-06	135	11	9	12	2	9	2	3.8	1.6e-08	4.8e-08
4933435F18Rik	Other	5.3e-06	0	0	0	0	0	0	5e-06	0	0	0	0	0	0	3	0	0	0	0	0	0	1	0.84	0.85
4933437G19Rik	Other	1.2e-07	0	4.2e-07	0	0	1.7e-05	0	1.2e-07	0	4.2e-07	0	0	1.3e-05	0	1	0	1	0	0	2	0	5.9	0.19	0.24
4933439C10Rik	Other	2.5e-06	5.3e-06	1.1e-05	8e-07	0	0	0	7.7e-07	5.3e-06	8.4e-06	8e-07	0	0	0	12	1	2	1	0	0	0	2.5	0.39	0.44
4933439K11Rik	Other	1.1e-06	1.3e-06	0	0	0	0	0	5.9e-07	1.3e-06	0	0	0	0	0	4	1	0	0	0	0	0	1.5	0.54	NaN
4933440N22Rik	Other	1.2e-06	0	0	6.5e-06	0	1.9e-06	0	4.3e-07	0	0	6.5e-06	0	1.9e-06	0	9	0	0	1	0	1	0	4	0.57	0.61
5031414D18Rik	Other	0	0	0	1.2e-06	0	0	0	0	0	0	1.2e-06	0	0	0	0	0	0	1	0	0	0	4	0.26	NaN
5031425E22Rik	Other	1.3e-05	3.7e-06	1e-05	2.6e-06	1.9e-05	1.5e-06	2.1e-05	3.4e-06	2.6e-06	6.7e-06	2.1e-06	1.9e-05	1.5e-06	1.4e-05	49	2	3	2	1	1	3	4.4	0.0017	0.0029
5031434O11Rik	Other	2.2e-07	0	0	0	0	1.1e-05	0	1.6e-07	0	0	0	0	1.1e-05	0	2	0	0	0	0	1	0	5.9	0.86	0.87
5031439G07Rik	Other	1.1e-05	4e-05	0	8.7e-06	1.8e-05	5.1e-06	0	2e-06	2.6e-05	0	5.7e-06	1.8e-05	5.1e-06	0	60	4	0	4	1	1	0	3	1.4e-06	3.4e-06
5033403F01Rik	Other	0	0	6.7e-07	0	0	0	0	0	0	6.7e-07	0	0	0	0	0	0	1	0	0	0	0	3	0.069	NaN
5033403H07Rik	Other	1.6e-06	1.8e-05	0	1.5e-05	3.1e-05	9.2e-06	0	5.8e-07	1e-05	0	1e-05	2.4e-05	6.7e-06	0	9	3	0	5	2	2	0	4.1	0.046	0.063
5033417F24Rik	Other	0	0	1.5e-05	0	0	0	0	0	0	1.5e-05	0	0	0	0	0	0	1	0	0	0	0	3	0.069	0.093
5033423K11Rik	Other	2.1e-07	0	0	0	0	0	0	2.1e-07	0	0	0	0	0	0	1	0	0	0	0	0	0	1	0.99	NaN
5033430I15Rik	Goblet	0.0001	0	0	5.6e-05	7.7e-05	7.4e-06	0	7.1e-05	0	0	5.6e-05	7.7e-05	7.4e-06	0	6	0	0	1	1	1	0	3.1	0.68	0.72
5330411J11Rik	Other	0	0	0	0	0	0	0	0	0	0	0	0	0	0	0	0	0	0	0	0	0	NaN	NaN	NaN
5330413P13Rik	Other	0	0	0	0	0	0	0	0	0	0	0	0	0	0	0	0	0	0	0	0	0	NaN	NaN	NaN
5330417C22Rik	Goblet	0.0011	0.00053	0.00036	0.0008	0.00026	9.2e-05	0.00014	0.00015	0.00021	0.00029	0.00054	0.00015	4.3e-05	0.00011	131	9	4	11	3	6	3	2.8	1.7e-11	6.3e-11
5330438D12Rik	Other	9.9e-07	0	0	7.8e-06	0	0	0	4.4e-07	0	0	7.8e-06	0	0	0	7	0	0	1	0	0	0	3.7	0.56	0.6
5430400D12Rik	Other	4e-07	0	0	0	0	0	0	3.3e-07	0	0	0	0	0	0	2	0	0	0	0	0	0	1	0.93	NaN
5430401F13Rik	Other	5e-06	0	0	1.1e-05	0	0	1.1e-05	3.4e-06	0	0	8.2e-06	0	0	1.1e-05	5	0	0	2	0	0	1	4.6	0.7	0.74
5430403G16Rik	Other	1.6e-06	3e-06	5.9e-06	1.4e-06	0	8.7e-06	0	5.1e-07	3e-06	5.9e-06	1.4e-06	0	8.7e-06	0	13	1	1	1	0	1	0	4	0.53	0.58
5430405H02Rik	Other	4.4e-06	1.1e-06	0	9.4e-06	0	0	9.2e-06	1.6e-06	1.1e-06	0	6.8e-06	0	0	9.2e-06	16	1	0	2	0	0	1	4.5	0.24	0.29
5430416N02Rik	Other	9.6e-06	2.5e-06	6.3e-06	2.4e-06	0	2.1e-06	0	2.3e-06	2.5e-06	5.3e-06	2.4e-06	0	2.1e-06	0	43	1	2	1	0	1	0	2.4	6.5e-05	0.00013
5430421N21Rik	Other	0	0	0	0	0	0	0	0	0	0	0	0	0	0	0	0	0	0	0	0	0	NaN	NaN	NaN
5530601H04Rik	Other	2.5e-06	0	4.2e-07	5.4e-06	0	0	5e-06	7.7e-07	0	4.2e-07	3.9e-06	0	0	5e-06	14	0	1	3	0	0	1	4.5	0.39	0.44
5730403I07Rik	Other	0	0	0	0	0	0	0	0	0	0	0	0	0	0	0	0	0	0	0	0	0	NaN	NaN	NaN
5730409E04Rik	Other	0	0	0	0	0	0	0	0	0	0	0	0	0	0	0	0	0	0	0	0	0	NaN	NaN	NaN
5730419F03Rik	Enterocyte	1.2e-07	0	0	0	0	0	0	1.2e-07	0	0	0	0	0	0	1	0	0	0	0	0	0	1	0.99	NaN
5730420D15Rik	Other	1.5e-07	0	0	0	0	0	0	1.5e-07	0	0	0	0	0	0	1	0	0	0	0	0	0	1	0.99	NaN
5730455P16Rik	Other	5.5e-06	3.2e-06	6.7e-06	9.1e-06	4.8e-06	1.3e-06	4.1e-06	1.2e-06	2.2e-06	5.7e-06	5.1e-06	4.8e-06	1.3e-06	4.1e-06	29	2	3	4	1	1	1	3.7	0.25	0.3
5730488B01Rik	Other	0	5.1e-06	0	0	0	0	0	0	5.1e-06	0	0	0	0	0	0	1	0	0	0	0	0	2	0.0056	0.0089
5730507A11Rik	Other	0	0	0	0	0	0	0	0	0	0	0	0	0	0	0	0	0	0	0	0	0	NaN	NaN	NaN
5730507C01Rik	Other	6.1e-08	0	0	0	0	0	0	6.1e-08	0	0	0	0	0	0	1	0	0	0	0	0	0	1	0.99	NaN
5730508B09Rik	Other	8.4e-06	0	4.2e-07	1.1e-05	4e-05	3e-06	0	1.4e-06	0	4.2e-07	7.6e-06	4e-05	3e-06	0	46	0	1	3	1	1	0	4.3	4.1e-05	8.6e-05
5730559C18Rik	Other	4.4e-05	8.4e-05	1e-05	1e-05	1.2e-05	4.4e-05	5e-05	4.4e-06	4.5e-05	6.3e-06	4.6e-06	1.2e-05	1.8e-05	2.1e-05	168	12	4	9	1	8	8	3.8	1.5e-15	7.5e-15
5830416I19Rik	Goblet	0.00073	0.0008	0.0011	0.00091	0	0.00013	0.00075	0.00046	0.00052	0.00069	0.00064	0	0.00013	0.00074	18	4	4	3	0	1	2	3.5	0.25	0.3
5830417I10Rik	Other	5.9e-06	0	0	1e-05	0	0	8.3e-06	1.3e-06	0	0	9.7e-06	0	0	8.3e-06	34	0	0	2	0	0	1	4.3	0.00033	0.00062
5830444B04Rik	Other	4.1e-06	0	0	0	0	0	0	1.5e-06	0	0	0	0	0	0	14	0	0	0	0	0	0	1	0.041	NaN
5830454E08Rik	Other	5.9e-07	0	0	0	0	0	0	2.5e-07	0	0	0	0	0	0	6	0	0	0	0	0	0	1	0.47	NaN
5930403N24Rik	Other	7.4e-08	0	0	0	0	0	0	7.4e-08	0	0	0	0	0	0	1	0	0	0	0	0	0	1	0.99	NaN
6030408B16Rik	Other	1.1e-07	0	0	0	0	0	0	1.1e-07	0	0	0	0	0	0	1	0	0	0	0	0	0	1	0.99	NaN
6030442K20Rik	Other	3.6e-07	0	0	0	0	0	0	3.6e-07	0	0	0	0	0	0	1	0	0	0	0	0	0	1	0.99	NaN
6030443J06Rik	Other	8.1e-06	2.4e-06	1.2e-05	3.8e-06	1.8e-05	8.7e-06	5.4e-06	2.5e-06	1.7e-06	8.9e-06	3.2e-06	1.8e-05	8.7e-06	4.1e-06	28	2	3	2	1	1	2	4.2	0.26	0.31
6030445D17Rik	Other	1.4e-07	0	0	0	0	0	0	1.4e-07	0	0	0	0	0	0	1	0	0	0	0	0	0	1	0.99	NaN
6030458C11Rik	Other	1.2e-05	6.2e-06	0	4.4e-06	0	0	0	3e-06	2.8e-06	0	2.4e-06	0	0	0	45	5	0	4	0	0	0	1.8	2.5e-05	5.3e-05
6230400D17Rik	Other	5e-07	0	0	0	0	0	0	2.6e-07	0	0	0	0	0	0	5	0	0	0	0	0	0	1	0.59	NaN
6330403L08Rik	Other	1.2e-06	0	0	0	0	0	0	6.7e-07	0	0	0	0	0	0	5	0	0	0	0	0	0	1	0.59	NaN
6330408A02Rik	Other	2.2e-06	2.2e-06	0	0	0	0	0	8.2e-07	2.2e-06	0	0	0	0	0	15	1	0	0	0	0	0	1.5	0.053	NaN
6330416G13Rik	Other	9.8e-06	2.2e-06	3.4e-05	2e-05	2.4e-05	5.3e-07	3e-06	3e-06	2.2e-06	1.8e-05	1.1e-05	1.7e-05	5.3e-07	3e-06	40	1	4	7	2	1	1	3.6	0.036	0.051
6330418K02Rik	Other	1.1e-06	0	5.7e-06	0	0	0	1.4e-05	5.8e-07	0	5.7e-06	0	0	0	1e-05	6	0	1	0	0	0	2	5.6	0.53	0.58
6330549D23Rik	Other	3.3e-06	2.4e-06	0	0	0	0	0	2.3e-06	2.4e-06	0	0	0	0	0	9	1	0	0	0	0	0	1.4	0.27	NaN
6330562C20Rik	Other	4e-07	0	0	0	0	0	0	3.4e-07	0	0	0	0	0	0	2	0	0	0	0	0	0	1	0.93	NaN
6430531B16Rik	Other	0	0	0	0	0	0	0	0	0	0	0	0	0	0	0	0	0	0	0	0	0	NaN	NaN	NaN
6430550D23Rik	Other	2.4e-07	0	0	0	0	0	0	1.7e-07	0	0	0	0	0	0	2	0	0	0	0	0	0	1	0.93	NaN
6430573F11Rik	Other	1e-06	0	0	0	0	0	0	4.5e-07	0	0	0	0	0	0	8	0	0	0	0	0	0	1	0.28	NaN
6430573P05Rik	Other	1.1e-06	0	0	0	0	0	0	6.5e-07	0	0	0	0	0	0	3	0	0	0	0	0	0	1	0.84	NaN
6430590A07Rik	Other	5.8e-07	0	0	1.1e-06	6.1e-06	9.7e-07	0	3.5e-07	0	0	1.1e-06	6.1e-06	9.7e-07	0	4	0	0	1	1	1	0	4.7	0.65	0.69
6430710C18Rik	Other	0	0	0	5.1e-07	0	0	1.4e-05	0	0	0	5.1e-07	0	0	1.1e-05	0	0	0	1	0	0	2	6.9	0.023	0.033
6720427I07Rik	Other	1.1e-06	1.5e-05	0	5.1e-07	0	0	0	9.8e-07	1.5e-05	0	5.1e-07	0	0	0	3	1	0	1	0	0	0	2	0.66	0.7
6720489N17Rik	Other	5e-07	0	0	0	0	0	0	3.2e-07	0	0	0	0	0	0	3	0	0	0	0	0	0	1	0.84	NaN
6820431F20Rik	Other	1.2e-05	1.1e-05	2.2e-05	6.2e-05	5.9e-05	3.6e-05	3.3e-05	2.4e-06	4.7e-06	1.1e-05	2.1e-05	3.6e-05	1.4e-05	1.7e-05	48	7	9	15	3	9	6	4.6	0.69	0.73
8030442B05Rik	Other	9.9e-07	0	0	0	0	0	0	9.9e-07	0	0	0	0	0	0	1	0	0	0	0	0	0	1	0.99	NaN
8030462N17Rik	Other	1.7e-06	0	0	0	0	0	0	8.9e-07	0	0	0	0	0	0	6	0	0	0	0	0	0	1	0.47	NaN
8030474K03Rik	Other	7.8e-08	0	0	0	0	0	0	7.8e-08	0	0	0	0	0	0	1	0	0	0	0	0	0	1	0.99	NaN
8430422M14Rik	Other	2e-07	0	0	0	0	0	0	1.5e-07	0	0	0	0	0	0	2	0	0	0	0	0	0	1	0.93	NaN
8430429K09Rik	Other	2.2e-06	4.2e-06	0	0	0	0	0	9.7e-07	4.2e-06	0	0	0	0	0	9	1	0	0	0	0	0	1.7	0.27	NaN
8430437L04Rik	Other	0	0	0	0	0	0	6e-06	0	0	0	0	0	0	6e-06	0	0	0	0	0	0	1	7	0.12	0.16
9030204H09Rik	Other	4.2e-07	0	0	0	0	0	0	2e-07	0	0	0	0	0	0	5	0	0	0	0	0	0	1	0.59	NaN
9030407P20Rik	Other	1.7e-06	1.9e-06	0	2e-06	0	1.2e-06	0	6.6e-07	1.9e-06	0	2e-06	0	1.2e-06	0	10	1	0	1	0	1	0	3	0.58	NaN
9030612E09Rik	Other	4.5e-07	0	0	0	0	1.1e-06	0	3.5e-07	0	0	0	0	1.1e-06	0	2	0	0	0	0	1	0	4.6	0.86	NaN
9030617O03Rik	Enterocyte	3e-05	4.6e-05	5.8e-05	3.5e-05	3.6e-05	2.3e-05	2.8e-05	4.5e-06	1.9e-05	1.8e-05	1.1e-05	3.2e-05	1.7e-05	2e-05	107	12	17	15	2	4	3	3.7	3.4e-06	8e-06
9030619P08Rik	Other	0	0	0	0	0	0	0	0	0	0	0	0	0	0	0	0	0	0	0	0	0	NaN	NaN	NaN
9030622O22Rik	Goblet	9e-06	0	0	0	0	0	0	6.4e-06	0	0	0	0	0	0	2	0	0	0	0	0	0	1	0.93	0.94
9030624G23Rik	Other	0	0	0	0	0	0	0	0	0	0	0	0	0	0	0	0	0	0	0	0	0	NaN	NaN	NaN
9030624J02Rik	Other	1.8e-05	3.2e-06	1.6e-05	3e-05	8.8e-06	3.2e-05	3e-05	3e-06	1.9e-06	9.5e-06	1.3e-05	8.8e-06	1.8e-05	1.5e-05	78	3	4	9	1	4	4	4.6	0.00036	0.00066
9130008F23Rik	Enterocyte	3.3e-06	4.4e-06	2.4e-05	4.9e-06	0	2.7e-06	5e-06	1.3e-06	3.2e-06	1.9e-05	3.6e-06	0	2.7e-06	5e-06	15	2	4	2	0	1	1	3.5	0.44	0.49
9130011E15Rik	Other	1.2e-06	0	1.8e-05	0	0	5.3e-06	0	3.9e-07	0	1.7e-05	0	0	5.3e-06	0	10	0	2	0	0	1	0	3.6	0.37	0.42
9130017K11Rik	Other	2.9e-06	1.3e-06	0	5.9e-07	0	0	2.9e-05	9.5e-07	1.3e-06	0	5.9e-07	0	0	2.1e-05	15	1	0	1	0	0	2	6.3	0.26	0.31
9130019O22Rik	Enterocyte	9.8e-06	5.3e-06	1.5e-06	3.9e-05	0	1.3e-05	1.6e-05	3.1e-06	2.8e-06	1e-06	1.5e-05	0	5.8e-06	1.2e-05	31	4	2	10	0	5	2	4.4	0.2	0.25
9130019P16Rik	Other	0	0	0	0	0	0	0	0	0	0	0	0	0	0	0	0	0	0	0	0	0	NaN	NaN	NaN
9130023H24Rik	Other	2.7e-06	3.1e-06	0	3.5e-06	0	1.5e-06	0	9e-07	2.2e-06	0	2.1e-06	0	1.5e-06	0	17	2	0	3	0	1	0	2.9	0.21	NaN
9130024F11Rik	Other	3.7e-07	0	0	0	0	2.9e-06	0	3.7e-07	0	0	0	0	2.9e-06	0	1	0	0	0	0	1	0	5.4	0.75	NaN
9130204K15Rik	Other	0	0	2.2e-06	5.1e-07	0	0	0	0	0	2.2e-06	5.1e-07	0	0	0	0	0	1	1	0	0	0	3.2	0.19	NaN
9130208D14Rik	Other	0.00019	2.3e-05	3.8e-06	0	0	4.3e-06	0	1.6e-05	8e-06	3.8e-06	0	0	3.1e-06	0	296	9	1	0	0	2	0	1.2	2.9e-68	1e-66
9130221H12Rik	Other	2.5e-06	1.1e-05	5.7e-06	1.5e-06	0	8.4e-06	5.1e-06	6.7e-07	6.3e-06	5.7e-06	1.5e-06	0	6.2e-06	5.1e-06	19	3	1	1	0	2	1	3.9	0.25	0.3
9130230L23Rik	Enterocyte	7.4e-06	1.1e-05	3.6e-05	3.1e-05	1.3e-05	2.2e-05	6.3e-05	3.5e-06	7.8e-06	1.7e-05	1.3e-05	9.1e-06	1.2e-05	2.2e-05	21	3	7	10	2	5	10	4.9	0.068	0.091
9130230N09Rik	Other	9.6e-07	3.3e-06	0	2.2e-06	0	1.7e-06	0	4.2e-07	3.3e-06	0	2.2e-06	0	1.7e-06	0	6	1	0	1	0	1	0	3.2	0.83	NaN
9130401M01Rik	Other	1.3e-05	1.9e-06	1.1e-05	0	0	0	0	2.3e-06	1.9e-06	1.1e-05	0	0	0	0	67	1	1	0	0	0	0	1.9	4.4e-11	1.6e-10
9130409J20Rik	Enterocyte	2.1e-05	6.6e-05	4.7e-05	7e-05	2.5e-05	4.2e-05	2.7e-05	4.7e-06	3e-05	1.8e-05	1.8e-05	2.5e-05	1.7e-05	1.1e-05	60	12	12	22	1	10	8	3.8	0.011	0.017
9130604C24Rik	Other	3.8e-07	0	0	0	0	0	0	2.6e-07	0	0	0	0	0	0	3	0	0	0	0	0	0	1	0.84	NaN
9230105E05Rik	Other	3.9e-07	0	0	0	0	0	0	2.8e-07	0	0	0	0	0	0	2	0	0	0	0	0	0	1	0.93	NaN
9230110C19Rik	Goblet	2.2e-05	0	0	0	0	0	0	1.3e-05	0	0	0	0	0	0	4	0	0	0	0	0	0	1	0.72	0.75
9230111E07Rik	Other	1.5e-07	0	0	0	4.8e-06	0	0	1.5e-07	0	0	0	4.8e-06	0	0	1	0	0	0	1	0	0	4.9	0.033	NaN
9230112E08Rik	Other	9.3e-07	3e-06	0	0	0	7.5e-06	0	4.9e-07	3e-06	0	0	0	6.8e-06	0	5	1	0	0	0	2	0	4.5	0.55	0.59
9230114K14Rik	Other	2.8e-06	0	0	2.8e-06	0	0	0	9.9e-07	0	0	2.8e-06	0	0	0	12	0	0	1	0	0	0	2.5	0.17	NaN
9230116N13Rik	Other	1.2e-07	0	0	0	0	0	0	1.2e-07	0	0	0	0	0	0	1	0	0	0	0	0	0	1	0.99	NaN
9330020H09Rik	Other	2.2e-06	0	0	1.2e-06	0	0	0	8.5e-07	0	0	1.2e-06	0	0	0	10	0	0	1	0	0	0	2	0.29	NaN
9330104G04Rik	Other	0	0	0	0	0	1.2e-06	0	0	0	0	0	0	1.2e-06	0	0	0	0	0	0	1	0	6	0.24	NaN
9330111N05Rik	Other	2.4e-05	2.9e-05	3.3e-05	5e-05	2.9e-05	2.4e-05	4.1e-05	3.9e-06	9.3e-06	1.5e-05	1.5e-05	1.8e-05	9.6e-06	1.5e-05	91	12	8	15	3	8	9	4.2	0.057	0.078
9330121J05Rik	Other	1.5e-06	0	0	0	0	5e-07	1.1e-06	7.2e-07	0	0	0	0	5e-07	1.1e-06	8	0	0	0	0	1	1	3.9	0.63	NaN
9330136K24Rik	Other	0	0	0	0	0	0	0	0	0	0	0	0	0	0	0	0	0	0	0	0	0	NaN	NaN	NaN
9330151L19Rik	Other	1.7e-06	4.2e-06	0	0	0	0	0	7.7e-07	4.2e-06	0	0	0	0	0	8	1	0	0	0	0	0	1.7	0.33	NaN
9330154J02Rik	Other	0	0	0	0	0	0	0	0	0	0	0	0	0	0	0	0	0	0	0	0	0	NaN	NaN	NaN
9330159M07Rik	Other	1.8e-06	0	0	0	1.5e-05	0	0	8e-07	0	0	0	1.5e-05	0	0	8	0	0	0	1	0	0	4.6	0.24	0.28
9330160F10Rik	Other	4.3e-06	0	8.1e-07	2.8e-06	3.8e-05	2.9e-06	0	3.2e-06	0	8.1e-07	2.8e-06	3.8e-05	2.3e-06	0	4	0	1	1	1	2	0	4.6	0.66	0.7
9330161L09Rik	Other	6.3e-07	3.4e-06	0	0	0	0	0	4.5e-07	3.4e-06	0	0	0	0	0	2	1	0	0	0	0	0	1.8	0.42	NaN
9330162012Rik	Other	5.9e-06	7.8e-06	1.9e-06	0	0	3.5e-06	0	1.4e-06	7.8e-06	1.9e-06	0	0	3.5e-06	0	32	1	1	0	0	1	0	2.5	0.0008	0.0014
9330182L06Rik	Other	3.4e-05	2.5e-05	7.9e-06	8.3e-06	0	4.9e-06	8.3e-06	3.8e-06	1.6e-05	7.9e-06	5.8e-06	0	4e-06	8.3e-06	137	7	1	3	0	3	1	2.6	1.9e-20	1.3e-19
9430002A10Rik	Other	5.4e-07	0	0	0	0	0	0	2.3e-07	0	0	0	0	0	0	6	0	0	0	0	0	0	1	0.47	NaN
9430015G10Rik	Other	2.6e-06	0	0	2.1e-05	0	0	0	7.5e-07	0	0	2.1e-05	0	0	0	16	0	0	1	0	0	0	3.7	0.049	0.067
9430016H08Rik	Goblet	0.00078	0.0005	0.00063	0.00044	0	5.4e-05	0	0.00018	0.0002	0.00054	0.00039	0	5e-05	0	98	7	2	4	0	2	0	2.4	1.7e-12	6.9e-12
9430037G07Rik	Other	5.4e-07	0	0	0	0	0	0	4.8e-07	0	0	0	0	0	0	2	0	0	0	0	0	0	1	0.93	NaN
9430037O13Rik	Other	5.5e-07	0	0	0	0	0	0	3.2e-07	0	0	0	0	0	0	3	0	0	0	0	0	0	1	0.84	NaN
9430038I01Rik	Other	1.7e-05	1e-05	1.4e-05	7.7e-05	0.00011	3.9e-05	5.5e-05	2.4e-06	5.9e-06	6.4e-06	3.1e-05	4.5e-05	1.7e-05	2.1e-05	77	4	7	15	7	8	10	4.8	0.19	0.23
9430060I03Rik	Other	1.8e-06	0	0	0	0	4.9e-06	4.1e-06	1e-06	0	0	0	0	4.9e-06	4.1e-06	6	0	0	0	0	1	1	5.5	0.78	NaN
9430062P05Rik	Other	3.3e-07	0	0	0	0	0	0	2.8e-07	0	0	0	0	0	0	2	0	0	0	0	0	0	1	0.93	NaN
9430065F17Rik	Other	0	0	0	0	0	0	0	0	0	0	0	0	0	0	0	0	0	0	0	0	0	NaN	NaN	NaN
9430069I07Rik	Other	0	0	0	0	0	0	0	0	0	0	0	0	0	0	0	0	0	0	0	0	0	NaN	NaN	NaN
9430091E24Rik	Other	0	0	0	0	0	0	0	0	0	0	0	0	0	0	0	0	0	0	0	0	0	NaN	NaN	NaN
9530026P05Rik	Other	8.6e-08	0	9e-06	0	0	0	0	8.6e-08	0	9e-06	0	0	0	0	1	0	1	0	0	0	0	3	0.5	0.55
9530027J09Rik	Other	0	0	0	0	0	0	0	0	0	0	0	0	0	0	0	0	0	0	0	0	0	NaN	NaN	NaN
9530034E10Rik	Other	1.2e-06	0	0	0	0	0	0	1.2e-06	0	0	0	0	0	0	1	0	0	0	0	0	0	1	0.99	NaN
9530036O11Rik	Goblet	0.00023	0.00014	0.0021	0.00044	0.0023	9.5e-06	3.1e-06	7.7e-05	9.3e-05	0.002	0.00027	0.0016	9.5e-06	3.1e-06	27	3	2	3	2	1	1	3.8	0.2	0.24
9530046B11Rik	Other	6.9e-08	0	0	0	0	0	0	6.9e-08	0	0	0	0	0	0	1	0	0	0	0	0	0	1	0.99	NaN
9530053A07Rik	Goblet	0.018	0.024	0.029	0.026	0.032	0.038	0.038	0.0012	0.0046	0.0047	0.0038	0.0081	0.0052	0.0059	419	34	42	59	14	54	45	4.4	0.64	0.69
9530062K07Rik	Other	0	0	7.7e-07	0	0	0	0	0	0	7.7e-07	0	0	0	0	0	0	1	0	0	0	0	3	0.069	NaN
9530068E07Rik	Other	3.7e-05	1.6e-05	1e-05	4e-05	4.3e-06	1.5e-05	0	4.2e-06	5.6e-06	7.1e-06	1.9e-05	4.3e-06	8.6e-06	0	142	8	3	7	1	3	0	3	4.9e-18	2.8e-17
9530080O11Rik	Other	0	1.2e-06	0	0	0	0	0	0	1.2e-06	0	0	0	0	0	0	1	0	0	0	0	0	2	0.0056	NaN
9530082P21Rik	Other	2.1e-06	1.9e-06	1.9e-06	1.4e-06	0	1.2e-06	0	1.5e-06	1.9e-06	1.9e-06	1.4e-06	0	1.2e-06	0	5	1	1	1	0	1	0	2.9	0.93	NaN
9630013D21Rik	Other	0	0	0	0	0	0	0	0	0	0	0	0	0	0	0	0	0	0	0	0	0	NaN	NaN	NaN
9630028B13Rik	Other	1.7e-07	0	0	0	0	0	0	1.7e-07	0	0	0	0	0	0	1	0	0	0	0	0	0	1	0.99	NaN
9830132P13Rik	Other	9.7e-08	0	0	0	0	0	0	9.7e-08	0	0	0	0	0	0	1	0	0	0	0	0	0	1	0.99	NaN
9830147E19Rik	Other	1.6e-06	0	0	5.5e-07	0	0	0	6.1e-07	0	0	5.5e-07	0	0	0	9	0	0	1	0	0	0	1.8	0.37	NaN
9930004E17Rik	Other	1.9e-07	0	0	0	0	0	0	1.9e-07	0	0	0	0	0	0	1	0	0	0	0	0	0	1	0.99	NaN
9930012K11Rik	Other	1.1e-06	1.2e-06	0	4.5e-06	0	0	8.4e-06	4.5e-07	1.2e-06	0	4.5e-06	0	0	8.4e-06	7	1	0	1	0	0	1	5.3	0.76	0.79
9930014A18Rik	Other	4.8e-06	0	0	0	0	2.3e-06	0	1.4e-06	0	0	0	0	2.3e-06	0	24	0	0	0	0	1	0	2.6	0.0026	NaN
9930021J03Rik	Other	2e-05	1.2e-06	1.6e-05	1.4e-05	4.2e-05	3.6e-05	3.8e-05	6.6e-06	1.2e-06	1.2e-05	6.8e-06	2.6e-05	3e-05	2.5e-05	47	1	5	5	3	3	4	4.9	0.099	0.13
9930104L06Rik	Other	3e-06	3.1e-06	0	0	0	0	0	9.1e-07	2.2e-06	0	0	0	0	0	19	2	0	0	0	0	0	1.5	0.013	NaN
9930111J21Rik2	Other	3.9e-07	0	0	2.1e-06	0	2.2e-06	0	3e-07	0	0	2.1e-06	0	2.2e-06	0	2	0	0	1	0	1	0	4.7	0.88	NaN
a	Other	0	0	0	0	0	0	0	0	0	0	0	0	0	0	0	0	0	0	0	0	0	NaN	NaN	NaN
A130006I12Rik	Other	0	0	0	0	0	0	0	0	0	0	0	0	0	0	0	0	0	0	0	0	0	NaN	NaN	NaN
A130010J15Rik	Other	8.9e-06	7.6e-06	0	0	9e-06	5.2e-06	3.4e-06	1.7e-06	7.6e-06	0	0	9e-06	3.3e-06	3.4e-06	45	1	0	0	1	3	1	3.6	6e-05	0.00012
A130051J06Rik	Other	1.9e-06	0	7e-06	0	0	0	0	7.9e-07	0	4.7e-06	0	0	0	0	11	0	3	0	0	0	0	2.6	0.09	0.12
A130057D12Rik	Other	3.4e-06	0	0	0	0	0	0	3.4e-06	0	0	0	0	0	0	1	0	0	0	0	0	0	1	0.99	NaN
A1cf	Enterocyte	5.5e-05	0.00015	0.00027	0.00013	3.6e-05	0.00019	0.00015	2e-05	9.3e-05	9.6e-05	4e-05	2.8e-05	7.6e-05	0.00013	39	6	11	16	2	10	4	4.1	0.083	0.11
A230020J21Rik	Other	0	0	0	0	0	0	5.3e-06	0	0	0	0	0	0	5.3e-06	0	0	0	0	0	0	1	7	0.12	0.16
A230046K03Rik	Other	9.3e-06	4.3e-06	1e-05	7.5e-06	1.9e-05	2.5e-06	3.1e-05	1.8e-06	3.2e-06	8.8e-06	5.4e-06	1.9e-05	1.8e-06	2.1e-05	41	2	3	4	1	2	3	4.8	0.095	0.12
A230050P20Rik	Other	2.4e-06	0	0	0	0	0	0	5.9e-07	0	0	0	0	0	0	18	0	0	0	0	0	0	1	0.0096	NaN
A230056P14Rik	Other	4.5e-07	0	0	0	0	0	0	2.7e-07	0	0	0	0	0	0	3	0	0	0	0	0	0	1	0.84	NaN
A230059L01Rik	Other	0	0	0	0	0	0	0	0	0	0	0	0	0	0	0	0	0	0	0	0	0	NaN	NaN	NaN
A230060F14Rik	Other	0	0	0	0	0	1.5e-06	0	0	0	0	0	0	1.5e-06	0	0	0	0	0	0	1	0	6	0.24	NaN
A230065N10Rik	Other	0	0	0	0	0	0	0	0	0	0	0	0	0	0	0	0	0	0	0	0	0	NaN	NaN	NaN
A230072E10Rik	Other	0	0	0	0	0	0	0	0	0	0	0	0	0	0	0	0	0	0	0	0	0	NaN	NaN	NaN
A230077H06Rik	Other	4e-07	0	0	0	0	0	0	3.3e-07	0	0	0	0	0	0	2	0	0	0	0	0	0	1	0.93	NaN
A230083N12Rik	Other	0	0	0	0	0	0	0	0	0	0	0	0	0	0	0	0	0	0	0	0	0	NaN	NaN	NaN
A230087F16Rik	Other	0	0	0	1.1e-06	0	0	0	0	0	0	1.1e-06	0	0	0	0	0	0	1	0	0	0	4	0.26	NaN
A230103J11Rik	Other	5.9e-07	0	0	0	0	0	0	5.9e-07	0	0	0	0	0	0	1	0	0	0	0	0	0	1	0.99	NaN
A230107N01Rik	Other	3.5e-07	0	0	0	0	0	0	2.8e-07	0	0	0	0	0	0	2	0	0	0	0	0	0	1	0.93	NaN
A2m	Other	0	0	0	0	0	0	0	0	0	0	0	0	0	0	0	0	0	0	0	0	0	NaN	NaN	NaN
A330017A19Rik	Other	4.1e-07	0	0	0	0	0	4.8e-06	2.2e-07	0	0	0	0	0	4.8e-06	4	0	0	0	0	0	1	6.5	0.76	NaN
A330023F24Rik	Other	2.8e-06	5.3e-06	6.9e-06	1.8e-05	0	1.9e-06	2.5e-05	2.1e-06	5.3e-06	5.7e-06	1.1e-05	0	1.9e-06	2.5e-05	5	1	3	3	0	1	1	4.9	0.42	0.47
A330032B11Rik	Other	0	0	0	0	0	0	0	0	0	0	0	0	0	0	0	0	0	0	0	0	0	NaN	NaN	NaN
A330035P11Rik	Other	3.8e-06	8.6e-06	7.7e-07	7.7e-07	0	0	0	1.7e-06	5.6e-06	7.7e-07	7.7e-07	0	0	0	14	3	1	1	0	0	0	1.9	0.078	0.1
A330040F15Rik	Other	0	0	0	0	0	0	0	0	0	0	0	0	0	0	0	0	0	0	0	0	0	NaN	NaN	NaN
A330069E16Rik	Other	1e-06	0	0	0	0	9.5e-06	0	6.6e-07	0	0	0	0	9.5e-06	0	4	0	0	0	0	1	0	5.5	0.81	0.83
A330102I10Rik	Goblet	0	0	0	0	0	0	0	0	0	0	0	0	0	0	0	0	0	0	0	0	0	NaN	NaN	NaN
A430005L14Rik	Other	2.7e-05	4.3e-05	2.2e-06	3.1e-05	4.3e-05	1.2e-05	0	3.3e-06	2.5e-05	1.8e-06	1.7e-05	4.3e-05	1.2e-05	0	122	4	2	8	1	1	0	3.4	4.7e-16	2.4e-15
A430010J10Rik	Other	1.2e-05	1.5e-05	7.4e-06	2.1e-05	0	1.9e-05	1.6e-06	4.2e-06	9.2e-06	5.1e-06	1.3e-05	0	1.6e-05	1.6e-06	27	3	3	5	0	2	1	3.6	0.33	0.38
A430018G15Rik	Other	7.8e-07	1.1e-06	0	0	0	0	0	3.3e-07	1.1e-06	0	0	0	0	0	7	1	0	0	0	0	0	1.6	0.4	NaN
A430033K04Rik	Other	3.2e-06	1.9e-06	0	0	0	0	0	1.3e-06	1.9e-06	0	0	0	0	0	15	1	0	0	0	0	0	1.4	0.053	NaN
A430034D21Rik	Other	0	0	0	0	0	0	8.2e-06	0	0	0	0	0	0	8.2e-06	0	0	0	0	0	0	1	7	0.12	0.16
A430035B10Rik	Other	8.3e-06	7.6e-06	0	3.1e-05	0	0	0	5.9e-06	7.6e-06	0	3e-05	0	0	0	8	1	0	2	0	0	0	3.2	0.52	0.57
A430046D13Rik	Other	1.5e-07	0	0	0	0	0	0	1.5e-07	0	0	0	0	0	0	1	0	0	0	0	0	0	1	0.99	NaN
A430057M04Rik	Other	1.3e-06	0	0	2.1e-06	0	0	0	8.3e-07	0	0	2.1e-06	0	0	0	5	0	0	1	0	0	0	2.9	0.74	NaN
A430073D23Rik	Other	5.3e-06	0	8.7e-07	0	0	0	1.2e-05	3.6e-06	0	8.7e-07	0	0	0	1.2e-05	4	0	1	0	0	0	1	5	0.8	0.82
A430078I02Rik	Other	1e-06	0	0	0	0	0	0	7e-07	0	0	0	0	0	0	4	0	0	0	0	0	0	1	0.72	NaN
A430105I19Rik	Other	3.8e-07	0	0	0	0	0	0	2e-07	0	0	0	0	0	0	4	0	0	0	0	0	0	1	0.72	NaN
A430105J06Rik	Other	3.4e-07	0	0	0	0	0	0	3.4e-07	0	0	0	0	0	0	1	0	0	0	0	0	0	1	0.99	NaN
A4galt	Other	0	0	0	0	0	0	0	0	0	0	0	0	0	0	0	0	0	0	0	0	0	NaN	NaN	NaN
A4gnt	Goblet	2.4e-05	0	0	0	0	0	0	1.8e-05	0	0	0	0	0	0	2	0	0	0	0	0	0	1	0.93	0.94
A530013C23Rik	Other	0	0	0	0	0	0	0	0	0	0	0	0	0	0	0	0	0	0	0	0	0	NaN	NaN	NaN
A530017D24Rik	Other	3.1e-06	3.8e-05	3.4e-05	1.2e-06	0	2.8e-06	2.3e-05	7.7e-07	2.6e-05	2.1e-05	8.8e-07	0	2.8e-06	1.7e-05	22	3	3	2	0	1	2	3.6	0.34	0.39
A530020G20Rik	Other	3.1e-07	0	0	0	0	0	0	2.2e-07	0	0	0	0	0	0	2	0	0	0	0	0	0	1	0.93	NaN
A530030E21Rik	Other	3.1e-07	0	7.4e-06	0	1.2e-05	0	1.3e-05	2.2e-07	0	7.4e-06	0	1.2e-05	0	1.3e-05	2	0	1	0	1	0	1	5.3	0.3	0.35
A530064D06Rik	Other	0	0	0	0	0	0	0	0	0	0	0	0	0	0	0	0	0	0	0	0	0	NaN	NaN	NaN
A530072M11Rik	Other	1.8e-07	0	0	0	0	0	0	1.3e-07	0	0	0	0	0	0	2	0	0	0	0	0	0	1	0.93	NaN
A530084C06Rik	Other	0	0	0	0	0	0	0	0	0	0	0	0	0	0	0	0	0	0	0	0	0	NaN	NaN	NaN
A630035G10Rik	Other	0	0	0	0	0	0	0	0	0	0	0	0	0	0	0	0	0	0	0	0	0	NaN	NaN	NaN
A630052C17Rik	Other	3.3e-07	0	0	0	0	0	0	2e-07	0	0	0	0	0	0	3	0	0	0	0	0	0	1	0.84	NaN
A630072M18Rik	Other	4.7e-06	1.1e-06	1.8e-05	0	0	0	6e-06	2.7e-06	1.1e-06	1.5e-05	0	0	0	6e-06	10	1	2	0	0	0	1	3.5	0.47	0.52
A730011C13Rik	Other	3e-07	0	0	0	0	0	0	2.4e-07	0	0	0	0	0	0	2	0	0	0	0	0	0	1	0.93	NaN
A730020E08Rik	Other	5.5e-06	0	0	4e-06	0	5.1e-06	1.7e-05	3.1e-06	0	0	4e-06	0	5.1e-06	1.7e-05	11	0	0	1	0	1	1	5.4	0.58	0.63
A730036I17Rik	Other	1.6e-07	1.9e-06	0	0	0	0	0	1.2e-07	1.9e-06	0	0	0	0	0	2	1	0	0	0	0	0	1.9	0.42	NaN
A730089K16Rik	Other	0	0	0	0	0	2.9e-06	0	0	0	0	0	0	2.9e-06	0	0	0	0	0	0	1	0	6	0.24	NaN
A830008E24Rik	Other	1.3e-06	0	0	0	0	0	0	7.5e-07	0	0	0	0	0	0	4	0	0	0	0	0	0	1	0.72	NaN
A830009L08Rik	Other	1.9e-07	0	0	0	0	0	0	1.9e-07	0	0	0	0	0	0	1	0	0	0	0	0	0	1	0.99	NaN
A830010M20Rik	Other	4.4e-07	0	0	0	0	0	0	2.3e-07	0	0	0	0	0	0	4	0	0	0	0	0	0	1	0.72	NaN
A830018L16Rik	Other	7.8e-07	1.5e-06	5.6e-07	4e-06	7.3e-06	2.3e-06	1.5e-05	3.8e-07	1.5e-06	5.6e-07	2.4e-06	7.3e-06	2.3e-06	1.2e-05	6	1	1	3	1	1	2	5.6	0.86	0.87
A830035A12Rik	Other	0	0	0	0	0	0	0	0	0	0	0	0	0	0	0	0	0	0	0	0	0	NaN	NaN	NaN
A830036E02Rik	Other	0	0	0	0	0	0	0	0	0	0	0	0	0	0	0	0	0	0	0	0	0	NaN	NaN	NaN
A830080D01Rik	Enterocyte	3.7e-06	1.1e-06	1e-05	1.8e-05	0	5.2e-06	3.5e-06	9.9e-07	1.1e-06	8.4e-06	1.5e-05	0	5.2e-06	3.5e-06	21	1	2	3	0	1	1	3.9	0.41	0.46
A830082K12Rik	Other	1.2e-06	0	0	0	0	0	0	9.4e-07	0	0	0	0	0	0	2	0	0	0	0	0	0	1	0.93	NaN
A930001C03Rik	Other	0	2.6e-06	6.7e-07	1.3e-05	0	2.6e-06	0	0	1.8e-06	6.7e-07	1.3e-05	0	2.6e-06	0	0	2	1	1	0	1	0	4	0.011	0.017
A930005H10Rik	Other	6.6e-06	0	1e-05	4.4e-06	0	0	1.7e-05	1.5e-06	0	8.1e-06	2.5e-06	0	0	1.7e-05	35	0	3	3	0	0	1	4.5	0.0035	0.0057
A930006K02Rik	Other	1.7e-07	0	0	0	0	0	0	1.3e-07	0	0	0	0	0	0	2	0	0	0	0	0	0	1	0.93	NaN
A930007I19Rik	Other	5.1e-07	0	0	0	0	0	0	3.3e-07	0	0	0	0	0	0	3	0	0	0	0	0	0	1	0.84	NaN
A930011G23Rik	Other	0	0	0	0	0	0	0	0	0	0	0	0	0	0	0	0	0	0	0	0	0	NaN	NaN	NaN
A930012L18Rik	Other	0	0	0	0	0	0	0	0	0	0	0	0	0	0	0	0	0	0	0	0	0	NaN	NaN	NaN
A930012O16Rik	Other	2.3e-07	0	0	0	0	0	0	1.7e-07	0	0	0	0	0	0	2	0	0	0	0	0	0	1	0.93	NaN
A930014E10Rik	Other	0	0	0	0	0	0	0	0	0	0	0	0	0	0	0	0	0	0	0	0	0	NaN	NaN	NaN
A930015D03Rik	Enterocyte	0	0	2.2e-06	0	4.4e-05	0	0	0	0	2.2e-06	0	4.4e-05	0	0	0	0	1	0	1	0	0	4.9	0.004	0.0066
A930024E05Rik	Other	4.4e-07	0	0	0	0	0	0	2.2e-07	0	0	0	0	0	0	4	0	0	0	0	0	0	1	0.72	NaN
A930024N18Rik	Other	7.3e-07	0	0	6.7e-06	0	0	0	4.1e-07	0	0	6.7e-06	0	0	0	5	0	0	1	0	0	0	3.7	0.74	0.77
A930029G22Rik	Goblet	0	0	0	0	0	0	0	0	0	0	0	0	0	0	0	0	0	0	0	0	0	NaN	NaN	NaN
A930038B10Rik	Other	1.3e-07	1.1e-06	0	2.4e-06	2.4e-05	1.8e-06	0	1.3e-07	1.1e-06	0	2.4e-06	2.4e-05	1.8e-06	0	1	1	0	1	1	1	0	4.9	0.19	0.23
AA386476	Other	2.9e-06	0	0	0	0	0	0	2.2e-06	0	0	0	0	0	0	3	0	0	0	0	0	0	1	0.84	NaN
AA415398	Other	4.4e-07	0	0	0	0	1.1e-05	0	4.4e-07	0	0	0	0	9e-06	0	1	0	0	0	0	2	0	5.8	0.14	0.17
AA465934	Other	2.9e-06	1.2e-06	0	0	0	1.1e-05	0	1.2e-06	1.2e-06	0	0	0	1.1e-05	0	15	1	0	0	0	1	0	4.7	0.11	0.15
AA467197	Other	4.3e-05	0.00013	0.00024	0.00019	0.00018	0.00021	0.00017	8.4e-06	4.2e-05	4.9e-05	3.4e-05	9.9e-05	4.6e-05	5.7e-05	85	18	31	45	7	35	20	4.4	1.3e-10	4.6e-10
AA474331	Other	1.8e-06	0	0	0	0	0	0	6.2e-07	0	0	0	0	0	0	10	0	0	0	0	0	0	1	0.16	NaN
AA543186	Other	4.7e-07	0	0	0	0	0	0	2.2e-07	0	0	0	0	0	0	5	0	0	0	0	0	0	1	0.59	NaN
AA792892	Other	0	0	0	0	0	0	0	0	0	0	0	0	0	0	0	0	0	0	0	0	0	NaN	NaN	NaN
AA914427	Other	0	0	0	0	0	0	0	0	0	0	0	0	0	0	0	0	0	0	0	0	0	NaN	NaN	NaN
AA986860	Enterocyte	0.00017	0.00035	0.00019	0.00039	0.00062	0.00042	0.00051	3.6e-05	0.00019	0.00012	7.8e-05	0.00023	0.00011	0.00012	117	14	7	35	9	24	24	4.6	0.011	0.017
Aaas	Goblet	0.00033	0.0002	0	0	0	0	0	4.5e-05	0.00016	0	0	0	0	0	71	2	0	0	0	0	0	1.4	4.4e-12	1.7e-11
Aacs	Goblet	0.00085	0.00011	0.00055	0.00052	0	8.4e-06	0	0.00015	0.00011	0.00051	0.0004	0	5.9e-06	0	106	1	3	6	0	2	0	2.4	1.2e-14	5.7e-14
Aadac	Enterocyte	6.5e-05	0.00011	7.2e-05	4.7e-05	5.3e-06	3.3e-05	1.9e-05	8.8e-06	2.7e-05	2.3e-05	1.6e-05	5.3e-06	1.7e-05	1.2e-05	195	22	13	16	1	6	3	3	3.1e-19	1.9e-18
Aadat	Other	0	0	0	0	0	0	0	0	0	0	0	0	0	0	0	0	0	0	0	0	0	NaN	NaN	NaN
Aaed1	Other	3.3e-06	1.5e-06	0	0	0	7.4e-07	0	8.1e-07	1.5e-06	0	0	0	7.4e-07	0	23	1	0	0	0	1	0	1.9	0.0085	NaN
Aagab	Other	1.3e-05	1.7e-05	2.1e-05	2.5e-05	0	5e-07	0	2e-06	8.2e-06	1.2e-05	1.5e-05	0	5e-07	0	67	5	6	6	0	1	0	2.8	8.1e-06	1.8e-05
Aak1	Other	1.7e-05	1.5e-05	4e-06	2.8e-05	3.8e-05	1.9e-05	2.7e-05	2.7e-06	5.8e-06	2.5e-06	1e-05	3.2e-05	1.1e-05	1.8e-05	76	7	3	12	2	5	3	4.5	0.002	0.0034
Aamdc	Other	7.2e-05	0.00011	0.00021	0.00014	0.00015	8.9e-05	3.2e-05	6.7e-06	3e-05	4.9e-05	2.9e-05	5.6e-05	2.9e-05	1.3e-05	208	21	28	38	9	17	7	3.7	2.1e-07	5.6e-07
Aamp	Other	7e-05	6.5e-05	6.6e-05	4.6e-05	1.3e-05	5.1e-05	9.3e-05	7.7e-06	2e-05	2e-05	1.4e-05	1.3e-05	1.6e-05	4.1e-05	212	16	15	18	1	16	11	4	1e-11	3.8e-11
Aar2	Other	1.5e-05	2.3e-05	2.4e-05	1.2e-05	0	1.1e-05	0	2.2e-06	9.6e-06	1.4e-05	5.8e-06	0	5.3e-06	0	81	8	4	8	0	5	0	2.9	2.7e-06	6.4e-06
Aars	Other	5e-05	2.9e-05	5.6e-05	3.9e-05	4.6e-05	3.7e-05	2.3e-05	4.7e-06	1.4e-05	1.9e-05	1.3e-05	2.5e-05	1.4e-05	1e-05	195	8	14	14	4	12	6	3.7	3.6e-13	1.5e-12
Aars2	Other	6.5e-06	1.9e-06	3.1e-06	0	0	0	0	1.1e-06	1.9e-06	2.2e-06	0	0	0	0	43	1	2	0	0	0	0	1.7	6.4e-06	1.5e-05
Aasdh	Other	2.2e-06	1.1e-06	9.4e-06	0	0	1.5e-06	1.2e-05	6.9e-07	1.1e-06	9.4e-06	0	0	1.5e-06	1.2e-05	15	1	1	0	0	1	1	4.7	0.36	0.41
Aasdhppt	Other	1.2e-05	6.9e-06	2.2e-06	1.9e-06	0	7.6e-06	6.9e-06	3.3e-06	3.7e-06	2.2e-06	1.4e-06	0	7.6e-06	6.9e-06	39	4	1	2	0	1	1	3.6	0.0015	0.0026
Aass	Other	0	0	0	0	0	0	0	0	0	0	0	0	0	0	0	0	0	0	0	0	0	NaN	NaN	NaN
Aatf	Other	1.7e-05	6.7e-06	7.5e-06	8.4e-06	0	0	1.6e-05	2.1e-06	4.4e-06	7.5e-06	6e-06	0	0	1.6e-05	84	3	1	2	0	0	1	3.6	4.4e-12	1.7e-11
AB041806	Other	0	0	0	0	0	0	0	0	0	0	0	0	0	0	0	0	0	0	0	0	0	NaN	NaN	NaN
AB124611	Other	0	0	0	0	0	0	0	0	0	0	0	0	0	0	0	0	0	0	0	0	0	NaN	NaN	NaN
Abat	Enterocyte	3e-05	5.4e-05	3.4e-06	4.9e-05	6.3e-06	5.1e-07	3.8e-06	3.4e-06	2e-05	1.8e-06	1.6e-05	6.3e-06	5.1e-07	3.8e-06	122	15	4	16	1	1	1	2.8	3.3e-13	1.4e-12
Abca1	Enterocyte	1.5e-05	2.9e-05	4.2e-05	4.2e-05	0	6e-05	0.0001	8.1e-06	2.9e-05	2.8e-05	2e-05	0	4.5e-05	0.0001	9	1	5	7	0	5	1	5	0.036	0.05
Abca14	Other	7.4e-08	0	0	0	0	0	0	7.4e-08	0	0	0	0	0	0	1	0	0	0	0	0	0	1	0.99	NaN
Abca15	Other	6.3e-07	0	0	0	0	0	0	6.3e-07	0	0	0	0	0	0	1	0	0	0	0	0	0	1	0.99	NaN
Abca16	Other	5.1e-07	0	0	0	0	0	0	2.4e-07	0	0	0	0	0	0	5	0	0	0	0	0	0	1	0.59	NaN
Abca2	Other	2.7e-06	0	4.5e-06	0	4.8e-06	0	0	9.6e-07	0	4.5e-06	0	4.8e-06	0	0	14	0	1	0	1	0	0	3.4	0.11	NaN
Abca3	Other	1.3e-05	2.8e-05	2.9e-05	2.2e-05	1.9e-05	2e-05	3.6e-05	2.1e-06	1.4e-05	1.9e-05	1.5e-05	1.9e-05	1.8e-05	2.2e-05	67	7	3	8	1	3	3	4.3	0.0011	0.002
Abca5	Other	2e-06	0	0	0	0	5e-07	0	1.8e-06	0	0	0	0	5e-07	0	2	0	0	0	0	1	0	2	0.86	NaN
Abca7	Other	1e-05	3.4e-06	3.2e-05	7.9e-06	9.1e-06	4.4e-05	3.7e-05	3e-06	2.4e-06	2.3e-05	4.6e-06	9.1e-06	2.3e-05	1.9e-05	35	2	5	5	1	7	6	5	0.92	0.92
Abca8b	Other	6.9e-08	1.5e-06	0	0	2.6e-05	0	0	6.9e-08	1.5e-06	0	0	2.6e-05	0	0	1	1	0	0	1	0	0	4.8	0.031	0.044
Abca9	Other	2.8e-07	0	0	0	0	0	0	2.8e-07	0	0	0	0	0	0	1	0	0	0	0	0	0	1	0.99	NaN
Abcb10	Other	1.9e-05	1.6e-05	2e-05	3.7e-05	3.1e-05	1.3e-05	2.6e-05	3.5e-06	7e-06	1.4e-05	1.3e-05	2.2e-05	5.6e-06	1.2e-05	74	7	6	14	2	6	6	4.2	0.088	0.12
Abcb11	Other	0	0	0	0	0	0	0	0	0	0	0	0	0	0	0	0	0	0	0	0	0	NaN	NaN	NaN
Abcb1a	Other	3.3e-05	7.4e-05	0.00014	0.0001	0.00012	0.0002	0.00012	4e-06	1.5e-05	3.6e-05	2.4e-05	5.5e-05	5.3e-05	3.4e-05	118	21	23	31	5	26	18	4.6	0.031	0.044
Abcb1b	Other	1.6e-06	0	0	0	0	0	0	1.1e-06	0	0	0	0	0	0	6	0	0	0	0	0	0	1	0.47	NaN
Abcb4	Other	4.4e-06	0	1.4e-05	0	0	0	5.3e-06	2.3e-06	0	1.4e-05	0	0	0	5.3e-06	9	0	1	0	0	0	1	3.5	0.5	0.55
Abcb6	Other	0.00025	0.00042	0.00043	0.00038	0.00033	0.00037	0.0002	6.4e-05	0.00021	0.00013	0.00012	0.00019	0.00011	8.7e-05	131	14	21	34	8	26	15	3.8	0.5	0.55
Abcb7	Other	7.5e-05	5.4e-05	0.00011	4.4e-05	5.1e-05	3e-05	9.6e-05	6e-06	1.9e-05	3.2e-05	1.3e-05	2.5e-05	1.1e-05	3e-05	243	15	18	19	5	11	12	3.9	1.7e-15	8.4e-15
Abcb8	Other	3.7e-05	7.5e-06	3.1e-05	7e-06	4.2e-05	9.3e-06	0	4.7e-06	3.7e-06	1.5e-05	3.1e-06	3e-05	5.8e-06	0	141	5	8	6	2	3	0	3.3	7.7e-17	4.1e-16
Abcb9	Other	4.8e-06	1.9e-06	0	3.9e-06	0	5.9e-06	1.3e-06	2.4e-06	1.9e-06	0	2.4e-06	0	3.6e-06	1.3e-06	16	1	0	3	0	3	1	3.9	0.61	0.65
Abcc1	Other	3.2e-06	0	0	3.9e-06	0	0	0	7.7e-07	0	0	3.9e-06	0	0	0	25	0	0	1	0	0	0	2.6	0.0018	NaN
Abcc10	Other	2.1e-06	9e-06	5.3e-06	3e-05	1.2e-05	0	1.2e-05	6e-07	7.8e-06	5.3e-06	1.6e-05	1.2e-05	0	1.2e-05	15	2	1	7	1	0	1	4.2	0.12	0.15
Abcc2	Enterocyte	0.00013	0.00048	0.00049	0.00051	0.00034	0.00061	0.00052	2.3e-05	0.00016	0.00014	9.3e-05	0.0002	0.00016	0.00017	91	22	25	43	3	26	17	4.4	2.7e-08	7.8e-08
Abcc3	Other	2.5e-05	3.9e-05	4.9e-05	6.6e-05	2.3e-05	1.3e-05	2.5e-05	3.2e-06	1.1e-05	2.1e-05	1.8e-05	1.9e-05	7e-06	1.8e-05	113	16	11	23	2	6	4	3.7	3.2e-06	7.4e-06
Abcc4	Other	5.9e-07	0	0	4e-06	0	0	0	3.1e-07	0	0	4e-06	0	0	0	5	0	0	1	0	0	0	3.6	0.74	NaN
Abcc5	Other	5.2e-06	2.5e-06	0	0	0	0	0	1.9e-06	2e-06	0	0	0	0	0	13	2	0	0	0	0	0	1.3	0.063	0.085
Abcc6	Enterocyte	1.1e-06	1.4e-06	2.7e-06	7.3e-06	0	0	0	4.1e-07	1.4e-06	2.7e-06	5.2e-06	0	0	0	10	1	1	2	0	0	0	3.3	0.6	0.64
Abcc8	Other	0	0	0	0	0	0	0	0	0	0	0	0	0	0	0	0	0	0	0	0	0	NaN	NaN	NaN
Abcd1	Enterocyte	0.00018	0.00032	0.00089	0.00065	0.0005	0.00066	0.00039	8.7e-05	9.4e-05	0.00043	0.00019	0.00017	0.0002	0.00015	64	18	17	41	9	27	12	4.3	6.1e-10	2e-09
Abcd2	Other	0	0	0	0	0	0	0	0	0	0	0	0	0	0	0	0	0	0	0	0	0	NaN	NaN	NaN
Abcd3	Enterocyte	0.00049	0.0011	0.00084	0.00086	0.00061	0.00043	0.00019	5.3e-05	0.00022	0.00014	0.00012	0.00019	9.5e-05	6.2e-05	265	36	40	56	13	30	13	3.5	5.2e-11	1.9e-10
Abcd4	Other	1e-05	7.4e-06	1.1e-05	2.6e-05	2.4e-05	1.2e-05	3.9e-05	1.7e-06	4.9e-06	9.1e-06	1.3e-05	2.4e-05	6.4e-06	3.4e-05	52	3	2	7	1	4	3	4.8	0.043	0.06
Abce1	Other	5e-05	2.1e-05	7.9e-06	9.3e-06	2.6e-05	8.7e-07	5.7e-06	4.5e-06	1.2e-05	4.8e-06	5.5e-06	2.6e-05	8.7e-07	5.2e-06	190	7	4	4	1	1	2	2.7	3.4e-31	3.9e-30
Abcf1	Other	0.0001	0.00011	4.4e-05	6.9e-05	0.00011	6.9e-05	4.8e-05	7.7e-06	2.3e-05	1.3e-05	2.5e-05	4.7e-05	2.3e-05	1.7e-05	259	23	16	23	6	14	10	3.7	9e-19	5.5e-18
Abcf2	Other	1.6e-05	4e-06	7.5e-06	7.7e-07	0	9.4e-06	1.1e-05	1.9e-06	4e-06	7.5e-06	7.7e-07	0	8.5e-06	1.1e-05	87	1	1	1	0	2	1	3.8	6.3e-13	2.6e-12
Abcf3	Other	2.1e-05	3.5e-05	1.4e-05	1.5e-05	3.2e-05	1.2e-06	1.3e-06	3.2e-06	2.2e-05	8.6e-06	8.4e-06	2.7e-05	1.2e-06	1.3e-06	85	7	4	6	2	1	1	3.1	1.2e-07	3.1e-07
Abcg1	Other	9.9e-07	0	0	5.4e-06	0	3.8e-06	0	9.9e-07	0	0	5.4e-06	0	2.7e-06	0	1	0	0	1	0	2	0	4.5	0.26	0.31
Abcg2	Other	3.9e-05	4.1e-05	0.00016	0.00022	8.2e-05	0.00021	0.00015	6.4e-06	1.4e-05	3.4e-05	3.4e-05	4.2e-05	4.1e-05	4e-05	119	11	28	51	5	36	23	4.6	8.1e-08	2.2e-07
Abcg3	Other	0	0	0	0	0	0	0	0	0	0	0	0	0	0	0	0	0	0	0	0	0	NaN	NaN	NaN
Abcg5	Enterocyte	0.00032	0.00088	0.00058	0.00094	0.002	0.0013	0.001	5.1e-05	0.00023	0.00012	0.00012	0.00064	0.00022	0.00022	160	33	29	64	15	54	30	4.6	2.9e-12	1.2e-11
Abcg8	Enterocyte	0.00018	0.00028	0.00069	0.00057	0.0015	0.00074	0.00053	3.6e-05	8.1e-05	0.00016	0.00011	0.00044	0.00015	0.00015	90	18	30	48	12	36	21	4.6	2.3e-10	7.9e-10
Abhd1	Other	1.4e-06	2.9e-06	1.9e-05	1e-05	1.2e-05	1.5e-06	0	5.2e-07	2.1e-06	1.2e-05	1e-05	1.2e-05	1.5e-06	0	10	2	3	1	1	1	0	3.7	0.41	0.47
Abhd10	Other	8.7e-06	4.1e-06	0	0	0	7.1e-06	6.2e-06	1.4e-06	2.6e-06	0	0	0	7.1e-06	4.4e-06	55	3	0	0	0	1	2	3.9	4.7e-07	1.2e-06
Abhd11	Other	6.7e-05	1.9e-05	1.5e-05	3.7e-05	8.8e-06	5.1e-05	6.9e-06	5.4e-06	5.5e-06	9.9e-06	1.4e-05	8.8e-06	1.7e-05	6.9e-06	220	11	3	11	1	12	1	3.4	2.2e-28	2.2e-27
Abhd11os	Other	0.00013	0.00015	0.00023	0.00019	0.00016	0.00012	0.0001	1.3e-05	3e-05	4.5e-05	3e-05	5.5e-05	2.9e-05	3.3e-05	284	31	32	49	11	24	14	3.8	1.2e-08	3.7e-08
Abhd12	Other	1.7e-05	5.7e-05	2e-05	0.00011	1.2e-05	6.9e-05	2.7e-05	3.4e-06	2.1e-05	7e-06	2.5e-05	1.2e-05	2.1e-05	1.2e-05	70	15	11	28	1	17	6	4.2	9.6e-05	0.00019
Abhd13	Other	1.7e-05	2.2e-05	1.6e-05	1.3e-05	0	1.7e-05	2.4e-05	3.3e-06	9.5e-06	6.9e-06	5.3e-06	0	8.8e-06	1.5e-05	66	6	7	8	0	5	4	4	0.019	0.028
Abhd14a	Other	3.5e-05	2.7e-05	1.9e-05	9e-07	0	8.7e-07	2.8e-06	3.4e-06	1.6e-05	1.3e-05	9e-07	0	8.7e-07	2.8e-06	148	5	3	1	0	1	1	2	1.2e-24	1e-23
Abhd14b	Other	5.5e-05	3.7e-05	5.1e-05	4.2e-05	2.7e-05	6.7e-06	1.6e-05	5.6e-06	1.1e-05	2.7e-05	1.4e-05	1.7e-05	3.7e-06	9.2e-06	196	14	9	18	3	5	4	3.1	2.6e-18	1.5e-17
Abhd16a	Other	2.3e-05	1.4e-05	6.2e-05	4.3e-05	7.3e-06	3.4e-05	3.3e-05	3.6e-06	5.3e-06	2.1e-05	1.6e-05	7.3e-06	1.5e-05	1.7e-05	101	8	11	15	1	8	6	4.1	0.0048	0.0077
Abhd17a	Other	9e-05	0.00027	0.00022	0.0002	0.00016	0.00015	0.0001	7.6e-06	5.8e-05	3.6e-05	3.7e-05	4.8e-05	3e-05	3e-05	249	36	37	46	10	30	17	3.8	1.4e-07	3.8e-07
Abhd17b	Other	1.6e-05	3.7e-05	6.2e-05	2.8e-05	3.5e-05	3.3e-05	3.7e-05	3e-06	2.4e-05	2.7e-05	1e-05	2.3e-05	1.5e-05	2e-05	57	5	10	10	3	7	4	4.1	0.48	0.53
Abhd17c	Enterocyte	0.00025	0.00045	0.00047	0.00037	0.0011	0.00058	0.0015	3e-05	0.00019	9.9e-05	7.4e-05	0.0003	0.00012	0.00044	170	18	28	38	15	36	36	5	0.072	0.096
Abhd18	Enterocyte	4.8e-05	7.1e-05	0.0003	0.00013	0	5.9e-05	1.9e-05	1.6e-05	4.5e-05	0.00013	4e-05	0	3e-05	1.9e-05	32	3	9	14	0	5	1	3.3	0.0077	0.012
Abhd2	Enterocyte	0.00011	0.00011	0.00034	0.00026	0.00044	0.00075	0.0018	2e-05	6e-05	0.00011	5.1e-05	0.00019	0.00017	0.00029	66	6	18	31	8	35	47	5.7	2.5e-20	1.6e-19
Abhd3	Enterocyte	5.3e-05	0.00013	7.5e-05	0.00012	0.00014	0.00028	2.4e-05	1.3e-05	5.2e-05	3.5e-05	4.2e-05	8.1e-05	0.00015	2.4e-05	48	11	7	16	3	10	1	4.3	0.0064	0.01
Abhd4	Other	1.7e-05	2.2e-05	3.8e-05	4.8e-05	5.3e-05	3.1e-05	6.6e-05	3.1e-06	1.5e-05	1.8e-05	1.5e-05	3.1e-05	1.1e-05	2.7e-05	67	5	8	17	3	11	9	4.7	0.87	0.88
Abhd5	Other	8.7e-06	9.4e-06	2.9e-05	1.9e-05	0	1.9e-05	3.3e-05	2.7e-06	5.2e-06	1.8e-05	7.7e-06	0	1.1e-05	1.9e-05	32	4	4	10	0	4	5	4.5	0.52	0.57
Abhd6	Enterocyte	8.8e-05	0.00014	0.00023	0.00049	0.00054	0.00025	4.5e-05	1.7e-05	5.5e-05	6.4e-05	0.0001	0.00029	8.8e-05	3e-05	72	12	17	40	6	18	4	4.2	3.2e-08	9.1e-08
Abhd8	Other	1.1e-06	0	0	0	0	0	0	4.9e-07	0	0	0	0	0	0	6	0	0	0	0	0	0	1	0.47	NaN
Abi1	Other	3.2e-05	4.9e-05	5.1e-05	9.4e-05	7.8e-05	5.3e-05	7.7e-05	3.8e-06	2e-05	1.8e-05	2.2e-05	5.6e-05	2e-05	3e-05	122	9	14	27	2	13	12	4.4	0.043	0.059
Abi2	Other	1.3e-07	0	0	2.7e-06	0	0	5.1e-07	1.3e-07	0	0	2.7e-06	0	0	5.1e-07	1	0	0	1	0	0	1	4.3	0.64	NaN
Abi3	Goblet	0.00013	0.00054	0.0015	0.00061	0	0	0	4.1e-05	0.00045	0.0011	0.00061	0	0	0	19	2	4	1	0	0	0	2.9	0.059	0.081
Abi3bp	Other	0	0	0	0	0	8.7e-07	0	0	0	0	0	0	8.7e-07	0	0	0	0	0	0	1	0	6	0.24	NaN
Abl1	Other	2.1e-05	9.3e-06	2e-05	5.6e-06	1.9e-05	8.5e-06	2.6e-05	2.9e-06	4.7e-06	1.3e-05	2.6e-06	1.9e-05	4.8e-06	1.6e-05	105	4	4	5	1	4	4	4.1	2.4e-09	7.7e-09
Abl2	Other	8.1e-06	0	0	2.7e-06	1.7e-05	1.8e-06	5e-05	2.4e-06	0	0	2.7e-06	1.7e-05	1.3e-06	2.6e-05	33	0	0	1	1	2	5	5.8	0.01	0.016
Ablim1	Enterocyte	1.2e-05	1.6e-05	3.9e-05	4.2e-05	3.5e-05	8e-05	3.4e-05	4e-06	5.5e-06	2.8e-05	1.5e-05	2.1e-05	2.5e-05	2.2e-05	29	8	6	16	3	15	3	4.7	0.0015	0.0026
Ablim2	Other	0	0	0	0	0	0	0	0	0	0	0	0	0	0	0	0	0	0	0	0	0	NaN	NaN	NaN
Abr	Enterocyte	0.0004	0.00047	0.00064	0.00061	0.0011	0.00068	0.00076	5.6e-05	0.00012	0.00016	0.00011	0.0004	0.00016	0.00021	215	26	29	47	10	34	23	4.4	0.42	0.47
Abracl	Other	8.5e-05	4.2e-05	3.7e-05	6.7e-05	1.5e-05	3.3e-05	2e-05	7.8e-06	1.4e-05	1.7e-05	2.1e-05	1.5e-05	1.5e-05	1.2e-05	239	12	7	18	1	8	4	3.2	2.1e-27	2.1e-26
Abt1	Other	1.2e-05	0	1.5e-06	0	4.8e-06	0	5.1e-06	2.3e-06	0	1.5e-06	0	4.8e-06	0	5.1e-06	58	0	1	0	1	0	1	3.3	1e-08	3.1e-08
Abtb1	Other	1e-05	1e-05	1.7e-05	1.7e-05	0	1.2e-06	1.7e-05	2.8e-06	4.8e-06	1.2e-05	9.5e-06	0	1.2e-06	1e-05	34	5	3	5	0	1	3	3.8	0.09	0.12
Abtb2	Other	6.5e-07	0	0	0	0	0	0	4.8e-07	0	0	0	0	0	0	2	0	0	0	0	0	0	1	0.93	NaN
AC1225461	Other	8.4e-06	4.2e-06	0	1.6e-05	6.3e-05	1.3e-05	1.6e-06	3.9e-06	3.2e-06	0	1e-05	4.5e-05	6.9e-06	1.6e-06	11	2	0	3	2	4	1	4.6	0.43	0.48
AC1578221	Other	1.4e-05	1.1e-05	5.3e-06	5.5e-06	2.7e-05	6e-06	1.6e-05	3.1e-06	8e-06	4e-06	4.3e-06	2e-05	4.3e-06	1.1e-05	41	3	2	3	2	2	3	4.2	0.062	0.084
Acaa1a	Other	8e-05	0.00012	0.00019	0.00013	0.0002	0.00016	7.6e-05	7.5e-06	2.5e-05	4.1e-05	2.2e-05	6.8e-05	4e-05	2.4e-05	229	24	30	43	10	25	14	4.1	0.00056	0.001
Acaa1b	Enterocyte	0.00017	0.00021	0.00041	0.00022	0.00044	0.0002	0.00025	2.1e-05	5.7e-05	0.00014	5.2e-05	0.00018	7.9e-05	0.00016	125	16	18	25	8	10	8	4.1	0.0027	0.0045
Acaa2	Other	0.00011	0.00015	7.4e-05	2.6e-05	3.4e-05	1.4e-05	2.4e-05	6.7e-06	2.7e-05	2.3e-05	9.5e-06	2.7e-05	7.1e-06	1.2e-05	306	28	16	11	2	5	4	2.7	1.5e-44	2.8e-43
Acaca	Other	1.1e-05	3.4e-06	8.9e-06	7.9e-06	0	1.2e-06	8.1e-06	3.3e-06	2.5e-06	8.9e-06	5.6e-06	0	1.2e-06	8.1e-06	44	2	1	2	0	1	1	3.4	0.00027	0.00051
Acacb	Other	1.5e-06	0	0	0	0	0	0	5.4e-07	0	0	0	0	0	0	10	0	0	0	0	0	0	1	0.16	NaN
Acad10	Other	6.8e-06	3.4e-06	3.5e-06	0	0	1.2e-06	0	3.1e-06	2.5e-06	2.9e-06	0	0	1.2e-06	0	27	2	2	0	0	1	0	2.1	0.011	0.017
Acad12	Enterocyte	6.8e-06	2.2e-06	3.4e-06	1.1e-05	0	2e-05	3.3e-06	2.1e-06	2.2e-06	2.4e-06	8.4e-06	0	1.1e-05	3.3e-06	29	1	2	2	0	3	1	4.5	0.13	0.17
Acad8	Goblet	0.0008	0.00012	0.00064	0.00025	0	0.00024	0	0.00014	8.5e-05	0.00055	0.00018	0	0.00021	0	93	2	2	4	0	2	0	2.6	2.3e-12	9.2e-12
Acad9	Other	2.7e-05	4.1e-06	7.9e-06	1.1e-05	2.6e-05	8.7e-06	2.8e-06	4.4e-06	2.7e-06	7.4e-06	5.7e-06	2.6e-05	6.3e-06	2.8e-06	108	3	2	5	1	2	1	3.5	1.5e-13	6.6e-13
Acadl	Enterocyte	0.00016	9.8e-05	8.7e-05	6.7e-05	2.6e-05	5.5e-05	3.6e-05	9.5e-06	2.2e-05	2.2e-05	1.7e-05	1.5e-05	1.9e-05	1.6e-05	344	22	20	27	3	12	10	3	5.8e-39	9.1e-38
Acadm	Other	8.4e-05	9e-05	0.00015	8.4e-05	2.1e-05	0.0001	6.4e-05	8.9e-06	2.2e-05	3.4e-05	1.9e-05	1.2e-05	2.4e-05	2.2e-05	227	20	27	30	3	23	11	3.7	2.3e-07	6.2e-07
Acads	Other	2.8e-05	2.6e-05	3.2e-06	3.4e-05	5.7e-05	2.4e-05	0	3.9e-06	9.4e-06	2.9e-06	1.5e-05	3.2e-05	1.2e-05	0	101	10	2	10	4	7	0	3.8	7.1e-08	2e-07
Acadsb	Other	1.2e-05	8e-06	0	0	0	0	0	2.8e-06	4.8e-06	0	0	0	0	0	45	3	0	0	0	0	0	1.4	9.5e-07	2.3e-06
Acadvl	Other	7.6e-05	9e-05	8.7e-05	6.6e-05	0.00014	8.9e-05	7e-05	6.9e-06	2.2e-05	2.5e-05	1.9e-05	6.9e-05	2.6e-05	3.9e-05	229	22	18	21	7	17	8	4	1.4e-11	5.3e-11
Acap1	Other	3.7e-07	0	0	0	0	0	0	2.6e-07	0	0	0	0	0	0	2	0	0	0	0	0	0	1	0.93	NaN
Acap2	Enterocyte	2.1e-05	3.3e-05	2.4e-05	3.4e-05	2.1e-05	7.6e-05	0.0001	4.4e-06	1.9e-05	1.3e-05	1.2e-05	1.6e-05	3.1e-05	3.3e-05	87	9	8	13	2	14	15	5.1	0.45	0.5
Acap3	Other	9.1e-06	2.2e-06	2.3e-05	4.9e-06	5.8e-06	9.5e-06	0	3.7e-06	2.2e-06	1.6e-05	4.2e-06	5.8e-06	9.5e-06	0	21	1	3	2	1	1	0	3.5	0.27	0.32
Acat1	Other	0.00018	0.00013	0.0001	9.3e-05	6.4e-05	1.6e-05	2.4e-05	1e-05	3e-05	2.3e-05	3.1e-05	3.8e-05	7.8e-06	1.8e-05	363	24	26	22	3	6	3	2.8	5.5e-51	1.2e-49
Acat2	Other	4.1e-05	1.2e-05	2.9e-06	1.2e-05	1.9e-05	5.3e-07	2.4e-06	5.1e-06	5.2e-06	2e-06	1e-05	1.9e-05	5.3e-07	2.4e-06	142	5	2	2	1	1	1	2.6	1.2e-22	8.8e-22
Acat3	Other	2.3e-06	0	1.1e-06	0	0	0	2.6e-06	9.5e-07	0	7.8e-07	0	0	0	2.6e-06	10	0	2	0	0	0	1	3.9	0.36	NaN
Acbd3	Other	2.4e-05	3.5e-05	3.8e-05	2.4e-05	0	8.6e-06	4e-05	3.2e-06	1.6e-05	1.9e-05	1e-05	0	5.6e-06	2.2e-05	107	10	7	9	0	3	6	3.8	2e-07	5.3e-07
Acbd4	Enterocyte	0.00026	0.00062	0.00058	0.00069	0.00058	0.00067	0.00061	3.5e-05	0.00029	0.00021	0.00014	0.00017	0.00017	0.00017	162	23	20	50	11	33	22	4.3	0.012	0.018
Acbd5	Other	1.5e-05	0	4.8e-05	1.8e-05	7.3e-06	1.6e-05	3.8e-05	4.3e-06	0	1.8e-05	7.7e-06	7.3e-06	7.7e-06	1.7e-05	54	0	10	10	1	5	5	4.4	0.043	0.06
Acbd6	Other	2.8e-05	1.2e-05	4.8e-06	5.5e-06	0	1.1e-05	0	3e-06	4.7e-06	4e-06	3.5e-06	0	1.1e-05	0	130	7	2	4	0	1	0	2.5	1.4e-19	8.7e-19
Acbd7	Other	6.7e-08	0	0	0	0	0	0	6.7e-08	0	0	0	0	0	0	1	0	0	0	0	0	0	1	0.99	NaN
Accs	Other	1.6e-06	0	0	0	0	0	0	7.7e-07	0	0	0	0	0	0	8	0	0	0	0	0	0	1	0.28	NaN
Acd	Other	1.4e-05	1.9e-06	2.2e-06	1.4e-06	0	0	0	2.8e-06	1.9e-06	1.8e-06	1.4e-06	0	0	0	56	1	2	1	0	0	0	1.5	6.7e-08	1.9e-07
Ace	Enterocyte	0.00017	0.00042	0.00095	0.002	0.0034	0.0015	0.00044	3e-05	0.0001	0.00023	0.00025	0.0007	0.00027	0.00013	87	22	36	86	25	55	19	4.6	2.4e-49	5.3e-48
Ace2	Enterocyte	0.00027	0.00086	0.002	0.0031	0.0033	0.0023	0.0018	4.1e-05	0.00017	0.00025	0.00031	0.00058	0.00032	0.00032	107	29	52	100	24	73	40	4.6	1.7e-60	4.8e-59
Acer1	Other	4.7e-06	4.8e-06	0	4.2e-06	0	2.9e-05	8e-06	9.9e-07	3.5e-06	0	3.4e-06	0	1.5e-05	5.7e-06	30	2	0	2	0	6	2	5.1	0.092	0.12
Acer2	Other	1.1e-05	6.7e-06	8.1e-07	8.3e-06	0	4.3e-06	0	2.6e-06	4.8e-06	8.1e-07	7.7e-06	0	3.2e-06	0	55	2	1	2	0	2	0	2.7	2.8e-06	6.6e-06
Acer3	Other	1.2e-05	2.9e-05	1.3e-05	6.7e-07	4.2e-05	1e-05	0	2.6e-06	2.4e-05	8.2e-06	6.7e-07	3e-05	8.8e-06	0	53	4	3	1	2	3	0	3.6	0.00018	0.00035
Ache	Other	3.3e-06	0	0	0	6.1e-06	0	0	1.6e-06	0	0	0	6.1e-06	0	0	10	0	0	0	1	0	0	3.6	0.16	0.2
Acin1	Other	6.3e-05	2.6e-05	1.7e-05	3.2e-05	7.1e-05	3.6e-05	0.0001	5.2e-06	1.1e-05	8.5e-06	1.6e-05	4.4e-05	1.6e-05	4.3e-05	219	8	6	9	4	8	10	4.6	2.2e-23	1.7e-22
Ackr3	Other	0	0	0	0	0	0	0	0	0	0	0	0	0	0	0	0	0	0	0	0	0	NaN	NaN	NaN
Acly	Goblet	0.00088	0.0023	0.00068	0.00061	0.00022	0.00033	0.00021	0.00013	0.0022	0.0005	0.00038	0.00022	0.00024	0.00021	116	4	3	9	1	5	1	2.8	4.9e-12	1.9e-11
Acmsd	Other	7.4e-08	0	0	0	0	0	0	7.4e-08	0	0	0	0	0	0	1	0	0	0	0	0	0	1	0.99	NaN
Acnat1	Enterocyte	9.7e-07	0	0	0	3.6e-05	1.1e-06	0	4.5e-07	0	0	0	3.6e-05	1.1e-06	0	7	0	0	0	1	1	0	4.9	0.44	0.5
Acnat2	Other	6.4e-08	0	0	0	0	0	0	6.4e-08	0	0	0	0	0	0	1	0	0	0	0	0	0	1	0.99	NaN
Aco1	Enterocyte	0.00022	0.00026	0.0006	0.00049	0.00018	0.0004	0.0002	2.5e-05	9e-05	0.00013	0.00011	0.0001	0.00015	0.00013	161	13	28	39	3	18	8	3.9	6.8e-06	1.5e-05
Aco2	Other	0.00022	0.00031	0.00031	0.00034	0.00016	0.00024	9.7e-05	1.1e-05	4.5e-05	4.9e-05	4e-05	5.4e-05	4.1e-05	3e-05	385	36	40	67	8	43	18	3.6	1.4e-13	6.2e-13
Acot1	Enterocyte	3.8e-06	3.1e-06	0	0	0	1.7e-06	0	9.3e-07	2.2e-06	0	0	0	1.7e-06	0	26	2	0	0	0	1	0	2.4	0.0037	NaN
Acot10	Other	2.9e-06	1.5e-06	4.1e-06	1.6e-05	7.3e-06	3.5e-06	1.1e-05	1.2e-06	1.5e-06	4.1e-06	6.1e-06	7.3e-06	3.5e-06	8.3e-06	8	1	1	7	1	1	2	4.7	0.091	0.12
Acot11	Other	1.8e-05	7.6e-05	2.9e-05	4.5e-05	0	1.8e-05	6.6e-06	3.1e-06	3.5e-05	1.3e-05	1.2e-05	0	1.1e-05	6.6e-06	81	15	8	21	0	4	1	3.1	1.6e-07	4.3e-07
Acot12	Enterocyte	4.8e-05	5.9e-06	0.00014	0.00012	9.4e-05	0.00021	0.0005	2.4e-05	5.9e-06	7.2e-05	3.7e-05	6.8e-05	6.4e-05	0.00019	4	1	9	17	2	15	17	5.5	2e-14	9.2e-14
Acot13	Other	0.00012	0.00013	0.0001	8.6e-05	6.3e-05	4.8e-05	3.9e-05	9.1e-06	2.2e-05	2.8e-05	2.1e-05	3.2e-05	1.6e-05	2e-05	278	29	18	27	4	13	5	3.3	2.8e-24	2.3e-23
Acot2	Enterocyte	7.1e-05	1.2e-05	3.2e-05	1.2e-05	6.1e-05	1.2e-05	0	1.4e-05	8.7e-06	2.3e-05	8e-06	6.1e-05	8.5e-06	0	55	2	3	3	1	2	0	3.1	6.5e-05	0.00013
Acot4	Enterocyte	1.4e-05	8.1e-06	7.9e-07	2.7e-05	8.7e-05	2.1e-05	0	5.1e-06	4.2e-06	7.9e-07	1.1e-05	5.3e-05	1.5e-05	0	29	4	1	11	3	3	0	4.5	0.017	0.025
Acot6	Other	1.4e-06	2.5e-06	6.7e-07	7.2e-07	0	0	0	5.6e-07	2.5e-06	6.7e-07	7.2e-07	0	0	0	8	1	1	1	0	0	0	2.1	0.68	NaN
Acot7	Other	6e-05	2.3e-05	1.1e-05	2.3e-05	3.3e-05	2e-05	1.8e-05	1e-05	1.1e-05	5.9e-06	1.1e-05	2.3e-05	9.6e-06	1.1e-05	177	9	5	7	2	7	5	3.4	2.3e-19	1.4e-18
Acot8	Other	2.7e-05	4.5e-05	2.5e-05	4.8e-05	3.4e-05	4e-05	3.2e-05	4e-06	1.6e-05	1.4e-05	2.3e-05	2.4e-05	1.8e-05	1.9e-05	106	12	7	14	2	8	4	4.1	8.6e-05	0.00017
Acot9	Enterocyte	3.5e-05	2.1e-05	2.7e-05	0.00012	0.00039	0.0001	0.00021	9.6e-06	1.3e-05	2.3e-05	3.7e-05	0.00019	5e-05	9.7e-05	28	3	2	15	5	7	8	5.2	0.014	0.022
Acox1	Enterocyte	0.00037	0.00098	0.0011	0.0013	0.0013	0.0012	0.0011	3.8e-05	0.00028	0.00016	0.00016	0.00039	0.00016	0.00023	210	33	47	72	15	58	40	4.4	4.8e-12	1.9e-11
Acox2	Other	6.9e-06	1.5e-06	7.6e-06	0	0	8.7e-06	1.6e-05	6.5e-06	1.5e-06	7.6e-06	0	0	6.4e-06	8.8e-06	3	1	1	0	0	2	4	4.9	0.044	0.06
Acox3	Other	1.5e-05	9.5e-06	2.1e-05	2e-05	0	5.8e-05	1.3e-05	3.8e-06	7.8e-06	1.1e-05	8.3e-06	0	2.4e-05	6.2e-06	51	2	5	10	0	9	5	4.5	0.34	0.39
Acp1	Other	5.7e-05	4e-05	4.2e-05	3e-05	0	1.4e-05	5.3e-05	5.2e-06	1.1e-05	2e-05	1.8e-05	0	8e-06	2.6e-05	210	12	8	6	0	3	6	3.5	1.2e-27	1.1e-26
Acp2	Other	1.5e-05	2.4e-05	8.2e-06	7.7e-06	2e-05	7.7e-06	2.7e-05	2.8e-06	8.5e-06	5.7e-06	3.2e-06	2e-05	4.4e-06	1.7e-05	59	8	3	7	1	4	3	4.1	0.0048	0.0078
Acp5	Other	6.2e-05	7.3e-05	0.00013	9.5e-05	3e-05	4.7e-05	4.1e-05	5.4e-06	1.5e-05	3.3e-05	2.5e-05	1.6e-05	2.1e-05	2.4e-05	197	22	21	25	4	10	3	3.6	9.3e-13	3.8e-12
Acp6	Other	4.2e-05	8.6e-05	5.1e-05	6.8e-05	4e-05	3.4e-05	5.3e-06	4.5e-06	2.3e-05	1.8e-05	1.9e-05	2.8e-05	1.3e-05	5.3e-06	161	18	11	20	3	9	1	3.3	3.2e-11	1.2e-10
Acpp	Other	9.2e-06	1.8e-06	1.1e-06	5.9e-06	4.6e-06	1.3e-05	8.1e-07	2.1e-06	1.3e-06	1.1e-06	4.6e-06	4.6e-06	1.2e-05	8.1e-07	45	2	1	3	1	2	1	4	0.0018	0.0031
Acpt	Other	0	0	0	0	0	0	0	0	0	0	0	0	0	0	0	0	0	0	0	0	0	NaN	NaN	NaN
Acrbp	Other	4.7e-06	5.1e-06	0	1.5e-05	0	2.2e-05	3.4e-06	1.8e-06	5.1e-06	0	1.1e-05	0	2.2e-05	2.6e-06	13	1	0	2	0	1	2	4.6	0.7	0.74
Acsbg1	Other	5.2e-05	0	2.9e-05	2.3e-05	0.00019	8.4e-05	8.5e-05	3.4e-05	0	2.9e-05	2.1e-05	0.00019	6.5e-05	5.2e-05	8	0	1	2	1	3	4	4.9	0.52	0.57
Acsf2	Enterocyte	1.3e-05	0.00033	2.5e-05	4.2e-05	8.6e-05	0.00021	0.00024	4.8e-06	0.00031	2.5e-05	2.2e-05	6.2e-05	7.4e-05	8.4e-05	15	3	1	6	2	13	13	4.5	8.3e-06	1.9e-05
Acsl1	Other	1.1e-05	2.3e-05	1e-05	3.4e-05	2.8e-05	1e-05	3.9e-05	2.1e-06	7.9e-06	5.6e-06	1.4e-05	1.9e-05	6.8e-06	2.3e-05	53	9	5	10	3	3	4	4.5	0.041	0.057
Acsl3	Enterocyte	5e-05	0.0001	0	6.4e-06	0	4.8e-05	0.00037	7.2e-06	9.1e-05	0	4.6e-06	0	2.4e-05	0.00012	62	4	0	2	0	5	12	5.5	4.4e-05	9.1e-05
Acsl4	Other	1.4e-06	3e-06	0	0	0	0	0	5.1e-07	2.1e-06	0	0	0	0	0	10	2	0	0	0	0	0	1.7	0.1	NaN
Acsl5	Enterocyte	0.00089	0.0026	0.0028	0.0033	0.004	0.0029	0.0014	6.5e-05	0.00031	0.00041	0.0003	0.00085	0.00036	0.00031	334	42	52	97	24	73	33	4.2	2.3e-24	1.9e-23
Acsl6	Other	0	0	0	0	0	0	0	0	0	0	0	0	0	0	0	0	0	0	0	0	0	NaN	NaN	NaN
Acsm3	Enterocyte	5e-06	1.1e-06	0	0	0	0	0	1.5e-06	1.1e-06	0	0	0	0	0	22	1	0	0	0	0	0	1.2	0.0046	0.0075
Acsm5	Other	2e-06	1.5e-06	4e-06	4.3e-06	4.8e-06	1.8e-06	0	1.1e-06	1.5e-06	2.9e-06	4.3e-06	4.8e-06	1.8e-06	0	5	1	3	1	1	1	0	3.7	0.31	NaN
Acss1	Other	3.7e-05	5.2e-06	2.5e-05	1.7e-05	1.2e-05	1.1e-05	9.5e-06	7.8e-06	3.1e-06	1.2e-05	6.1e-06	1.2e-05	7.9e-06	8.5e-06	119	3	4	12	1	2	2	3.3	4.2e-12	1.6e-11
Acss2	Other	2e-05	1.8e-05	3.2e-06	1.4e-06	0	0	0	3.9e-06	1.2e-05	2.9e-06	9.7e-07	0	0	0	79	6	2	2	0	0	0	1.7	6.1e-11	2.2e-10
Acta1	Other	4.6e-06	8.5e-06	1.1e-06	1.7e-05	0	5.7e-06	1.4e-05	1.6e-06	4.5e-06	1.1e-06	9e-06	0	5.7e-06	9.3e-06	15	4	1	5	0	1	3	4.4	0.21	0.25
Acta2	Other	3.5e-07	4.7e-06	8.4e-06	1e-05	0	7.4e-06	0	2.1e-07	3.6e-06	8.4e-06	7.9e-06	0	7.4e-06	0	3	2	1	2	0	1	0	3.9	0.25	0.3
Actb	Enterocyte	0.02	0.034	0.03	0.034	0.033	0.031	0.031	0.00065	0.0029	0.0022	0.0013	0.0032	0.0018	0.0022	543	55	80	126	35	115	88	4.1	2.2e-37	3.3e-36
Actg1	Enterocyte	0.0034	0.0026	0.0013	0.0014	0.0012	0.0015	0.0018	0.00012	0.00036	0.0002	0.00017	0.00034	0.00024	0.00028	493	44	49	79	13	57	43	3.5	5.7e-41	9.6e-40
Actgps1	Other	2e-05	3.9e-05	2.4e-05	6e-05	2.9e-05	3e-05	4.9e-05	3.9e-06	2e-05	1.4e-05	1.7e-05	1.8e-05	1.2e-05	1.9e-05	68	9	3	20	3	8	8	4.3	0.045	0.062
Actl11	Other	0	0	0	0	0	0	0	0	0	0	0	0	0	0	0	0	0	0	0	0	0	NaN	NaN	NaN
Actl6a	Other	5.6e-05	4.6e-06	3.8e-05	1.5e-05	2.4e-05	5.7e-06	0	7.6e-06	2.6e-06	3e-05	8.5e-06	2.4e-05	5.7e-06	0	185	3	4	4	1	1	0	2.7	3.2e-32	3.9e-31
Actl6b	Other	0	0	0	0	0	0	0	0	0	0	0	0	0	0	0	0	0	0	0	0	0	NaN	NaN	NaN
Actn1	Other	6.5e-05	3.1e-05	0	1e-05	0	2.2e-05	6.7e-06	5.8e-06	1.1e-05	0	4.2e-06	0	1e-05	6.7e-06	200	8	0	7	0	6	1	2.6	1.1e-31	1.3e-30
Actn2	Other	0	0	0	0	0	0	0	0	0	0	0	0	0	0	0	0	0	0	0	0	0	NaN	NaN	NaN
Actn4	Enterocyte	0.0019	0.0028	0.0024	0.0027	0.0039	0.0047	0.0056	0.00017	0.00044	0.00034	0.00024	0.00072	0.00046	0.00076	424	46	58	91	27	91	69	4.7	5.9e-14	2.6e-13
Actr10	Other	4.3e-05	2e-05	3.2e-05	4e-05	2.3e-05	3.6e-05	3.3e-05	4.6e-06	6.3e-06	1.3e-05	1.2e-05	1.8e-05	1.6e-05	1.5e-05	162	10	11	19	2	10	6	4	4.7e-09	1.4e-08
Actr1a	Other	6e-05	6.7e-05	8.3e-05	4.1e-05	2.2e-05	5.1e-05	4.7e-05	8e-06	1.5e-05	2.6e-05	1.3e-05	2.2e-05	1.9e-05	1.6e-05	189	19	18	15	1	12	10	3.6	2e-10	6.9e-10
Actr1b	Other	5.8e-05	7e-05	4.8e-05	5.9e-05	1.1e-05	3.9e-05	2e-05	8e-06	3.2e-05	1.9e-05	2e-05	7.5e-06	1.3e-05	9.9e-06	184	16	11	20	2	10	5	3.3	4.3e-12	1.7e-11
Actr2	Other	0.00013	0.00012	0.00015	0.00017	0.00012	0.00011	0.00015	8.8e-06	2.3e-05	4.1e-05	3.7e-05	4.4e-05	2.4e-05	3.3e-05	308	24	23	38	8	26	26	4	6.5e-08	1.8e-07
Actr3	Other	0.00016	0.00021	0.00023	0.00028	0.00029	0.00023	0.00015	9.1e-06	4.7e-05	3.9e-05	4e-05	9.2e-05	4.7e-05	4.1e-05	344	32	36	63	12	36	23	4	1.6e-05	3.4e-05
Actr5	Other	3.4e-06	1.3e-06	0	4.3e-06	0	0	6e-06	9.4e-07	1.3e-06	0	4.3e-06	0	0	6e-06	18	1	0	1	0	0	1	4.4	0.098	0.13
Actr6	Other	3.7e-06	2.8e-06	0	0	5.8e-06	0	0	9.8e-07	2.8e-06	0	0	5.8e-06	0	0	21	1	0	0	1	0	0	3.1	0.012	0.018
Actr8	Goblet	0.00048	0.00027	0.00052	0.00011	0	0.00042	0.00046	7.2e-05	0.00017	0.0004	0.0001	0	0.00042	0.00032	74	4	2	2	0	1	2	3.9	2.1e-08	6e-08
Acvr1	Other	5.7e-06	1.5e-05	4.2e-07	5.4e-06	0	7.4e-07	5.9e-06	2.1e-06	1.4e-05	4.2e-07	3.4e-06	0	7.4e-07	4.2e-06	18	2	1	4	0	1	2	3.1	0.61	0.65
Acvr1b	Other	1.9e-05	9e-06	1.6e-05	3.7e-05	1.2e-05	6.6e-06	3.6e-05	4.6e-06	4.2e-06	1e-05	1.3e-05	1.2e-05	4.4e-06	2.1e-05	70	5	4	12	1	3	4	4.3	0.0038	0.0062
Acvr1c	Other	2.9e-06	2.3e-06	6.7e-07	0	0	0	1.1e-05	1.6e-06	1.8e-06	6.7e-07	0	0	0	1.1e-05	10	2	1	0	0	0	1	5.1	0.32	0.37
Acvr2a	Enterocyte	3e-06	1.9e-05	2.7e-06	2.3e-05	0	8.2e-06	1.9e-05	8.3e-07	1.1e-05	2.7e-06	1.4e-05	0	7.6e-06	1.2e-05	18	3	1	8	0	2	3	4.3	0.21	0.26
Acvr2b	Other	3.1e-06	0	0	0	0	0	0	1.4e-06	0	0	0	0	0	0	10	0	0	0	0	0	0	1	0.16	NaN
Acvrl1	Other	0	0	0	0	0	0	0	0	0	0	0	0	0	0	0	0	0	0	0	0	0	NaN	NaN	NaN
Acy1	Other	6.4e-05	0.00022	0.00012	0.00014	7.4e-05	3.6e-05	4.7e-05	6.5e-06	6.3e-05	3.3e-05	3.3e-05	5e-05	1.5e-05	2.5e-05	212	28	20	33	4	10	4	3.3	1.6e-15	7.7e-15
Acy3	Other	1e-05	5.2e-05	0.0001	9.7e-05	3.3e-05	0.00011	8.4e-05	2.1e-06	3.7e-05	2.9e-05	1.9e-05	2e-05	3.6e-05	3.2e-05	55	9	17	34	3	15	10	4.5	1.5e-06	3.7e-06
Acyp1	Other	1.7e-05	8.4e-06	2.2e-06	0	0	0	0	2.6e-06	4.4e-06	2.2e-06	0	0	0	0	71	4	1	0	0	0	0	1.5	5.1e-11	1.9e-10
Acyp2	Other	3.6e-06	0	0	0	0	0	0	2.1e-06	0	0	0	0	0	0	6	0	0	0	0	0	0	1	0.47	NaN
Ada	Enterocyte	0.00031	0.00028	0.00019	0.00016	0.00068	0.0022	0.014	8.2e-05	0.00014	7.4e-05	6.6e-05	0.00059	0.0004	0.0014	68	5	10	13	3	50	73	6.5	4.5e-64	1.4e-62
Adad1	Other	3e-06	1.2e-06	6.7e-07	0	0	0	0	9.7e-07	1.2e-06	6.7e-07	0	0	0	0	16	1	1	0	0	0	0	1.5	0.078	NaN
Adad2	Other	0	0	3.9e-06	0	0	0	0	0	0	3.9e-06	0	0	0	0	0	0	1	0	0	0	0	3	0.069	NaN
Adal	Other	4.5e-06	0	3.2e-06	9e-07	0	5e-06	0	1.5e-06	0	3.2e-06	9e-07	0	3.5e-06	0	22	0	1	1	0	2	0	3.5	0.058	NaN
Adam10	Other	2.6e-05	6.1e-05	4.4e-05	4.9e-05	8e-05	2.2e-05	3.3e-05	4.7e-06	1.8e-05	1.9e-05	1.3e-05	4e-05	9.5e-06	2e-05	104	15	10	19	5	8	4	3.9	0.00031	0.00059
Adam11	Other	2.5e-07	0	0	0	0	0	0	2.5e-07	0	0	0	0	0	0	1	0	0	0	0	0	0	1	0.99	NaN
Adam12	Other	0	0	0	0	0	0	0	0	0	0	0	0	0	0	0	0	0	0	0	0	0	NaN	NaN	NaN
Adam15	Other	9.9e-06	5.2e-06	9.3e-06	4.1e-06	6.1e-06	2e-05	5.1e-07	2.3e-06	3.8e-06	9.3e-06	2.9e-06	6.1e-06	9.4e-06	5.1e-07	42	2	1	2	1	5	1	4	0.012	0.018
Adam17	Other	9.3e-06	2e-06	2.8e-06	4.1e-06	3.2e-05	1.2e-05	0	2e-06	2e-06	2.1e-06	1.9e-06	2.5e-05	6.3e-06	0	42	1	2	5	2	4	0	4.3	0.021	0.031
Adam1a	Other	3.5e-07	2.5e-06	0	0	0	5.9e-06	0	2.9e-07	2.5e-06	0	0	0	5.9e-06	0	2	1	0	0	0	1	0	4.7	0.54	0.59
Adam21	Other	9.9e-08	0	0	0	0	0	0	9.9e-08	0	0	0	0	0	0	1	0	0	0	0	0	0	1	0.99	NaN
Adam22	Other	3e-07	0	0	0	0	0	0	3e-07	0	0	0	0	0	0	1	0	0	0	0	0	0	1	0.99	NaN
Adam29	Other	0	0	0	0	0	0	0	0	0	0	0	0	0	0	0	0	0	0	0	0	0	NaN	NaN	NaN
Adam8	Other	5.4e-07	0	0	0	0	2.3e-06	0	3.2e-07	0	0	0	0	2.3e-06	0	3	0	0	0	0	1	0	5	0.86	NaN
Adam9	Other	1.8e-05	4e-05	1.5e-05	3e-05	4.8e-06	3e-05	1.2e-05	4.5e-06	2.9e-05	9.2e-06	1.4e-05	4.8e-06	1.5e-05	1.2e-05	38	6	3	8	1	5	1	3.7	0.16	0.2
Adamts1	Other	0	0	0	0	0	0	0	0	0	0	0	0	0	0	0	0	0	0	0	0	0	NaN	NaN	NaN
Adamts10	Other	1.3e-07	2.2e-06	0	0	0	0	0	1.3e-07	2.2e-06	0	0	0	0	0	1	1	0	0	0	0	0	1.9	0.2	NaN
Adamts14	Other	0	0	0	0	0	0	0	0	0	0	0	0	0	0	0	0	0	0	0	0	0	NaN	NaN	NaN
Adamts15	Enterocyte	6.5e-06	5.6e-07	0	0	0	0	2.5e-06	1.1e-06	5.6e-07	0	0	0	0	2.5e-06	46	1	0	0	0	0	1	2.7	6.8e-07	1.7e-06
Adamts16	Other	8.1e-08	0	0	0	0	0	0	8.1e-08	0	0	0	0	0	0	1	0	0	0	0	0	0	1	0.99	NaN
Adamts17	Goblet	8.6e-06	0	0	3.4e-06	0	0	0	6.9e-06	0	0	3.4e-06	0	0	0	2	0	0	1	0	0	0	1.9	0.87	0.88
Adamts18	Other	0	0	0	0	0	0	0	0	0	0	0	0	0	0	0	0	0	0	0	0	0	NaN	NaN	NaN
Adamts2	Other	4.9e-07	0	0	3e-06	0	0	0	4.9e-07	0	0	3e-06	0	0	0	1	0	0	1	0	0	0	3.6	0.77	NaN
Adamts4	Other	8.8e-07	0	0	0	0	0	0	6.3e-07	0	0	0	0	0	0	2	0	0	0	0	0	0	1	0.93	NaN
Adamts5	Other	1e-07	0	0	0	0	0	0	1e-07	0	0	0	0	0	0	1	0	0	0	0	0	0	1	0.99	NaN
Adamts8	Other	0	0	0	0	0	0	0	0	0	0	0	0	0	0	0	0	0	0	0	0	0	NaN	NaN	NaN
Adamts9	Other	8.2e-08	0	0	0	0	0	0	8.2e-08	0	0	0	0	0	0	1	0	0	0	0	0	0	1	0.99	NaN
Adamtsl1	Other	5.4e-06	0	0	0	4.3e-06	0	0	1.9e-06	0	0	0	4.3e-06	0	0	16	0	0	0	1	0	0	2.8	0.03	0.043
Adamtsl2	Other	7.1e-08	0	0	0	0	0	0	7.1e-08	0	0	0	0	0	0	1	0	0	0	0	0	0	1	0.99	NaN
Adamtsl4	Other	0	0	0	0	0	0	0	0	0	0	0	0	0	0	0	0	0	0	0	0	0	NaN	NaN	NaN
Adamtsl5	Enterocyte	6.2e-05	0.00012	0.00015	0.00021	0.00011	0.00014	0.00026	2.1e-05	6e-05	6.4e-05	6e-05	8.2e-05	6.4e-05	0.00014	38	10	9	19	2	7	4	4.6	0.0023	0.0039
Adap1	Enterocyte	0.00013	0.00031	0.00071	0.00031	0.00037	0.00035	0.00067	1.8e-05	9.5e-05	0.00026	5.9e-05	0.00016	9e-05	0.00022	100	17	21	36	6	23	18	4.5	0.017	0.026
Adap2	Enterocyte	8.8e-06	6.1e-06	4.9e-05	0.00033	0.00036	0.00017	4.6e-05	4.8e-06	4.7e-06	2.5e-05	0.00017	0.00026	8e-05	4.1e-05	7	2	5	11	3	7	2	4.8	0.00019	0.00037
Adap2os	Enterocyte	0	0	0	0	0	0	0	0	0	0	0	0	0	0	0	0	0	0	0	0	0	NaN	NaN	NaN
Adar	Other	2.7e-05	2.1e-05	2.5e-05	3.2e-05	0	1e-05	8.1e-06	5e-06	8.7e-06	1.3e-05	1.3e-05	0	4.6e-06	6.2e-06	78	9	6	12	0	7	3	3.2	0.0015	0.0026
Adarb1	Other	0	0	0	0	0	0	0	0	0	0	0	0	0	0	0	0	0	0	0	0	0	NaN	NaN	NaN
Adat1	Other	5e-06	0	0	1.1e-06	0	0	0	3.2e-06	0	0	1.1e-06	0	0	0	14	0	0	1	0	0	0	1.5	0.093	0.12
Adat2	Other	3.6e-06	0	6.7e-07	1.1e-06	0	0	4e-06	9.4e-07	0	6.7e-07	1.1e-06	0	0	4e-06	23	0	1	1	0	0	1	4.1	0.023	NaN
Adat3	Goblet	0.0018	0.00076	0.0026	0.00079	0.0018	0.0028	0.00089	0.00017	0.00026	0.0015	0.00032	0.0018	0.0019	0.00063	203	10	10	14	1	9	3	4.1	2.8e-21	1.9e-20
Adck1	Other	4.9e-06	0	6.7e-07	1.3e-06	0	1.4e-05	0	1.3e-06	0	6.7e-07	9.3e-07	0	1.4e-05	0	25	0	1	2	0	1	0	4.6	0.022	0.033
Adck2	Other	9.7e-06	5.1e-06	1.3e-05	1.6e-05	0	4.6e-06	1.5e-05	1.4e-06	3e-06	8.2e-06	1.1e-05	0	3.3e-06	9.6e-06	68	3	3	4	0	2	3	4	2e-05	4.2e-05
Adck3	Other	2.8e-05	4.5e-06	1.4e-06	0	0	4.1e-06	2.8e-06	4e-06	2.6e-06	1.4e-06	0	0	3.2e-06	2.8e-06	121	3	1	0	0	2	1	2.1	2.6e-20	1.8e-19
Adck4	Other	5.6e-06	5e-06	1e-05	4.9e-06	0	3.1e-05	2.5e-05	1.9e-06	4.4e-06	5.5e-06	3.3e-06	0	2.8e-05	1.4e-05	21	2	4	3	0	2	4	5.2	0.74	0.77
Adck5	Other	4.9e-05	5.4e-05	5.7e-05	6.3e-05	9.8e-05	8.3e-05	1.8e-05	5.9e-06	1.6e-05	2.1e-05	1.4e-05	4.2e-05	2e-05	9.9e-06	149	17	11	28	6	23	4	4	0.0002	0.00037
Adcy1	Other	0	0	0	0	0	0	0	0	0	0	0	0	0	0	0	0	0	0	0	0	0	NaN	NaN	NaN
Adcy10	Other	7.9e-06	0	0	9.7e-06	0	0	0	6.9e-06	0	0	9.7e-06	0	0	0	2	0	0	1	0	0	0	2.7	0.87	0.88
Adcy3	Enterocyte	1.5e-06	0	1.9e-05	6.6e-07	0	1.3e-06	0	1.2e-06	0	1.9e-05	6.6e-07	0	1.3e-06	0	3	0	1	1	0	1	0	3.1	0.92	0.93
Adcy4	Other	3.1e-07	0	0	0	0	2.6e-06	3.8e-06	2.3e-07	0	0	0	0	2.6e-06	3.8e-06	2	0	0	0	0	1	1	6.3	0.81	NaN
Adcy5	Other	0	0	0	0	0	0	0	0	0	0	0	0	0	0	0	0	0	0	0	0	0	NaN	NaN	NaN
Adcy6	Other	5.9e-05	1.7e-05	3e-05	2.4e-05	2.8e-05	1.3e-05	8.1e-07	7.8e-06	6.3e-06	1.6e-05	1.4e-05	2.1e-05	5.8e-06	8.1e-07	185	10	7	8	2	7	1	2.9	1.8e-22	1.3e-21
Adcy7	Other	0	0	0	0	0	0	0	0	0	0	0	0	0	0	0	0	0	0	0	0	0	NaN	NaN	NaN
Adcy8	Goblet	2.1e-05	0	0	1e-05	0.0022	0.00022	9.5e-06	1.1e-05	0	0	1e-05	0.0022	0.00022	9.5e-06	5	0	0	1	1	3	1	5.1	0.51	0.56
Adcy9	Other	4e-05	4.4e-05	3.4e-05	5.9e-05	4.6e-06	1.7e-05	2.5e-05	4.5e-06	2.2e-05	2e-05	1.7e-05	4.6e-06	8.4e-06	1.5e-05	154	10	7	18	1	5	3	3.4	1.6e-12	6.5e-12
Add1	Other	7.6e-05	5.2e-05	5.5e-05	4.9e-05	4.5e-05	4e-05	5e-05	6.2e-06	1.7e-05	2.2e-05	1.6e-05	3.1e-05	2.3e-05	1.7e-05	232	17	14	17	3	8	9	3.7	7.8e-20	5.1e-19
Add2	Other	1.5e-05	1.4e-05	7.5e-06	2.8e-05	2.4e-05	1.1e-05	5.2e-06	3.3e-06	6.4e-06	5.7e-06	1.9e-05	2.4e-05	9e-06	4.2e-06	45	6	2	3	1	2	2	3.8	0.0051	0.0082
Add3	Other	0.00014	8.1e-05	1.5e-05	1.2e-05	0	1.4e-05	3.6e-05	9.2e-06	1.9e-05	6.8e-06	5.1e-06	0	1.1e-05	1.7e-05	317	22	8	7	0	2	5	2.4	5.9e-59	1.6e-57
Adgra3	Other	1.5e-05	3.3e-05	6.4e-06	8.9e-06	1.8e-05	2.5e-06	3.3e-06	2.4e-06	1.7e-05	3.1e-06	7.7e-06	1.8e-05	1.5e-06	3.3e-06	75	8	5	3	1	3	1	3	1.4e-06	3.4e-06
Adgrb1	Other	3.2e-07	0	0	0	0	0	0	2.4e-07	0	0	0	0	0	0	2	0	0	0	0	0	0	1	0.93	NaN
Adgrb2	Other	0	0	0	0	0	0	0	0	0	0	0	0	0	0	0	0	0	0	0	0	0	NaN	NaN	NaN
Adgrb3	Other	3.3e-06	0	0	2.1e-06	0	0	5.3e-06	2.7e-06	0	0	2.1e-06	0	0	5.3e-06	2	0	0	1	0	0	1	4.6	0.82	0.84
Adgrd1	Enterocyte	8.3e-07	1.7e-05	0	6e-07	0	8.8e-06	2.2e-05	4.6e-07	8.9e-06	0	6e-07	0	5e-06	1.3e-05	5	5	0	1	0	4	4	5	0.00016	0.00031
Adgre5	Goblet	0.00048	0.00014	1.9e-05	0.00025	0	0.0001	6.2e-05	0.00013	0.00012	1.9e-05	0.00022	0	7.3e-05	4.8e-05	63	2	1	2	0	4	3	2.7	6.2e-06	1.4e-05
Adgrf1	Other	3.2e-07	0	0	0	0	0	0	1.9e-07	0	0	0	0	0	0	3	0	0	0	0	0	0	1	0.84	NaN
Adgrf4	Other	0	0	0	0	0	0	0	0	0	0	0	0	0	0	0	0	0	0	0	0	0	NaN	NaN	NaN
Adgrf5	Other	1.7e-07	0	0	0	0	0	0	1.7e-07	0	0	0	0	0	0	1	0	0	0	0	0	0	1	0.99	NaN
Adgrg1	Goblet	0.00026	6.9e-05	0.00014	0	0	0	0	4.3e-05	5.9e-05	0.00014	0	0	0	0	54	2	1	0	0	0	0	1.7	4.2e-08	1.2e-07
Adgrg2	Other	5.9e-08	0	0	0	0	0	0	5.9e-08	0	0	0	0	0	0	1	0	0	0	0	0	0	1	0.99	NaN
Adgrg4	Other	0	0	0	0	0	0	0	0	0	0	0	0	0	0	0	0	0	0	0	0	0	NaN	NaN	NaN
Adgrg6	Other	1.1e-06	0	0	0	0	0	0	5.3e-07	0	0	0	0	0	0	6	0	0	0	0	0	0	1	0.47	NaN
Adgrg7	Other	1.3e-05	3.4e-05	3.1e-05	4.6e-05	4.2e-05	3.7e-06	7.1e-06	2.4e-06	1.9e-05	1.7e-05	2.3e-05	3e-05	2.7e-06	6.7e-06	64	7	5	11	2	2	2	3.6	0.0033	0.0054
Adgrl1	Other	6.1e-07	0	0	0	0	0	0	3.2e-07	0	0	0	0	0	0	4	0	0	0	0	0	0	1	0.72	NaN
Adgrl2	Other	7.6e-06	7.1e-06	0	0	0	3.4e-06	0	1.6e-06	4.4e-06	0	0	0	3.4e-06	0	41	3	0	0	0	1	0	2.3	1.6e-05	3.4e-05
Adgrl3	Other	4.8e-07	0	0	0	0	0	0	3e-07	0	0	0	0	0	0	3	0	0	0	0	0	0	1	0.84	NaN
Adgrv1	Other	1.6e-07	1.9e-06	0	0	0	0	0	1.2e-07	1.9e-06	0	0	0	0	0	2	1	0	0	0	0	0	1.9	0.42	NaN
Adh1	Enterocyte	6.8e-05	0.00019	0.00019	9e-05	7.2e-05	4.3e-05	2.1e-05	8.6e-06	3.9e-05	3.9e-05	2.2e-05	3.7e-05	1.4e-05	9.8e-06	159	26	26	27	4	12	5	3.2	1.7e-10	5.9e-10
Adh4	Enterocyte	1.8e-06	1.1e-05	7.7e-06	0	0	0	2.5e-06	1e-06	4.4e-06	7.7e-06	0	0	0	2.5e-06	9	6	1	0	0	0	1	2.8	4.3e-06	9.9e-06
Adh5	Other	6.8e-05	5.5e-05	8.2e-05	1.3e-05	0	3e-05	5.1e-07	6.2e-06	1.8e-05	3.2e-05	4.6e-06	0	1.6e-05	5.1e-07	215	14	13	10	0	5	1	2.7	8.8e-28	8.7e-27
Adh6a	Enterocyte	0.00055	0.0036	0.0024	0.0014	0.0013	0.0013	0.0022	6e-05	0.00052	0.00031	0.00015	0.0006	0.00028	0.00053	215	47	57	77	10	44	40	3.9	4.6e-27	4.4e-26
Adh6b	Other	0	0	0	0	0	0	0	0	0	0	0	0	0	0	0	0	0	0	0	0	0	NaN	NaN	NaN
Adh7	Other	2.7e-07	4.9e-06	0	0	0	0	0	2e-07	4.9e-06	0	0	0	0	0	2	1	0	0	0	0	0	1.9	0.42	NaN
Adhfe1	Other	1e-06	0	0	0	0	0	0	3.7e-07	0	0	0	0	0	0	9	0	0	0	0	0	0	1	0.21	NaN
Adi1	Other	3.8e-05	1.1e-06	1.4e-05	2.4e-06	0	3.9e-06	1.1e-05	4.6e-06	1.1e-06	1.1e-05	2.4e-06	0	2.9e-06	1.1e-05	148	1	3	1	0	2	1	2.7	6.7e-26	6e-25
Adipor1	Other	7.6e-05	0.00017	9.1e-05	0.00012	7.3e-05	5.8e-05	3.9e-05	5.8e-06	5.3e-05	2.4e-05	2.8e-05	5e-05	2e-05	1.3e-05	251	24	22	35	5	16	10	3.4	2.4e-12	9.5e-12
Adipor2	Other	9e-05	9.5e-05	0.00022	0.00025	0.00011	0.00013	0.00012	1e-05	2.1e-05	4e-05	4.2e-05	3.9e-05	2.4e-05	2.8e-05	222	24	36	58	9	32	22	4	0.00044	0.0008
Adk	Other	4.1e-05	4.1e-05	3.4e-05	5.1e-05	3.3e-05	3.5e-05	3.9e-05	4.3e-06	1.2e-05	1.2e-05	1.4e-05	2.5e-05	1.5e-05	2.8e-05	154	13	11	20	2	7	3	3.9	1.2e-09	3.9e-09
Adm	Enterocyte	1.7e-07	0	7.2e-06	6e-07	0	0	3.6e-05	1.2e-07	0	7.2e-06	6e-07	0	0	2.2e-05	2	0	1	1	0	0	5	6.3	0.00031	0.00057
Adnp2	Other	5.1e-06	4.5e-06	4.2e-07	0	0	1.8e-06	0	1.1e-06	2.7e-06	4.2e-07	0	0	1.8e-06	0	32	3	1	0	0	1	0	2.2	0.0011	0.0019
Ado	Other	2e-05	3.1e-06	0	2e-06	0	0	0	2.9e-06	2.2e-06	0	2e-06	0	0	0	85	2	0	1	0	0	0	1.4	1.7e-14	7.8e-14
Adora1	Other	1.9e-06	0	0	0	0	0	0	5.9e-07	0	0	0	0	0	0	13	0	0	0	0	0	0	1	0.058	NaN
Adora2b	Enterocyte	1.8e-06	0	4.1e-05	8.2e-05	0	4e-05	0	9.2e-07	0	2.8e-05	5.3e-05	0	3.1e-05	0	4	0	3	5	0	3	0	4.2	0.021	0.031
Adora3	Other	1e-06	0	0	0	0	0	1.8e-05	1e-06	0	0	0	0	0	1.8e-05	1	0	0	0	0	0	1	6.7	0.61	0.65
Adpgk	Other	7.7e-06	0	8.1e-07	0	0	0	0	1.6e-06	0	8.1e-07	0	0	0	0	41	0	1	0	0	0	0	1.2	2e-06	4.8e-06
Adprh	Other	1.6e-05	2.5e-05	1.1e-05	2.5e-05	0	6.8e-06	2.3e-05	2.1e-06	1.7e-05	7.6e-06	1.5e-05	0	3.8e-06	1.8e-05	84	5	4	7	0	4	3	3.7	6.3e-06	1.4e-05
Adprhl1	Other	2.7e-07	0	0	0	0	0	0	2e-07	0	0	0	0	0	0	2	0	0	0	0	0	0	1	0.93	NaN
Adprhl2	Other	9.4e-06	1.1e-06	0	4.5e-06	0	1.7e-06	0	1.5e-06	1.1e-06	0	4e-06	0	1.7e-06	0	51	1	0	2	0	1	0	2.4	7.5e-07	1.9e-06
Adprm	Enterocyte	4.7e-06	1.9e-05	2.6e-06	6.2e-05	1.6e-05	4.5e-05	3.5e-05	1.2e-06	1.2e-05	1.5e-06	2.2e-05	1.6e-05	1.3e-05	1.4e-05	23	4	3	17	1	15	8	4.8	0.00013	0.00026
Adra1a	Other	0	0	0	0	0	0	0	0	0	0	0	0	0	0	0	0	0	0	0	0	0	NaN	NaN	NaN
Adra2a	Other	1.3e-05	1.1e-06	0	0	0	9.7e-07	0	3.8e-06	1.1e-06	0	0	0	9.7e-07	0	57	1	0	0	0	1	0	1.4	4.6e-09	1.4e-08
Adra2b	Other	0	0	0	0	0	0	0	0	0	0	0	0	0	0	0	0	0	0	0	0	0	NaN	NaN	NaN
Adrb2	Other	3e-07	0	0	0	0	0	0	2.3e-07	0	0	0	0	0	0	2	0	0	0	0	0	0	1	0.93	NaN
Adrbk1	Goblet	0.001	0.0011	0.0013	0.00043	0.0044	0.00012	0.0017	0.00015	0.00043	0.00071	0.00015	0.0025	5.3e-05	0.0011	144	12	6	13	3	8	6	4.3	9.5e-10	3.1e-09
Adrbk2	Other	5.2e-07	0	0	7.2e-07	0	0	0	2.2e-07	0	0	7.2e-07	0	0	0	6	0	0	1	0	0	0	2.7	0.65	NaN
Adrm1	Other	2.3e-05	5.2e-05	3.4e-05	9.4e-06	3.1e-05	8.5e-06	1.3e-05	2.5e-06	3.1e-05	1.7e-05	5.8e-06	2.4e-05	5.7e-06	1e-05	109	8	7	6	2	4	2	3.3	6.3e-09	1.9e-08
Adsl	Other	0.0003	0.00039	0.00022	0.00026	4.3e-05	4.4e-05	3.2e-05	1.5e-05	7.4e-05	4.3e-05	4.2e-05	3.2e-05	1.5e-05	1.6e-05	416	37	34	52	3	13	7	2.7	1.3e-49	2.8e-48
Adss	Enterocyte	2.8e-05	5.8e-05	6.2e-05	6.3e-05	0.00011	0.00012	0.00011	3.3e-06	2.6e-05	1.9e-05	1.5e-05	6e-05	4.4e-05	2.5e-05	123	10	15	28	5	21	21	4.7	0.89	0.89
Adssl1	Other	2.2e-07	0	0	0	0	0	0	2.2e-07	0	0	0	0	0	0	1	0	0	0	0	0	0	1	0.99	NaN
Adtrp	Other	3.3e-05	8.3e-05	6.6e-05	0.0001	2.8e-05	5.3e-05	1.4e-05	3.5e-06	2e-05	2e-05	2.5e-05	1.6e-05	1.8e-05	9.1e-06	134	20	16	25	3	10	3	3.6	3.9e-07	1e-06
Aebp1	Other	0	0	0	0	0	0	0	0	0	0	0	0	0	0	0	0	0	0	0	0	0	NaN	NaN	NaN
Aebp2	Other	2.4e-05	1.4e-05	4e-05	4.6e-06	1.5e-05	7e-06	2.1e-05	3.1e-06	9.8e-06	2e-05	4e-06	1.5e-05	3.9e-06	1.8e-05	111	4	8	2	1	4	3	3.6	2.6e-11	9.6e-11
Aen	Enterocyte	1.1e-05	0	0	2.6e-05	0	1.6e-06	0	6.2e-06	0	0	2.6e-05	0	1.6e-06	0	10	0	0	1	0	1	0	3.2	0.47	0.52
Aes	Other	0.00031	0.0004	0.00036	0.00037	0.00032	0.00041	0.00018	1.6e-05	4.9e-05	5.7e-05	4e-05	7.4e-05	5.5e-05	3.9e-05	429	43	43	73	17	57	26	3.8	6.1e-08	1.7e-07
Afap1	Enterocyte	5.3e-07	0	0	0	0	0	0	2.7e-07	0	0	0	0	0	0	4	0	0	0	0	0	0	1	0.72	NaN
Afap1l1	Enterocyte	2.8e-06	0	0	0	0	0	0	9.7e-07	0	0	0	0	0	0	16	0	0	0	0	0	0	1	0.02	NaN
Afap1l2	Other	0	0	0	0	0	0	0	0	0	0	0	0	0	0	0	0	0	0	0	0	0	NaN	NaN	NaN
Aff1	Other	1.9e-05	4.5e-06	2.6e-05	2e-05	3.2e-05	5.1e-05	0.00011	3.2e-06	2.3e-06	2.1e-05	6.8e-06	2.2e-05	2.3e-05	4.6e-05	90	4	3	12	2	11	12	5.4	0.015	0.022
Aff4	Enterocyte	1.6e-05	2.2e-05	1.5e-05	2.5e-05	9.2e-05	4.5e-05	9.6e-05	3.5e-06	8.9e-06	7e-06	1.1e-05	5.1e-05	2.2e-05	3.2e-05	74	8	7	12	5	9	15	5.2	0.41	0.46
Afg3l2	Other	4.6e-05	6.7e-05	9.5e-05	6.1e-05	2.4e-05	4.1e-05	9.3e-05	4.4e-06	3e-05	3e-05	2.3e-05	2e-05	1.6e-05	4.7e-05	176	13	17	12	2	9	11	4	1.4e-09	4.4e-09
Afm	Other	6.9e-08	1.2e-06	0	0	0	0	0	6.9e-08	1.2e-06	0	0	0	0	0	1	1	0	0	0	0	0	1.9	0.2	NaN
Afp	Other	4.5e-07	0	0	0	0	0	0	2.8e-07	0	0	0	0	0	0	3	0	0	0	0	0	0	1	0.84	NaN
Aftph	Other	3.5e-05	0.00011	4.5e-05	6.2e-05	7.5e-05	3.5e-05	8e-05	4.6e-06	4e-05	1.5e-05	1.7e-05	4e-05	1.7e-05	4.2e-05	136	19	12	21	4	7	8	4	5.1e-06	1.2e-05
Aga	Goblet	0.00033	0.00028	9.7e-06	0.00042	0	0	0	5.7e-05	0.00017	9.7e-06	0.00039	0	0	0	64	4	1	2	0	0	0	2.5	1.2e-08	3.7e-08
Agap1	Other	3.1e-05	3e-05	5.5e-05	3.6e-05	3.6e-05	3.7e-05	1.3e-05	4.5e-06	1.5e-05	2.5e-05	1.3e-05	2.5e-05	1.3e-05	6.3e-06	118	9	11	13	3	12	4	3.7	0.00043	0.00078
Agap3	Other	1.3e-05	0	9.4e-06	8.2e-06	1.8e-05	6.9e-06	0	2.3e-06	0	6.6e-06	7.7e-06	1.3e-05	5.1e-06	0	64	0	2	2	2	3	0	3.7	3.4e-07	8.8e-07
Agbl3	Other	3.3e-05	1e-05	2.3e-05	1.1e-05	0	2.3e-05	0	4.1e-06	5.5e-06	1.8e-05	5.7e-06	0	1.3e-05	0	119	4	3	5	0	4	0	3	3.9e-15	1.9e-14
Agbl4	Other	4.5e-07	0	0	0	0	0	1.1e-06	3.6e-07	0	0	0	0	0	1.1e-06	2	0	0	0	0	0	1	5.2	0.78	NaN
Agbl5	Goblet	0.00033	0	8.1e-05	8.3e-06	0	0.0001	0	0.00018	0	6.1e-05	8.3e-06	0	0.0001	0	30	0	2	1	0	1	0	2.3	0.0034	0.0056
Ager	Other	2.6e-06	0	0	0	0	0	0	2.2e-06	0	0	0	0	0	0	5	0	0	0	0	0	0	1	0.59	NaN
Agfg1	Enterocyte	1.8e-05	4.3e-05	1.6e-05	2.5e-05	1.6e-05	7.2e-05	3.9e-05	3.5e-06	3e-05	6.9e-06	7.5e-06	1.1e-05	2.2e-05	1.5e-05	70	7	7	14	2	16	8	4.5	0.7	0.73
Agfg2	Goblet	0.00024	1.1e-05	0	4e-05	0	0.0006	0.00032	6.7e-05	1.1e-05	0	2.6e-05	0	0.00051	0.0003	30	1	0	4	0	4	2	5.2	0.12	0.15
Aggf1	Other	2.4e-05	4e-05	1.4e-05	4.7e-05	4.8e-06	1.9e-05	2.1e-05	4e-06	3.4e-05	8.2e-06	1.5e-05	4.8e-06	8.3e-06	1.4e-05	104	5	6	15	1	8	3	3.7	2.1e-05	4.4e-05
Agk	Other	3.6e-06	2.3e-06	0	0	0	0	0	7.8e-07	2.3e-06	0	0	0	0	0	28	1	0	0	0	0	0	1.4	0.00046	NaN
Agl	Other	3.8e-06	3.7e-06	5.7e-06	2.1e-06	0	0	0	1.3e-06	2.3e-06	4.7e-06	1.2e-06	0	0	0	20	3	3	3	0	0	0	2.4	0.11	0.14
Agmat	Other	1.7e-05	2.1e-05	0	6.9e-07	5.8e-06	0	0	2.5e-06	8.3e-06	0	6.9e-07	5.8e-06	0	0	82	7	0	1	1	0	0	2	1.6e-12	6.7e-12
Agmo	Enterocyte	4.8e-05	6e-06	0.00015	0.00023	0.0004	9.7e-05	0.00019	1.3e-05	6e-06	5.2e-05	5e-05	0.00022	4.5e-05	6.6e-05	33	1	11	29	4	10	12	4.8	5.4e-08	1.5e-07
Ago1	Other	8.7e-06	1.3e-06	3.2e-06	2.4e-06	0	0	0	2.5e-06	1.3e-06	2.6e-06	1.8e-06	0	0	0	39	1	2	2	0	0	0	2	0.00024	0.00046
Ago2	Other	4.5e-05	5.5e-05	8.5e-05	5.1e-05	5.4e-05	3.1e-05	6.9e-05	6.4e-06	1.7e-05	2.8e-05	2e-05	3.3e-05	1.1e-05	2.6e-05	144	16	16	15	3	10	10	4	2.3e-05	4.9e-05
Ago3	Other	3.9e-06	1.2e-06	1.6e-05	8.2e-06	1.9e-05	5.1e-06	2e-05	1.1e-06	1.2e-06	9.1e-06	4.7e-06	1.9e-05	5.1e-06	2e-05	22	1	4	3	1	1	1	4.8	0.43	0.49
Ago4	Other	1.4e-06	0	0	0	0	0	1.6e-06	6.8e-07	0	0	0	0	0	1.6e-06	6	0	0	0	0	0	1	4.2	0.61	NaN
Agpat1	Other	2.5e-05	3.9e-05	4.9e-05	5.2e-05	6.5e-05	3.2e-05	4.9e-05	3e-06	1.8e-05	1.7e-05	2e-05	3.2e-05	1.5e-05	2.8e-05	108	11	12	19	5	7	4	4.2	0.0012	0.0021
Agpat2	Enterocyte	0.00047	0.00098	0.00099	0.0011	0.00095	0.00083	0.00085	4.1e-05	0.00021	0.00022	0.00026	0.0003	0.00016	0.00016	240	32	40	59	13	42	37	4.1	0.046	0.064
Agpat3	Other	4.3e-05	8.8e-05	5.9e-05	9.4e-05	7.9e-05	5.5e-05	2.5e-05	4.8e-06	5.1e-05	2e-05	3.5e-05	4.1e-05	1.9e-05	1.1e-05	155	15	14	25	5	12	6	3.8	2.6e-05	5.4e-05
Agpat4	Other	1e-05	2.8e-06	0	6.9e-07	5.8e-06	5.1e-06	9.2e-06	3.1e-06	2e-06	0	6.9e-07	5.8e-06	5.1e-06	9.2e-06	42	2	0	1	1	1	1	4.2	0.00019	0.00036
Agpat5	Other	4.3e-05	9e-06	1.2e-05	4.3e-06	0	5.9e-06	1.3e-06	4.1e-06	5.6e-06	8.2e-06	4.3e-06	0	3.5e-06	1.3e-06	165	3	3	1	0	3	1	2.1	3.1e-28	3.1e-27
Agpat9	Enterocyte	0.00019	0.00025	0.00049	0.00059	0.00094	0.00047	0.00037	8.1e-05	6.4e-05	0.00013	0.00011	0.00067	0.00011	0.00014	83	17	23	44	5	26	15	4.4	9.4e-08	2.6e-07
Agps	Enterocyte	7.5e-05	4.3e-05	7.5e-05	2.5e-05	9e-05	2.5e-05	0.00016	1.3e-05	2.6e-05	3.7e-05	1.7e-05	8e-05	1.6e-05	0.0001	78	5	5	4	2	3	6	4.4	0.00016	0.00032
Agr2	Goblet	0.043	0.028	0.011	0.016	0.013	0.011	0.0074	0.0018	0.0053	0.0021	0.002	0.0051	0.002	0.0017	461	39	33	67	15	52	30	2.9	1.5e-48	3.2e-47
Agr3	Other	1.7e-06	5.1e-06	0	0	0	0	0	6.6e-07	5.1e-06	0	0	0	0	0	9	1	0	0	0	0	0	1.7	0.27	0.32
Agrn	Enterocyte	2.5e-05	3e-05	5.3e-05	6.4e-05	0.00015	5.9e-05	0.00018	4e-06	1.1e-05	1.7e-05	2e-05	6.5e-05	1.7e-05	4.1e-05	99	10	12	18	8	16	23	5.1	0.27	0.32
Agrp	Other	3.5e-07	0	0	0	0	0	0	2.1e-07	0	0	0	0	0	0	3	0	0	0	0	0	0	1	0.84	NaN
Agt	Goblet	0	2.1e-05	3.5e-05	0	0	0	0	0	1.5e-05	3.5e-05	0	0	0	0	0	2	1	0	0	0	0	2.6	0.00015	0.00029
Agtpbp1	Other	5.5e-07	0	0	0	0	0	1.8e-05	3e-07	0	0	0	0	0	1.8e-05	4	0	0	0	0	0	1	6.8	0.76	0.78
Agtr1a	Other	0	0	0	0	0	0	0	0	0	0	0	0	0	0	0	0	0	0	0	0	0	NaN	NaN	NaN
Agtr1b	Other	4.4e-07	0	0	0	0	0	0	3.7e-07	0	0	0	0	0	0	2	0	0	0	0	0	0	1	0.93	NaN
Agtrap	Other	1.5e-05	1.4e-05	0	7.7e-07	0	2.7e-06	6.6e-06	4.1e-06	1.2e-05	0	7.7e-07	0	2.7e-06	6.6e-06	47	2	0	1	0	1	1	2.8	1.1e-05	2.4e-05
Agxt	Other	1.3e-06	0	0	0	0	0	0	8.8e-07	0	0	0	0	0	0	5	0	0	0	0	0	0	1	0.59	NaN
Agxt2	Other	9.8e-07	0	0	0	0	0	0	7.2e-07	0	0	0	0	0	0	2	0	0	0	0	0	0	1	0.93	NaN
Ahctf1	Other	4.9e-06	0	0	5.5e-07	0	0	0	1.4e-06	0	0	5.5e-07	0	0	0	24	0	0	1	0	0	0	1.3	0.0026	NaN
Ahcy	Other	6.7e-05	4.2e-05	2.9e-05	3.3e-06	3.8e-05	1.6e-05	3.8e-05	5.4e-06	1.7e-05	1.4e-05	1.5e-06	2.6e-05	8.3e-06	2.4e-05	220	11	8	5	2	5	4	3.4	1e-30	1.1e-29
Ahcyl1	Enterocyte	7.8e-05	8.7e-05	0.00012	0.00013	9.4e-05	7.7e-05	0.00011	6.6e-06	2e-05	3.3e-05	2.5e-05	4.1e-05	2.4e-05	3.6e-05	240	23	23	38	8	16	19	4.1	4.6e-06	1.1e-05
[truncated: 18,633 more rows]

## Sheet: Tuft containing clumps
Supplementary Data 2 – Zonation table reconstructed based on tuft containing clumps. Zone 1 -crypt, Zone 7- Tip. Specific to = "other" indicates genes which are neither enterocyte nor tuft specific
[truncated: 19,762 more rows]

[truncated: 1 more sheets: EE containing clumps]
