# Supplementary material for: Clump sequencing exposes the spatial expression programs of intestinal secretory cells
Source: Nat Commun. 2021 May 24;12:3074. doi: 10.1038/s41467-021-23245-2 (PMC8144370; doi:10.1038/s41467-021-23245-2)
Supplement: Supplementary file 6 — Supplementary Data 3 [file 41467_2021_23245_MOESM6_ESM.xlsx]

## Sheet: Goblet
Supplementary Data 3 – Zonation table reconstructed based on single goblet cells. Zone 1 -crypt, Zone 5- Tip
Gene_Name	Expression_Zone_1	Expression_Zone_2	Expression_Zone_3	Expression_Zone_4	Expression_Zone_5	Standard_error_of_the_mean_Zone_1	Standard_error_of_the_mean_Zone_2	Standard_error_of_the_mean_Zone_3	Standard_error_of_the_mean_Zone_4	Standard_error_of_the_mean_Zone_5	Number_of_expressing_cells_zone_1	Number_of_expressing_cells_zone_2	Number_of_expressing_cells_zone_3	Number_of_expressing_cells_zone_4	Number_of_expressing_cells_zone_5	Center_of_mass	p_value	q_value
0610007P14Rik	3.7e-06	2.7e-05	4e-06	0	3.2e-05	3.7e-06	1.1e-05	2.9e-06	0	2.1e-05	1	6	2	0	3	3.4	0.17	0.48
0610009B22Rik	3.3e-05	3.1e-05	0	2.5e-05	1e-05	2.4e-05	1.9e-05	0	1.8e-05	1e-05	2	3	0	2	1	2.5	0.099	0.34
0610009O20Rik	0	2.7e-06	1.4e-05	0	0	0	2.7e-06	1.1e-05	0	0	0	1	2	0	0	2.8	0.65	0.81
0610010F05Rik	4.9e-06	4.2e-06	1.1e-05	0	0	4.9e-06	4.2e-06	7.9e-06	0	0	1	1	2	0	0	2.3	0.64	0.81
0610012G03Rik	6.3e-05	2.4e-05	5.2e-05	7.8e-05	9.8e-06	3.2e-05	1.8e-05	2.2e-05	3.4e-05	9.8e-06	4	2	7	5	1	2.8	0.013	0.11
0610030E20Rik	0	3.6e-06	3.3e-06	0	1.9e-05	0	3.6e-06	3.3e-06	0	1.6e-05	0	1	1	0	2	4.3	0.74	0.84
0610037L13Rik	2e-05	1.4e-05	1.5e-05	0	0	2e-05	1.1e-05	9.5e-06	0	0	1	2	4	0	0	1.9	0.44	0.73
0610040J01Rik	0	1.9e-05	4.5e-06	0	3.5e-06	0	8.6e-06	4.5e-06	0	3.5e-06	0	5	1	0	1	2.6	0.047	0.24
1110001J03Rik	5.1e-05	1.5e-05	0	0	5.7e-06	4e-05	9.4e-06	0	0	5.7e-06	2	3	0	0	1	1.5	0.095	0.33
1110002J07Rik	0	0	0	0	0	0	0	0	0	0	0	0	0	0	0	NaN	NaN	NaN
1110002L01Rik	0	0	4.2e-06	0	0	0	0	4.2e-06	0	0	0	0	1	0	0	3	0.74	NaN
1110004E09Rik	2e-05	2.7e-06	0	0	0	2e-05	2.7e-06	0	0	0	1	1	0	0	0	1.1	0.28	0.6
1110004F10Rik	3.2e-05	2.3e-05	1.5e-05	0	1.4e-05	2.4e-05	1.4e-05	9.3e-06	0	8e-06	2	3	3	0	3	2.3	0.73	0.84
1110008F13Rik	1.2e-05	1.5e-05	4.5e-05	2.7e-05	1.8e-05	1.2e-05	7.5e-06	1.7e-05	1.9e-05	1e-05	1	4	10	2	3	3.2	0.55	0.76
1110008L16Rik	2e-05	3e-06	2e-05	7.6e-06	0	2e-05	3e-06	1.6e-05	7.6e-06	0	1	1	3	1	0	2.3	0.61	0.79
1110008P14Rik	9.8e-06	7.2e-06	1.8e-05	0	0	9.8e-06	7.2e-06	1.5e-05	0	0	1	1	2	0	0	2.2	0.64	0.81
1110012L19Rik	1.2e-05	6.4e-06	1.3e-05	0	6.5e-06	1.2e-05	6.4e-06	1e-05	0	6.5e-06	1	1	2	0	1	2.5	0.9	0.93
1110019D14Rik	0	6.8e-06	0	0	0	0	6.8e-06	0	0	0	0	1	0	0	0	2	0.5	0.75
1110020A21Rik	0	0	8.1e-06	0	0	0	0	8.1e-06	0	0	0	0	1	0	0	3	0.74	0.84
1110032A03Rik	2.1e-05	1.5e-05	5.5e-06	6.2e-05	1.8e-05	1.5e-05	1.1e-05	4e-06	4.8e-05	1.3e-05	2	2	2	2	2	3.3	0.56	0.76
1110034G24Rik	0	0	7.2e-06	0	0	0	0	5.2e-06	0	0	0	0	2	0	0	3	0.41	0.71
1110037F02Rik	9.7e-06	4.1e-06	0	0	0	9.7e-06	4.1e-06	0	0	0	1	1	0	0	0	1.3	0.28	0.6
1110038B12Rik	1.2e-05	1.9e-05	2e-06	0	3.4e-06	1.2e-05	1.2e-05	2e-06	0	3.4e-06	1	3	1	0	1	2	0.48	0.75
1110038F14Rik	0	1.6e-05	5e-06	7.9e-06	8.7e-06	0	9.3e-06	5e-06	7.9e-06	6.3e-06	0	3	1	1	2	3.3	0.56	0.77
1110059E24Rik	5.1e-05	3.9e-05	5.5e-05	4.2e-05	1.8e-05	4.1e-05	1.9e-05	1.9e-05	3.6e-05	8.9e-06	2	5	10	2	4	2.7	0.85	0.9
1110059G10Rik	3.1e-05	6.9e-06	0	1.6e-05	2.8e-06	2.3e-05	6.9e-06	0	1.6e-05	2.8e-06	2	1	0	1	1	2.2	0.14	0.44
1110065P20Rik	0	8.2e-06	4.9e-06	0	0	0	5.9e-06	3.5e-06	0	0	0	2	2	0	0	2.4	0.5	0.75
1190002N15Rik	0	0	2.4e-06	0	0	0	0	2.4e-06	0	0	0	0	1	0	0	3	0.74	NaN
1300002E11Rik	2.1e-05	0	1.4e-05	0	3.5e-06	2.1e-05	0	7.1e-06	0	3.5e-06	1	0	4	0	1	2.1	0.36	0.67
1500004A13Rik	0	0	0	2.5e-05	0	0	0	0	2.5e-05	0	0	0	0	1	0	4	0.043	0.23
1500009L16Rik	9.9e-05	2.3e-05	5.5e-06	5.9e-06	3.5e-06	6.2e-05	1.2e-05	4e-06	5.9e-06	3.5e-06	3	4	2	1	1	1.5	0.18	0.49
1500011K16Rik	1.8e-05	0	6e-06	0	0	1.3e-05	0	3.5e-06	0	0	2	0	3	0	0	1.5	0.077	0.29
1500015A07Rik	0	8.8e-06	0	0	0	0	8.8e-06	0	0	0	0	1	0	0	0	2	0.5	0.75
1600002K03Rik	0	6.7e-06	0	0	0	0	6.7e-06	0	0	0	0	1	0	0	0	2	0.5	0.75
1600012H06Rik	1e-05	2.3e-05	9.9e-06	2.4e-05	1.2e-05	1e-05	1.7e-05	7e-06	2.4e-05	1.2e-05	1	3	2	1	1	3.1	0.83	0.89
1600014C10Rik	0	0	1.7e-06	0	2.4e-06	0	0	1.7e-06	0	2.4e-06	0	0	1	0	1	4.2	0.82	NaN
1600020E01Rik	4.9e-06	2.4e-05	0	0	4.4e-06	4.9e-06	2.4e-05	0	0	4.4e-06	1	1	0	0	1	2.3	0.54	0.75
1600023N17Rik	0	0	0	4.5e-05	0	0	0	0	4.5e-05	0	0	0	0	1	0	4	0.043	0.23
1600029O15Rik	0	0	2e-06	0	0	0	0	2e-06	0	0	0	0	1	0	0	3	0.74	NaN
1700003G18Rik	4.1e-05	0	0	0	0	4.1e-05	0	0	0	0	1	0	0	0	0	1	0.066	0.26
1700008J07Rik	0	4.1e-06	0	1.6e-05	0	0	4.1e-06	0	1.6e-05	0	0	1	0	1	0	3.6	0.23	0.56
1700017B05Rik	2e-05	2e-05	0	0	3.5e-06	2e-05	1.4e-05	0	0	3.5e-06	1	3	0	0	1	1.8	0.22	0.55
1700019D03Rik	0.00015	9.8e-06	2.1e-06	7.6e-06	5.9e-06	8.4e-05	7.4e-06	2.1e-06	7.6e-06	5.9e-06	6	2	1	1	1	1.3	3.7e-05	0.00078
1700019G17Rik	0	1.5e-05	4.7e-05	0	4.4e-05	0	7.5e-06	2.1e-05	0	3.1e-05	0	4	10	0	4	3.7	0.17	0.48
1700020I14Rik	4.4e-05	5.2e-05	3.4e-05	3.9e-05	5.6e-05	2.6e-05	2e-05	1.1e-05	2.6e-05	3.1e-05	3	7	10	3	5	3.1	0.96	0.97
1700021F05Rik	1.2e-05	4.2e-06	7.8e-06	4.6e-05	0	1.2e-05	4.2e-06	5.5e-06	4.6e-05	0	1	1	2	1	0	3.3	0.65	0.81
1700024P16Rik	0	0	0	0	3.7e-06	0	0	0	0	3.7e-06	0	0	0	0	1	5	0.54	NaN
1700025G04Rik	0	0	6.6e-06	0	0	0	0	4.9e-06	0	0	0	0	2	0	0	3	0.41	0.71
1700030C10Rik	8.1e-06	0	3.1e-06	0	0	8.1e-06	0	3.1e-06	0	0	1	0	1	0	0	1.6	0.36	0.67
1700037C18Rik	0	0	0	0	3.5e-06	0	0	0	0	3.5e-06	0	0	0	0	1	5	0.54	NaN
1700037H04Rik	0	4e-06	2.4e-06	0	0	0	4e-06	2.4e-06	0	0	0	1	1	0	0	2.4	0.79	NaN
1700040L02Rik	9.8e-06	0	0	0	0	9.8e-06	0	0	0	0	1	0	0	0	0	1	0.066	0.26
1700049G17Rik	2.3e-05	0	0	0	0	2.3e-05	0	0	0	0	1	0	0	0	0	1	0.066	0.26
1700056N10Rik	0	0	0	0	1.1e-05	0	0	0	0	1.1e-05	0	0	0	0	1	5	0.54	0.75
1700066B19Rik	5e-05	1e-05	3e-05	0	1.7e-05	2.9e-05	7.6e-06	1.5e-05	0	9.1e-06	3	2	5	0	4	2.3	0.43	0.72
1700066M21Rik	0	7.3e-06	0	0	0	0	7.3e-06	0	0	0	0	1	0	0	0	2	0.5	0.75
1700095J07Rik	0	0	6.2e-06	0	0	0	0	6.2e-06	0	0	0	0	1	0	0	3	0.74	0.84
1700096K18Rik	0	2.8e-05	0	0.00013	2.4e-06	0	2.1e-05	0	0.00013	2.4e-06	0	2	0	1	1	3.7	0.38	0.69
1700108F19Rik	0	0	2.7e-06	0	0	0	0	2.7e-06	0	0	0	0	1	0	0	3	0.74	NaN
1700110K17Rik	0	1.5e-05	2e-05	0.0001	1.1e-05	0	1.5e-05	1.5e-05	6.4e-05	6.3e-06	0	1	2	3	3	3.7	0.09	0.32
1700111E14Rik	2.3e-05	0	0	0	0	2.3e-05	0	0	0	0	1	0	0	0	0	1	0.066	0.26
1700112J16Rik	0	0	0	3.5e-05	0	0	0	0	3.5e-05	0	0	0	0	1	0	4	0.043	0.23
1700123O20Rik	3.6e-05	7.2e-06	4.9e-05	1.4e-05	1.2e-05	3.1e-05	7.2e-06	2.9e-05	1.4e-05	7.2e-06	2	1	6	1	3	2.7	0.67	0.82
1810011O10Rik	0	2.2e-05	4.6e-05	7.1e-05	7.6e-05	0	1.1e-05	2e-05	3.6e-05	2.4e-05	0	4	9	4	12	3.9	0.056	0.26
1810013L24Rik	6.4e-06	2.8e-05	5e-05	4.5e-05	2.1e-05	6.4e-06	1.5e-05	2.4e-05	3.1e-05	1.3e-05	1	4	7	3	3	3.3	0.71	0.84
1810014B01Rik	0	0	1.5e-06	0	3.5e-06	0	0	1.5e-06	0	3.5e-06	0	0	1	0	1	4.4	0.81	NaN
1810019D21Rik	8.5e-06	0	0	0	3.2e-06	8.5e-06	0	0	0	3.2e-06	1	0	0	0	1	2.1	0.29	0.6
1810021B22Rik	0	0	1.7e-06	0	0	0	0	1.7e-06	0	0	0	0	1	0	0	3	0.74	NaN
1810022K09Rik	5.6e-05	6.9e-06	2.7e-05	0	0	2.9e-05	4.8e-06	1.8e-05	0	0	4	2	4	0	0	1.7	0.013	0.11
1810026B05Rik	1.8e-05	1.4e-05	2.4e-06	3e-05	0	1.8e-05	1.2e-05	2.4e-06	2.3e-05	0	1	2	1	2	0	2.7	0.17	0.48
1810026J23Rik	2.7e-05	2.3e-05	5.9e-06	3e-05	0	1.9e-05	1.5e-05	4.1e-06	2.1e-05	0	2	3	2	2	0	2.4	0.19	0.5
1810030O07Rik	0	1.7e-05	0	0	0	0	1e-05	0	0	0	0	3	0	0	0	2	0.038	0.23
1810034E14Rik	7.1e-06	0	0	0	0	7.1e-06	0	0	0	0	1	0	0	0	0	1	0.066	0.26
1810037I17Rik	0.00013	9e-05	9.2e-05	8.1e-05	0.00013	5.2e-05	2.3e-05	3e-05	3.4e-05	5.2e-05	7	15	14	5	11	3	0.64	0.81
1810043H04Rik	7.6e-05	3.9e-05	1.2e-05	0	4.7e-05	4.1e-05	1.9e-05	5.9e-06	0	3.9e-05	4	6	4	0	3	2.5	0.13	0.42
1810044D09Rik	2.1e-05	0	2.1e-06	0	0	2.1e-05	0	2.1e-06	0	0	1	0	1	0	0	1.2	0.35	0.67
1810055G02Rik	1.7e-05	3.7e-05	9.3e-06	2.1e-05	3.7e-06	1.7e-05	1.5e-05	5.5e-06	1.4e-05	3.7e-06	1	6	3	2	1	2.5	0.21	0.53
1810058I24Rik	2e-05	1.3e-05	2.8e-05	0	1.5e-05	1.2e-05	7.6e-06	1.2e-05	0	1.1e-05	3	3	6	0	2	2.7	0.41	0.71
2010001K21Rik	1.2e-05	8.6e-05	8e-05	0.00018	5.9e-05	1.2e-05	5e-05	3.1e-05	8.3e-05	2.8e-05	1	7	13	6	6	3.5	0.18	0.49
2010003K11Rik	0	2.1e-05	1.6e-05	1.8e-05	1.2e-05	0	1e-05	1.3e-05	1.8e-05	1.2e-05	0	4	2	1	1	3.3	0.39	0.7
2010005H15Rik	0	0	0	1.2e-05	0	0	0	0	1.2e-05	0	0	0	0	1	0	4	0.043	0.23
2010008C14Rik	0	7.9e-06	1.8e-05	0	0	0	5.5e-06	1.2e-05	0	0	0	2	3	0	0	2.7	0.42	0.72
2010010A06Rik	0	0	1.9e-06	0	0	0	0	1.9e-06	0	0	0	0	1	0	0	3	0.74	NaN
2010016I18Rik	0	4e-06	9.1e-06	0	0	0	4e-06	9.1e-06	0	0	0	1	1	0	0	2.7	0.79	0.87
2010103J01Rik	0	1.3e-05	0	0	3.8e-06	0	1.3e-05	0	0	3.8e-06	0	1	0	0	1	2.7	0.69	0.83
2010106C02Rik	0	6.7e-06	0	0	0	0	6.7e-06	0	0	0	0	1	0	0	0	2	0.5	0.75
2010106E10Rik	2.3e-05	1.9e-05	9.3e-06	0	1.4e-05	1.7e-05	8.6e-06	6.6e-06	0	8.4e-06	2	5	3	0	3	2.4	0.49	0.75
2010107E04Rik	0.0002	0.00015	0.00012	7.4e-05	1.4e-05	6.3e-05	4e-05	2.9e-05	6.1e-05	7.2e-06	12	19	24	2	4	2.2	0.00017	0.0031
2010107G12Rik	1.1e-05	4.2e-06	1.7e-05	3e-05	2.2e-05	1.1e-05	4.2e-06	9.2e-06	3e-05	1.5e-05	1	1	5	1	3	3.6	0.83	0.89
2010107G23Rik	3.2e-05	3.6e-06	3.9e-06	7.6e-06	0	2.4e-05	3.6e-06	3.9e-06	7.6e-06	0	2	1	1	1	0	1.7	0.16	0.46
2010109I03Rik	0	2.4e-05	0.00011	0.00048	0.00066	0	1.4e-05	3.4e-05	0.00022	0.00016	0	4	14	9	29	4.4	1.2e-08	5.4e-07
2010111I01Rik	1.2e-05	0	0	0	0	1.2e-05	0	0	0	0	1	0	0	0	0	1	0.066	0.26
2010204K13Rik	0	5.8e-06	0	0	0	0	5.8e-06	0	0	0	0	1	0	0	0	2	0.5	0.75
2010300C02Rik	2.3e-05	5.5e-05	7.3e-05	1.5e-05	3e-05	2.3e-05	2.9e-05	2.5e-05	1.5e-05	1.6e-05	1	5	12	1	4	2.9	0.35	0.67
2010308F09Rik	0	0	1.7e-06	0	1.3e-05	0	0	1.7e-06	0	9.5e-06	0	0	1	0	2	4.8	0.47	0.75
2010315B03Rik	0	1.8e-05	4.5e-06	2.4e-05	1.3e-05	0	1.1e-05	3.1e-06	1.9e-05	1.3e-05	0	3	2	2	1	3.6	0.36	0.67
2010320M18Rik	0	3.6e-06	2e-05	0	0	0	3.6e-06	1.3e-05	0	0	0	1	3	0	0	2.9	0.42	0.72
2200002D01Rik	0.00029	0.00037	0.00046	0.00038	0.00045	8.6e-05	6.6e-05	6.1e-05	8.7e-05	8.9e-05	11	35	59	15	37	3.2	0.46	0.75
2210011C24Rik	0	3e-05	3.5e-05	0.00016	8.7e-05	0	1.2e-05	1.7e-05	8.3e-05	4.5e-05	0	6	6	4	7	4	0.24	0.57
2210013O21Rik	0	8.2e-06	0	4.5e-05	0	0	8.2e-06	0	4.5e-05	0	0	1	0	1	0	3.7	0.23	0.56
2210016F16Rik	3.2e-05	5.4e-05	2.9e-05	1.3e-05	1.6e-05	1.8e-05	2.4e-05	1.6e-05	1.3e-05	7.4e-06	3	6	5	1	5	2.5	0.76	0.86
2210016L21Rik	1.5e-05	1.6e-05	2.9e-05	5.9e-05	2.8e-05	1.1e-05	1.6e-05	1.3e-05	5.9e-05	2e-05	2	1	7	1	3	3.5	0.56	0.76
2210019I11Rik	0	0	1.7e-06	0	0	0	0	1.7e-06	0	0	0	0	1	0	0	3	0.74	NaN
2210404O09Rik	0	0	2.9e-05	0	9.8e-06	0	0	1.8e-05	0	7e-06	0	0	4	0	2	3.5	0.31	0.62
2210407C18Rik	9.5e-05	0.00038	0.00031	0.00067	0.00057	4e-05	7.1e-05	5e-05	0.00015	9.7e-05	6	33	39	17	36	3.6	0.0025	0.029
2210408I21Rik	0	2.5e-05	0	0	0	0	2.5e-05	0	0	0	0	1	0	0	0	2	0.5	0.75
2210418O10Rik	0	3.3e-06	1.5e-06	0	0	0	3.3e-06	1.5e-06	0	0	0	1	1	0	0	2.3	0.79	NaN
2300009A05Rik	0	2e-05	3.2e-06	0	0	0	1.2e-05	3.2e-06	0	0	0	3	1	0	0	2.1	0.16	0.45
2310001H17Rik	0	5.1e-06	0	0	3.7e-06	0	5.1e-06	0	0	3.7e-06	0	1	0	0	1	3.3	0.69	0.83
2310009A05Rik	2.6e-05	1.5e-05	4.5e-06	7.9e-06	7e-06	1.8e-05	1.5e-05	4.5e-06	7.9e-06	5.1e-06	2	1	1	1	2	2.3	0.46	0.75
2310010J17Rik	0	0	1.6e-05	0	0	0	0	1.4e-05	0	0	0	0	2	0	0	3	0.41	0.71
2310011J03Rik	0.0001	1.3e-05	4e-05	3.7e-05	4.2e-05	8.2e-05	1e-05	1.9e-05	2.6e-05	2.6e-05	2	2	6	2	4	2.6	0.88	0.91
2310015A10Rik	0	0	4.1e-06	0	8.9e-06	0	0	4.1e-06	0	8.9e-06	0	0	1	0	1	4.4	0.81	0.88
2310022A10Rik	1.2e-05	0	1.2e-05	0	7.7e-06	1.2e-05	0	1.2e-05	0	7.7e-06	1	0	1	0	1	2.8	0.62	0.8
2310022B05Rik	0	9.6e-06	1.3e-05	0	2e-05	0	9.6e-06	8.7e-06	0	1.3e-05	0	1	3	0	3	3.7	0.59	0.78
2310030G06Rik	0	1.2e-05	7e-05	4.4e-05	1.3e-05	0	9.2e-06	2.8e-05	2.7e-05	9.9e-06	0	2	10	3	2	3.4	0.067	0.26
2310033P09Rik	1.8e-05	1.2e-05	2.8e-06	2.1e-05	2.6e-06	1.8e-05	1.2e-05	2.8e-06	2.1e-05	2.6e-06	1	1	1	1	1	2.6	0.83	0.89
2310035C23Rik	0	9.6e-06	6.3e-06	1.8e-05	2.3e-05	0	7.1e-06	3.7e-06	1.8e-05	1.6e-05	0	2	3	1	3	4	0.86	0.91
2310036O22Rik	4.9e-05	0.00012	6e-05	4.6e-05	5.1e-05	2.6e-05	3.4e-05	2.5e-05	2.7e-05	1.9e-05	4	17	10	4	7	2.8	0.078	0.29
2310040G24Rik	0	5.4e-06	0	0	0	0	5.4e-06	0	0	0	0	1	0	0	0	2	0.5	0.75
2310061I04Rik	2.4e-05	3.5e-05	3.8e-05	1.1e-05	5.7e-06	1.7e-05	1.7e-05	2.4e-05	1.1e-05	4.1e-06	2	5	4	1	2	2.5	0.72	0.84
2410004B18Rik	9.8e-06	7.4e-06	2e-05	8.8e-06	0	9.8e-06	5.2e-06	1.6e-05	8.8e-06	0	1	2	2	1	0	2.6	0.67	0.82
2410006H16Rik	5.6e-05	4.2e-06	8.6e-06	0	7e-06	2.8e-05	4.2e-06	6.7e-06	0	7e-06	4	1	2	0	1	1.6	0.0057	0.057
2410015M20Rik	0.00016	7.3e-05	2.8e-05	7.6e-06	1.8e-05	6.9e-05	2.8e-05	1.4e-05	7.6e-06	1.1e-05	7	10	7	1	3	1.8	0.0083	0.077
2410016O06Rik	0	0	0	0	2e-05	0	0	0	0	2e-05	0	0	0	0	1	5	0.54	0.75
2410022M11Rik	0	0	5.4e-06	0	0	0	0	5.4e-06	0	0	0	0	1	0	0	3	0.74	0.84
2500004C02Rik	0	4e-06	2.1e-06	0	2.7e-05	0	4e-06	2.1e-06	0	2.7e-05	0	1	1	0	1	4.5	0.93	0.95
2510002D24Rik	1.1e-05	3.7e-06	2.1e-05	8.8e-06	9.7e-06	1.1e-05	3.7e-06	1.5e-05	8.8e-06	9.7e-06	1	1	3	1	1	3	0.91	0.93
2510009E07Rik	0	3.1e-06	4.5e-06	0	0	0	3.1e-06	4.5e-06	0	0	0	1	1	0	0	2.6	0.79	NaN
2510039O18Rik	3e-05	2.4e-05	6.8e-05	9.3e-05	6.2e-05	1.7e-05	1.2e-05	2.5e-05	5.4e-05	3.3e-05	3	5	11	4	8	3.5	0.83	0.89
2600014E21Rik	3.8e-05	1.5e-05	0	0	0	2.2e-05	1.2e-05	0	0	0	3	2	0	0	0	1.3	0.0026	0.03
2610001J05Rik	7.1e-06	8.2e-06	8.7e-06	0	0	7.1e-06	5.7e-06	5.3e-06	0	0	1	2	3	0	0	2.1	0.55	0.76
2610002M06Rik	0.00012	1.6e-05	7.9e-06	2.2e-05	1.5e-05	8.3e-05	1.1e-05	4.8e-06	1.5e-05	1.2e-05	4	2	3	2	2	1.9	0.11	0.36
2610005L07Rik	0	5.1e-06	5.6e-06	7.9e-06	0	0	5.1e-06	4.1e-06	7.9e-06	0	0	1	2	1	0	3.2	0.59	0.79
2610008E11Rik	0	0	0	0	3.7e-06	0	0	0	0	3.7e-06	0	0	0	0	1	5	0.54	NaN
2610035D17Rik	0	1e-05	1.4e-05	7.6e-06	4.4e-06	0	7e-06	9.3e-06	7.6e-06	4.4e-06	0	2	3	1	1	3.2	0.83	0.89
2610037D02Rik	0	0	4.2e-06	2.1e-05	3.5e-06	0	0	4.2e-06	2.1e-05	3.5e-06	0	0	1	1	1	4	0.55	0.76
2610044O15Rik8	8.1e-06	1.7e-05	1.9e-06	0	0	8.1e-06	1.3e-05	1.9e-06	0	0	1	2	1	0	0	1.8	0.46	0.75
2610318N02Rik	0	0	0	0	0	0	0	0	0	0	0	0	0	0	0	NaN	NaN	NaN
2610507B11Rik	1.6e-05	2.3e-05	4.6e-05	3e-05	1.7e-05	1.6e-05	1.7e-05	1.8e-05	3e-05	1.2e-05	1	3	8	1	2	3.1	0.57	0.77
2610528J11Rik	1.8e-05	4.6e-05	2.8e-05	0	1.3e-05	1.3e-05	1.7e-05	9.8e-06	0	7.7e-06	2	8	9	0	3	2.5	0.23	0.56
2700029M09Rik	1.2e-05	9e-06	1.7e-06	0	1.2e-05	1.2e-05	9e-06	1.7e-06	0	1.2e-05	1	1	1	0	1	2.8	0.86	0.91
2700046G09Rik	1.8e-05	7.8e-06	0	7.9e-06	0	1.8e-05	5.5e-06	0	7.9e-06	0	1	2	0	1	0	1.9	0.23	0.56
2700049A03Rik	0	0	2.5e-05	0	0	0	0	2.3e-05	0	0	0	0	2	0	0	3	0.41	0.71
2700060E02Rik	4.7e-05	0.00011	3.1e-05	3.6e-05	4.9e-05	2.7e-05	3.4e-05	1.3e-05	3.6e-05	2.5e-05	3	14	8	1	5	2.7	0.038	0.23
2700062C07Rik	1.2e-05	0	0	0	0	1.2e-05	0	0	0	0	1	0	0	0	0	1	0.066	0.26
2700097O09Rik	9.5e-06	0	0	0	0	9.5e-06	0	0	0	0	1	0	0	0	0	1	0.066	0.26
2810001G20Rik	9.5e-06	6.3e-06	0	0	0	9.5e-06	6.3e-06	0	0	0	1	1	0	0	0	1.4	0.28	0.6
2810002D19Rik	0	0	3.2e-06	0	0	0	0	3.2e-06	0	0	0	0	1	0	0	3	0.74	NaN
2810004N23Rik	1.1e-05	0	0	0	7e-06	1.1e-05	0	0	0	7e-06	1	0	0	0	1	2.5	0.29	0.61
2810021J22Rik	0	1.2e-05	0	0	0	0	1.2e-05	0	0	0	0	1	0	0	0	2	0.5	0.75
2810025M15Rik	1.8e-05	2e-06	0	0	0	1.8e-05	2e-06	0	0	0	1	1	0	0	0	1.1	0.28	0.6
2810402E24Rik	0	4e-06	0	8.8e-06	0	0	4e-06	0	8.8e-06	0	0	1	0	1	0	3.4	0.23	0.56
2810403A07Rik	9.3e-06	1.2e-05	1.5e-05	1.8e-05	2.2e-05	9.3e-06	1.2e-05	1e-05	1.8e-05	1.2e-05	1	1	3	1	4	3.4	0.77	0.87
2810403D21Rik	9.8e-06	0	0	1.1e-05	0	9.8e-06	0	0	1.1e-05	0	1	0	0	1	0	2.6	0.08	0.29
2810408I11Rik	0	1.2e-05	3.1e-06	0	8.9e-06	0	1.2e-05	3.1e-06	0	8.9e-06	0	1	1	0	1	3.2	0.93	0.95
2810417H13Rik	2e-05	0	2.2e-06	0	7e-06	2e-05	0	2.2e-06	0	7e-06	1	0	1	0	1	2.1	0.61	0.79
2810428I15Rik	3.8e-05	0	2.1e-05	1.2e-05	3.9e-05	2.4e-05	0	1.6e-05	1.2e-05	2.4e-05	3	0	3	1	3	3.1	0.17	0.48
2810459M11Rik	5.2e-05	4.5e-06	9.4e-06	0	3.6e-05	4.1e-05	4.5e-06	4.7e-06	0	2.6e-05	2	1	4	0	2	2.7	0.54	0.76
2810474O19Rik	0	3.2e-05	3.5e-05	0	1.9e-05	0	1.9e-05	2.1e-05	0	1.4e-05	0	3	4	0	2	3.1	0.63	0.8
2900026A02Rik	1.9e-05	4e-06	5.7e-05	7.8e-05	6.2e-05	1.3e-05	4e-06	2e-05	4.5e-05	2.1e-05	3	1	13	5	10	3.7	0.06	0.26
2900041M22Rik	0	0	1e-05	0	0	0	0	1e-05	0	0	0	0	1	0	0	3	0.74	0.84
2900055J20Rik	0	4.2e-06	8.6e-06	0	4.4e-06	0	4.2e-06	5e-06	0	4.4e-06	0	1	3	0	1	3.3	0.72	0.84
2900060B14Rik	0	3.4e-05	5.4e-05	0.00013	9.3e-05	0	1.3e-05	2.2e-05	8.5e-05	5.2e-05	0	7	11	3	6	3.9	0.45	0.74
2900076A07Rik	0	0	4.5e-06	0	0	0	0	4.5e-06	0	0	0	0	1	0	0	3	0.74	NaN
2900092C05Rik	7.1e-05	2.3e-05	1.7e-06	0	2.6e-06	4e-05	1.8e-05	1.7e-06	0	2.6e-06	4	2	1	0	1	1.4	0.0043	0.046
2900093K20Rik	0	0	2.1e-06	0	0	0	0	2.1e-06	0	0	0	0	1	0	0	3	0.74	NaN
2900097C17Rik	2.5e-05	0	0	0	0	2.5e-05	0	0	0	0	1	0	0	0	0	1	0.066	0.26
3000002C10Rik	6.7e-05	7.3e-06	8.4e-06	0	5.9e-06	5.7e-05	5.2e-06	6.1e-06	0	5.9e-06	2	2	2	0	1	1.5	0.48	0.75
3010003L21Rik	0	0	0	0	3.9e-06	0	0	0	0	3.9e-06	0	0	0	0	1	5	0.54	NaN
3110002H16Rik	0	0	8.8e-06	3.5e-05	1.6e-05	0	0	5.4e-06	3.5e-05	1.2e-05	0	0	3	1	2	4.1	0.54	0.75
3110009E18Rik	0	5.1e-06	0	0	0	0	5.1e-06	0	0	0	0	1	0	0	0	2	0.5	0.75
3110040N11Rik	1.8e-05	0	0	0	0	1.8e-05	0	0	0	0	1	0	0	0	0	1	0.066	0.26
3110043O21Rik	6.2e-05	7e-05	1.5e-05	0	2e-05	3.5e-05	4e-05	9.1e-06	0	1.3e-05	3	5	3	0	3	2.1	0.29	0.61
3110045C21Rik	0	0	0	0	0	0	0	0	0	0	0	0	0	0	0	NaN	NaN	NaN
3110053B16Rik	0	0	2.6e-06	0	1.2e-05	0	0	2.6e-06	0	8.6e-06	0	0	1	0	2	4.6	0.47	0.75
3110062M04Rik	0	2.1e-05	3.8e-06	0	0	0	1.8e-05	3.8e-06	0	0	0	2	1	0	0	2.2	0.43	0.72
3110082I17Rik	2e-05	0	0	0	0	2e-05	0	0	0	0	1	0	0	0	0	1	0.066	0.26
3632451O06Rik	7.1e-06	5.9e-05	7.6e-06	0	0	7.1e-06	2.6e-05	7.6e-06	0	0	1	6	1	0	0	2	0.0089	0.081
3830406C13Rik	2.9e-05	4e-05	3.1e-05	0	1e-05	1.7e-05	2.3e-05	2.1e-05	0	7.5e-06	3	3	3	0	2	2.3	0.34	0.66
4430402I18Rik	0	5.8e-06	0	0	3.4e-06	0	5.8e-06	0	0	3.4e-06	0	1	0	0	1	3.1	0.69	0.83
4632404H12Rik	0	0	0	8.8e-06	0	0	0	0	8.8e-06	0	0	0	0	1	0	4	0.043	0.23
4632427E13Rik	0	0	2e-06	0	0	0	0	2e-06	0	0	0	0	1	0	0	3	0.74	NaN
4732419C18Rik	0	0	0	0	2.7e-05	0	0	0	0	2.7e-05	0	0	0	0	1	5	0.54	0.75
4732490B19Rik	0	3e-06	0	1.4e-05	0	0	3e-06	0	9.5e-06	0	0	1	0	2	0	3.6	0.011	0.099
4833418N02Rik	0	3.1e-06	0	0	3.7e-06	0	3.1e-06	0	0	3.7e-06	0	1	0	0	1	3.6	0.69	NaN
4833420G17Rik	8.5e-06	5.1e-06	1.3e-05	0	5.7e-06	8.5e-06	5.1e-06	9.3e-06	0	5.7e-06	1	1	2	0	1	2.7	0.9	0.93
4833422C13Rik	0	0	1.6e-06	0	0	0	0	1.6e-06	0	0	0	0	1	0	0	3	0.74	NaN
4833439L19Rik	1.1e-05	0.00011	0.00013	6.9e-05	4.4e-05	8.6e-06	2.9e-05	3.2e-05	4.7e-05	2.2e-05	2	15	23	3	6	3.1	0.023	0.16
4921506M07Rik	0	1.2e-05	0	0	0	0	1.2e-05	0	0	0	0	1	0	0	0	2	0.5	0.75
4921524J17Rik	0	9.9e-06	0	2.1e-05	0	0	7.3e-06	0	1.5e-05	0	0	2	0	2	0	3.4	0.024	0.17
4930402H24Rik	0	0	0	0	7e-06	0	0	0	0	7e-06	0	0	0	0	1	5	0.54	0.75
4930415O20Rik	0	4.1e-06	0	0	0	0	4.1e-06	0	0	0	0	1	0	0	0	2	0.5	NaN
4930427A07Rik	1.2e-05	0	0	1.5e-05	0	1.2e-05	0	0	1.5e-05	0	1	0	0	1	0	2.6	0.08	0.29
4930453N24Rik	2e-05	7.1e-06	3e-05	1.4e-05	0	2e-05	5.1e-06	1.4e-05	1.4e-05	0	1	2	6	1	0	2.6	0.32	0.63
4930458D05Rik	0	8.8e-06	0	0	3.7e-06	0	8.8e-06	0	0	3.7e-06	0	1	0	0	1	2.9	0.69	0.83
4930481A15Rik	0	0	2.1e-06	0	0	0	0	2.1e-06	0	0	0	0	1	0	0	3	0.74	NaN
4930505N22Rik	0	0	0	9.2e-05	5.4e-06	0	0	0	9.2e-05	5.4e-06	0	0	0	1	1	4.1	0.24	0.56
4930509G22Rik	0	0	1.5e-05	0	0	0	0	1.5e-05	0	0	0	0	1	0	0	3	0.74	0.84
4930522L14Rik	0	4.9e-06	0	1.6e-05	0	0	4.9e-06	0	1.6e-05	0	0	1	0	1	0	3.5	0.23	0.56
4930529C04Rik	0	0	6e-06	0	0	0	0	6e-06	0	0	0	0	1	0	0	3	0.74	0.84
4930539E08Rik	3.6e-05	2.8e-05	2.2e-05	6.1e-05	0.00027	2.6e-05	1.5e-05	1.2e-05	3.6e-05	7e-05	2	4	5	3	20	4.2	1.8e-05	0.00043
4930552N02Rik	0	3e-06	0	0	0	0	3e-06	0	0	0	0	1	0	0	0	2	0.5	NaN
4930581F22Rik	0	0	2.6e-06	0	0	0	0	2.6e-06	0	0	0	0	1	0	0	3	0.74	NaN
4930589O11Rik	0	0	6.4e-06	0	1.4e-05	0	0	4.8e-06	0	1.1e-05	0	0	2	0	2	4.4	0.53	0.75
4931406C07Rik	4.9e-05	1.4e-05	9.3e-06	0	1.6e-05	2.5e-05	8.8e-06	4.7e-06	0	9.1e-06	4	3	4	0	4	2.1	0.19	0.5
4931406P16Rik	1.8e-05	0	1.3e-05	8.8e-06	2.4e-06	1.3e-05	0	9.3e-06	8.8e-06	2.4e-06	2	0	3	1	1	2.5	0.31	0.63
4931414P19Rik	0	0	1.5e-06	0	1e-05	0	0	1.5e-06	0	1e-05	0	0	1	0	1	4.7	0.81	0.88
4931423N10Rik	6.1e-05	2.9e-05	3.4e-05	1e-05	3.2e-05	3.4e-05	1.9e-05	1.3e-05	1e-05	1.5e-05	3	3	10	1	5	2.5	0.62	0.8
4931440P22Rik	0	0	2.4e-06	0	0	0	0	2.4e-06	0	0	0	0	1	0	0	3	0.74	NaN
4932422M17Rik	0	8.8e-06	0	0	0	0	8.8e-06	0	0	0	0	1	0	0	0	2	0.5	0.75
4932438A13Rik	8.5e-06	5.3e-06	2.3e-05	3.2e-05	3.5e-05	8.5e-06	5.3e-06	1e-05	2.3e-05	1.8e-05	1	1	7	2	5	3.8	0.49	0.75
4933407K13Rik	0	0	4e-06	8.8e-06	0	0	0	4e-06	8.8e-06	0	0	0	1	1	0	3.7	0.3	0.61
4933415A04Rik	0	0	1.6e-06	0	0	0	0	1.6e-06	0	0	0	0	1	0	0	3	0.74	NaN
4933417A18Rik	0	2.2e-05	6.2e-06	0	0	0	1.8e-05	6.2e-06	0	0	0	2	1	0	0	2.2	0.43	0.72
4933421O10Rik	0	0	2.6e-05	0	0	0	0	2.6e-05	0	0	0	0	1	0	0	3	0.74	0.84
4933427D14Rik	0	0	0	0	1e-05	0	0	0	0	1e-05	0	0	0	0	1	5	0.54	0.75
4933434E20Rik	2.3e-05	5.5e-05	2.3e-05	1.5e-05	3e-05	2.3e-05	4.5e-05	1.5e-05	1.5e-05	1.6e-05	1	4	4	1	4	2.8	0.96	0.97
4933437G19Rik	0	9.6e-06	0	0	0	0	9.6e-06	0	0	0	0	1	0	0	0	2	0.5	0.75
4933439K11Rik	3.4e-05	0	0	0	0	2.5e-05	0	0	0	0	2	0	0	0	0	1	0.0014	0.018
5031425E22Rik	0	0	4.2e-06	4.5e-05	1.2e-05	0	0	4.2e-06	4.5e-05	1.2e-05	0	0	1	1	1	4.1	0.55	0.76
5031439G07Rik	1.6e-05	0	2.9e-06	0	0	1.6e-05	0	2.9e-06	0	0	1	0	1	0	0	1.3	0.35	0.67
5330417C22Rik	0.0003	0.0002	0.00016	9.2e-05	8.6e-05	8.5e-05	5.4e-05	4.8e-05	3e-05	4.8e-05	12	20	18	8	8	2.4	0.0069	0.066
5430403G16Rik	0	0	0	0	3.2e-06	0	0	0	0	3.2e-06	0	0	0	0	1	5	0.54	NaN
5430405H02Rik	0	1.1e-05	5.4e-06	0	0	0	1.1e-05	5.4e-06	0	0	0	1	1	0	0	2.3	0.79	0.87
5430416N02Rik	2.4e-05	0	8.1e-06	0	0	2.4e-05	0	8.1e-06	0	0	1	0	1	0	0	1.5	0.36	0.67
5730419F03Rik	0	0	6.8e-06	0	0	0	0	6.8e-06	0	0	0	0	1	0	0	3	0.74	0.84
5730455P16Rik	0	1.2e-05	0	0	0	0	1.2e-05	0	0	0	0	1	0	0	0	2	0.5	0.75
5730508B09Rik	0	1.5e-05	0	4.6e-05	0	0	1.1e-05	0	4.6e-05	0	0	2	0	1	0	3.5	0.17	0.47
5730559C18Rik	4e-05	5.4e-05	5.4e-05	3.5e-05	8.3e-05	2.7e-05	1.9e-05	1.6e-05	2e-05	2.7e-05	3	8	12	3	11	3.3	0.92	0.94
5830416I19Rik	0	0	2.4e-06	0	3.8e-06	0	0	2.4e-06	0	3.8e-06	0	0	1	0	1	4.2	0.81	NaN
5830417I10Rik	0	9.9e-06	3.1e-06	0	8.9e-06	0	7.7e-06	3.1e-06	0	8.9e-06	0	2	1	0	1	3.4	0.71	0.84
5830444B04Rik	1.4e-05	1.8e-05	0	0	0	1.4e-05	1.8e-05	0	0	0	1	1	0	0	0	1.6	0.28	0.6
6030443J06Rik	0	6e-06	9.4e-06	4.6e-05	9.1e-06	0	6e-06	7.8e-06	4.6e-05	9.1e-06	0	1	2	1	1	3.8	0.86	0.91
6030458C11Rik	1.6e-05	0	7.6e-06	0	0	1.6e-05	0	7.6e-06	0	0	1	0	1	0	0	1.7	0.36	0.67
6330416G13Rik	2.5e-05	2.4e-05	3.9e-06	0	3.8e-06	2.5e-05	1.8e-05	2.8e-06	0	3.8e-06	1	2	2	0	1	1.8	0.87	0.91
6330418K02Rik	2.1e-05	0	0	0	0	2.1e-05	0	0	0	0	1	0	0	0	0	1	0.066	0.26
6430590A07Rik	0	2.3e-05	0	8.8e-06	5.2e-06	0	2.3e-05	0	8.8e-06	5.2e-06	0	1	0	1	1	2.9	0.49	0.75
6430710C18Rik	0	0	6.8e-06	0	0	0	0	6.8e-06	0	0	0	0	1	0	0	3	0.74	0.84
6720427I07Rik	0	0	0	0	2e-05	0	0	0	0	1.6e-05	0	0	0	0	2	5	0.18	0.49
6820431F20Rik	0	0	3.9e-05	0	3.3e-05	0	0	1.8e-05	0	2.1e-05	0	0	6	0	3	3.9	0.12	0.4
8030462N17Rik	0	0	2.8e-06	0	0	0	0	2.8e-06	0	0	0	0	1	0	0	3	0.74	NaN
9030407P20Rik	0	3.6e-06	0	0	0	0	3.6e-06	0	0	0	0	1	0	0	0	2	0.5	NaN
9030617O03Rik	0	0	4.1e-05	0	0	0	0	2.5e-05	0	0	0	0	3	0	0	3	0.2	0.51
9030619P08Rik	0	1.7e-05	2e-06	0	0	0	1.1e-05	2e-06	0	0	0	3	1	0	0	2.1	0.15	0.45
9030622O22Rik	0	0	0	3e-05	0	0	0	0	2.3e-05	0	0	0	0	2	0	4	0.00057	0.009
9030624J02Rik	0	8.5e-06	1.9e-05	0	3.1e-06	0	6e-06	1e-05	0	3.1e-06	0	2	4	0	1	2.9	0.55	0.76
9130008F23Rik	2e-05	0	0	0	0	2e-05	0	0	0	0	1	0	0	0	0	1	0.066	0.26
9130019O22Rik	2e-05	1.6e-05	2.6e-06	1.5e-05	0	2e-05	1.2e-05	2.6e-06	1.5e-05	0	1	2	1	1	0	2.2	0.51	0.75
9130023H24Rik	0	0	0	0	3.1e-05	0	0	0	0	3.1e-05	0	0	0	0	1	5	0.54	0.75
9130024F11Rik	0	7e-06	0	0	0	0	7e-06	0	0	0	0	1	0	0	0	2	0.5	0.75
9130204K15Rik	0	5.1e-06	0	0	0	0	5.1e-06	0	0	0	0	1	0	0	0	2	0.5	0.75
9130208D14Rik	0.0001	0	2.4e-06	0	0	8.2e-05	0	2.4e-06	0	0	2	0	1	0	0	1	0.024	0.17
9130221H12Rik	0	0	0	0	3.2e-06	0	0	0	0	3.2e-06	0	0	0	0	1	5	0.54	NaN
9130230L23Rik	1.7e-05	9.6e-06	0	3e-05	3.3e-06	1.2e-05	7.1e-06	0	2.4e-05	3.3e-06	2	2	0	2	1	2.9	0.091	0.32
9130401M01Rik	1.2e-05	0	0	0	0	1.2e-05	0	0	0	0	1	0	0	0	0	1	0.066	0.26
9130409J20Rik	0	4.3e-06	2.3e-05	1e-05	1.8e-05	0	4.3e-06	1.6e-05	1e-05	9.7e-06	0	1	3	1	4	3.8	0.55	0.76
9230111E07Rik	0	5.1e-06	0	0	0	0	5.1e-06	0	0	0	0	1	0	0	0	2	0.5	0.75
9230112E08Rik	0	5.4e-06	0	3.1e-05	3.3e-06	0	5.4e-06	0	3.1e-05	3.3e-06	0	1	0	1	1	3.8	0.48	0.75
9330020H09Rik	0	7e-06	0	0	0	0	7e-06	0	0	0	0	1	0	0	0	2	0.5	0.75
9330111N05Rik	1.9e-05	3.9e-05	4.5e-05	9.3e-05	0.00011	1.3e-05	1.6e-05	1.7e-05	4.2e-05	3.7e-05	2	6	9	5	13	3.8	0.19	0.5
9330162012Rik	0	1.6e-05	0	0	0	0	1.6e-05	0	0	0	0	1	0	0	0	2	0.5	0.75
9330182L06Rik	3.7e-05	2.1e-05	0	0	0	3.7e-05	1.5e-05	0	0	0	1	2	0	0	0	1.4	0.19	0.5
9430016H08Rik	1.8e-05	0	3.1e-05	0	0	1.3e-05	0	2.7e-05	0	0	2	0	3	0	0	2.3	0.079	0.29
9430038I01Rik	1.2e-05	4e-06	0	0	0	1.2e-05	4e-06	0	0	0	1	1	0	0	0	1.2	0.28	0.6
9430091E24Rik	0	0	4.2e-06	0	0	0	0	4.2e-06	0	0	0	0	1	0	0	3	0.74	NaN
9530036O11Rik	0	0	9.3e-06	0	2.4e-06	0	0	9.3e-06	0	2.4e-06	0	0	1	0	1	3.4	0.82	0.88
9530053A07Rik	0.0047	0.011	0.019	0.02	0.023	0.0007	0.0013	0.0014	0.0025	0.0014	31	72	104	29	76	3.6	1e-16	6.4e-14
9530068E07Rik	5e-05	0	2.7e-05	1.8e-05	1.6e-05	3.3e-05	0	1.9e-05	1.8e-05	9.9e-06	3	0	3	1	3	2.5	0.17	0.47
9530080O11Rik	1.2e-05	0	0	0	0	1.2e-05	0	0	0	0	1	0	0	0	0	1	0.066	0.26
9930012K11Rik	0	0	1.7e-06	1.8e-05	0	0	0	1.7e-06	1.8e-05	0	0	0	1	1	0	3.9	0.29	0.61
9930014A18Rik	0	5.8e-06	0	0	0	0	5.8e-06	0	0	0	0	1	0	0	0	2	0.5	0.75
9930021J03Rik	2.4e-05	2.3e-05	4.7e-05	1.6e-05	1.7e-05	1.7e-05	1.2e-05	2.6e-05	1.6e-05	1.2e-05	2	4	4	1	2	2.8	0.89	0.92
A130010J15Rik	2.1e-05	6.2e-05	1.9e-05	1.3e-05	0	1.5e-05	3.1e-05	9.5e-06	1.3e-05	0	2	5	5	1	0	2.2	0.26	0.59
A1cf	1.6e-05	2.2e-05	3.7e-05	3.4e-05	3.5e-06	1.6e-05	1.1e-05	2e-05	1.9e-05	3.5e-06	1	4	5	3	1	2.9	0.36	0.68
A230046K03Rik	2e-05	8.4e-06	1.5e-06	0	0	1.6e-05	6e-06	1.5e-06	0	0	2	2	1	0	0	1.4	0.13	0.42
A230050P20Rik	0	0	0	4.5e-05	0	0	0	0	4.5e-05	0	0	0	0	1	0	4	0.043	0.23
A330023F24Rik	0	0	4.4e-06	0	5.7e-06	0	0	4.4e-06	0	5.7e-06	0	0	1	0	1	4.1	0.82	0.88
A330069E16Rik	0	0	4.1e-06	6.4e-05	0	0	0	4.1e-06	6.4e-05	0	0	0	1	1	0	3.9	0.29	0.61
A430005L14Rik	1.1e-05	1.1e-05	0	0	0	1.1e-05	1.1e-05	0	0	0	1	1	0	0	0	1.5	0.28	0.6
A430010J10Rik	0	0	0	2.4e-05	0	0	0	0	2.4e-05	0	0	0	0	1	0	4	0.043	0.23
A430033K04Rik	0	0	1.1e-05	0	0	0	0	8.5e-06	0	0	0	0	2	0	0	3	0.41	0.71
A430057M04Rik	0	0	4e-06	0	0	0	0	4e-06	0	0	0	0	1	0	0	3	0.74	NaN
A430078I02Rik	0	0	5.3e-06	0	0	0	0	3.7e-06	0	0	0	0	2	0	0	3	0.41	0.71
A430105I19Rik	0	0	3.8e-06	0	0	0	0	3.8e-06	0	0	0	0	1	0	0	3	0.74	NaN
A4gnt	1.1e-05	0	0	0	0	1.1e-05	0	0	0	0	1	0	0	0	0	1	0.066	0.26
A530017D24Rik	8.1e-06	3.6e-06	0	0	0	8.1e-06	3.6e-06	0	0	0	1	1	0	0	0	1.3	0.28	0.6
A530072M11Rik	0	0	0	1.4e-05	0	0	0	0	1.4e-05	0	0	0	0	1	0	4	0.043	0.23
A630035G10Rik	0	2.7e-06	0	0	0	0	2.7e-06	0	0	0	0	1	0	0	0	2	0.5	NaN
A630072M18Rik	0	0	0	0	3.4e-06	0	0	0	0	3.4e-06	0	0	0	0	1	5	0.54	NaN
A730020E08Rik	9.9e-06	0	0	0	0	9.9e-06	0	0	0	0	1	0	0	0	0	1	0.066	0.26
A830008E24Rik	1.2e-05	0	0	0	0	1.2e-05	0	0	0	0	1	0	0	0	0	1	0.066	0.26
A830080D01Rik	0	8.8e-06	0	2.4e-05	0	0	8.8e-06	0	2.4e-05	0	0	1	0	1	0	3.5	0.23	0.56
A930001C03Rik	0	0	0	0	7e-06	0	0	0	0	7e-06	0	0	0	0	1	5	0.54	0.75
A930006K02Rik	4.9e-06	0	0	0	0	4.9e-06	0	0	0	0	1	0	0	0	0	1	0.066	NaN
A930015D03Rik	0	0	1.3e-05	0	0	0	0	9.9e-06	0	0	0	0	2	0	0	3	0.41	0.71
A930024N18Rik	0	0	3.4e-06	0	0	0	0	3.4e-06	0	0	0	0	1	0	0	3	0.74	NaN
A930041C12Rik	0	0	0	6.4e-05	0	0	0	0	6.4e-05	0	0	0	0	1	0	4	0.043	0.23
AA415398	0	0	4.1e-06	0	0	0	0	4.1e-06	0	0	0	0	1	0	0	3	0.74	NaN
AA467197	0.00016	0.00033	0.00023	0.00032	0.00023	8.2e-05	6.3e-05	4.1e-05	8.9e-05	5.4e-05	5	31	38	12	26	3.1	0.097	0.34
AA986860	8.5e-06	3.7e-06	1.1e-05	3.9e-05	8.8e-05	8.5e-06	3.7e-06	6.4e-06	2.8e-05	3.5e-05	1	1	3	2	10	4.3	0.01	0.09
Aaas	3.7e-05	0	0	3e-05	0	2.6e-05	0	0	3e-05	0	2	0	0	1	0	2.4	0.0082	0.076
Aacs	4.7e-05	6.2e-05	3.9e-05	1e-05	0	3.8e-05	2.8e-05	1.6e-05	1e-05	0	2	8	8	1	0	2.1	0.063	0.26
Aadac	1e-05	1.3e-05	0	1.5e-05	2e-05	1e-05	9.1e-06	0	1.5e-05	1.3e-05	1	2	0	1	3	3.4	0.43	0.72
Aaed1	3.3e-05	0	0	0	0	3.3e-05	0	0	0	0	1	0	0	0	0	1	0.066	0.26
Aagab	2.8e-05	5.1e-06	2.2e-05	0	8.4e-06	2.2e-05	5.1e-06	1.4e-05	0	6e-06	2	1	4	0	2	2.3	0.55	0.76
Aak1	0	9e-06	1.6e-05	1.4e-05	0	0	6.3e-06	1.3e-05	1.4e-05	0	0	2	2	1	0	3.1	0.55	0.76
Aamdc	0	8.3e-06	6.8e-06	4.6e-05	2.2e-05	0	6e-06	4.1e-06	2.9e-05	1.5e-05	0	2	3	3	2	4	0.2	0.51
Aamp	5.1e-05	3e-05	8.4e-06	3.2e-05	5.6e-05	3.4e-05	1.6e-05	4.9e-06	1.8e-05	2.2e-05	4	5	3	3	8	3.1	0.2	0.52
Aar2	2.2e-05	0	1.4e-05	0	3.7e-06	1.5e-05	0	1e-05	0	3.7e-06	2	0	2	0	1	2.1	0.19	0.5
Aars	4.4e-05	6.6e-05	8.6e-05	5.7e-05	8.1e-05	2.6e-05	2.2e-05	2.7e-05	3.2e-05	2.4e-05	3	10	15	3	12	3.2	0.91	0.94
Aars2	0	0	2.1e-06	0	0	0	0	2.1e-06	0	0	0	0	1	0	0	3	0.74	NaN
Aasdhppt	3.5e-05	2.2e-05	0	0	3.7e-06	2.5e-05	1.6e-05	0	0	3.7e-06	2	3	0	0	1	1.6	0.093	0.33
Aatf	8.5e-06	1.2e-05	0	0	0	8.5e-06	8.6e-06	0	0	0	1	2	0	0	0	1.6	0.19	0.5
Abat	0	4e-06	2.8e-06	0	4.6e-06	0	4e-06	2.8e-06	0	4.6e-06	0	1	1	0	1	3.4	0.93	NaN
Abca14	0	0	4.4e-06	0	0	0	0	3.1e-06	0	0	0	0	2	0	0	3	0.41	NaN
Abca2	0	5.4e-06	0	0	0	0	5.4e-06	0	0	0	0	1	0	0	0	2	0.5	0.75
Abca3	1.1e-05	0	1.6e-05	0	2e-05	1.1e-05	0	1.6e-05	0	1.4e-05	1	0	1	0	3	3.4	0.29	0.6
Abca7	0	1.9e-05	2.5e-05	4e-05	0	0	9.1e-06	1.6e-05	2.5e-05	0	0	5	3	3	0	3.2	0.034	0.21
Abcb10	1.6e-05	7.8e-06	6.6e-06	1.8e-05	2.2e-05	1.6e-05	7.8e-06	4.6e-06	1.8e-05	1.4e-05	1	1	2	1	3	3.3	0.86	0.91
Abcb1a	9.7e-05	8.1e-05	8.6e-05	0.00025	7.8e-05	6e-05	2.8e-05	2.6e-05	0.00011	2.9e-05	4	10	17	6	13	3.2	0.86	0.91
Abcb1b	9.5e-06	0	0	0	0	9.5e-06	0	0	0	0	1	0	0	0	0	1	0.066	0.26
Abcb6	7.1e-06	1.3e-05	0	2.3e-05	0	7.1e-06	1.3e-05	0	2.3e-05	0	1	1	0	1	0	2.9	0.25	0.58
Abcb7	0.00015	6.7e-05	5e-05	4.1e-05	1.6e-05	3.7e-05	2.4e-05	2e-05	2.9e-05	1e-05	12	10	11	2	3	2.1	4.4e-05	0.00093
Abcb8	2e-05	1.2e-05	0	0	1.1e-05	2e-05	6.7e-06	0	0	8.2e-06	1	3	0	0	2	2.3	0.29	0.61
Abcb9	2.3e-05	0	8e-06	0	0	2.3e-05	0	5.7e-06	0	0	1	0	2	0	0	1.5	0.37	0.68
Abcc1	1.8e-05	0	0	0	0	1.8e-05	0	0	0	0	1	0	0	0	0	1	0.066	0.26
Abcc10	0	3.6e-06	0	0	1e-05	0	3.6e-06	0	0	1e-05	0	1	0	0	1	4.2	0.69	0.83
Abcc2	0	2.5e-05	1.3e-05	0	1.7e-05	0	1.2e-05	1.1e-05	0	1.2e-05	0	5	2	0	3	3.2	0.2	0.52
Abcc3	0	5.3e-06	5.9e-05	1.5e-05	5.4e-05	0	3.9e-06	2e-05	1.5e-05	2e-05	0	2	14	1	8	3.9	0.025	0.17
Abcc5	0	0	0	1.8e-05	4.6e-06	0	0	0	1.8e-05	4.6e-06	0	0	0	1	1	4.2	0.24	0.56
Abcc6	0	0	0	1e-05	0	0	0	0	1e-05	0	0	0	0	1	0	4	0.043	0.23
Abcd1	0	0	3e-05	4.7e-05	2.5e-05	0	0	2.1e-05	2.6e-05	1.8e-05	0	0	4	3	2	3.9	0.059	0.26
Abcd3	1e-05	8.4e-05	6.3e-05	5.8e-05	2.3e-05	1e-05	2.5e-05	2.5e-05	3.1e-05	1.2e-05	1	12	11	4	5	3	0.16	0.46
Abcd4	0	7.3e-06	1.5e-06	0	1.2e-05	0	7.3e-06	1.5e-06	0	8.8e-06	0	1	1	0	2	3.8	0.73	0.84
Abce1	1.8e-05	2.9e-05	1.6e-05	0	0	1.8e-05	1.4e-05	8.9e-06	0	0	1	5	4	0	0	2	0.15	0.44
Abcf1	1.3e-05	4e-05	7.6e-06	4.2e-05	5.7e-05	9.3e-06	2e-05	4.3e-06	3.2e-05	2.4e-05	2	5	4	2	7	3.6	0.65	0.81
Abcf2	0	0	1.4e-05	3.1e-05	3.8e-06	0	0	1.4e-05	2.3e-05	3.8e-06	0	0	1	2	1	3.8	0.069	0.27
Abcf3	2.3e-05	3.7e-06	0	0	0	1.6e-05	3.7e-06	0	0	0	2	1	0	0	0	1.1	0.02	0.15
Abcg1	0	0	4.7e-06	0	3.7e-05	0	0	4.7e-06	0	2.5e-05	0	0	1	0	4	4.8	0.063	0.26
Abcg2	4.3e-05	5.3e-05	7.1e-05	2.5e-05	5e-05	3.4e-05	2.1e-05	2.2e-05	1.8e-05	2.4e-05	2	10	14	2	7	2.9	0.67	0.82
Abcg3	0	0	0	0	3.8e-06	0	0	0	0	3.8e-06	0	0	0	0	1	5	0.54	NaN
Abcg5	5.1e-05	1.9e-05	7.8e-05	6.7e-05	5.1e-05	3.6e-05	1.1e-05	2.5e-05	3.3e-05	1.8e-05	3	4	12	4	9	3.2	0.61	0.79
Abcg8	1.5e-05	3.5e-05	5.6e-05	1.2e-05	2.3e-05	1.1e-05	2.4e-05	3e-05	1.2e-05	1.5e-05	2	3	5	1	3	2.9	0.99	0.99
Abhd10	1.6e-05	0	0	0	0	1.6e-05	0	0	0	0	1	0	0	0	0	1	0.066	0.26
Abhd11	0	1.5e-05	5.1e-05	2.5e-05	3.3e-05	0	1.2e-05	2.5e-05	2.5e-05	1.7e-05	0	2	5	1	5	3.6	0.57	0.77
Abhd11os	6.2e-05	0.0001	7.7e-05	9.4e-05	7.6e-05	2.7e-05	3.4e-05	3e-05	8.4e-05	2.8e-05	5	12	8	2	9	3	0.41	0.71
Abhd12	0	3.5e-05	0.00011	3.4e-05	0.00017	0	1.5e-05	3.9e-05	2.4e-05	4.7e-05	0	6	14	2	16	4	0.015	0.12
Abhd13	0	4.1e-06	2.4e-05	1.7e-05	3.2e-06	0	4.1e-06	1.8e-05	1.2e-05	3.2e-06	0	1	4	2	1	3.4	0.34	0.66
Abhd14a	7.1e-06	6e-06	0	0	0	7.1e-06	6e-06	0	0	0	1	1	0	0	0	1.5	0.28	0.6
Abhd14b	0	1.1e-05	1.6e-05	1.4e-05	1.5e-05	0	8e-06	8.8e-06	1.4e-05	1.5e-05	0	2	4	1	1	3.6	0.73	0.84
Abhd16a	0	1.7e-05	1.5e-05	3.5e-05	1.6e-05	0	1.2e-05	1e-05	3.5e-05	9.7e-06	0	2	3	1	3	3.6	0.86	0.91
Abhd17a	0.00015	4.4e-05	6.1e-05	1.1e-05	2e-05	7.1e-05	1.8e-05	1.9e-05	1.1e-05	1.3e-05	6	7	12	1	3	2	0.086	0.31
Abhd17b	3.5e-05	8.8e-05	3.1e-05	2.9e-05	4e-05	2.5e-05	3.3e-05	2e-05	2.2e-05	2.4e-05	2	9	4	2	4	2.8	0.23	0.56
Abhd17c	0.00016	0.00014	0.00018	0.00023	0.00025	8e-05	4.1e-05	4.9e-05	0.00013	5.5e-05	6	17	25	5	27	3.3	0.22	0.55
Abhd18	1.4e-05	0	9.6e-06	0	6.4e-06	1.4e-05	0	8.2e-06	0	6.4e-06	1	0	2	0	1	2.5	0.65	0.81
Abhd2	4.9e-05	3.5e-05	8.2e-05	0.00014	0.00014	2.7e-05	1.5e-05	3.1e-05	0.00011	3.6e-05	4	6	13	3	19	3.6	0.046	0.24
Abhd3	0	2.3e-05	0	0	2e-05	0	1.4e-05	0	0	1.3e-05	0	3	0	0	3	3.4	0.14	0.44
Abhd4	9.5e-06	2.7e-05	1.2e-05	3.3e-05	1.6e-05	9.5e-06	1.2e-05	6.8e-06	3.3e-05	1.6e-05	1	5	4	1	1	3.2	0.53	0.75
Abhd5	0	1.1e-05	0	7.9e-06	3.3e-06	0	7.5e-06	0	7.9e-06	3.3e-06	0	2	0	1	1	3.2	0.39	0.7
Abhd6	0	0	7.7e-06	0	5.2e-06	0	0	6.4e-06	0	5.2e-06	0	0	2	0	1	3.8	0.67	0.82
Abi1	5e-05	7.9e-05	8.6e-05	9.5e-05	0.00015	2.9e-05	2.7e-05	2.2e-05	4.1e-05	3.9e-05	3	11	18	7	19	3.5	0.28	0.6
Abi3	0	3.3e-06	2.6e-06	0	1.6e-05	0	3.3e-06	2.6e-06	0	1.6e-05	0	1	1	0	1	4.3	0.93	0.95
Abl1	0	3.4e-05	4.8e-06	6e-05	4.5e-05	0	1.8e-05	3.6e-06	4.7e-05	2.7e-05	0	4	2	3	3	3.8	0.18	0.49
Abl2	0	0	2.8e-06	0	0	0	0	2.8e-06	0	0	0	0	1	0	0	3	0.74	NaN
Ablim1	9.8e-06	8.5e-05	3.8e-05	7.3e-05	0.00011	9.8e-06	4.1e-05	1.5e-05	5.1e-05	4.8e-05	1	7	8	2	10	3.6	0.49	0.75
Abr	4e-05	3.1e-05	2e-05	3e-05	3.3e-06	2.2e-05	1.5e-05	8.9e-06	2.1e-05	3.3e-06	4	5	6	2	1	2.4	0.22	0.55
Abracl	4.6e-05	9.3e-05	2.1e-05	1.1e-05	1.9e-05	2.5e-05	3.6e-05	9e-06	1.1e-05	8.5e-06	4	10	6	1	5	2.3	0.18	0.49
Abtb1	0	0	1.1e-05	0	3.7e-06	0	0	8.5e-06	0	3.7e-06	0	0	3	0	1	3.5	0.44	0.73
AC1225461	1.6e-05	3.3e-06	0	8.5e-05	5.9e-06	1.6e-05	3.3e-06	0	5.4e-05	5.9e-06	1	1	0	3	1	3.6	0.0084	0.078
AC1578221	0.00012	0.00012	6.9e-05	0.00011	0.00011	4.5e-05	3.8e-05	2.3e-05	5.8e-05	4e-05	7	13	12	4	11	3	0.6	0.79
Acaa1a	1.5e-05	4.1e-05	4.2e-05	1e-05	1.1e-05	1.5e-05	1.4e-05	1.7e-05	1e-05	8.8e-06	1	9	9	1	2	2.7	0.13	0.41
Acaa1b	2e-05	1.8e-05	1.3e-05	0	3.1e-06	2e-05	9.1e-06	6e-06	0	3.1e-06	1	4	5	0	1	2.1	0.47	0.75
Acaa2	3.5e-05	4.2e-05	9.6e-05	3.1e-05	3.3e-05	2.5e-05	1.4e-05	4.5e-05	2.4e-05	1.6e-05	2	9	10	2	5	2.9	0.77	0.86
Acaca	0	0	5.3e-06	2.3e-05	0	0	0	4.1e-06	2.3e-05	0	0	0	2	1	0	3.8	0.33	0.65
Acad12	0	0	7.6e-06	0	0	0	0	7.6e-06	0	0	0	0	1	0	0	3	0.74	0.84
Acad8	0	1.7e-05	3.3e-06	0	0	0	9.9e-06	3.3e-06	0	0	0	3	1	0	0	2.2	0.16	0.45
Acad9	0	1.4e-05	4.7e-06	0	0	0	1.1e-05	3.3e-06	0	0	0	2	2	0	0	2.3	0.5	0.75
Acadl	0.00012	2.9e-05	2.8e-05	0	1.1e-05	4.2e-05	1.3e-05	1.2e-05	0	7.2e-06	8	5	6	0	3	1.7	0.00052	0.0083
Acadm	6.3e-05	4.5e-05	1.4e-05	1.1e-05	0	2.6e-05	2.1e-05	9.1e-06	1.1e-05	0	6	6	3	1	0	1.8	0.00086	0.013
Acads	1.3e-05	1.6e-05	0	0	0	9.3e-06	1.3e-05	0	0	0	2	2	0	0	0	1.5	0.037	0.22
Acadsb	2.2e-05	0	4.7e-06	0	5.7e-06	1.6e-05	0	3.3e-06	0	5.7e-06	2	0	2	0	1	2	0.19	0.5
Acadvl	1.4e-05	7.5e-06	3.2e-05	1.4e-05	5.9e-06	9.9e-06	5.4e-06	1.7e-05	1.4e-05	5.9e-06	2	2	5	1	1	2.9	0.67	0.82
Acap2	5.9e-05	1.3e-05	2.8e-05	3.6e-05	3.7e-05	3e-05	9.2e-06	1e-05	2.7e-05	1.9e-05	4	3	8	2	4	2.9	0.58	0.78
Acap3	0	3e-06	0	0	0	0	3e-06	0	0	0	0	1	0	0	0	2	0.5	NaN
Acat1	2e-05	1.7e-05	1.4e-05	3.6e-05	2.3e-06	1.2e-05	1e-05	1e-05	3.6e-05	2.3e-06	3	3	3	1	1	2.8	0.35	0.67
Acat2	0	1.8e-05	1.3e-05	1e-05	0	0	1.3e-05	1.3e-05	1e-05	0	0	2	1	1	0	2.8	0.43	0.72
Acat3	0	0	2e-06	0	0	0	0	2e-06	0	0	0	0	1	0	0	3	0.74	NaN
Acbd3	2.1e-05	0.0001	1.2e-05	6.6e-05	2.4e-05	1.5e-05	4.4e-05	7.4e-06	4.8e-05	1.1e-05	2	8	3	3	5	2.9	0.24	0.56
Acbd4	0	1.5e-05	3.3e-06	0	1.6e-05	0	8.9e-06	3.3e-06	0	1.6e-05	0	3	1	0	1	3.5	0.37	0.68
Acbd5	6.4e-05	2e-05	6.8e-05	5.7e-06	5.5e-06	3.7e-05	8.7e-06	2.8e-05	5.7e-06	4e-06	4	5	10	1	2	2.2	0.22	0.55
Acbd6	4.8e-06	1.8e-05	1.5e-06	0	0	4.8e-06	1.2e-05	1.5e-06	0	0	1	3	1	0	0	1.9	0.24	0.56
Accs	4.8e-06	0	0	0	0	4.8e-06	0	0	0	0	1	0	0	0	0	1	0.066	NaN
Acd	0	0	7.6e-06	0	0	0	0	7.6e-06	0	0	0	0	1	0	0	3	0.74	0.84
Ace	3.5e-05	2.5e-05	1.8e-05	2.1e-05	5.7e-05	2.3e-05	1.3e-05	8.9e-06	2.1e-05	2.1e-05	3	5	6	1	8	3.2	0.63	0.81
Ace2	0.00013	5.3e-05	6.5e-05	2.4e-05	6.6e-05	8.2e-05	2.2e-05	1.9e-05	1.7e-05	2.9e-05	3	7	13	2	8	2.6	0.92	0.95
Acer1	8e-05	1.3e-05	0	0	0	8e-05	8.9e-06	0	0	0	1	2	0	0	0	1.1	0.19	0.5
Acer2	4e-05	5e-06	2.8e-05	0	0	2.3e-05	5e-06	2.8e-05	0	0	3	1	1	0	0	1.8	0.0066	0.064
Acer3	0	2.2e-05	1.8e-05	0	1.2e-05	0	1e-05	9.2e-06	0	1.2e-05	0	5	4	0	1	3	0.19	0.5
Ache	0	0	0	0	7.6e-06	0	0	0	0	7.6e-06	0	0	0	0	1	5	0.54	0.75
Acin1	5.7e-05	6.7e-06	3.8e-05	7.7e-05	3.2e-05	3e-05	6.7e-06	1.8e-05	4.3e-05	2e-05	4	1	6	3	3	3.1	0.14	0.43
Acly	7.8e-05	5.6e-05	4.4e-05	7e-05	3.1e-05	3.8e-05	2.7e-05	1.9e-05	4.3e-05	1.6e-05	4	6	7	3	5	2.7	0.8	0.88
Aco1	9.5e-06	2e-05	4.7e-06	0	1.9e-05	9.5e-06	1.7e-05	3.3e-06	0	1.3e-05	1	2	2	0	3	3	0.81	0.88
Aco2	8.3e-05	6.4e-05	3.5e-05	3e-05	4.5e-05	4.3e-05	2.8e-05	1.4e-05	1.9e-05	1.9e-05	5	8	9	3	8	2.6	0.82	0.88
Acot10	0	0	0	2.1e-05	3.8e-06	0	0	0	2.1e-05	3.8e-06	0	0	0	1	1	4.2	0.24	0.56
Acot11	0	7.4e-06	8.1e-06	7.6e-06	1.3e-05	0	5.7e-06	6.5e-06	7.6e-06	9.3e-06	0	2	2	1	2	3.7	0.89	0.92
Acot12	0	1.2e-05	1.1e-05	0	7e-06	0	8.4e-06	7.4e-06	0	7e-06	0	2	3	0	1	3.1	0.72	0.84
Acot13	3.1e-05	9.9e-05	8.2e-05	0.0001	5e-05	2.2e-05	3e-05	2.3e-05	5.5e-05	3.3e-05	2	13	16	4	3	3.1	0.073	0.28
Acot4	0	0	6.1e-06	2.3e-05	0	0	0	6.1e-06	1.6e-05	0	0	0	1	2	0	3.8	0.014	0.11
Acot7	4.5e-05	2.5e-05	3.7e-05	4.2e-05	6.1e-06	2.6e-05	1.2e-05	2.7e-05	2.9e-05	4.7e-06	3	5	4	2	2	2.6	0.5	0.75
Acot8	3.8e-05	3.7e-06	2.2e-05	2e-05	1.5e-05	2.4e-05	3.7e-06	1.2e-05	1.4e-05	1e-05	3	1	4	2	2	2.7	0.31	0.63
Acot9	0	3.4e-05	8e-06	5.1e-05	2.6e-05	0	2.1e-05	6.5e-06	3.6e-05	2.2e-05	0	3	2	2	2	3.6	0.48	0.75
Acox1	3.1e-05	5e-05	0.00012	8.1e-05	6.2e-05	1.7e-05	1.7e-05	3.1e-05	6.4e-05	2.3e-05	3	10	23	2	9	3.3	0.15	0.44
Acox2	0	3.3e-06	0	0	0	0	3.3e-06	0	0	0	0	1	0	0	0	2	0.5	NaN
Acox3	3.4e-05	0	3.8e-05	7.9e-06	3.2e-05	3.4e-05	0	2.8e-05	7.9e-06	2.4e-05	1	0	3	1	2	3	0.7	0.84
Acp1	4.5e-05	9.6e-06	2.7e-05	0	2.5e-05	2.5e-05	9.6e-06	1.9e-05	0	1.7e-05	4	1	5	0	3	2.5	0.086	0.31
Acp2	8.5e-06	9.9e-06	7.6e-06	0	7.5e-06	8.5e-06	9.9e-06	4.4e-06	0	7.5e-06	1	1	3	0	1	2.6	0.82	0.88
Acp5	2.8e-05	6.3e-05	2.2e-05	5.7e-06	8.7e-06	2e-05	4.5e-05	9.1e-06	5.7e-06	6.4e-06	2	5	7	1	2	2.2	0.71	0.84
Acp6	1e-05	2.8e-05	2.4e-05	1.6e-05	3.5e-06	1e-05	2.4e-05	2e-05	1.6e-05	3.5e-06	1	2	2	1	1	2.7	0.94	0.96
Acpp	1.6e-05	0	1.4e-05	0	1.9e-05	1.2e-05	0	1.1e-05	0	1.7e-05	2	0	2	0	2	3.1	0.26	0.59
Acrbp	0	0	2e-06	0	0	0	0	2e-06	0	0	0	0	1	0	0	3	0.74	NaN
Acsf2	0	5e-06	0	0	3.6e-05	0	5e-06	0	0	2.7e-05	0	1	0	0	2	4.6	0.41	0.71
Acsl1	2e-05	7.2e-06	4.7e-06	0	1.7e-05	2e-05	7.2e-06	3.3e-06	0	8.4e-06	1	1	2	0	4	2.7	0.46	0.75
Acsl3	1.2e-05	0	7e-05	0	4.8e-05	1.2e-05	0	3.1e-05	0	2e-05	1	0	10	0	7	3.6	0.027	0.18
Acsl4	0	0	8.2e-06	0	0	0	0	8.2e-06	0	0	0	0	1	0	0	3	0.74	0.84
Acsl5	0.00025	0.00014	7.7e-05	2.2e-05	9.5e-05	9.2e-05	3.4e-05	2.1e-05	1.7e-05	2.8e-05	12	19	18	2	12	2.3	0.011	0.096
Acss1	6.3e-05	8.3e-06	5.6e-06	2.9e-05	1.8e-05	2.8e-05	6e-06	3.3e-06	2.2e-05	1.1e-05	5	2	3	2	3	2.4	0.034	0.21
Acss2	2.9e-05	5.8e-06	2e-06	0	0	2.1e-05	5.8e-06	2e-06	0	0	2	1	1	0	0	1.3	0.1	0.34
Acta1	0	4e-06	5.6e-06	0	4.8e-06	0	4e-06	5.6e-06	0	4.8e-06	0	1	1	0	1	3.4	0.93	0.95
Acta2	0	1e-05	0	0	2.6e-06	0	7.2e-06	0	0	2.6e-06	0	2	0	0	1	2.6	0.37	0.69
Actb	0.0025	0.0032	0.0034	0.003	0.004	0.00046	0.0003	0.00025	0.0004	0.00036	23	57	90	23	62	3.2	0.2	0.52
Actg1	0.00051	0.00032	0.00045	0.00078	0.00067	0.00012	5.2e-05	6.6e-05	0.00018	0.00011	19	34	51	19	43	3.3	0.11	0.37
Actgps1	3.1e-05	4.1e-05	4.8e-05	1.5e-05	0.00011	1.7e-05	2e-05	1.4e-05	1.5e-05	4e-05	3	6	12	1	13	3.5	0.27	0.6
Actl6a	0	4.5e-06	1.5e-06	0	0	0	4.5e-06	1.5e-06	0	0	0	1	1	0	0	2.2	0.79	NaN
Actn1	7.3e-05	9.1e-05	0.00012	0.00013	3.1e-05	3.6e-05	3.4e-05	3.9e-05	6.7e-05	1.3e-05	4	10	16	5	6	2.9	0.56	0.77
Actn4	6.9e-05	0.00034	0.00051	0.00062	0.00056	4.5e-05	6e-05	7e-05	0.00014	8.1e-05	4	34	55	18	43	3.6	0.00012	0.0023
Actr10	3.9e-05	2.8e-05	4.5e-05	7.6e-06	1.8e-05	2.7e-05	1.3e-05	1.9e-05	7.6e-06	1.2e-05	2	6	6	1	3	2.6	0.81	0.88
Actr1a	1.8e-05	2e-05	1.2e-05	4.1e-05	8.4e-05	1.3e-05	1.1e-05	4.8e-06	2.3e-05	3e-05	2	3	6	3	11	3.9	0.13	0.41
Actr1b	4.1e-05	5.6e-05	3.7e-05	2.8e-05	2.2e-05	3.6e-05	2.2e-05	2.1e-05	2e-05	1.3e-05	2	8	7	2	4	2.6	0.7	0.83
Actr2	0.00012	0.00014	0.00016	0.00014	0.00012	4.8e-05	3.2e-05	3.9e-05	5.7e-05	2.9e-05	7	18	26	7	20	3	1	1
Actr3	0.00011	0.00019	0.00017	0.00018	0.00014	4.4e-05	3.8e-05	3.2e-05	6.4e-05	3.5e-05	7	26	31	8	21	3.1	0.65	0.81
Actr6	0	0	5e-06	0	0	0	0	5e-06	0	0	0	0	1	0	0	3	0.74	NaN
Actr8	5.7e-05	6.9e-06	0	7.6e-06	5.9e-06	2.8e-05	5e-06	0	7.6e-06	5.9e-06	4	2	0	1	1	1.7	0.0026	0.03
Acvr1	0	4e-06	0	7.6e-06	0	0	4e-06	0	7.6e-06	0	0	1	0	1	0	3.3	0.23	0.56
Acvr1b	0	1.6e-05	1.2e-05	0	1.3e-05	0	1.1e-05	1e-05	0	9e-06	0	2	2	0	2	3.2	0.79	0.87
Acvr2a	0	2.1e-05	2.8e-06	0	2e-05	0	1.2e-05	2.8e-06	0	1.5e-05	0	4	1	0	2	3.4	0.21	0.53
Acvr2b	0	0	7.7e-06	0	8e-06	0	0	7.7e-06	0	8e-06	0	0	1	0	1	4	0.82	0.88
Acy1	2.4e-05	2.1e-05	1.3e-05	6.1e-05	1e-05	1.5e-05	1.8e-05	1.1e-05	3.6e-05	1e-05	3	2	2	3	1	3.1	0.059	0.26
Acy3	0	1.9e-05	3.1e-05	1.4e-05	1.3e-05	0	1.3e-05	2.1e-05	1.4e-05	1e-05	0	2	3	1	2	3.3	0.91	0.94
Acyp1	3.4e-05	2e-05	0	0	0	2.5e-05	1.7e-05	0	0	0	2	2	0	0	0	1.4	0.036	0.22
Acyp2	0	0	1.3e-05	7.6e-06	0	0	0	1e-05	7.6e-06	0	0	0	2	1	0	3.4	0.33	0.65
Ada	7.3e-05	0.00011	0.00011	5.6e-05	0.00022	4.5e-05	2.6e-05	2.4e-05	3.5e-05	5.6e-05	3	18	23	3	19	3.4	0.2	0.51
Adad1	0	0	6.2e-06	0	0	0	0	6.2e-06	0	0	0	0	1	0	0	3	0.74	0.84
Adal	0	0	9.6e-06	0	3.7e-06	0	0	9.6e-06	0	3.7e-06	0	0	1	0	1	3.5	0.82	0.88
Adam10	5.1e-05	2e-05	4.5e-05	0	4.6e-05	2.5e-05	9.3e-06	1.8e-05	0	2e-05	4	5	10	0	7	2.8	0.41	0.71
Adam15	2.1e-05	0	0	0	1.5e-05	2.1e-05	0	0	0	1.5e-05	1	0	0	0	1	2.7	0.29	0.61
Adam17	2.4e-05	8.8e-06	1.4e-05	0	8.2e-06	2.4e-05	8.8e-06	8.2e-06	0	5.8e-06	1	1	3	0	2	2.3	0.87	0.91
Adam21	0	0	9.1e-06	0	0	0	0	9.1e-06	0	0	0	0	1	0	0	3	0.74	0.84
Adam9	2e-05	2.1e-05	2.5e-05	1.4e-05	3.7e-06	2e-05	9.5e-06	1.1e-05	1.4e-05	3.7e-06	1	5	7	1	1	2.5	0.44	0.73
Adamts17	0	0	6e-06	0	0	0	0	6e-06	0	0	0	0	1	0	0	3	0.74	0.84
Adamtsl1	0	0	0	2.1e-05	0	0	0	0	2.1e-05	0	0	0	0	1	0	4	0.043	0.23
Adamtsl2	0	0	5e-06	0	7.6e-06	0	0	5e-06	0	5.3e-06	0	0	1	0	2	4.2	0.48	0.75
Adamtsl5	0	0	0	0	1.7e-05	0	0	0	0	8.5e-06	0	0	0	0	4	5	0.013	0.11
Adap1	0	5e-05	1.9e-05	2.1e-05	7e-05	0	2.7e-05	1.4e-05	1.2e-05	3.1e-05	0	4	4	3	8	3.7	0.16	0.46
Adap2	0	0	1.6e-05	0	0	0	0	1.2e-05	0	0	0	0	2	0	0	3	0.41	0.71
Adar	2.7e-05	2.4e-05	3.4e-05	6e-05	3.4e-05	2.1e-05	1.2e-05	2.6e-05	3.7e-05	2.1e-05	2	4	4	3	5	3.3	0.73	0.84
Adat2	0	6e-06	0	0	0	0	6e-06	0	0	0	0	1	0	0	0	2	0.5	0.75
Adat3	0.0001	5.4e-05	3.3e-05	0	0	4.1e-05	2.8e-05	1.7e-05	0	0	6	6	7	0	0	1.6	0.0021	0.025
Adck1	0	6.3e-06	0	0	0	0	6.3e-06	0	0	0	0	1	0	0	0	2	0.5	0.75
Adck2	0	1.2e-05	1.5e-05	0	0	0	1.2e-05	9.3e-06	0	0	0	1	3	0	0	2.6	0.43	0.72
Adck4	0	0	4.5e-06	1.2e-05	0	0	0	4.5e-06	1.2e-05	0	0	0	1	1	0	3.7	0.3	0.61
Adck5	0	1.8e-05	1.5e-05	1.3e-05	4.6e-06	0	1.1e-05	1.1e-05	1.3e-05	4.6e-06	0	3	2	1	1	3.1	0.65	0.81
Adcy6	3e-05	2.9e-05	3.7e-05	0	1e-05	2.2e-05	1.4e-05	1.4e-05	0	6.4e-06	2	5	9	0	3	2.4	0.44	0.73
Adcy8	0	2.2e-05	6.8e-06	0	1.7e-05	0	2.2e-05	4.9e-06	0	1.3e-05	0	1	2	0	2	3.2	0.81	0.88
Adcy9	1.2e-05	2.1e-05	3.5e-06	1.2e-05	1.2e-05	1.2e-05	1.3e-05	2.5e-06	1.2e-05	8.7e-06	1	3	2	1	2	2.9	0.93	0.95
Add1	7.2e-05	3.9e-05	1.4e-05	7.9e-06	3.2e-05	3.8e-05	1.4e-05	9.8e-06	7.9e-06	1.8e-05	4	7	2	1	4	2.3	0.097	0.34
Add2	0	7e-06	0	1.4e-05	8.6e-06	0	7e-06	0	1.4e-05	8.6e-06	0	1	0	1	1	3.8	0.49	0.75
Add3	3.1e-05	0	8.2e-06	0	1.1e-05	3.1e-05	0	8.2e-06	0	6.6e-06	1	0	1	0	3	2.2	0.28	0.6
Adgra3	1.2e-05	4.3e-06	3.5e-06	2.1e-05	9.8e-06	1.2e-05	4.3e-06	3.5e-06	2.1e-05	7.1e-06	1	1	1	1	2	3.2	0.83	0.89
Adgrb3	0	0	2e-06	0	0	0	0	2e-06	0	0	0	0	1	0	0	3	0.74	NaN
Adgre5	4.8e-05	3.2e-05	2.1e-05	2.4e-05	5.1e-05	2.5e-05	1.4e-05	1.1e-05	2.4e-05	2.4e-05	4	5	4	1	7	3	0.39	0.7
Adgrg1	8.2e-05	4.1e-06	6.2e-06	1.6e-05	5.7e-06	6.4e-05	4.1e-06	6.2e-06	1.6e-05	5.7e-06	2	1	1	1	1	1.8	0.35	0.67
Adgrg7	1.7e-05	4e-05	5.4e-05	4.3e-05	5e-05	1.3e-05	2.2e-05	2.2e-05	3.1e-05	2.9e-05	2	5	9	2	5	3.3	0.98	0.99
Adh1	3.6e-06	3.3e-05	5.9e-05	5.8e-05	3e-05	3.6e-06	1.4e-05	2.5e-05	3.7e-05	1.7e-05	1	6	9	3	4	3.4	0.71	0.84
Adh5	4.7e-05	7.2e-06	9.2e-06	3e-05	3.5e-06	3.7e-05	7.2e-06	6.7e-06	3e-05	3.5e-06	2	1	2	1	1	2.3	0.53	0.75
Adh6a	7.7e-05	0.00014	0.00012	5e-05	6.9e-05	4.1e-05	4.6e-05	4.6e-05	2.8e-05	3.5e-05	5	13	13	3	7	2.8	0.54	0.75
Adi1	0	4.1e-06	2e-05	2.4e-05	0	0	4.1e-06	1.1e-05	2.4e-05	0	0	1	4	1	0	3.4	0.33	0.65
Adipor1	0.0001	0.00013	9.9e-05	0.00011	4.9e-05	3.9e-05	2.9e-05	2.5e-05	4.4e-05	1.8e-05	7	20	19	7	9	2.7	0.17	0.48
Adipor2	9.8e-05	0.00013	0.00021	0.00025	0.00023	4.8e-05	2.8e-05	4.2e-05	8.4e-05	4.8e-05	6	20	34	10	26	3.4	0.39	0.7
Adk	1.2e-05	0	1.9e-05	0	0	1.2e-05	0	1.4e-05	0	0	1	0	2	0	0	2.2	0.37	0.68
Ado	0	0	1.6e-05	0	0	0	0	1.6e-05	0	0	0	0	1	0	0	3	0.74	0.84
Adpgk	1.8e-05	0	0	0	0	1.8e-05	0	0	0	0	1	0	0	0	0	1	0.066	0.26
Adprh	0	9.5e-06	4.7e-06	1.4e-05	2.8e-05	0	6.6e-06	3.5e-06	1.4e-05	2.3e-05	0	2	2	1	2	4.1	0.89	0.92
Adprhl2	8.1e-06	0	0	0	0	8.1e-06	0	0	0	0	1	0	0	0	0	1	0.066	0.26
Adprm	0	0	1.2e-05	0	5.4e-06	0	0	7.4e-06	0	5.4e-06	0	0	3	0	1	3.6	0.44	0.73
Adra1b	2.4e-05	0	2.1e-06	0	0	2.4e-05	0	2.1e-06	0	0	1	0	1	0	0	1.2	0.35	0.67
Adra1d	0	0	4e-06	0	0	0	0	4e-06	0	0	0	0	1	0	0	3	0.74	NaN
Adra2a	4e-05	0	0	0	0	2.8e-05	0	0	0	0	2	0	0	0	0	1	0.0014	0.018
Adrbk1	2e-05	0.0001	0.00012	5.2e-05	0.00014	1.2e-05	3.7e-05	3.8e-05	3.4e-05	4.2e-05	3	10	17	3	13	3.4	0.7	0.83
Adrbk2	0	7.7e-06	4.7e-06	0	0	0	5.5e-06	3.5e-06	0	0	0	2	2	0	0	2.4	0.5	0.75
Adrm1	0	2.8e-05	1.3e-05	1.8e-05	9.7e-06	0	1.7e-05	9.5e-06	1.8e-05	7e-06	0	4	3	1	2	3.1	0.65	0.81
Adsl	0.00012	5.7e-05	2.1e-05	7.9e-06	7e-06	4e-05	2.5e-05	1.1e-05	7.9e-06	5.3e-06	9	7	4	1	2	1.7	3.2e-05	0.00069
Adss	4e-05	4.1e-05	4.6e-05	3.8e-05	2.8e-05	2e-05	1.7e-05	2e-05	2.7e-05	1.2e-05	4	6	8	2	6	2.9	0.94	0.96
Adtrp	0	9.1e-06	1.9e-05	1.6e-05	0	0	9.1e-06	1.1e-05	1.6e-05	0	0	1	4	1	0	3.2	0.34	0.66
Aebp1	0	1.7e-05	0	0	0	0	1.7e-05	0	0	0	0	1	0	0	0	2	0.5	0.75
Aebp2	8.1e-06	0	0	7.9e-06	1.2e-05	8.1e-06	0	0	7.9e-06	1.2e-05	1	0	0	1	1	3.5	0.26	0.59
Aes	0.00016	0.00023	0.0003	0.00014	0.00012	4.3e-05	5e-05	6e-05	5.4e-05	3.3e-05	11	25	40	7	16	2.8	0.11	0.38
Afap1l1	1.6e-05	0	0	0	0	1.6e-05	0	0	0	0	1	0	0	0	0	1	0.066	0.26
Aff1	0	1.6e-05	7.7e-06	7.5e-05	3e-05	0	1e-05	5.7e-06	4.4e-05	1.3e-05	0	3	2	3	7	3.9	0.065	0.26
Aff4	2.6e-05	4.9e-05	5.3e-05	0.00012	6.2e-05	1.5e-05	2.3e-05	2.3e-05	7.5e-05	2.9e-05	3	5	7	3	8	3.5	0.89	0.92
Afg3l2	9.6e-05	2.8e-05	4e-05	0	1.5e-05	4.5e-05	1.4e-05	1.7e-05	0	1.1e-05	5	5	9	0	3	1.9	0.11	0.37
Afp	1.1e-05	0	5.9e-06	0	0	1.1e-05	0	4.4e-06	0	0	1	0	2	0	0	1.7	0.37	0.68
Aftph	7.1e-06	3.2e-05	8.5e-05	2.3e-05	2.8e-05	7.1e-06	1.8e-05	3.3e-05	1.7e-05	1.4e-05	1	5	11	2	4	3.2	0.55	0.76
Aga	4.8e-06	6.8e-06	4.3e-06	1.5e-05	7.7e-06	4.8e-06	4.8e-06	3.1e-06	1.5e-05	7.7e-06	1	2	2	1	1	3.4	0.95	0.96
Agap1	5.8e-05	2e-05	3.1e-05	8.8e-06	1.4e-05	3.7e-05	1e-05	1.4e-05	8.8e-06	6.8e-06	3	4	7	1	4	2.2	0.86	0.91
Agap3	0	0	0	1.1e-05	0	0	0	0	1.1e-05	0	0	0	0	1	0	4	0.043	0.23
Agbl3	1.8e-05	6.8e-06	1.9e-06	0	3.2e-06	1.8e-05	6.8e-06	1.9e-06	0	3.2e-06	1	1	1	0	1	1.8	0.85	0.9
Agbl4	0	0	7.2e-06	0	0	0	0	5.2e-06	0	0	0	0	2	0	0	3	0.41	0.71
Agbl5	1.6e-05	0	2e-06	4.5e-05	0	1.6e-05	0	2e-06	4.5e-05	0	1	0	1	1	0	3.2	0.29	0.61
Agfg1	0	1.2e-05	4.5e-05	0	1.7e-05	0	6.7e-06	2.4e-05	0	1.2e-05	0	3	6	0	3	3.3	0.48	0.75
Agfg2	0	3.7e-06	4.1e-05	9.5e-05	2.5e-05	0	3.7e-06	2.7e-05	7e-05	2.3e-05	0	1	4	2	2	3.9	0.46	0.75
Aggf1	6.8e-05	7.4e-06	2.5e-05	5.9e-05	3.7e-06	4.3e-05	5.2e-06	1.3e-05	3.6e-05	3.7e-06	3	2	4	3	1	2.5	0.13	0.42
Agk	0	5.8e-06	0	0	0	0	5.8e-06	0	0	0	0	1	0	0	0	2	0.5	0.75
Agl	3.1e-05	0	1e-05	0	2.1e-06	3.1e-05	0	7.3e-06	0	2.1e-06	1	0	2	0	1	1.7	0.64	0.81
Agmo	1e-05	0	1.4e-05	1.4e-05	4.4e-06	1e-05	0	8.8e-06	1.4e-05	4.4e-06	1	0	3	1	1	3.1	0.62	0.8
Ago1	1.4e-05	0	7e-06	0	0	1.4e-05	0	4.5e-06	0	0	1	0	3	0	0	1.7	0.26	0.59
Ago2	1.1e-05	2.3e-05	2e-05	1.8e-05	3.6e-05	1.1e-05	1.2e-05	9e-06	1.8e-05	2.3e-05	1	4	5	1	4	3.4	0.98	0.99
Ago3	0	0	2.6e-05	0	0	0	0	2.1e-05	0	0	0	0	2	0	0	3	0.41	0.71
Agpat1	2.2e-05	7.2e-05	1.6e-05	0	4.6e-05	2.2e-05	3.5e-05	7.6e-06	0	2.4e-05	1	6	5	0	6	2.9	0.41	0.71
Agpat2	5.8e-05	5e-05	9.2e-05	0.00011	0.0001	3.5e-05	2.1e-05	2.5e-05	5.4e-05	6.2e-05	3	6	17	4	7	3.4	0.5	0.75
Agpat3	2.9e-05	4.5e-06	2.6e-05	0	8e-06	2.1e-05	4.5e-06	1.3e-05	0	5.7e-06	2	1	6	0	2	2.3	0.36	0.67
Agpat4	0	0	4.2e-06	9.9e-05	1.1e-05	0	0	4.2e-06	5.4e-05	1.1e-05	0	0	1	4	1	4.1	6.5e-05	0.0013
Agpat5	3.9e-05	3.7e-06	4.8e-06	0	0	3.9e-05	3.7e-06	4.8e-06	0	0	1	1	1	0	0	1.3	0.6	0.79
Agpat9	0	1.9e-05	2.5e-05	4e-05	4.4e-05	0	8.2e-06	1.4e-05	2.5e-05	2e-05	0	5	6	3	7	3.9	0.41	0.72
Agps	0	1.4e-05	1e-05	0	0	0	8.6e-06	1e-05	0	0	0	3	1	0	0	2.4	0.16	0.46
Agr2	0.011	0.0068	0.0046	0.0022	0.001	0.0011	0.00051	0.00032	0.00039	0.00015	32	72	100	24	50	2	2.2e-32	1.2e-28
Agrn	8.1e-06	1.9e-05	9.8e-06	0	2.1e-05	8.1e-06	1.2e-05	4.9e-06	0	1.1e-05	1	3	4	0	4	3.1	0.79	0.87
Agt	3.3e-05	0	7.6e-06	0	0	2.4e-05	0	7.6e-06	0	0	2	0	1	0	0	1.4	0.026	0.17
Agtpbp1	0	0	3.1e-06	0	0	0	0	3.1e-06	0	0	0	0	1	0	0	3	0.74	NaN
Agtr1b	1.2e-05	0	0	0	0	1.2e-05	0	0	0	0	1	0	0	0	0	1	0.066	0.26
Agtrap	0	6.9e-06	0	0	1.2e-05	0	6.9e-06	0	0	1.2e-05	0	1	0	0	1	3.9	0.69	0.83
Ahctf1	0	0	4.4e-06	0	7.3e-06	0	0	3.1e-06	0	5.1e-06	0	0	2	0	2	4.2	0.53	0.75
Ahcy	2e-05	3.3e-06	1.7e-05	0	1.2e-05	2e-05	3.3e-06	8.9e-06	0	1.2e-05	1	1	4	0	1	2.7	0.65	0.81
Ahcyl1	5.7e-05	9.4e-06	3.4e-05	3.6e-05	6.3e-05	2.8e-05	5.5e-06	1.4e-05	3.6e-05	3.3e-05	4	3	8	1	7	3.2	0.47	0.75
Ahcyl2	8.5e-05	4.9e-05	7.7e-05	6.6e-05	6e-05	4.4e-05	2.4e-05	2.2e-05	2.9e-05	2.9e-05	4	6	16	5	5	2.9	0.36	0.68
Ahdc1	0	8.3e-05	3.9e-05	0.00014	1.3e-05	0	3.5e-05	2e-05	6.9e-05	7.3e-06	0	8	6	4	3	3.3	0.08	0.29
Ahi1	1.8e-05	0	0	0	0	1.8e-05	0	0	0	0	1	0	0	0	0	1	0.066	0.26
Ahnak	4.4e-05	9.2e-05	0.00034	0.00017	0.00033	3e-05	3.2e-05	6e-05	6.6e-05	6.3e-05	2	12	37	8	31	3.7	0.0002	0.0035
Ahsa1	9.7e-06	0	5.2e-06	5.9e-06	0	9.7e-06	0	3e-06	5.9e-06	0	1	0	3	1	0	2.4	0.33	0.66
Ahsa2	0	5.8e-06	1.4e-05	2.4e-05	5.9e-06	0	5.8e-06	1.1e-05	2.4e-05	4.3e-06	0	1	2	1	2	3.6	0.86	0.91
AI314180	4.4e-05	4.8e-05	4.6e-05	9.7e-05	3.1e-05	2.1e-05	2.6e-05	1.8e-05	5e-05	1.8e-05	4	4	10	4	4	3.1	0.47	0.75
AI413582	0	8.1e-06	0	1.6e-05	2.4e-05	0	8.1e-06	0	1.1e-05	1.6e-05	0	1	0	2	4	4.2	0.053	0.26
AI427809	0	0	6.8e-06	0	0	0	0	6.8e-06	0	0	0	0	1	0	0	3	0.74	0.84
AI464131	2.9e-05	0	2.1e-06	0	2.4e-06	2.2e-05	0	2.1e-06	0	2.4e-06	2	0	1	0	1	1.4	0.1	0.34
AI467606	0	2.5e-05	6.5e-06	8.8e-06	6.5e-06	0	1.3e-05	3.8e-06	8.8e-06	6.5e-06	0	4	3	1	1	2.9	0.47	0.75
AI506816	7.1e-06	0	0	0	3.3e-06	7.1e-06	0	0	0	3.3e-06	1	0	0	0	1	2.3	0.29	0.61
AI593442	0	0	0	0	2.1e-05	0	0	0	0	2.1e-05	0	0	0	0	1	5	0.54	0.75
AI606181	0	0	0	0	4.6e-06	0	0	0	0	4.6e-06	0	0	0	0	1	5	0.54	NaN
AI661453	3.3e-05	6.8e-06	2.1e-05	0	4.4e-05	3.3e-05	6.8e-06	1e-05	0	2e-05	1	1	6	0	6	3.1	0.24	0.56
AI837181	2.8e-05	2.3e-05	1.6e-05	5.4e-05	1.4e-05	2.4e-05	1.8e-05	1e-05	4.5e-05	8.1e-06	2	2	4	2	3	3	0.86	0.91
AI846148	0	0	8.7e-06	0	4.6e-06	0	0	5.6e-06	0	4.6e-06	0	0	3	0	1	3.7	0.44	0.73
AI987944	0	0	0	0	0	0	0	0	0	0	0	0	0	0	0	NaN	NaN	NaN
Aida	0	9.4e-06	8.3e-06	0	2.3e-05	0	6.6e-06	4.9e-06	0	1.6e-05	0	2	3	0	3	3.9	0.69	0.83
Aifm1	0	0	4.8e-06	0	0	0	0	3.6e-06	0	0	0	0	2	0	0	3	0.41	NaN
Aifm2	0	5.4e-06	0	0	0	0	5.4e-06	0	0	0	0	1	0	0	0	2	0.5	0.75
Aig1	3.8e-05	5.3e-05	4.8e-05	0	2.5e-05	2.7e-05	2.6e-05	2.5e-05	0	1.7e-05	2	5	7	0	3	2.5	0.61	0.79
Aim1	0	0	3.5e-05	4.6e-05	2.8e-05	0	0	2.6e-05	4.6e-05	1.4e-05	0	0	4	1	4	3.9	0.29	0.61
Aim1l	0	2.5e-05	2.2e-05	5.7e-06	2.6e-06	0	1.5e-05	1.4e-05	5.7e-06	2.6e-06	0	3	3	1	1	2.8	0.7	0.84
Aimp1	7.1e-05	3.5e-05	6.5e-05	2.4e-05	4.6e-05	2.5e-05	1.6e-05	2.7e-05	1.8e-05	3.3e-05	7	6	7	2	3	2.7	0.046	0.24
Aimp2	4.8e-06	5.8e-06	2e-06	0	1.8e-05	4.8e-06	5.8e-06	2e-06	0	1.5e-05	1	1	1	0	2	3.7	0.78	0.87
Aip	2e-05	0	9.6e-06	1.8e-05	5.4e-06	2e-05	0	7.9e-06	1.8e-05	5.4e-06	1	0	2	1	1	2.8	0.66	0.82
AK157302	9.7e-06	2.3e-05	4.8e-06	0	4.6e-06	9.7e-06	1.2e-05	3.5e-06	0	4.6e-06	1	4	2	0	1	2.2	0.4	0.71
Ak2	0.00013	3.9e-05	2.9e-05	0.00011	3.2e-05	5.6e-05	1.8e-05	1.2e-05	4.2e-05	2.7e-05	6	5	8	6	2	2.6	0.0089	0.08
Ak3	8e-05	0.00011	7.7e-05	8.5e-05	0.00012	3.5e-05	3.5e-05	2.4e-05	4.2e-05	2.9e-05	5	14	15	5	16	3.1	0.77	0.86
Ak6	0	1.9e-05	9.4e-06	0	9.5e-06	0	1.3e-05	7e-06	0	5.5e-06	0	3	2	0	3	3	0.55	0.76
Akap1	8.5e-06	0	0	0	0	8.5e-06	0	0	0	0	1	0	0	0	0	1	0.066	0.26
Akap10	3.5e-05	2.4e-05	8.5e-06	0	1.4e-05	2.6e-05	1.7e-05	5.2e-06	0	7e-06	2	3	3	0	4	2.2	0.66	0.82
Akap11	0	0	8.9e-06	0	3.7e-06	0	0	6.6e-06	0	3.7e-06	0	0	2	0	1	3.6	0.66	0.82
Akap13	3.9e-05	2.7e-05	4.7e-05	6.5e-05	0.00011	2.5e-05	1.6e-05	1.6e-05	2.9e-05	3.3e-05	3	4	10	5	13	3.6	0.16	0.46
Akap7	2.8e-05	3e-05	9.3e-06	0	0	2e-05	1.8e-05	4.7e-06	0	0	2	4	4	0	0	1.7	0.2	0.52
Akap8	5.2e-05	1.6e-05	2.8e-06	0	0	4.3e-05	1.3e-05	2.8e-06	0	0	2	2	1	0	0	1.3	0.13	0.41
Akap8l	0	0	7.4e-06	0	3.8e-06	0	0	5.3e-06	0	3.8e-06	0	0	2	0	1	3.7	0.66	0.82
Akap9	8.5e-05	7e-05	9.6e-05	8.9e-05	7.3e-05	3.4e-05	2.4e-05	2.3e-05	5.3e-05	3.1e-05	6	11	21	3	8	3	0.49	0.75
Akip1	3.3e-05	4.1e-06	4.4e-06	0	0	2.5e-05	4.1e-06	4.4e-06	0	0	2	1	1	0	0	1.3	0.1	0.34
Akirin1	2.5e-05	0	7.6e-06	3e-05	5.4e-05	1.9e-05	0	4.3e-06	1.7e-05	2.8e-05	2	0	3	3	6	3.8	0.067	0.26
Akirin2	2.8e-05	2.1e-05	2.4e-05	1.2e-05	3.3e-06	1.6e-05	1.3e-05	1.4e-05	1.2e-05	3.3e-06	3	3	4	1	1	2.3	0.41	0.71
Akna	2.2e-05	0	4.5e-06	0	0	2.2e-05	0	4.5e-06	0	0	1	0	1	0	0	1.3	0.35	0.67
Akr1a1	0.00045	0.00035	0.00029	0.00018	0.00023	9.7e-05	6.3e-05	4.8e-05	5e-05	6e-05	19	34	43	12	24	2.6	0.032	0.2
Akr1b10	8.5e-06	8.3e-06	0	0	0	8.5e-06	8.3e-06	0	0	0	1	1	0	0	0	1.5	0.28	0.6
Akr1b7	2.1e-05	2.1e-05	1.8e-05	0	1.2e-05	1.4e-05	1.1e-05	9.9e-06	0	1.2e-05	2	4	6	0	1	2.5	0.4	0.71
Akr1c12	0.00014	5.5e-05	2.5e-05	1.8e-05	7.5e-06	5.7e-05	2.6e-05	1.5e-05	1.8e-05	5.3e-06	6	7	4	1	2	1.8	0.0096	0.085
Akr1c13	0.00017	4.1e-05	5.7e-06	0	0	8.5e-05	2e-05	4e-06	0	0	7	5	2	0	0	1.2	3.6e-06	0.0001
Akr1c14	2.7e-05	2.9e-05	8.8e-06	0	0	2.2e-05	1.7e-05	4.4e-06	0	0	2	4	4	0	0	1.7	0.21	0.52
Akr1e1	0	7e-06	0	0	1e-05	0	7e-06	0	0	1e-05	0	1	0	0	1	3.8	0.69	0.83
Akr7a5	1.2e-05	4e-06	2.2e-05	0	0	1.2e-05	4e-06	1.4e-05	0	0	1	1	4	0	0	2.2	0.35	0.67
Akt1	8.2e-05	6.4e-05	8.9e-05	5.2e-05	4.8e-05	4.1e-05	2.7e-05	3.3e-05	2.9e-05	2.2e-05	5	8	12	4	6	2.8	0.81	0.88
Akt1s1	1.2e-05	1.4e-05	0	0	0	1.2e-05	7.9e-06	0	0	0	1	3	0	0	0	1.5	0.08	0.29
Akt2	1.2e-05	2.4e-05	1.9e-06	5.9e-06	0	1.2e-05	1.8e-05	1.9e-06	5.9e-06	0	1	3	1	1	0	2.1	0.33	0.65
Akt3	0	0	1.8e-05	0	0	0	0	1.1e-05	0	0	0	0	3	0	0	3	0.2	0.51
Aktip	0	8e-06	2.1e-06	0	0	0	6e-06	2.1e-06	0	0	0	2	1	0	0	2.2	0.43	0.72
Alad	2.3e-05	2.5e-05	2.7e-05	0	2.1e-05	2.3e-05	1.5e-05	1.5e-05	0	1.5e-05	1	3	4	0	3	2.7	0.87	0.91
Alas1	0.0001	4.4e-05	2.2e-05	1.8e-05	2.6e-05	5.2e-05	2.1e-05	9.4e-06	1.8e-05	1.4e-05	5	6	8	1	4	2.1	0.36	0.67
Alb	0	0	0	0	7e-06	0	0	0	0	7e-06	0	0	0	0	1	5	0.54	0.75
Alcam	2e-05	0	8.2e-06	0	1.6e-05	2e-05	0	8.2e-06	0	1.2e-05	1	0	1	0	2	2.9	0.5	0.75
Aldh16a1	0	0	0	0	4.3e-05	0	0	0	0	3.2e-05	0	0	0	0	4	5	0.013	0.11
Aldh18a1	5.5e-05	1.3e-05	4.5e-06	3.2e-05	0	3.6e-05	7.6e-06	3.3e-06	2.5e-05	0	3	3	2	2	0	2.1	0.069	0.27
Aldh1a1	2.7e-05	1.7e-05	1.9e-05	0	5.9e-06	2.1e-05	1.2e-05	1.1e-05	0	5.9e-06	2	2	4	0	1	2.1	0.54	0.75
Aldh1b1	0.00015	1.8e-05	3.3e-05	0	2.7e-05	5e-05	1.5e-05	1.3e-05	0	2e-05	9	2	8	0	3	1.9	1.7e-05	0.00041
Aldh1l1	1.6e-05	2.9e-05	4.9e-05	5.9e-06	5.4e-06	1.6e-05	1.8e-05	2.3e-05	5.9e-06	5.4e-06	1	4	8	1	1	2.6	0.38	0.69
Aldh2	4.7e-05	4.3e-05	9.2e-06	5.9e-05	5.7e-06	2.3e-05	1.4e-05	5.6e-06	3.9e-05	5.7e-06	4	9	3	3	1	2.6	0.013	0.11
Aldh3a2	2.7e-05	1.8e-05	2.9e-05	3.4e-05	2.5e-05	1.6e-05	1e-05	1.5e-05	2.4e-05	2.1e-05	3	4	5	2	2	3.1	0.69	0.83
Aldh3b1	0	0	1.4e-05	8.8e-06	9.3e-06	0	0	9e-06	8.8e-06	9.3e-06	0	0	3	1	1	3.9	0.49	0.75
Aldh3b2	0	5.4e-06	0	0	1.5e-05	0	5.4e-06	0	0	1.5e-05	0	1	0	0	1	4.2	0.69	0.83
Aldh6a1	1.2e-05	7.2e-06	2e-06	0	0	1.2e-05	7.2e-06	2e-06	0	0	1	1	1	0	0	1.5	0.6	0.79
Aldh9a1	3.6e-05	4.7e-05	1.1e-05	9.6e-05	3e-05	2e-05	1.6e-05	5.7e-06	9e-05	2.2e-05	3	9	4	2	3	3.2	0.16	0.47
Aldoa	0.00016	0.00035	0.00022	0.00017	0.0002	7.4e-05	6.2e-05	3.5e-05	5.5e-05	6e-05	7	35	41	8	16	2.9	0.0057	0.057
Aldoart1	0	0	5.4e-06	0	1.2e-05	0	0	5.4e-06	0	1.2e-05	0	0	1	0	1	4.4	0.81	0.88
Aldob	0.00038	0.00028	0.0002	0.0001	0.00016	0.00014	7.9e-05	7e-05	5.5e-05	4.8e-05	10	24	19	5	16	2.5	0.13	0.4
Aldoc	0	5.4e-06	0	0	0	0	5.4e-06	0	0	0	0	1	0	0	0	2	0.5	0.75
Alg1	0	3.1e-06	3.6e-06	7.9e-06	3.4e-06	0	3.1e-06	3.6e-06	7.9e-06	3.4e-06	0	1	1	1	1	3.6	0.81	0.88
Alg10b	0	3.1e-06	0	0	0	0	3.1e-06	0	0	0	0	1	0	0	0	2	0.5	NaN
Alg11	3.1e-05	0	2.4e-06	0	1.2e-05	3.1e-05	0	2.4e-06	0	1.2e-05	1	0	1	0	1	2.2	0.61	0.79
Alg12	8.1e-06	0	4.2e-06	0	0	8.1e-06	0	4.2e-06	0	0	1	0	1	0	0	1.7	0.36	0.67
Alg13	0	0	0	0	3.7e-06	0	0	0	0	3.7e-06	0	0	0	0	1	5	0.54	NaN
Alg14	0	1.8e-05	2.4e-06	3e-05	2.4e-05	0	1.1e-05	2.4e-06	3e-05	2.1e-05	0	3	1	1	2	3.8	0.56	0.76
Alg2	0	3.7e-06	1.7e-05	0	0	0	3.7e-06	1.1e-05	0	0	0	1	4	0	0	2.8	0.24	0.56
Alg5	0.00012	7.7e-05	1.5e-05	6e-05	3.4e-05	5.4e-05	3.4e-05	1.2e-05	4.7e-05	2.4e-05	6	8	2	3	2	2.4	0.0032	0.035
Alg6	8.5e-06	1.7e-05	1.5e-06	7.4e-05	3.8e-06	8.5e-06	1e-05	1.5e-06	6.5e-05	3.8e-06	1	3	1	2	1	3.5	0.32	0.64
Alg8	3.1e-05	3.3e-06	0	0	0	2.2e-05	3.3e-06	0	0	0	2	1	0	0	0	1.1	0.02	0.15
Alg9	0	0	6e-06	0	5.9e-06	0	0	3.6e-06	0	5.9e-06	0	0	3	0	1	4	0.44	0.73
Alkbh1	0	0	6.4e-06	0	0	0	0	6.4e-06	0	0	0	0	1	0	0	3	0.74	0.84
Alkbh2	0	0	0	0	3.5e-06	0	0	0	0	3.5e-06	0	0	0	0	1	5	0.54	NaN
Alkbh3	0	0	0	0	5.7e-06	0	0	0	0	5.7e-06	0	0	0	0	1	5	0.54	0.75
Alkbh4	0	0	1.5e-06	1.2e-05	0	0	0	1.5e-06	1.2e-05	0	0	0	1	1	0	3.9	0.29	0.61
Alkbh5	5.7e-05	3.7e-05	5.5e-05	0.00011	3.1e-05	2.9e-05	1.4e-05	2.4e-05	5.8e-05	1.2e-05	4	7	9	4	7	3.1	0.88	0.91
Alkbh6	8.1e-06	0	1.1e-05	7.9e-06	2.7e-05	8.1e-06	0	6.3e-06	7.9e-06	2.7e-05	1	0	3	1	1	3.8	0.62	0.8
Alkbh7	2e-05	3e-05	0	0	0	2e-05	2.4e-05	0	0	0	1	2	0	0	0	1.6	0.19	0.5
Alkbh8	0	0	5.4e-06	0	0	0	0	5.4e-06	0	0	0	0	1	0	0	3	0.74	0.84
Alms1	0	0	2e-06	0	0	0	0	2e-06	0	0	0	0	1	0	0	3	0.74	NaN
Alox5ap	0	0	0	3.6e-05	0	0	0	0	3.6e-05	0	0	0	0	1	0	4	0.043	0.23
Alpi	7e-05	0.00011	9.4e-05	0.00018	7.3e-05	4.6e-05	3e-05	2.8e-05	0.00011	2.9e-05	4	17	17	5	8	3.1	0.35	0.67
Alpk1	0.00033	0.00012	5.4e-05	6.6e-05	4e-05	7.8e-05	3.6e-05	1.6e-05	3.8e-05	1.5e-05	17	15	15	3	8	2	9e-07	2.8e-05
Als2	0	5.3e-06	1.5e-06	0	0	0	5.3e-06	1.5e-06	0	0	0	1	1	0	0	2.2	0.79	0.87
Als2cl	0	4.9e-06	0	0	0	0	4.9e-06	0	0	0	0	1	0	0	0	2	0.5	NaN
Alyref	7.6e-05	0	4.7e-06	7.6e-06	1.3e-05	4.7e-05	0	4.7e-06	7.6e-06	8.9e-06	3	0	1	1	2	1.8	0.036	0.22
Alyref2	3.4e-05	0	4.5e-06	0	7.2e-06	3.4e-05	0	3.2e-06	0	7.2e-06	1	0	2	0	1	1.8	0.64	0.81
Amacr	1.1e-05	9.6e-06	6.6e-06	0	0	1.1e-05	9.6e-06	6.6e-06	0	0	1	1	1	0	0	1.8	0.61	0.79
Ambp	0	0	0	0	7e-06	0	0	0	0	7e-06	0	0	0	0	1	5	0.54	0.75
Ambra1	0	7.1e-06	2.6e-06	0	1.3e-05	0	5e-06	2.6e-06	0	7.8e-06	0	2	1	0	3	3.9	0.45	0.74
Amd1	2.7e-05	1.3e-05	1.1e-05	7.9e-06	0	1.9e-05	8.9e-06	1.1e-05	7.9e-06	0	2	2	1	1	0	2	0.21	0.53
Amd2	5.6e-05	1.4e-05	1.7e-05	0	7.1e-06	3.9e-05	1.1e-05	1.2e-05	0	5e-06	2	2	3	0	2	1.8	0.69	0.83
Amdhd2	1.1e-05	3.1e-06	4.7e-05	0	0	1.1e-05	3.1e-06	3.1e-05	0	0	1	1	4	0	0	2.6	0.35	0.67
Amdps1	1.2e-05	0	0	0	0	1.2e-05	0	0	0	0	1	0	0	0	0	1	0.066	0.26
Amdps3	2.3e-05	2e-06	0	0	0	1.6e-05	2e-06	0	0	0	2	1	0	0	0	1.1	0.02	0.15
Amdps4	0	0	1.1e-05	0	0	0	0	1.1e-05	0	0	0	0	1	0	0	3	0.74	0.84
Amer1	0	0	3.8e-05	0	1.7e-05	0	0	2.8e-05	0	1.2e-05	0	0	3	0	2	3.6	0.44	0.73
Amfr	8e-05	1.4e-05	5.3e-05	3.2e-05	3.3e-05	4.3e-05	8.7e-06	1.8e-05	1.9e-05	1.9e-05	4	3	13	3	4	2.6	0.24	0.57
Ammecr1	1.8e-05	5.4e-06	1.6e-05	0	0	1.8e-05	5.4e-06	1.1e-05	0	0	1	1	3	0	0	1.9	0.52	0.75
Ammecr1l	2.4e-06	0	3.6e-05	1.2e-05	1.2e-05	2.4e-06	0	1.9e-05	1.2e-05	8.4e-06	1	0	5	1	2	3.5	0.47	0.75
Amn	0	0	9.6e-06	0	3.4e-06	0	0	7.9e-06	0	3.4e-06	0	0	2	0	1	3.5	0.67	0.82
Amn1	0	3e-06	2.8e-06	0	9.2e-06	0	3e-06	2.8e-06	0	6.8e-06	0	1	1	0	2	4	0.74	0.84
Amot	3.4e-05	0	6.3e-06	0	0	3.4e-05	0	5e-06	0	0	1	0	2	0	0	1.3	0.37	0.68
Ampd2	2.1e-05	0	0	0	0	2.1e-05	0	0	0	0	1	0	0	0	0	1	0.066	0.26
Ampd3	3.7e-05	1.8e-05	4.5e-05	2.5e-05	4.9e-05	2.3e-05	9.5e-06	1.7e-05	2.5e-05	3.1e-05	3	4	8	1	3	3.2	0.76	0.86
Amt	1.2e-05	0	0	0	0	1.2e-05	0	0	0	0	1	0	0	0	0	1	0.066	0.26
Amy1	9.5e-06	0	9.7e-06	3e-05	0	9.5e-06	0	9.7e-06	3e-05	0	1	0	1	1	0	3.2	0.3	0.61
Amz2	2.8e-05	5e-06	2.2e-05	0	3.5e-06	2.4e-05	5e-06	1.5e-05	0	3.5e-06	2	1	4	0	1	2.1	0.4	0.71
Anapc1	0	6.7e-06	4.2e-06	2.1e-05	1.1e-05	0	6.7e-06	3e-06	2.1e-05	7.5e-06	0	1	2	1	2	3.8	0.86	0.91
Anapc10	0	3.7e-06	0	0	0	0	3.7e-06	0	0	0	0	1	0	0	0	2	0.5	NaN
Anapc11	2.4e-05	1.5e-05	2.1e-05	1.2e-05	0	1.6e-05	9.3e-06	1.2e-05	1.2e-05	0	2	3	4	1	0	2.3	0.43	0.72
Anapc13	7e-05	1e-05	8.8e-05	0	0	6e-05	7.5e-06	2.7e-05	0	0	2	2	15	0	0	2.1	0.00038	0.0062
Anapc15	1.6e-05	0	0	0	0	1.6e-05	0	0	0	0	1	0	0	0	0	1	0.066	0.26
Anapc16	2.2e-05	5.7e-06	2.6e-05	0	5.2e-05	1.5e-05	4e-06	1.2e-05	0	2.9e-05	2	2	7	0	4	3.5	0.53	0.75
Anapc2	2e-05	2.8e-05	8.1e-06	2.5e-05	3e-05	2e-05	1.9e-05	4.1e-06	2.5e-05	2.3e-05	1	3	4	1	3	3.2	1	1
Anapc4	1.6e-05	8.6e-06	2.7e-05	2.5e-05	5.6e-06	1.6e-05	6.2e-06	2.3e-05	1.8e-05	4e-06	1	2	2	2	2	3	0.73	0.84
Anapc5	2.2e-05	2.2e-05	8e-06	0	0	1.5e-05	8.8e-06	4.7e-06	0	0	2	6	3	0	0	1.7	0.049	0.25
Anapc7	0	6.9e-06	0	0	0	0	6.9e-06	0	0	0	0	1	0	0	0	2	0.5	0.75
Ang4	0.00056	0.00031	0.00044	0.00034	0.00021	0.0003	8.8e-05	0.00015	0.00015	6.5e-05	9	18	24	7	16	2.6	0.9	0.93
Ang5	0.00015	8.5e-05	8.8e-05	4.3e-05	3.1e-05	9.2e-05	3.2e-05	3.7e-05	3e-05	1.3e-05	4	9	13	2	6	2.3	0.77	0.87
Ang6	0	0	0	0	0	0	0	0	0	0	0	0	0	0	0	NaN	NaN	NaN
Angel1	8.1e-06	0	0	0	0	8.1e-06	0	0	0	0	1	0	0	0	0	1	0.066	0.26
Angel2	1.8e-05	3.4e-05	5e-05	0	1.4e-05	1.8e-05	2.1e-05	2.9e-05	0	1.1e-05	1	4	8	0	2	2.6	0.37	0.68
Angptl8	0	0	6e-06	0	5.3e-06	0	0	6e-06	0	5.3e-06	0	0	1	0	1	3.9	0.82	0.88
Ank	1.8e-05	4.6e-06	6.4e-06	0	1.2e-05	1.8e-05	4.6e-06	6.4e-06	0	1.2e-05	1	1	1	0	1	2.6	0.86	0.91
Ank2	0	3.7e-06	4e-06	0	0	0	3.7e-06	4e-06	0	0	0	1	1	0	0	2.5	0.79	NaN
Ank3	0	4.7e-05	5e-05	5.4e-05	3.6e-05	0	2.9e-05	1.8e-05	4.5e-05	1.7e-05	0	4	9	2	5	3.4	0.54	0.76
Ankfy1	0	1.7e-05	3.1e-05	4.9e-05	3.4e-05	0	9.3e-06	1.3e-05	3.1e-05	1.6e-05	0	4	8	3	6	3.8	0.49	0.75
Ankhd1	7e-05	2.8e-05	4.6e-05	1.8e-05	2.1e-05	3.6e-05	1.3e-05	1.4e-05	1.8e-05	1.2e-05	4	5	14	1	4	2.4	0.24	0.57
Ankib1	0	1.7e-05	6.6e-06	4e-05	6.1e-05	0	1.1e-05	4.7e-06	3.2e-05	3e-05	0	3	2	2	6	4.2	0.2	0.51
Ankle2	7.9e-05	5.1e-06	1.8e-05	1.8e-05	1.6e-05	5.5e-05	5.1e-06	1e-05	1.8e-05	1.3e-05	2	1	4	1	2	2.2	0.73	0.84
Ankmy2	8.1e-06	1.4e-05	1.9e-05	0	3.1e-06	8.1e-06	1.1e-05	1.6e-05	0	3.1e-06	1	2	2	0	1	2.5	0.87	0.91
Ankra2	0	0	2.9e-05	0	3.4e-05	0	0	1.7e-05	0	3.1e-05	0	0	4	0	2	4.1	0.31	0.62
Ankrd10	0	3.3e-06	2e-06	0	0	0	3.3e-06	2e-06	0	0	0	1	1	0	0	2.4	0.79	NaN
Ankrd11	0.00013	2.9e-05	3.4e-05	2.6e-05	9e-05	8.2e-05	1.6e-05	1.3e-05	1.9e-05	2.5e-05	6	4	9	2	15	2.7	0.03	0.19
Ankrd12	0	2.9e-05	1.9e-05	2.3e-05	2.5e-05	0	2.3e-05	1.2e-05	1.7e-05	1.2e-05	0	3	3	2	5	3.5	0.49	0.75
Ankrd13a	0.00011	1.2e-05	6.8e-05	6.8e-05	4.2e-05	7.1e-05	8.2e-06	2.7e-05	3.5e-05	1.7e-05	4	2	9	4	8	2.7	0.28	0.6
Ankrd13b	0	0	0	2.7e-05	0	0	0	0	1.9e-05	0	0	0	0	2	0	4	0.00057	0.009
Ankrd13c	5.8e-05	1.2e-05	2.5e-05	2.9e-05	2.1e-05	4e-05	1e-05	1.5e-05	2.3e-05	9.6e-06	2	2	5	2	5	2.6	0.83	0.89
Ankrd16	4.1e-05	7e-06	0	0	0	2.4e-05	7e-06	0	0	0	3	1	0	0	0	1.1	0.00068	0.01
Ankrd17	5e-05	5.4e-05	8.5e-05	1.7e-05	4.6e-05	2.3e-05	1.9e-05	4.1e-05	1.2e-05	1.5e-05	5	9	9	2	10	2.8	0.69	0.83
Ankrd24	0	0	2.1e-06	0	0	0	0	2.1e-06	0	0	0	0	1	0	0	3	0.74	NaN
Ankrd27	0	4.5e-06	3.2e-06	0	1.1e-05	0	4.5e-06	3.2e-06	0	8.6e-06	0	1	1	0	2	3.9	0.74	0.84
Ankrd28	0	6.5e-06	7.6e-06	0	2.2e-05	0	6.5e-06	4.4e-06	0	1.3e-05	0	1	3	0	3	4	0.58	0.78
Ankrd29	0	0	2.6e-06	0	0	0	0	2.6e-06	0	0	0	0	1	0	0	3	0.74	NaN
Ankrd35	0	0	2.4e-06	7.6e-05	8e-06	0	0	2.4e-06	5.4e-05	5.7e-06	0	0	1	2	2	4.1	0.099	0.34
Ankrd36	0	8e-05	4.8e-05	8e-05	7.3e-05	0	3.9e-05	1.7e-05	4.9e-05	2.3e-05	0	7	11	4	11	3.5	0.25	0.58
Ankrd37	0	3.3e-06	1.2e-05	6.3e-05	3.1e-05	0	3.3e-06	7.2e-06	5e-05	2.3e-05	0	1	3	2	3	4.1	0.46	0.75
Ankrd40	4e-05	6.9e-06	3.5e-05	7e-05	1.5e-05	2.4e-05	4.9e-06	1.5e-05	4e-05	7.4e-06	3	2	6	3	4	3.1	0.5	0.75
Ankrd44	1.2e-05	0	0	3.1e-05	2.4e-05	1.2e-05	0	0	3.1e-05	2.4e-05	1	0	0	1	1	3.8	0.26	0.59
Ankrd46	2.1e-05	0	0	0	0	2.1e-05	0	0	0	0	1	0	0	0	0	1	0.066	0.26
Ankrd49	8.5e-06	0	1.7e-05	0	0	8.5e-06	0	1e-05	0	0	1	0	3	0	0	2.3	0.26	0.59
Ankrd50	0	1.2e-05	1.1e-05	2.6e-05	4.6e-06	0	8.2e-06	6.2e-06	1.9e-05	4.6e-06	0	2	4	2	1	3.4	0.46	0.75
Ankrd52	0	0	0	5.9e-06	0	0	0	0	5.9e-06	0	0	0	0	1	0	4	0.043	0.23
Ankrd54	4.2e-05	3.6e-06	1.6e-05	0	1.6e-05	2.5e-05	3.6e-06	9.6e-06	0	1.1e-05	3	1	3	0	2	2.3	0.18	0.49
Ankrd9	0	0	1.8e-05	0	0	0	0	1.1e-05	0	0	0	0	3	0	0	3	0.2	0.51
Anks1	0	0	2.4e-05	0	2.4e-06	0	0	1.9e-05	0	2.4e-06	0	0	3	0	1	3.2	0.43	0.72
Anks3	0	0	0	1.2e-05	4.1e-06	0	0	0	1.2e-05	4.1e-06	0	0	0	1	1	4.3	0.24	0.56
Anks4b	2e-05	5.2e-05	8.6e-05	0	2.4e-05	1.1e-05	2.1e-05	2.7e-05	0	1.4e-05	3	6	14	0	4	2.8	0.14	0.42
Anks6	4.3e-05	2e-06	6.8e-06	0	1e-05	4.3e-05	2e-06	6.8e-06	0	1e-05	1	1	1	0	1	1.9	0.85	0.9
Ankzf1	0	1.2e-05	5.9e-06	0	2.3e-05	0	8.4e-06	4.4e-06	0	1.2e-05	0	2	2	0	4	3.8	0.4	0.71
Ano1	0	0	0	0	2.9e-05	0	0	0	0	1.9e-05	0	0	0	0	3	5	0.051	0.26
Ano10	5e-05	2.7e-05	2.5e-05	1.4e-05	7.8e-05	4e-05	2.3e-05	1.1e-05	1.4e-05	3e-05	2	2	6	1	9	3.2	0.21	0.53
Ano6	0	4.1e-05	2.6e-05	7.9e-06	2.3e-05	0	2.5e-05	1.4e-05	7.9e-06	2.3e-05	0	4	5	1	1	3.1	0.47	0.75
Ano7	9.1e-05	0.00014	0.00022	0.00053	0.00022	4e-05	3.8e-05	3.7e-05	0.00012	4.8e-05	6	17	34	15	26	3.5	0.0056	0.057
Ano9	0	0	2.2e-05	1.8e-05	2.5e-05	0	0	1.6e-05	1.3e-05	1.5e-05	0	0	3	2	4	4	0.18	0.49
Anp32a	6.2e-05	1.5e-05	1.5e-06	5e-05	2.4e-05	4.2e-05	1e-05	1.5e-06	3e-05	1.7e-05	3	3	1	3	2	2.7	0.069	0.27
Anp32b	5.2e-05	4.7e-05	3.7e-05	1.1e-05	1.5e-05	2.8e-05	2.1e-05	1.6e-05	1.1e-05	7.7e-06	4	6	7	1	4	2.3	0.6	0.79
Anp32bps1	0	7e-06	0	0	0	0	7e-06	0	0	0	0	1	0	0	0	2	0.5	0.75
Anp32e	9.8e-06	2.2e-05	0	0	2.7e-05	9.8e-06	1.6e-05	0	0	2.7e-05	1	3	0	0	1	3.2	0.23	0.55
Anpep	6e-05	7e-05	7.6e-05	5e-05	3e-05	4.3e-05	2.6e-05	2.2e-05	2.7e-05	1.5e-05	3	10	16	4	5	2.7	0.46	0.75
Antxr1	0	0	8.2e-06	2.3e-05	0	0	0	5.9e-06	2.3e-05	0	0	0	2	1	0	3.7	0.33	0.65
Antxr2	0	1e-05	8.8e-06	0	1.6e-05	0	5.9e-06	5.2e-06	0	1.1e-05	0	3	3	0	2	3.6	0.67	0.82
Anxa10	0	0	0	0	2.1e-06	0	0	0	0	2.1e-06	0	0	0	0	1	5	0.54	NaN
Anxa11	0	1.6e-05	3e-05	2.7e-05	1.8e-05	0	1.3e-05	1.9e-05	1.9e-05	8.7e-06	0	2	5	2	5	3.5	0.53	0.75
Anxa13	9.5e-05	9.2e-05	5e-05	5.9e-05	0.00011	4.3e-05	3.2e-05	1.8e-05	3.6e-05	4.2e-05	6	12	12	3	11	3	0.72	0.84
Anxa2	0.00027	0.00048	0.00059	0.00077	0.00054	7.5e-05	7.9e-05	7.2e-05	0.00019	8.8e-05	14	41	64	18	47	3.3	0.12	0.39
Anxa3	2.4e-05	0.0001	0.00011	6.9e-05	0.00011	2.4e-05	2.6e-05	3.1e-05	4.6e-05	3.7e-05	1	14	14	3	13	3.4	0.26	0.59
Anxa4	0.00042	0.00068	0.001	0.00075	0.00088	8.8e-05	9e-05	0.00011	0.00015	0.00012	19	44	81	18	55	3.3	0.015	0.12
Anxa5	0	1.2e-05	9.3e-06	3e-05	3.3e-06	0	7e-06	4.7e-06	3e-05	3.3e-06	0	3	4	1	1	3.5	0.66	0.82
Anxa7	0.00019	5.5e-05	6e-05	6e-05	4.2e-05	8.5e-05	2e-05	2.8e-05	3.1e-05	1.9e-05	9	8	10	4	6	2.3	0.038	0.23
Aoc1	3.3e-05	8.9e-05	0.00011	0.00011	9.4e-05	2.4e-05	2.7e-05	2.4e-05	5.8e-05	3.3e-05	2	11	21	5	10	3.3	0.44	0.73
Ap1ar	8.8e-05	4e-05	1.5e-06	0	0	4.6e-05	2.4e-05	1.5e-06	0	0	4	4	1	0	0	1.3	0.0018	0.022
Ap1b1	7.1e-05	1.9e-05	5.7e-05	4.5e-06	6.8e-06	3.5e-05	9.7e-06	2.5e-05	4.5e-06	4.7e-06	4	4	9	1	2	2.1	0.24	0.56
Ap1g1	3.3e-05	4.6e-05	3.7e-05	5.9e-06	4.9e-05	1.9e-05	1.8e-05	1.7e-05	5.9e-06	2.7e-05	3	8	7	1	5	2.9	0.68	0.83
Ap1g2	1.1e-05	2.9e-05	2.6e-05	1.6e-05	1.6e-05	1.1e-05	1.6e-05	1.2e-05	1.1e-05	1.1e-05	1	4	6	2	2	3	0.84	0.89
Ap1m1	1.2e-05	1.1e-05	9.7e-06	0	0	1.2e-05	6.5e-06	9.7e-06	0	0	1	3	1	0	0	1.9	0.25	0.57
Ap1m2	2.5e-05	3.5e-05	1.3e-05	0	6.1e-06	1.9e-05	1.4e-05	6.4e-06	0	4.4e-06	2	7	5	0	2	2.1	0.2	0.52
Ap1s1	2e-05	1.1e-05	2.9e-05	0	1.4e-05	1.4e-05	8.4e-06	1.3e-05	0	8.4e-06	2	2	7	0	3	2.7	0.52	0.75
Ap1s2	0	0	0	0	1.2e-05	0	0	0	0	1.2e-05	0	0	0	0	1	5	0.54	0.75
Ap1s3	0	1.2e-05	0	1.8e-05	0	0	9.2e-06	0	1.8e-05	0	0	2	0	1	0	3.2	0.17	0.47
Ap2a1	0	3.6e-06	2.7e-06	7.6e-06	1.5e-05	0	3.6e-06	2.7e-06	7.6e-06	1.1e-05	0	1	1	1	2	4.2	0.74	0.84
Ap2a2	6.8e-05	2.2e-05	1.8e-05	0	2.9e-05	4.2e-05	9.1e-06	1e-05	0	1.6e-05	3	6	4	0	4	2.3	0.36	0.68
Ap2b1	4e-05	2.3e-05	3.9e-05	4.6e-05	2.2e-05	2.3e-05	1.3e-05	2.2e-05	2.5e-05	1.3e-05	3	4	5	4	4	2.9	0.45	0.75
Ap2m1	6.6e-05	1.7e-05	8.1e-05	7.9e-06	1.1e-05	3.9e-05	8.2e-06	2.7e-05	7.9e-06	8.1e-06	4	4	12	1	2	2.3	0.11	0.36
Ap2s1	5.5e-05	5.6e-05	8.7e-05	0.00011	7.5e-05	2.8e-05	2.1e-05	2.9e-05	4.9e-05	3.2e-05	4	10	12	5	8	3.2	0.9	0.93
Ap3b1	0.00012	1.2e-05	6.3e-05	3.5e-05	6e-05	6.4e-05	6.2e-06	2.2e-05	3e-05	2e-05	6	4	13	2	10	2.6	0.22	0.55
Ap3d1	3.9e-05	8.6e-05	4.2e-05	4.3e-05	4.4e-05	2.5e-05	3.4e-05	1.9e-05	3.6e-05	1.8e-05	3	11	9	2	8	2.9	0.62	0.8
Ap3m1	8.2e-05	0.0001	2.8e-05	0	2.6e-05	4.2e-05	5.3e-05	1.5e-05	0	1.9e-05	5	5	4	0	2	2.1	0.034	0.21
Ap3m1ps	4.3e-05	0	2e-05	0	0	3.4e-05	0	1.4e-05	0	0	2	0	2	0	0	1.6	0.065	0.26
Ap3m2	0	0	3.1e-06	0	0	0	0	3.1e-06	0	0	0	0	1	0	0	3	0.74	NaN
Ap3s1	5.9e-05	7.6e-05	4.5e-05	0	1.1e-05	2.9e-05	2.5e-05	1.8e-05	0	6.5e-06	4	11	10	0	3	2.1	0.047	0.24
Ap3s1ps1	7.1e-06	1.7e-05	0	0	0	7.1e-06	1.7e-05	0	0	0	1	1	0	0	0	1.7	0.28	0.6
Ap3s1ps2	7.1e-06	1.7e-05	5.8e-06	0	3.1e-06	7.1e-06	1.7e-05	4.3e-06	0	3.1e-06	1	1	2	0	1	2.2	0.9	0.93
Ap3s2	0	4.8e-05	1.1e-05	0	0	0	3.5e-05	8.5e-06	0	0	0	3	2	0	0	2.2	0.26	0.58
Ap4e1	0	5.1e-06	0	0	0	0	5.1e-06	0	0	0	0	1	0	0	0	2	0.5	0.75
Ap4m1	1.2e-05	9.9e-06	1.2e-05	0	3.7e-06	1.2e-05	9.9e-06	1e-05	0	3.7e-06	1	1	2	0	1	2.3	0.9	0.93
Ap4s1	4.8e-06	2.1e-05	8e-06	0	0	4.8e-06	1.2e-05	8e-06	0	0	1	4	1	0	0	2.1	0.097	0.34
Ap5b1	0	3.3e-06	1.2e-05	0	0	0	3.3e-06	1.2e-05	0	0	0	1	1	0	0	2.8	0.79	0.87
Ap5m1	0	3e-06	7.4e-06	1.4e-05	0	0	3e-06	6.1e-06	1.4e-05	0	0	1	2	1	0	3.5	0.59	0.78
Ap5s1	0	0	0	1.5e-05	0	0	0	0	1.5e-05	0	0	0	0	1	0	4	0.043	0.23
Ap5z1	0	1.7e-05	0	0	1.9e-05	0	1.7e-05	0	0	1.9e-05	0	1	0	0	1	3.6	0.69	0.83
Apaf1	4e-05	2e-05	2.5e-05	0	3.7e-05	2.3e-05	1.1e-05	1.2e-05	0	2.2e-05	3	4	5	0	6	2.8	0.51	0.75
Apba3	1.9e-05	1e-05	2e-06	7.6e-06	1.2e-05	1.4e-05	6e-06	2e-06	7.6e-06	1.2e-05	2	3	1	1	1	2.7	0.38	0.69
Apbb2	4.5e-05	1.9e-05	3.2e-05	0	0	3.5e-05	1.5e-05	1.4e-05	0	0	2	2	6	0	0	1.9	0.16	0.46
Apc	6.8e-05	2.4e-05	5.7e-05	3.9e-05	7.8e-05	3.6e-05	1.3e-05	2.4e-05	2.8e-05	2.6e-05	4	4	9	2	10	3.1	0.51	0.75
Apeh	3.7e-05	2.8e-05	8.5e-05	1.9e-05	3.2e-05	1.8e-05	2.1e-05	2.9e-05	1.9e-05	1.6e-05	4	2	12	1	5	2.9	0.18	0.49
Apex1	3.7e-05	0	0	0	0	2.1e-05	0	0	0	0	3	0	0	0	0	1	2.4e-05	0.00053
Aph1a	2.5e-05	1.2e-05	2.2e-05	0	4.1e-05	1.8e-05	6.8e-06	1.2e-05	0	2.5e-05	2	3	4	0	3	3.2	0.8	0.87
Aph1b	0	0	3.8e-06	0	0	0	0	3.8e-06	0	0	0	0	1	0	0	3	0.74	NaN
Api5	0	1.5e-05	8e-06	5.6e-05	5.5e-05	0	8.7e-06	4.9e-06	4.6e-05	3.1e-05	0	3	3	2	5	4.1	0.46	0.75
Aplp1	2.5e-05	1.6e-05	1.5e-05	1.4e-05	1.9e-05	1.8e-05	9.2e-06	8.6e-06	1.4e-05	1.4e-05	2	3	4	1	2	2.8	0.94	0.95
Aplp2	3.7e-05	3.1e-05	4.4e-05	9.8e-05	3.2e-05	2.4e-05	1.2e-05	1.3e-05	6.6e-05	1.8e-05	3	7	12	4	5	3.2	0.78	0.87
Apmap	3.3e-05	8.1e-06	4.5e-06	0	3.3e-05	2.4e-05	8.1e-06	4.5e-06	0	3.1e-05	2	1	1	0	2	2.9	0.33	0.65
Apoa1	0.00029	0.00035	0.00035	0.00023	0.00057	0.00017	7.7e-05	8.3e-05	8.6e-05	0.00027	6	27	34	10	24	3.2	0.5	0.75
Apoa1bp	5e-05	3.7e-06	7.9e-06	0	0	4e-05	3.7e-06	5.6e-06	0	0	2	1	2	0	0	1.3	0.18	0.49
Apoa2	0	0	0	0	7.5e-06	0	0	0	0	7.5e-06	0	0	0	0	1	5	0.54	0.75
Apoa4	0.00021	0.00033	0.00034	0.00041	0.00089	8.9e-05	6.7e-05	6.5e-05	0.0002	0.00035	7	26	32	8	28	3.7	0.46	0.75
Apob	7e-05	0.00013	0.00013	0.00011	0.00019	4.3e-05	3.1e-05	2.8e-05	5.5e-05	5.9e-05	3	18	25	5	19	3.3	0.45	0.74
Apobec1	5.5e-05	0.00013	0.00017	0.00039	0.00023	3.2e-05	5.4e-05	3.3e-05	0.0002	5.3e-05	3	9	28	8	24	3.6	0.022	0.16
Apobec3	2.4e-05	1.2e-05	1.6e-05	2.7e-05	1.4e-05	1.6e-05	7e-06	1e-05	1.9e-05	1e-05	2	3	3	2	2	3	0.78	0.87
Apoc2	0.00025	0.00047	0.00051	0.00029	0.00053	0.00013	0.00014	7.4e-05	0.0001	0.00011	6	31	50	11	39	3.2	0.03	0.2
Apoc3	5.7e-05	6.2e-05	0.0001	0.00011	0.00013	4.1e-05	2e-05	2.6e-05	6.8e-05	3.7e-05	2	11	18	3	18	3.4	0.23	0.56
Apoe	4.9e-06	2.6e-05	0	0	0	4.9e-06	1.8e-05	0	0	0	1	3	0	0	0	1.8	0.079	0.29
Apol10a	5e-05	3e-05	2.8e-05	1.8e-05	0	4.3e-05	1.3e-05	1.4e-05	1.8e-05	0	2	5	7	1	0	2.1	0.23	0.56
Apol7a	3.7e-05	4.9e-05	7.9e-05	0.0001	9.5e-05	2.9e-05	1.9e-05	2.9e-05	5.7e-05	2.9e-05	2	7	11	5	14	3.5	0.32	0.64
Apol7b	9.5e-06	0	0	0	3.7e-06	9.5e-06	0	0	0	3.7e-06	1	0	0	0	1	2.1	0.29	0.6
Apol7c	0	3.6e-06	0	7.6e-06	0	0	3.6e-06	0	7.6e-06	0	0	1	0	1	0	3.4	0.23	0.56
Apol9a	8.1e-06	2.7e-05	7.6e-06	5.9e-06	5.9e-05	8.1e-06	1.2e-05	4.1e-06	5.9e-06	2.1e-05	1	5	4	1	9	3.8	0.16	0.47
Apol9b	8.1e-06	1.7e-05	6.6e-06	2.1e-05	1.4e-05	8.1e-06	1.3e-05	3.9e-06	2.1e-05	8.8e-06	1	2	3	1	3	3.2	0.99	1
Apoo	1.5e-05	2.3e-05	9.7e-06	1.6e-05	0	1.1e-05	1.2e-05	7.8e-06	1.6e-05	0	2	4	2	1	0	2.4	0.22	0.54
Apool	3.4e-05	1.1e-05	0	1.2e-05	0	1.9e-05	7.7e-06	0	1.2e-05	0	3	2	0	1	0	1.8	0.0086	0.079
Apoops	1.5e-05	2.8e-05	9.7e-06	1.6e-05	0	1.1e-05	1.3e-05	7.8e-06	1.6e-05	0	2	5	2	1	0	2.4	0.12	0.39
Apopt1	0	5.6e-05	8.4e-06	0	0	0	4.9e-05	4.2e-06	0	0	0	2	4	0	0	2.1	0.29	0.61
App	0.00012	0.00017	0.00028	0.00017	0.00022	5e-05	4.1e-05	5.1e-05	5.6e-05	4.3e-05	7	22	42	10	28	3.2	0.3	0.62
Appbp2	0.00012	1.3e-05	1.2e-05	0	4.4e-05	7.5e-05	6.4e-06	5.5e-06	0	2.4e-05	5	4	5	0	6	2.1	0.097	0.34
Appl1	2.1e-05	7e-06	1.5e-05	0	3.7e-06	2.1e-05	7e-06	9.6e-06	0	3.7e-06	1	1	3	0	1	2.1	0.81	0.88
Appl2	6.3e-05	8.3e-05	7.3e-05	1.4e-05	6.4e-05	3.3e-05	4.2e-05	2.6e-05	1.4e-05	4.2e-05	4	7	12	1	4	2.8	0.48	0.75
Aprt	0.00012	4.3e-05	3e-05	0	0	4.1e-05	2.4e-05	1.3e-05	0	0	8	5	7	0	0	1.5	3.5e-05	0.00075
Aptx	0	0	0	1.5e-05	0	0	0	0	1.5e-05	0	0	0	0	1	0	4	0.043	0.23
Aqp1	1.6e-05	0	3.9e-06	0	4.6e-06	1.6e-05	0	2.8e-06	0	4.6e-06	1	0	2	0	1	2.1	0.64	0.81
Aqp11	4.3e-05	1e-05	3e-05	0	5.7e-06	3.5e-05	7.2e-06	1.7e-05	0	5.7e-06	2	2	5	0	1	2	0.45	0.74
Aqp7	0	0	0	0	3.2e-06	0	0	0	0	3.2e-06	0	0	0	0	1	5	0.54	NaN
Aqp8	0	5.4e-06	0	0	0	0	5.4e-06	0	0	0	0	1	0	0	0	2	0.5	0.75
Aqr	6.4e-05	0	2.4e-06	0	0	3.8e-05	0	2.4e-06	0	0	3	0	1	0	0	1.1	0.00074	0.011
Araf	0	1.2e-05	2.7e-05	5.7e-06	6.2e-06	0	9.2e-06	1.3e-05	5.7e-06	6.2e-06	0	2	6	1	1	3.1	0.39	0.7
Arap1	0	3.1e-06	2.9e-06	0	0	0	3.1e-06	2.9e-06	0	0	0	1	1	0	0	2.5	0.79	NaN
Arap2	0	5.1e-06	4.9e-05	2.2e-05	2.9e-05	0	5.1e-06	2.3e-05	1.6e-05	1.5e-05	0	1	8	2	5	3.7	0.23	0.56
Arcn1	0.00028	6.2e-05	0.00016	9.1e-05	4.6e-05	9.9e-05	1.9e-05	3.5e-05	3.7e-05	2e-05	10	12	30	6	8	2.3	0.011	0.094
Areg	2e-05	1.6e-05	3.1e-05	9.1e-05	0.00033	2e-05	1.6e-05	1.7e-05	4.4e-05	7.3e-05	1	1	4	4	28	4.4	3.1e-12	3.4e-10
Arel1	0	6.6e-06	2.5e-05	0	2.3e-05	0	6.6e-06	1.6e-05	0	1.1e-05	0	1	5	0	5	3.7	0.22	0.54
Arf1	0.00028	0.00025	0.00019	0.00015	0.00014	6.1e-05	4.9e-05	2.9e-05	4.4e-05	3.5e-05	16	28	37	10	19	2.6	0.12	0.38
Arf2	3.6e-05	0	6.6e-06	7.9e-06	0	3.6e-05	0	3.9e-06	7.9e-06	0	1	0	3	1	0	1.7	0.33	0.66
Arf3	3.3e-05	5.3e-05	3.5e-05	3.1e-05	3.3e-05	1.9e-05	2e-05	1.5e-05	2.5e-05	1.9e-05	3	8	7	2	4	2.9	0.73	0.84
Arf4	0.00071	0.00038	0.00036	0.00026	0.00016	0.00013	5.6e-05	6.4e-05	8.4e-05	4.9e-05	22	40	44	11	16	2.4	4.4e-06	0.00012
Arf5	0.00011	0.00011	0.00013	0.00011	2.9e-05	4e-05	2.7e-05	3.1e-05	4.6e-05	1.2e-05	7	17	22	6	7	2.7	0.14	0.43
Arf6	9e-05	8.3e-05	8.5e-05	0.00014	0.00012	4.4e-05	2.7e-05	2.4e-05	5.8e-05	3.4e-05	5	11	19	5	16	3.2	0.93	0.95
Arfgap1	1.8e-05	1.2e-05	6.3e-05	2.2e-05	1.6e-05	1.8e-05	1e-05	2.8e-05	2.2e-05	9.3e-06	1	2	7	1	3	3	0.74	0.84
Arfgap2	0	2.6e-05	3.1e-06	5.9e-06	5.7e-06	0	1.3e-05	3.1e-06	5.9e-06	5.7e-06	0	5	1	1	1	2.8	0.089	0.32
Arfgap3	0.00011	4.7e-05	7e-05	0.00011	9e-05	6e-05	2e-05	2.4e-05	5.5e-05	3.1e-05	6	6	13	5	12	3	0.53	0.75
Arfgef1	7.5e-05	4.2e-05	9.2e-05	0.00012	5.3e-05	4e-05	1.9e-05	4e-05	5.3e-05	1.9e-05	5	7	15	5	9	3.1	0.77	0.86
Arfgef2	1.1e-05	0	2e-05	1.5e-05	1e-05	1.1e-05	0	1.7e-05	1e-05	1e-05	1	0	2	2	1	3.2	0.24	0.57
Arfgef3	1.2e-05	0	8.6e-05	1.5e-05	9.6e-06	1.2e-05	0	3.6e-05	1.5e-05	7e-06	1	0	10	1	2	3.1	0.032	0.2
Arfip1	8.7e-05	2e-05	4.1e-05	2.1e-05	9.3e-06	4.4e-05	1e-05	2.8e-05	2.1e-05	5.3e-06	4	4	4	1	3	2.1	0.33	0.65
Arfip2	8.1e-06	3.8e-05	7.6e-05	2.1e-05	1.3e-05	8.1e-06	1.7e-05	3.6e-05	1.5e-05	7.5e-06	1	6	11	2	3	2.9	0.43	0.72
Arfrp1	0	0	8.6e-06	0	0	0	0	5.1e-06	0	0	0	0	3	0	0	3	0.2	0.51
Arg2	6e-05	8.3e-05	3.4e-05	1e-05	5e-05	3.3e-05	3.2e-05	1.5e-05	1e-05	2.3e-05	4	11	6	1	5	2.6	0.15	0.44
Arglu1	7.7e-05	3e-06	1.7e-05	0	4.4e-05	4.7e-05	3e-06	1.2e-05	0	3.8e-05	3	1	2	0	2	2.5	0.12	0.39
Arhgap1	4e-05	2.7e-05	1e-05	4.4e-05	1.5e-05	2.1e-05	1.5e-05	5.2e-06	2.7e-05	9.3e-06	4	4	4	3	3	2.8	0.29	0.6
Arhgap11a	0	2.7e-06	0	5.9e-06	9.8e-06	0	2.7e-06	0	5.9e-06	9.8e-06	0	1	0	1	1	4.2	0.49	0.75
Arhgap12	5.6e-05	7.5e-06	6.6e-05	8.1e-05	7.9e-05	4e-05	5.4e-06	2.2e-05	5.2e-05	3.7e-05	2	2	11	3	9	3.4	0.29	0.61
Arhgap17	0	2.9e-05	2.3e-05	0.00011	6.2e-05	0	1.9e-05	1.1e-05	4.7e-05	2.4e-05	0	3	5	6	9	3.9	0.0061	0.06
Arhgap18	8.5e-05	1.4e-05	2.2e-05	3.6e-05	2.3e-05	6.8e-05	1.4e-05	1.8e-05	3.6e-05	1.3e-05	2	1	3	1	4	2.4	0.65	0.81
Arhgap19	0	3e-06	0	0	0	0	3e-06	0	0	0	0	1	0	0	0	2	0.5	NaN
Arhgap21	0	0	2.7e-05	0	4.2e-05	0	0	1.2e-05	0	1.5e-05	0	0	6	0	9	4.2	0.0047	0.048
Arhgap25	0	1.8e-05	0	0	0	0	1.8e-05	0	0	0	0	1	0	0	0	2	0.5	0.75
Arhgap26	2.6e-05	1.8e-05	3.1e-05	0	4.3e-05	1.5e-05	1.1e-05	1.5e-05	0	2.8e-05	3	3	7	0	5	3.1	0.55	0.76
Arhgap27	4.3e-05	1.5e-05	3.7e-05	2.6e-05	3.4e-05	2.6e-05	1.2e-05	1.5e-05	1.8e-05	1.1e-05	3	2	7	2	9	2.9	0.34	0.67
Arhgap27os2	0	0	0	8.8e-06	0	0	0	0	8.8e-06	0	0	0	0	1	0	4	0.043	0.23
Arhgap31	0	0	0	0	1e-05	0	0	0	0	6e-06	0	0	0	0	3	5	0.051	0.26
Arhgap32	0	2e-05	9.2e-06	3e-05	2.2e-05	0	1e-05	7.2e-06	2.1e-05	1.4e-05	0	4	2	2	3	3.7	0.42	0.72
Arhgap33	4.8e-06	0	0	0	0	4.8e-06	0	0	0	0	1	0	0	0	0	1	0.066	NaN
Arhgap35	0	0	4.8e-06	0	2.6e-06	0	0	3.4e-06	0	2.6e-06	0	0	2	0	1	3.7	0.66	NaN
Arhgap39	8.5e-06	0	0	0	0	8.5e-06	0	0	0	0	1	0	0	0	0	1	0.066	0.26
Arhgap4	9.8e-06	0	2.1e-05	0	0	6.8e-06	0	1.6e-05	0	0	2	0	2	0	0	2.4	0.066	0.26
Arhgap42	0	7.2e-06	6.6e-06	5.7e-06	1.9e-05	0	5.1e-06	5e-06	5.7e-06	1.2e-05	0	2	2	1	3	3.9	0.78	0.87
Arhgap5	5.2e-05	1.4e-05	9e-05	2.9e-05	0.00014	3.6e-05	8.6e-06	2.8e-05	2.2e-05	3.9e-05	3	3	16	2	18	3.6	0.0065	0.063
Arhgap6	0	2e-06	0	0	0	0	2e-06	0	0	0	0	1	0	0	0	2	0.5	NaN
Arhgdia	0.00013	0.00023	0.00018	0.00022	0.00027	6.1e-05	4.8e-05	4.6e-05	7.6e-05	5.3e-05	6	24	28	10	30	3.3	0.17	0.47
Arhgef1	2e-05	8.8e-06	3.3e-05	0	0	2e-05	6.3e-06	2.6e-05	0	0	1	2	3	0	0	2.2	0.54	0.76
Arhgef10l	1.2e-05	0	1.1e-05	0	9e-06	1.2e-05	0	1.1e-05	0	6.4e-06	1	0	1	0	2	2.8	0.5	0.75
Arhgef11	2.7e-05	2.7e-06	1.4e-05	8.8e-06	5.7e-06	1.9e-05	2.7e-06	8.3e-06	8.8e-06	5.7e-06	2	1	3	1	1	2.4	0.6	0.79
Arhgef12	1e-05	8.8e-06	1.2e-06	1.5e-05	6.2e-06	1e-05	8.8e-06	1.2e-06	1.5e-05	6.2e-06	1	1	1	1	1	3	0.84	0.89
Arhgef16	0.00013	2.2e-05	5.4e-05	8.7e-05	0.00015	0.00011	1.3e-05	1.6e-05	3.8e-05	4.5e-05	3	3	13	5	14	3.2	0.078	0.29
Arhgef18	1.6e-05	1.6e-05	5.6e-06	3.5e-05	1.5e-05	1.6e-05	1e-05	3.9e-06	3.5e-05	1.5e-05	1	3	2	1	1	3.2	0.83	0.89
Arhgef19	0	8.6e-06	0	0	0	0	8.6e-06	0	0	0	0	1	0	0	0	2	0.5	0.75
Arhgef2	1.1e-05	2.1e-05	1.1e-05	0	1.3e-05	1.1e-05	1.1e-05	5.7e-06	0	1.1e-05	1	4	4	0	2	2.7	0.71	0.84
Arhgef26	0	2.1e-05	0	0	0	0	1.8e-05	0	0	0	0	2	0	0	0	2	0.15	0.44
Arhgef28	0	3.1e-06	2.4e-06	1.4e-05	0	0	3.1e-06	2.4e-06	1.4e-05	0	0	1	1	1	0	3.6	0.54	0.75
Arhgef3	0	2.7e-06	9.9e-06	1.8e-05	3.3e-05	0	2.7e-06	7e-06	1.8e-05	2.3e-05	0	1	2	1	4	4.3	0.44	0.73
Arhgef38	4.9e-05	6.1e-05	4.4e-05	9.9e-05	1.4e-05	2.8e-05	3.7e-05	1.8e-05	6.5e-05	1.1e-05	3	6	7	3	2	2.9	0.5	0.75
Arhgef39	0	0	2.1e-06	0	0	0	0	2.1e-06	0	0	0	0	1	0	0	3	0.74	NaN
Arhgef40	1.2e-05	0	2.1e-06	4.8e-05	8.6e-06	1.2e-05	0	2.1e-06	3.5e-05	6.2e-06	1	0	1	2	2	3.6	0.17	0.49
Arhgef5	1.4e-05	4.6e-06	0.00012	8.5e-05	9.5e-05	1.4e-05	4.6e-06	5.3e-05	4.5e-05	2.7e-05	1	1	13	4	15	3.8	0.0045	0.047
Arhgef6	0	0	0	0	0	0	0	0	0	0	0	0	0	0	0	NaN	NaN	NaN
Arhgef7	1.2e-05	4.6e-06	0	0	7.9e-06	1.2e-05	4.6e-06	0	0	4.6e-06	1	1	0	0	3	2.5	0.26	0.58
Arid1a	3.9e-05	2.3e-05	4.2e-05	2.9e-05	2.8e-05	2.4e-05	1e-05	1.6e-05	2.1e-05	1.4e-05	3	5	8	2	5	2.9	0.99	0.99
Arid1b	4.5e-05	3.2e-05	1.9e-05	0.00012	4.4e-05	3.5e-05	1.4e-05	1.2e-05	5e-05	2.6e-05	2	6	3	5	5	3.3	0.087	0.31
Arid2	0	5.1e-06	3e-05	1.4e-05	2.2e-05	0	5.1e-06	2.5e-05	9.7e-06	1.6e-05	0	1	3	2	3	3.7	0.49	0.75
Arid3a	0	6.8e-06	1.8e-05	5.1e-05	7.6e-05	0	6.8e-06	9.2e-06	3.3e-05	2.4e-05	0	1	5	3	12	4.3	0.002	0.024
Arid3b	0	0	5.7e-06	8.8e-06	3.8e-06	0	0	4.4e-06	8.8e-06	3.8e-06	0	0	2	1	1	3.9	0.6	0.79
Arid4a	4.8e-06	1e-05	3.4e-05	1.8e-05	2.6e-05	4.8e-06	5.9e-06	1.6e-05	1.8e-05	1.3e-05	1	3	6	1	5	3.5	0.9	0.93
Arid4b	0	4.4e-05	5e-05	4.4e-05	5.4e-06	0	3.3e-05	2.2e-05	2.6e-05	5.4e-06	0	3	10	3	1	3.1	0.056	0.26
Arid5a	0	0	0	0	4.6e-06	0	0	0	0	4.6e-06	0	0	0	0	1	5	0.54	NaN
Arid5b	0	0	0	0	3.1e-06	0	0	0	0	3.1e-06	0	0	0	0	1	5	0.54	NaN
Arih1	0.00035	0.00013	7e-05	8.9e-05	5.8e-05	8.7e-05	3.7e-05	2e-05	5.3e-05	1.8e-05	16	17	14	3	11	2.1	2.2e-05	0.0005
Arih2	2.5e-05	1.1e-05	4.1e-05	8e-05	9.3e-05	1.8e-05	6.5e-06	2.7e-05	5e-05	3.2e-05	2	3	6	3	10	3.8	0.21	0.53
Arl1	0.00024	0.00019	0.00011	0.0001	0.00012	5.2e-05	5.3e-05	3e-05	6.5e-05	4.1e-05	15	19	19	4	10	2.5	0.0019	0.023
Arl13b	0	0	1.5e-05	0	0	0	0	9.6e-06	0	0	0	0	3	0	0	3	0.2	0.51
Arl14	0	2.4e-05	0	0	1.6e-05	0	2.4e-05	0	0	1.1e-05	0	1	0	0	2	3.2	0.41	0.71
Arl14ep	0	0	8.6e-06	0	2.6e-05	0	0	6.3e-06	0	1.9e-05	0	0	2	0	3	4.5	0.3	0.61
Arl15	0	0	9.6e-06	0	1e-05	0	0	5.7e-06	0	7.7e-06	0	0	3	0	2	4	0.44	0.73
Arl16	0	1.8e-05	0	0	2.2e-06	0	1.1e-05	0	0	2.2e-06	0	3	0	0	1	2.3	0.14	0.43
Arl2	1.2e-05	1.6e-05	1.6e-06	0	0	1.2e-05	1.6e-05	1.6e-06	0	0	1	1	1	0	0	1.6	0.6	0.79
Arl2bp	9.5e-06	3.2e-05	1.4e-05	4.5e-05	1.3e-05	9.5e-06	1.8e-05	9.2e-06	4.5e-05	8.5e-06	1	4	3	1	3	3.2	0.92	0.94
Arl3	0	0	2e-06	0	0	0	0	2e-06	0	0	0	0	1	0	0	3	0.74	NaN
Arl4a	1e-05	1.4e-05	1.3e-05	8.8e-06	1.7e-05	1e-05	7.9e-06	7e-06	8.8e-06	9.1e-06	1	3	4	1	4	3.1	0.98	0.99
Arl4d	0	4e-06	0	0	0	0	4e-06	0	0	0	0	1	0	0	0	2	0.5	NaN
Arl5a	1.2e-05	1.9e-05	2.7e-05	0	1.5e-05	1.2e-05	1.1e-05	1.5e-05	0	1.3e-05	1	3	4	0	2	2.8	0.85	0.9
Arl5b	8.1e-06	6.4e-06	4.3e-06	1.8e-05	1.8e-05	8.1e-06	6.4e-06	3e-06	1.8e-05	9.4e-06	1	1	2	1	4	3.6	0.63	0.81
Arl6ip1	5.6e-05	4.8e-05	9.1e-05	4.7e-05	1.8e-05	2.9e-05	1.7e-05	2.7e-05	2.3e-05	1.3e-05	4	9	16	4	2	2.7	0.11	0.37
Arl6ip4	3.4e-05	3.8e-05	1.1e-05	0	2.5e-05	3.4e-05	2.2e-05	8.3e-06	0	2.3e-05	1	4	2	0	2	2.5	0.54	0.75
Arl6ip5	2.2e-05	0	2.5e-05	1.5e-05	1.5e-05	1.5e-05	0	1.7e-05	1.5e-05	1.5e-05	2	0	3	1	1	3	0.33	0.65
Arl6ip6	0	1.7e-05	6.4e-06	0	5.3e-06	0	1e-05	6.4e-06	0	5.3e-06	0	3	1	0	1	2.8	0.37	0.68
Arl8a	0	2.7e-05	5.2e-06	0	5.9e-06	0	1.8e-05	3.7e-06	0	5.9e-06	0	3	2	0	1	2.6	0.51	0.75
Arl8b	0	4e-06	3.5e-06	3.6e-05	5.8e-06	0	4e-06	3.5e-06	2.5e-05	4.2e-06	0	1	1	2	2	3.9	0.25	0.57
Armc1	1.4e-05	3.4e-05	1.4e-05	2.4e-05	0	1.1e-05	1.6e-05	6e-06	2.4e-05	0	2	5	5	1	0	2.6	0.27	0.59
Armc10	1.1e-05	2e-06	0	0	0	1.1e-05	2e-06	0	0	0	1	1	0	0	0	1.2	0.28	0.6
Armc5	0	4.9e-06	1.5e-06	0	9.1e-06	0	4.9e-06	1.5e-06	0	6.7e-06	0	1	1	0	2	3.9	0.73	0.84
Armc7	0	0	1e-05	0	0	0	0	8.1e-06	0	0	0	0	2	0	0	3	0.41	0.71
Armc8	9.5e-06	1.8e-05	1.4e-05	0	1.1e-05	9.5e-06	1.1e-05	1.1e-05	0	1.1e-05	1	3	3	0	1	2.7	0.73	0.84
Armc9	0	1.6e-05	2.9e-05	1e-05	7.7e-06	0	1.6e-05	2e-05	1e-05	7.7e-06	0	1	4	1	1	3.1	0.63	0.8
Armcx3	0	3e-06	3.1e-06	3e-05	0	0	3e-06	3.1e-06	3e-05	0	0	1	1	1	0	3.7	0.54	0.75
Armt1	1.1e-05	0	4.2e-06	0	0	1.1e-05	0	4.2e-06	0	0	1	0	1	0	0	1.5	0.36	0.67
Arnt	0	0	2.4e-06	0	3.7e-06	0	0	2.4e-06	0	3.7e-06	0	0	1	0	1	4.2	0.81	NaN
Arntl	0	0	2.6e-06	0	2.7e-05	0	0	2.6e-06	0	2.1e-05	0	0	1	0	2	4.8	0.47	0.75
Arpc1a	0.00014	5.8e-05	5e-05	5.4e-05	6.3e-05	8.4e-05	2.7e-05	1.6e-05	2.7e-05	3.4e-05	5	6	12	4	6	2.6	0.71	0.84
Arpc1b	9.9e-05	0.00014	0.00017	0.00013	0.00013	4.2e-05	3.2e-05	4e-05	5e-05	3.6e-05	5	21	28	7	17	3.1	0.75	0.85
Arpc2	0.00038	0.00047	0.00048	0.00068	0.00048	0.00012	7.2e-05	7e-05	0.00017	7.3e-05	11	41	53	17	44	3.2	0.41	0.71
Arpc3	2.9e-05	0.0002	7.5e-05	0.00012	0.00012	1.6e-05	4.1e-05	2.2e-05	4.8e-05	3.9e-05	3	23	14	7	16	3.2	0.012	0.1
Arpc4	9.8e-05	0.00013	0.00013	3.7e-05	0.00012	4e-05	4.4e-05	3e-05	2.3e-05	3.8e-05	6	15	24	3	12	2.9	0.57	0.77
Arpc5	0.00015	0.00026	0.00012	9.4e-05	0.00022	5.5e-05	4.9e-05	3.6e-05	4.2e-05	4.4e-05	7	28	21	5	27	3	0.013	0.11
Arpc5l	4.6e-05	8.6e-06	3e-05	1.5e-05	3.7e-05	3.6e-05	8.6e-06	1.3e-05	1.5e-05	1.6e-05	2	1	7	1	6	2.9	0.45	0.74
Arpin	5.9e-05	4.8e-06	1.7e-05	0	0	4.1e-05	4.8e-06	1.1e-05	0	0	3	1	3	0	0	1.5	0.035	0.22
Arpp19	2.1e-05	0.00016	0.00014	7.9e-05	8.7e-05	2.1e-05	3.9e-05	5.1e-05	4.1e-05	3.5e-05	1	19	14	4	9	3.1	0.024	0.17
Arrb1	0	7e-06	4.4e-06	0	1e-05	0	7e-06	3.1e-06	0	1e-05	0	1	2	0	1	3.6	0.89	0.92
Arrb2	0	3.2e-05	4.4e-06	4.5e-05	1.2e-05	0	2.5e-05	4.4e-06	4.5e-05	1.2e-05	0	2	1	1	1	3.4	0.71	0.84
Arrdc1	0	4.6e-05	1.4e-05	7.9e-06	1.6e-05	0	1.7e-05	8.6e-06	7.9e-06	1e-05	0	7	3	1	3	2.9	0.14	0.43
Arrdc4	4.8e-05	1.7e-05	9.6e-05	3e-05	3.3e-05	4.3e-05	1.4e-05	5.6e-05	1.8e-05	1.5e-05	2	2	11	3	6	2.9	0.41	0.71
Arsa	0	7.9e-06	0	0	8e-06	0	5.6e-06	0	0	8e-06	0	2	0	0	1	3.5	0.38	0.69
Arsb	1.2e-05	3.6e-06	2.1e-06	0	0	1.2e-05	3.6e-06	2.1e-06	0	0	1	1	1	0	0	1.4	0.6	0.79
Arsg	0	0	3.2e-06	0	0	0	0	3.2e-06	0	0	0	0	1	0	0	3	0.74	NaN
Art2aps	0	1.1e-05	0	0	1e-05	0	7.8e-06	0	0	1e-05	0	2	0	0	1	3.5	0.38	0.69
Art2b	0	0	0	0	1e-05	0	0	0	0	1e-05	0	0	0	0	1	5	0.54	0.75
Artn	0	0	7.9e-06	0	0	0	0	7.9e-06	0	0	0	0	1	0	0	3	0.74	0.84
As3mt	2e-05	0	6.8e-06	1.4e-05	4.2e-06	2e-05	0	4.1e-06	1.4e-05	4.2e-06	1	0	3	1	1	2.6	0.61	0.79
Asah1	0.00011	4.3e-05	2.6e-06	0	6e-05	6.1e-05	2.7e-05	2.6e-06	0	3.5e-05	4	3	1	0	4	2.4	0.034	0.21
Asah2	0	2.2e-05	2.1e-05	3.6e-05	6e-06	0	1.2e-05	1.1e-05	3.6e-05	4.5e-06	0	4	4	1	2	3.3	0.69	0.83
Asap1	0	7.7e-05	3.2e-06	0	5.4e-06	0	5.4e-05	3.2e-06	0	5.4e-06	0	3	1	0	1	2.2	0.36	0.67
Asap2	0	8.5e-06	1.3e-05	0	4.2e-05	0	6.2e-06	1e-05	0	2.1e-05	0	2	3	0	6	4.2	0.14	0.44
Asb13	9e-05	6.7e-06	0	4.3e-05	4.8e-05	8e-05	6.7e-06	0	3e-05	2.5e-05	2	1	0	2	5	2.7	0.054	0.26
Asb3	0	0	9.7e-06	0	0	0	0	7.9e-06	0	0	0	0	2	0	0	3	0.41	0.71
Asb6	1.2e-05	0	5.3e-06	0	1.8e-05	1.2e-05	0	3.8e-06	0	1.8e-05	1	0	2	0	1	3.3	0.65	0.81
Asb7	1e-05	5.4e-06	8e-06	0	0	1e-05	5.4e-06	5.6e-06	0	0	1	1	2	0	0	1.9	0.64	0.81
Asb8	3.4e-05	3.8e-05	1.4e-05	4.8e-05	2.7e-05	3.4e-05	1.5e-05	8.3e-06	4.8e-05	2.2e-05	1	8	3	1	2	3	0.1	0.34
Ascc1	1.7e-05	0	3.1e-05	2.4e-05	7.6e-06	1.3e-05	0	1.7e-05	2.4e-05	7.6e-06	2	0	7	1	1	3.1	0.12	0.38
Ascc2	9.8e-06	3.6e-06	5.4e-06	8.8e-06	7.8e-06	9.8e-06	3.6e-06	3.8e-06	8.8e-06	5.5e-06	1	1	2	1	2	3	0.96	0.97
Ascc3	0	3.7e-05	7.8e-06	1.1e-05	0	0	2.5e-05	6e-06	1.1e-05	0	0	3	2	1	0	2.5	0.35	0.67
Asf1a	0	8.2e-06	3.1e-06	1.4e-05	0	0	5.8e-06	3.1e-06	1.4e-05	0	0	2	1	1	0	3.2	0.43	0.72
Ash1l	8e-05	2.5e-05	1.6e-05	8.3e-05	4.8e-05	4.7e-05	1.2e-05	7e-06	4.4e-05	1.6e-05	4	4	6	4	9	3	0.3	0.61
Ash2l	3e-05	1.9e-05	1.6e-05	3e-05	4.6e-06	1.7e-05	9.9e-06	9.9e-06	3e-05	4.6e-06	3	4	3	1	1	2.6	0.32	0.64
Asl	3.1e-05	8.1e-06	1.9e-05	0	0	2.2e-05	8.1e-06	1.4e-05	0	0	2	1	3	0	0	1.8	0.21	0.53
Asna1	0.00011	3.8e-05	2.1e-05	4.8e-05	3.2e-05	4.5e-05	1.9e-05	1.1e-05	2.7e-05	1.7e-05	6	5	5	4	4	2.4	0.057	0.26
Asns	4.6e-05	6.3e-05	0.00014	0.00011	6.7e-05	3.2e-05	3.9e-05	5e-05	4.5e-05	2.1e-05	2	4	17	7	11	3.2	0.078	0.29
Aspa	0	2.9e-05	3.1e-05	0	2.5e-05	0	1.6e-05	1.6e-05	0	1.1e-05	0	4	5	0	5	3.2	0.43	0.72
Asph	0.00038	0.00014	4.8e-05	1.5e-05	3.1e-05	0.00012	7.2e-05	1.7e-05	1e-05	1.9e-05	12	11	11	2	3	1.7	2.2e-05	0.00051
Aspscr1	4.6e-05	1.1e-05	1e-05	1.1e-05	3.2e-05	3.7e-05	7.9e-06	7e-06	1.1e-05	2.3e-05	2	2	3	1	2	2.7	0.88	0.92
Aste1	0	1.9e-05	1.6e-06	0	0	0	1.4e-05	1.6e-06	0	0	0	2	1	0	0	2.1	0.43	0.72
Asun	8.5e-06	4e-06	0	0	0	8.5e-06	4e-06	0	0	0	1	1	0	0	0	1.3	0.28	0.6
Asxl1	1.2e-05	3e-06	2.6e-05	5.7e-06	1.2e-05	1.2e-05	3e-06	1.4e-05	5.7e-06	8.5e-06	1	1	4	1	2	3	0.91	0.94
Asxl2	0	4.3e-06	2.3e-05	1.3e-05	3.8e-06	0	4.3e-06	8.9e-06	1.3e-05	3.8e-06	0	1	7	1	1	3.4	0.15	0.44
Atad1	3.7e-05	4.3e-05	2.3e-05	0	0	2.6e-05	2.1e-05	9.1e-06	0	0	2	6	7	0	0	1.9	0.084	0.3
Atad2	0	3.3e-06	0	0	0	0	3.3e-06	0	0	0	0	1	0	0	0	2	0.5	NaN
Atad2b	0	7.8e-06	1.8e-05	0	0	0	7.8e-06	1.3e-05	0	0	0	1	2	0	0	2.7	0.65	0.81
Atad3a	4.8e-06	4.1e-06	0	0	0	4.8e-06	4.1e-06	0	0	0	1	1	0	0	0	1.5	0.28	NaN
Atad5	0	0	0	0	6.5e-06	0	0	0	0	6.5e-06	0	0	0	0	1	5	0.54	0.75
Atat1	0	0	6.8e-06	0	4.6e-06	0	0	6.8e-06	0	4.6e-06	0	0	1	0	1	3.8	0.82	0.88
Atf1	2.1e-05	4.5e-06	9.3e-06	2.1e-05	7.8e-06	2.1e-05	4.5e-06	4.7e-06	1.5e-05	7.8e-06	1	1	4	2	1	2.8	0.52	0.75
Atf2	3.6e-05	3.6e-06	6.5e-06	1.4e-05	2.7e-05	2.3e-05	3.6e-06	3.7e-06	1.4e-05	2.2e-05	3	1	3	1	2	2.9	0.31	0.62
Atf3	0	1.6e-05	3.4e-05	6.8e-05	0.00025	0	9.6e-06	1.6e-05	5e-05	5.8e-05	0	3	7	3	20	4.5	4e-06	0.00011
Atf4	0.00031	0.00027	0.00047	0.00048	0.00038	9.1e-05	4.5e-05	0.00013	0.00011	6.5e-05	12	31	43	15	33	3.2	0.65	0.81
Atf5	2e-05	4.9e-06	0	7.8e-05	1.4e-05	2e-05	4.9e-06	0	4.6e-05	7.9e-06	1	1	0	3	3	3.5	0.026	0.17
Atf6	5.2e-05	1.9e-05	9.8e-06	6.9e-05	2.3e-05	3e-05	9.6e-06	8.2e-06	4.2e-05	1.1e-05	3	4	2	3	5	3	0.26	0.59
Atf6b	0	2.3e-05	3.2e-05	3.1e-05	3.8e-06	0	1.4e-05	2.7e-05	3.1e-05	3.8e-06	0	3	2	1	1	3.2	0.64	0.81
Atf7ip	7.7e-05	5e-05	6.8e-06	6.5e-05	1.5e-05	5.1e-05	3e-05	5.6e-06	3.1e-05	1.1e-05	3	4	2	5	2	2.5	0.011	0.099
Atg10	0	3.3e-06	3.1e-06	0	0	0	3.3e-06	3.1e-06	0	0	0	1	1	0	0	2.5	0.79	NaN
Atg101	7.1e-06	8.8e-06	1.6e-05	0	1.2e-05	7.1e-06	6.2e-06	1.1e-05	0	8.9e-06	1	2	4	0	2	3	0.88	0.92
Atg12	5.7e-05	2.8e-05	4.9e-05	5.9e-05	7.2e-06	2.7e-05	1.8e-05	1.6e-05	3.8e-05	5.1e-06	5	3	12	3	2	2.7	0.069	0.27
Atg13	2.3e-05	6.4e-06	1.4e-05	1.8e-05	7.6e-06	1.8e-05	4.5e-06	1.1e-05	1.3e-05	7.6e-06	2	2	2	2	1	2.7	0.42	0.72
Atg14	0	0	1.5e-06	2.9e-05	0	0	0	1.5e-06	2.3e-05	0	0	0	1	2	0	4	0.013	0.11
Atg16l1	0	3.1e-06	0	0	3.5e-06	0	3.1e-06	0	0	3.5e-06	0	1	0	0	1	3.6	0.69	NaN
Atg2a	0	1.7e-05	1.3e-05	7.9e-06	3.1e-05	0	1.7e-05	8.1e-06	7.9e-06	1.6e-05	0	1	3	1	6	3.8	0.17	0.48
Atg2b	0	9e-06	2e-06	0	0	0	9e-06	2e-06	0	0	0	1	1	0	0	2.2	0.79	0.87
Atg3	5.5e-05	6.4e-05	8.3e-06	1.8e-05	1.7e-05	3.6e-05	2.8e-05	4.2e-06	1.8e-05	9.4e-06	3	6	4	1	4	2.2	0.56	0.76
Atg4a	3.1e-05	0	1.8e-05	0	0	2.3e-05	0	1.4e-05	0	0	2	0	3	0	0	1.7	0.079	0.29
Atg4aps	2.1e-05	0	2e-06	0	0	2.1e-05	0	2e-06	0	0	1	0	1	0	0	1.2	0.35	0.67
Atg4b	4.8e-06	0	6.1e-06	1.4e-05	0	4.8e-06	0	4.6e-06	1.4e-05	0	1	0	2	1	0	3.2	0.38	0.69
Atg4c	2e-05	2.1e-05	1.1e-05	0	1.9e-05	1.4e-05	1.1e-05	5.9e-06	0	1.4e-05	2	4	4	0	2	2.7	0.64	0.81
Atg4d	1.4e-05	6.1e-05	3.6e-05	0	5.6e-05	1.1e-05	2.3e-05	1.5e-05	0	2e-05	2	8	7	0	9	3.1	0.27	0.6
Atg5	7.7e-05	3.3e-05	3.5e-05	3.9e-05	2.8e-05	4.6e-05	2.3e-05	1.9e-05	3.1e-05	2e-05	3	4	7	2	4	2.6	0.93	0.95
Atg7	1.6e-05	1.9e-05	1.8e-05	5.9e-06	5.4e-06	1.6e-05	1.3e-05	1.2e-05	5.9e-06	5.4e-06	1	2	3	1	1	2.5	0.96	0.97
Athl1	0	0	2e-06	0	0	0	0	2e-06	0	0	0	0	1	0	0	3	0.74	NaN
Atic	7.1e-06	0	0	0	1e-05	7.1e-06	0	0	0	1e-05	1	0	0	0	1	3.3	0.29	0.61
Atl2	1.1e-05	1.5e-05	1.3e-05	7.7e-05	1.5e-05	1.1e-05	9.1e-06	7.6e-06	6e-05	1.1e-05	1	3	4	3	2	3.5	0.5	0.75
Atl3	0	2.7e-06	1.6e-06	0	0	0	2.7e-06	1.6e-06	0	0	0	1	1	0	0	2.4	0.79	NaN
Atm	0	6.3e-06	0	0	0	0	6.3e-06	0	0	0	0	1	0	0	0	2	0.5	0.75
Atmin	3.1e-05	3.3e-06	2.6e-05	0	3.7e-06	2.3e-05	3.3e-06	1.7e-05	0	3.7e-06	2	1	3	0	1	2.1	0.44	0.73
Atn1	0	1.4e-05	9e-06	0	6.8e-06	0	8.2e-06	5.3e-06	0	5.1e-06	0	3	3	0	2	3	0.66	0.82
Atoh1	9.6e-05	0.00016	0.00025	0.00012	0.00026	4.1e-05	4e-05	4.1e-05	5.3e-05	6e-05	6	23	38	6	24	3.3	0.21	0.52
Atoh8	2e-05	0	0	0	0	2e-05	0	0	0	0	1	0	0	0	0	1	0.066	0.26
Atox1	5.7e-05	0.00012	8e-05	4.4e-05	2e-05	3e-05	5.3e-05	2.7e-05	2.7e-05	1.3e-05	4	11	12	3	3	2.5	0.25	0.57
Atp10b	0.0001	2.1e-05	6.1e-05	8.4e-05	0.00011	4.1e-05	1e-05	1.6e-05	4.1e-05	3.5e-05	7	4	17	5	15	3.2	0.1	0.35
Atp11a	0	0	0	0	0	0	0	0	0	0	0	0	0	0	0	NaN	NaN	NaN
Atp11b	7.1e-05	7.1e-05	2.8e-05	5.7e-06	5e-05	3.7e-05	3e-05	1.3e-05	5.7e-06	2e-05	5	7	7	1	8	2.5	0.42	0.72
Atp11c	0	2.7e-06	2e-05	0	4.6e-06	0	2.7e-06	2e-05	0	4.6e-06	0	1	1	0	1	3.2	0.93	0.95
Atp13a1	3.3e-05	3e-05	2.8e-05	1.5e-05	6.1e-06	2.5e-05	2e-05	1.2e-05	1.5e-05	4.4e-06	2	3	6	1	2	2.4	0.85	0.9
Atp13a2	2.8e-05	0	0	0	0	2e-05	0	0	0	0	2	0	0	0	0	1	0.0014	0.018
Atp13a3	0.0001	2.8e-05	4e-05	7.6e-06	3.7e-06	3.7e-05	1.4e-05	1.4e-05	7.6e-06	3.7e-06	7	5	9	1	1	1.8	0.0042	0.045
Atp1a1	9.5e-05	8.3e-05	5.4e-05	5.3e-05	3e-05	5.4e-05	2.5e-05	1.7e-05	3.4e-05	1.3e-05	4	14	12	3	6	2.5	0.32	0.64
Atp1b1	0.00026	0.00035	0.00027	0.00023	0.0003	6.6e-05	8.3e-05	4.3e-05	6.9e-05	5.8e-05	13	37	44	10	31	3	0.86	0.91
Atp1b2	0	0	5.4e-06	0	0	0	0	5.4e-06	0	0	0	0	1	0	0	3	0.74	0.84
Atp1b3	4e-05	2.2e-05	8.9e-06	4.3e-05	1.9e-05	2.4e-05	1.1e-05	5.1e-06	3.6e-05	1.3e-05	3	4	3	2	2	2.8	0.46	0.75
Atp2a2	0.00013	2.5e-05	5.6e-05	0.00018	4.9e-05	4.9e-05	1e-05	1.5e-05	7.7e-05	2.2e-05	8	6	16	7	7	3	0.034	0.21
Atp2a3	0.00014	0.00019	0.00023	0.00016	0.00015	4.9e-05	4.7e-05	4.7e-05	7.9e-05	4.2e-05	8	21	29	7	17	3	0.85	0.9
Atp2b1	7.1e-06	1.1e-05	2.2e-05	0	1e-05	7.1e-06	7.8e-06	1.2e-05	0	7.3e-06	1	2	4	0	2	2.9	0.87	0.91
Atp2b4	0	0	4e-06	0	0	0	0	4e-06	0	0	0	0	1	0	0	3	0.74	NaN
Atp2c1	2e-05	1.3e-05	3.9e-05	2.1e-05	2.9e-05	2e-05	9.6e-06	2.2e-05	1.2e-05	1.2e-05	1	2	5	3	6	3.2	0.49	0.75
Atp2c2	8.9e-05	1.3e-05	1.9e-05	1.1e-05	8.2e-06	6.2e-05	7.7e-06	1.1e-05	1.1e-05	5.8e-06	2	3	4	1	2	1.8	0.92	0.94
Atp5a1	0.00045	0.00014	0.00019	0.00011	6.9e-05	0.00012	4e-05	5.3e-05	4e-05	2.1e-05	14	18	25	9	11	2.2	0.0077	0.073
Atp5b	0.00048	0.00023	0.00024	0.00021	0.00011	0.00012	5.5e-05	4.7e-05	7.1e-05	3.6e-05	15	25	32	11	16	2.4	0.029	0.19
Atp5c1	0.00018	0.00016	0.00015	9.5e-05	6.5e-05	6.1e-05	3.2e-05	4.8e-05	4.1e-05	2.4e-05	9	24	20	6	11	2.5	0.062	0.26
Atp5d	0.00021	0.00023	0.00021	0.00019	0.00012	6.8e-05	4e-05	4.1e-05	0.00011	3.3e-05	11	30	31	5	17	2.8	0.08	0.29
Atp5e	0.00039	0.00033	0.00027	0.00018	0.00019	0.00012	5.5e-05	5.7e-05	8e-05	5.8e-05	15	33	41	7	18	2.6	0.017	0.13
Atp5f1	0.0004	0.00024	8.9e-05	0.00011	0.0001	0.00011	4.6e-05	2.4e-05	4.5e-05	3.5e-05	17	27	21	7	12	2.2	4.6e-05	0.00096
Atp5g1	0.00024	0.00014	8.7e-05	2.3e-05	4.4e-06	8.4e-05	3.4e-05	3e-05	1.7e-05	4.4e-06	12	20	15	2	1	1.8	1e-06	3.1e-05
Atp5g2	1.2e-05	4e-06	2.1e-06	0	1.9e-05	1.2e-05	4e-06	2.1e-06	0	1.5e-05	1	1	1	0	2	3.3	0.77	0.87
Atp5g3	0.00053	0.00027	0.00014	9e-05	0.00011	0.00012	5.8e-05	3.5e-05	3.5e-05	3.4e-05	19	30	27	7	11	2.1	3.8e-06	0.00011
Atp5h	0.00044	0.00024	0.00015	0.00012	9.4e-05	0.00022	5.6e-05	5.5e-05	7e-05	3e-05	15	27	26	4	14	2.2	0.0025	0.029
Atp5j	0.00024	0.00023	0.00015	9.4e-05	0.00011	6.6e-05	5.7e-05	3.9e-05	3.9e-05	4.2e-05	13	25	24	6	12	2.5	0.021	0.15
Atp5j2	0.00033	0.00034	0.0002	0.00015	0.0001	8.2e-05	0.0001	4.1e-05	4.5e-05	3.5e-05	15	26	32	10	12	2.4	0.0083	0.077
Atp5k	0.00023	0.00013	8.7e-05	0.00013	9.5e-05	7.3e-05	3.7e-05	2.4e-05	5.5e-05	2.8e-05	13	16	17	6	13	2.6	0.058	0.26
Atp5l	0.00021	0.00014	6.8e-05	2.4e-05	1.9e-05	6.9e-05	3.4e-05	2.5e-05	1.8e-05	8.8e-06	11	18	11	2	5	1.9	9.6e-05	0.0019
Atp5l2ps	0.00014	8.8e-05	5e-05	2.7e-05	2.4e-05	5e-05	4.6e-05	1.7e-05	1.5e-05	1.3e-05	8	9	12	3	4	2.1	0.05	0.26
Atp5lps2	0.00011	2.6e-05	2.5e-05	2.8e-05	1.2e-05	6.2e-05	1.3e-05	1.3e-05	2e-05	1.2e-05	4	5	5	2	1	2.1	0.18	0.49
Atp5o	0.00032	0.00017	0.00012	6e-05	9.4e-05	7.6e-05	4.6e-05	3.6e-05	3.2e-05	5e-05	17	19	20	4	7	2.3	1.2e-05	0.00031
Atp5s	0	1.5e-05	0	0	1.2e-05	0	1.2e-05	0	0	1.2e-05	0	2	0	0	1	3.4	0.38	0.69
Atp5sl	0	0	1.6e-06	0	0	0	0	1.6e-06	0	0	0	0	1	0	0	3	0.74	NaN
Atp6ap1	2.9e-05	5.3e-05	4.5e-05	2.1e-05	1.2e-05	2.3e-05	1.9e-05	2.8e-05	2.1e-05	6.9e-06	2	8	5	1	3	2.6	0.34	0.66
Atp6ap2	8.8e-05	8.5e-05	0.00017	0.00014	0.00011	4.3e-05	2.7e-05	4.5e-05	6.1e-05	2.9e-05	5	11	27	6	16	3.2	0.55	0.76
Atp6v0a1	6.7e-05	3.1e-05	5.6e-05	3e-05	7.8e-05	5.7e-05	1.9e-05	1.8e-05	2.3e-05	2.8e-05	2	4	12	2	10	3.1	0.49	0.75
Atp6v0a2	7.7e-05	8.1e-05	3.7e-05	0.00012	7e-05	4.2e-05	2.8e-05	1.5e-05	5.3e-05	3e-05	4	10	9	7	9	3.1	0.26	0.59
Atp6v0b	0.0001	9.6e-05	2.8e-05	7.1e-05	7.3e-05	5.5e-05	3.6e-05	1.3e-05	3.8e-05	3.1e-05	4	9	6	4	8	2.8	0.47	0.75
Atp6v0d1	0.00012	4.9e-05	2.7e-05	5.5e-05	7.7e-05	4.2e-05	1.9e-05	1.1e-05	3.8e-05	3.1e-05	7	9	8	3	9	2.8	0.23	0.56
Atp6v0e	6.2e-05	0.00013	9.1e-05	2.1e-05	9.1e-05	2.7e-05	7.1e-05	3.3e-05	2.1e-05	3.6e-05	5	10	16	1	8	2.9	0.54	0.75
Atp6v1a	3.5e-05	3.1e-05	1.6e-05	4.3e-05	7.6e-05	1.8e-05	1.3e-05	8.8e-06	3.2e-05	3.5e-05	4	6	4	2	7	3.5	0.47	0.75
Atp6v1b2	2.2e-05	9.3e-05	0.00013	0.00019	7e-05	2.2e-05	3.9e-05	4e-05	6.9e-05	3e-05	1	11	19	7	9	3.4	0.13	0.4
Atp6v1c1	7.1e-06	1.5e-05	1.2e-05	8.8e-06	9.6e-06	7.1e-06	8.3e-06	7.6e-06	8.8e-06	6.9e-06	1	3	3	1	2	3	0.99	0.99
Atp6v1d	1.6e-05	3.3e-05	4.9e-05	0	2.8e-05	1.1e-05	1.2e-05	2.8e-05	0	2.2e-05	2	8	7	0	2	2.9	0.17	0.48
Atp6v1e1	6.2e-05	6.8e-05	3.9e-05	1.4e-05	4.1e-05	3.3e-05	2.6e-05	1.1e-05	9.5e-06	1.5e-05	4	9	13	2	8	2.6	0.9	0.93
Atp6v1f	6.1e-05	2.8e-05	8.7e-05	2.6e-05	5.6e-05	2.5e-05	1.2e-05	2.8e-05	1.9e-05	2.5e-05	6	6	14	2	5	2.9	0.31	0.62
Atp6v1g1	0.0002	0.00014	0.00011	5.5e-05	8.3e-05	6.5e-05	4e-05	3.8e-05	3.1e-05	2.8e-05	9	15	14	3	14	2.5	0.22	0.55
Atp6v1h	6.2e-05	3.7e-05	5.1e-05	5.2e-05	3.4e-05	2.8e-05	2.7e-05	2.5e-05	3.1e-05	3.1e-05	5	2	8	3	2	2.8	0.069	0.27
Atp7a	0	0	0	0	2.2e-06	0	0	0	0	2.2e-06	0	0	0	0	1	5	0.54	NaN
Atp8a1	1.4e-05	1.2e-05	3.9e-05	7.9e-05	2.8e-05	1.4e-05	9.5e-06	1.4e-05	4.2e-05	1.5e-05	1	2	10	5	4	3.6	0.075	0.28
Atp8a2	3.5e-05	1.5e-05	1.2e-05	0	7.5e-05	2.6e-05	9.3e-06	1.1e-05	0	5.4e-05	2	3	2	0	2	3.5	0.57	0.77
Atp8b1	4.1e-05	6.5e-05	6.5e-05	9.5e-05	5.8e-05	2.1e-05	2.3e-05	2.1e-05	4.3e-05	2.2e-05	4	9	13	5	9	3.2	0.96	0.96
Atp9a	9.4e-05	8.5e-05	8.2e-05	6e-05	8.2e-05	5.2e-05	3.2e-05	3e-05	5.1e-05	3.3e-05	4	10	16	2	9	2.9	0.86	0.91
Atp9b	4.9e-06	5.3e-06	1.2e-05	7.9e-06	0	4.9e-06	3.8e-06	1e-05	7.9e-06	0	1	2	2	1	0	2.8	0.67	0.82
Atpaf2	0	2.2e-05	0	0	0	0	1.6e-05	0	0	0	0	2	0	0	0	2	0.15	0.44
Atpif1	0.0003	0.00015	0.00015	6.8e-05	7.6e-05	0.00012	3.4e-05	3.5e-05	3.7e-05	4.2e-05	11	21	29	4	7	2.3	0.0052	0.053
Atr	0	0	2e-06	0	0	0	0	2e-06	0	0	0	0	1	0	0	3	0.74	NaN
Atraid	9.8e-06	1.2e-05	1.5e-05	7.6e-06	1.3e-05	9.8e-06	7.2e-06	7e-06	7.6e-06	1e-05	1	3	5	1	2	3	0.96	0.97
Atrn	0	0	1.2e-05	0	4.1e-06	0	0	7.6e-06	0	4.1e-06	0	0	3	0	1	3.5	0.43	0.72
Atrnl1	1.2e-05	0	2.8e-05	3.6e-05	1.1e-05	1.2e-05	0	1.9e-05	2.7e-05	6.5e-06	1	0	5	2	3	3.4	0.38	0.69
Atrx	4.6e-05	1.2e-05	2.7e-05	6.7e-05	2.3e-05	2.7e-05	7.4e-06	1.1e-05	4.7e-05	1.2e-05	3	3	7	3	4	3.1	0.71	0.84
Atxn1	0	2.3e-05	1.4e-05	0	2.1e-06	0	1.8e-05	1e-05	0	2.1e-06	0	2	2	0	1	2.5	0.78	0.87
Atxn10	3e-05	2.2e-05	0	0	0	2.1e-05	1.1e-05	0	0	0	2	4	0	0	0	1.4	0.015	0.12
Atxn1l	0	0	2.4e-06	7.9e-06	2.4e-06	0	0	2.4e-06	7.9e-06	2.4e-06	0	0	1	1	1	4	0.56	0.76
Atxn2	4.6e-05	3.1e-05	4.3e-05	3.1e-05	2e-05	2.8e-05	1.6e-05	1.5e-05	3.1e-05	1.1e-05	3	4	11	1	4	2.7	0.56	0.76
Atxn2l	2.2e-05	2.3e-05	3.5e-05	1.2e-05	1.3e-05	2.2e-05	1.8e-05	1.8e-05	1.2e-05	9e-06	1	2	5	1	2	2.7	0.94	0.96
Atxn3	0	0	1.7e-06	2.4e-05	0	0	0	1.7e-06	2.4e-05	0	0	0	1	1	0	3.9	0.29	0.61
Atxn7	0	6.1e-06	1.5e-05	2.3e-05	4.8e-06	0	4.2e-06	1.4e-05	2.3e-05	4.8e-06	0	2	2	1	1	3.5	0.84	0.9
Atxn7l1	1.6e-05	5.4e-06	0	0	0	1.6e-05	5.4e-06	0	0	0	1	1	0	0	0	1.3	0.28	0.6
Atxn7l3	0	2.3e-05	1.4e-05	0	1.5e-05	0	1.7e-05	9e-06	0	1.5e-05	0	2	3	0	1	3.1	0.72	0.84
Atxn7l3b	5.1e-05	0.00014	0.0001	9.5e-05	0.00031	2.2e-05	3.5e-05	2.7e-05	3.2e-05	8.7e-05	6	21	20	8	24	3.7	0.17	0.49
AU019823	3.4e-05	1.1e-05	0	0	4.4e-06	2e-05	9e-06	0	0	4.4e-06	3	2	0	0	1	1.6	0.014	0.11
AU020206	0	3.6e-06	0	0	0	0	3.6e-06	0	0	0	0	1	0	0	0	2	0.5	NaN
AU022252	0	1.7e-05	0	0	0	0	1.7e-05	0	0	0	0	1	0	0	0	2	0.5	0.75
AU040320	3.5e-05	2e-05	4.1e-05	4.9e-05	7.3e-05	2.3e-05	1.2e-05	1.8e-05	2.9e-05	3e-05	3	3	7	3	8	3.5	0.61	0.79
Auh	4.5e-05	0	7.9e-06	0	0	2.7e-05	0	6.6e-06	0	0	3	0	2	0	0	1.3	0.0041	0.043
Aunip	0	0	6.2e-06	0	0	0	0	6.2e-06	0	0	0	0	1	0	0	3	0.74	0.84
Aup1	0.00018	5.5e-05	4.9e-05	5.8e-05	6.7e-05	9e-05	2e-05	1.9e-05	5e-05	3.5e-05	6	9	10	2	7	2.5	0.48	0.75
Aurkaip1	2.5e-05	8.5e-05	5.3e-05	8.8e-06	1.9e-05	2e-05	4e-05	1.6e-05	8.8e-06	1.3e-05	2	8	13	1	3	2.5	0.21	0.53
Auts2	0	3.9e-05	0	2.2e-05	5.9e-06	0	2.3e-05	0	2.2e-05	5.9e-06	0	4	0	1	1	2.9	0.082	0.3
Aven	0	0	2e-06	1.1e-05	9.3e-06	0	0	2e-06	1.1e-05	7.3e-06	0	0	1	1	2	4.3	0.46	0.75
Avil	0	0	1.5e-06	0	7.7e-06	0	0	1.5e-06	0	7.7e-06	0	0	1	0	1	4.7	0.81	0.88
Avl9	0	1.4e-05	1.8e-05	2.3e-05	1.3e-05	0	1.3e-05	1.3e-05	2.3e-05	9.4e-06	0	2	3	1	2	3.5	0.91	0.94
Avpi1	0	0	5.1e-06	0	0	0	0	3.6e-06	0	0	0	0	2	0	0	3	0.41	0.71
AW112010	0.00064	0.0014	0.0016	0.0018	0.0015	0.00016	0.00019	0.00019	0.00026	0.00017	17	51	81	25	63	3.3	0.0035	0.038
AW209491	0	0	0	0	0	0	0	0	0	0	0	0	0	0	0	NaN	NaN	NaN
AW549877	0	0	2.6e-05	2.1e-05	5.9e-05	0	0	1.6e-05	2.1e-05	3.4e-05	0	0	4	1	4	4.3	0.29	0.6
Axin1	2e-05	6.8e-06	3.8e-05	0	6.7e-06	2e-05	6.8e-06	2e-05	0	4.7e-06	1	1	5	0	2	2.5	0.59	0.78
Axin2	9.8e-06	5.4e-06	2.7e-06	0	0	9.8e-06	5.4e-06	2.7e-06	0	0	1	1	1	0	0	1.6	0.6	0.79
AY074887	0	6.6e-05	1.6e-05	0	2.4e-05	0	3.9e-05	8.6e-06	0	1.7e-05	0	4	4	0	3	2.8	0.52	0.75
AY358078	0	3.6e-06	0	0	0	0	3.6e-06	0	0	0	0	1	0	0	0	2	0.5	NaN
AY761184	1.2e-05	2.1e-05	4.1e-05	0	2.6e-05	1.2e-05	9.8e-06	2.2e-05	0	2.3e-05	1	5	5	0	2	3.1	0.53	0.75
Azi2	5.5e-05	6.9e-05	6.5e-05	4.2e-05	9.6e-05	3.1e-05	2.1e-05	2.4e-05	2.5e-05	3.8e-05	3	12	11	3	11	3.2	0.74	0.85
Azin1	0.00013	8.6e-05	0.00011	0.00018	0.00032	7.3e-05	3e-05	3.8e-05	5.1e-05	8.6e-05	6	12	21	10	25	3.6	0.025	0.17
Azin2	0	3.7e-06	0	0	0	0	3.7e-06	0	0	0	0	1	0	0	0	2	0.5	NaN
B230118H07Rik	9.8e-06	0	0	0	0	9.8e-06	0	0	0	0	1	0	0	0	0	1	0.066	0.26
B230217C12Rik	0	0	0	0	3.7e-06	0	0	0	0	3.7e-06	0	0	0	0	1	5	0.54	NaN
B230219D22Rik	3.3e-05	0	1.4e-05	0	6.4e-06	2.5e-05	0	9.5e-06	0	6.4e-06	2	0	3	0	1	2	0.21	0.53
B230307C23Rik	1.1e-05	0	0	0	0	1.1e-05	0	0	0	0	1	0	0	0	0	1	0.066	0.26
B230377A18Rik	8.5e-06	4.3e-06	0	0	0	8.5e-06	4.3e-06	0	0	0	1	1	0	0	0	1.3	0.28	0.6
B2m	0.00079	0.0013	0.0014	0.0016	0.0016	0.0002	0.00014	0.00018	0.00035	0.00019	20	52	73	20	55	3.3	0.12	0.39
B330016D10Rik	0	0	2.8e-06	0	5.8e-05	0	0	2.8e-06	0	5.8e-05	0	0	1	0	1	4.9	0.81	0.88
B3galt4	0	1e-05	7.8e-06	1.6e-05	0	0	7.4e-06	7.8e-06	1.6e-05	0	0	2	1	1	0	3.2	0.43	0.72
B3galt5	0	1e-05	8.8e-06	0	5.4e-06	0	1e-05	8.8e-06	0	5.4e-06	0	1	1	0	1	3	0.93	0.95
B3galt6	1.1e-05	0	2.1e-06	8.8e-06	3.2e-06	1.1e-05	0	2.1e-06	8.8e-06	3.2e-06	1	0	1	1	1	2.7	0.56	0.76
B3gat3	1.1e-05	0	1.6e-06	0	3.1e-06	1.1e-05	0	1.6e-06	0	3.1e-06	1	0	1	0	1	2	0.61	0.79
B3glct	0	1.2e-05	0	0	0	0	1.2e-05	0	0	0	0	1	0	0	0	2	0.5	0.75
B3gnt3	2.6e-05	5.4e-05	7.2e-05	2.3e-05	7.6e-05	1.8e-05	3.3e-05	2.2e-05	2.3e-05	3.1e-05	2	6	14	1	7	3.3	0.49	0.75
B3gnt6	0	0	7.7e-06	0	0	0	0	7.7e-06	0	0	0	0	1	0	0	3	0.74	0.84
B3gnt7	6.3e-05	0.00012	0.00014	8.7e-05	8.2e-05	3.2e-05	7.3e-05	3.6e-05	6.3e-05	2.9e-05	4	7	20	3	9	3	0.41	0.71
B430010I23Rik	0	3.6e-06	0	0	8.4e-06	0	3.6e-06	0	0	6.5e-06	0	1	0	0	2	4.1	0.41	0.71
B4galnt1	0.00026	0.00012	0.00015	0.00011	9.5e-05	0.00014	3.3e-05	2.6e-05	3.9e-05	2.8e-05	9	17	30	8	13	2.5	0.52	0.75
B4galnt2	2.7e-05	1.7e-05	5.4e-05	4.8e-05	1.2e-05	2.1e-05	8.8e-06	2.9e-05	2.9e-05	1.2e-05	2	4	5	3	1	3	0.39	0.7
B4galnt3	0	0	1.1e-05	0	0	0	0	1.1e-05	0	0	0	0	1	0	0	3	0.74	0.84
B4galt1	2.2e-05	6e-05	3.4e-05	6.5e-05	0.00011	2.2e-05	3.9e-05	1.9e-05	4.1e-05	3.9e-05	1	4	6	3	11	3.6	0.13	0.42
B4galt3	1.4e-05	5.1e-06	7e-06	0	1.6e-05	1.4e-05	5.1e-06	5e-06	0	1.3e-05	1	1	2	0	2	3	0.89	0.92
B4galt4	3.6e-05	2e-05	1.5e-05	2.4e-05	1.4e-05	2.6e-05	1.1e-05	8.9e-06	1.8e-05	9.6e-06	2	4	3	2	2	2.6	0.72	0.84
B4galt5	0	1.6e-05	5.7e-05	0	3.1e-06	0	1.2e-05	2.9e-05	0	3.1e-06	0	2	9	0	1	2.9	0.034	0.21
B4galt6	1.8e-05	3.6e-05	1.6e-05	1.8e-05	4.2e-05	1.2e-05	1.7e-05	8.9e-06	1.3e-05	2.6e-05	2	5	4	2	4	3.2	0.9	0.93
B4galt7	0	0	9.5e-06	0	0	0	0	6.2e-06	0	0	0	0	3	0	0	3	0.2	0.51
B4gat1	8.1e-06	0	6.1e-06	0	0	8.1e-06	0	4.4e-06	0	0	1	0	2	0	0	1.9	0.37	0.68
B630005N14Rik	3.4e-05	1.1e-05	1.4e-05	0	4.6e-06	2e-05	7.9e-06	1.1e-05	0	4.6e-06	3	2	2	0	1	1.9	0.12	0.39
B630019A10Rik	0	8.9e-06	1.4e-05	0	0	0	8.9e-06	1.4e-05	0	0	0	1	1	0	0	2.6	0.79	0.87
Babam1	4.3e-05	8.1e-06	3.9e-05	1.1e-05	2e-05	2.6e-05	5.9e-06	2.1e-05	1.1e-05	1.7e-05	3	2	4	1	2	2.6	0.52	0.75
Bace1	0	0	1.5e-05	7.6e-06	0	0	0	1.5e-05	7.6e-06	0	0	0	1	1	0	3.3	0.3	0.61
Bace2	8e-05	0.00015	9.1e-05	3.9e-05	5.6e-05	3.5e-05	5e-05	2.5e-05	2e-05	1.9e-05	5	14	17	4	10	2.6	0.8	0.87
Bach1	1.2e-05	9.2e-06	3.7e-05	6.4e-05	2.7e-05	1.2e-05	6.5e-06	1.3e-05	3.6e-05	1.2e-05	1	2	10	3	6	3.6	0.35	0.67
Bad	2.9e-05	3.8e-05	5.7e-05	2.8e-05	2.6e-05	1.7e-05	1.9e-05	2.5e-05	2.1e-05	2.1e-05	3	6	8	2	3	2.9	0.8	0.87
Bag1	0.00021	0.00029	0.00025	9.5e-05	0.00015	8.2e-05	5.6e-05	5e-05	3.9e-05	3.7e-05	9	31	37	7	19	2.7	0.09	0.32
Bag3	6.8e-05	5.1e-05	3.6e-05	5.7e-05	1.3e-05	3e-05	3.6e-05	1.9e-05	4.7e-05	8.9e-06	5	5	5	2	2	2.5	0.13	0.42
Bag4	0	3e-06	7.3e-06	0	0	0	3e-06	5.2e-06	0	0	0	1	2	0	0	2.7	0.65	0.81
Bag5	0	5.4e-06	0	0	0	0	5.4e-06	0	0	0	0	1	0	0	0	2	0.5	0.75
Bag6	1.9e-05	6.9e-06	1.8e-05	2.9e-05	7.8e-06	1.3e-05	4.8e-06	1e-05	2.1e-05	5.5e-06	2	2	4	2	2	3	0.77	0.86
Bahcc1	1.2e-05	0	4e-06	0	0	1.2e-05	0	4e-06	0	0	1	0	1	0	0	1.5	0.36	0.67
Bahd1	9.8e-06	5.1e-05	1.9e-05	0	3.5e-06	9.8e-06	2.8e-05	1e-05	0	3.5e-06	1	5	4	0	1	2.2	0.31	0.63
Baiap2	5.6e-05	0	3.1e-06	0	3.8e-06	5.6e-05	0	3.1e-06	0	3.8e-06	1	0	1	0	1	1.3	0.61	0.79
Baiap2l1	3.1e-05	6.8e-05	0.00011	0.00017	0.00013	1.7e-05	2.6e-05	4.4e-05	5.9e-05	3.4e-05	3	11	15	9	20	3.6	0.042	0.23
Baiap2l2	4.5e-05	0.00011	7.4e-05	0.00013	6.1e-05	2.6e-05	4.8e-05	2.3e-05	5.4e-05	2.5e-05	3	9	15	7	7	3.1	0.37	0.68
Bak1	1.4e-05	6.8e-05	7.4e-05	7.4e-05	6.4e-05	1.4e-05	2.4e-05	2.6e-05	3.4e-05	4.4e-05	1	9	14	5	3	3.4	0.1	0.35
Banf1	6.1e-05	2.7e-05	1.5e-05	0	1.2e-05	2.9e-05	1.3e-05	7.5e-06	0	1.2e-05	5	5	4	0	1	1.9	0.014	0.11
Bap1	0	0	2.1e-05	7.9e-06	4.6e-06	0	0	1.6e-05	7.9e-06	4.6e-06	0	0	3	1	1	3.5	0.49	0.75
Barx2	0	5e-06	9.4e-06	0	0	0	5e-06	7.9e-06	0	0	0	1	2	0	0	2.7	0.65	0.81
Basp1	0	8.8e-06	0	0	0	0	8.8e-06	0	0	0	0	1	0	0	0	2	0.5	0.75
Batf2	1.2e-05	0	0	2.5e-05	1.2e-05	1.2e-05	0	0	2.5e-05	9.4e-06	1	0	0	1	2	3.5	0.25	0.58
Bax	3.6e-05	1.6e-05	1.3e-05	1.8e-05	5.7e-06	2.6e-05	1.3e-05	8.7e-06	1.8e-05	5.7e-06	2	2	3	1	1	2.3	0.73	0.84
Baz1a	1.2e-05	9.7e-06	9e-06	0	4.2e-05	1.2e-05	9.7e-06	6.8e-06	0	1.9e-05	1	1	2	0	7	3.7	0.041	0.23
Baz1b	9.5e-06	5.4e-05	1.7e-05	7.6e-06	0	9.5e-06	3.6e-05	1.4e-05	7.6e-06	0	1	3	2	1	0	2.3	0.5	0.75
Baz2a	5e-05	2.2e-05	3.4e-05	0.00012	4.6e-05	3.4e-05	8.8e-06	1.4e-05	7.1e-05	1.6e-05	3	6	8	3	9	3.3	0.87	0.91
Baz2b	6.1e-05	5.7e-05	4.9e-05	8.3e-05	6.1e-05	3.8e-05	2.4e-05	1.7e-05	7.2e-05	2.2e-05	3	9	11	2	9	3.1	0.95	0.96
Bbc3	0	0	0	0	3.8e-06	0	0	0	0	3.8e-06	0	0	0	0	1	5	0.54	NaN
Bbip1	5.7e-05	4.2e-05	1.4e-05	0	2.4e-05	2.3e-05	1.7e-05	1e-05	0	2.1e-05	6	7	3	0	2	2.2	0.0024	0.028
Bbof1	1.1e-05	7e-06	0	0	4.6e-06	1.1e-05	7e-06	0	0	4.6e-06	1	1	0	0	1	2.1	0.54	0.75
Bbox1	0	0	3.3e-06	0	0	0	0	3.3e-06	0	0	0	0	1	0	0	3	0.74	NaN
Bbs10	7.1e-06	0	0	0	0	7.1e-06	0	0	0	0	1	0	0	0	0	1	0.066	0.26
Bbs9	2.1e-05	0	0	0	0	2.1e-05	0	0	0	0	1	0	0	0	0	1	0.066	0.26
Bbx	9.7e-06	0	1.2e-05	2.4e-05	1.9e-05	9.7e-06	0	8.6e-06	2.4e-05	1.9e-05	1	0	2	1	1	3.7	0.67	0.82
BC003331	0.00011	0	5.1e-05	2.7e-05	3.7e-06	8.8e-05	0	2.9e-05	2.2e-05	3.7e-06	2	0	6	2	1	2	0.14	0.43
BC003965	1.6e-05	0	0	0	0	1.6e-05	0	0	0	0	1	0	0	0	0	1	0.066	0.26
BC004004	0.00012	7e-05	2.9e-05	9.1e-05	0.00011	6.5e-05	2.9e-05	1.2e-05	6.6e-05	4e-05	5	9	8	3	11	3	0.51	0.75
BC005537	4.8e-05	5.2e-05	8.9e-05	8e-05	0.00012	2.8e-05	1.8e-05	3e-05	4.6e-05	4e-05	3	9	18	4	12	3.4	0.83	0.89
BC005561	0	1e-05	2.7e-05	2.4e-05	3.4e-06	0	7.6e-06	1.4e-05	2.4e-05	3.4e-06	0	2	4	1	1	3.3	0.71	0.84
BC005624	2.2e-05	4e-05	3.8e-06	0	6.9e-06	1.5e-05	3.2e-05	3.8e-06	0	6.9e-06	2	3	1	0	1	2	0.26	0.59
BC016579	7.6e-05	4.9e-05	3.7e-05	0.00012	9.4e-05	6.8e-05	1.8e-05	1.5e-05	5.4e-05	3.3e-05	2	8	8	6	12	3.3	0.18	0.49
BC017158	1.2e-05	1.5e-05	0	2.5e-05	6.2e-06	1.2e-05	1.1e-05	0	2.5e-05	6.2e-06	1	2	0	1	1	3	0.48	0.75
BC017643	0	3.7e-05	3.7e-05	1.6e-05	3.9e-05	0	2.5e-05	2.7e-05	1.6e-05	2.4e-05	0	3	4	1	4	3.4	0.79	0.87
BC021614	9.9e-06	0	0	0	0	9.9e-06	0	0	0	0	1	0	0	0	0	1	0.066	0.26
BC021767	0	0	4.5e-06	0	0	0	0	4.5e-06	0	0	0	0	1	0	0	3	0.74	NaN
BC023829	0	2.7e-06	0	1.1e-05	0	0	2.7e-06	0	1.1e-05	0	0	1	0	1	0	3.6	0.23	0.56
BC024978	0	1e-05	8.2e-06	0	0	0	1e-05	8.2e-06	0	0	0	1	1	0	0	2.4	0.79	0.87
BC025446	3.6e-05	1.5e-05	2.8e-05	4.3e-05	1.1e-05	3.6e-05	8.8e-06	1.3e-05	3e-05	6.8e-06	1	3	6	2	3	2.8	0.92	0.95
BC029214	0	6.1e-05	3.2e-05	0	1.9e-05	0	2.6e-05	2.1e-05	0	1.9e-05	0	6	3	0	1	2.8	0.062	0.26
BC029722	0	4.5e-06	0	0	0	0	4.5e-06	0	0	0	0	1	0	0	0	2	0.5	NaN
BC030336	3.6e-05	5.1e-06	0	0	0	3.6e-05	3.6e-06	0	0	0	1	2	0	0	0	1.1	0.19	0.5
BC030870	0.00021	0.00014	0.00017	0.00025	0.00016	7.1e-05	3.3e-05	4.1e-05	9e-05	3.8e-05	8	19	26	10	20	3	0.85	0.9
BC031181	7.9e-05	0.00012	0.0001	9.6e-05	0.00014	6e-05	3e-05	3.1e-05	4.6e-05	4.6e-05	2	17	16	5	12	3.2	0.34	0.67
BC037034	0	0	1.5e-06	5e-05	0	0	0	1.5e-06	3e-05	0	0	0	1	3	0	4	0.00026	0.0044
BC049730	1.1e-05	0	0	0	0	1.1e-05	0	0	0	0	1	0	0	0	0	1	0.066	0.26
BC052040	1.2e-05	0	0	1.2e-05	3.1e-06	1.2e-05	0	0	1.2e-05	3.1e-06	1	0	0	1	1	2.8	0.26	0.58
Bcap29	4.8e-06	0	0	0	0	4.8e-06	0	0	0	0	1	0	0	0	0	1	0.066	NaN
Bcap31	3e-05	6.3e-05	7.3e-05	7.7e-05	7.9e-05	2.2e-05	2e-05	3.1e-05	4.8e-05	3e-05	2	10	14	4	10	3.4	0.86	0.91
Bcar1	2.3e-05	3.5e-05	5e-05	2.1e-05	2.5e-05	1.6e-05	2e-05	1.7e-05	2.1e-05	1.4e-05	2	4	11	1	4	2.9	0.56	0.76
Bcar3	3.6e-05	6.8e-05	4.9e-05	4.6e-05	7.4e-05	3.6e-05	2.7e-05	1.8e-05	3.2e-05	3.1e-05	1	10	10	3	9	3.2	0.59	0.79
Bcas1	0.00019	0.00031	0.00035	0.00032	0.00023	6.2e-05	5.5e-05	4.8e-05	0.00011	5.3e-05	9	33	47	10	24	3.1	0.18	0.49
Bcas2	5.7e-05	2.3e-05	2.8e-05	0	3.8e-06	2.5e-05	9.2e-06	1.6e-05	0	3.8e-06	5	6	4	0	1	1.8	0.012	0.1
Bcas3	2.4e-05	0	4.5e-06	0	9.8e-06	1.6e-05	0	4.5e-06	0	9.8e-06	2	0	1	0	1	2.3	0.11	0.36
Bcat2	1.7e-05	0	2.1e-06	0	0	1.3e-05	0	2.1e-06	0	0	2	0	1	0	0	1.2	0.025	0.17
Bccip	2.1e-05	1e-05	0	0	9.3e-06	1.4e-05	7.1e-06	0	0	9.3e-06	2	2	0	0	1	2.2	0.13	0.4
Bcdin3d	0	0	2.8e-06	0	1.2e-05	0	0	2.8e-06	0	1.2e-05	0	0	1	0	1	4.6	0.81	0.88
Bche	0	0	1.6e-05	7.6e-06	3.8e-06	0	0	7.9e-06	7.6e-06	3.8e-06	0	0	5	1	1	3.5	0.2	0.52
Bckdha	0	0	6.8e-06	0	0	0	0	6.8e-06	0	0	0	0	1	0	0	3	0.74	0.84
Bckdk	7.1e-06	2.3e-05	6.9e-06	0	0	7.1e-06	1.4e-05	4.2e-06	0	0	1	3	3	0	0	2	0.41	0.71
Bcl10	2.6e-05	2.6e-05	5.7e-05	5.4e-05	0.00015	1.5e-05	1.3e-05	2.5e-05	3.5e-05	3.7e-05	3	5	11	3	18	3.9	0.014	0.11
Bcl11a	2.1e-05	0	0	0	0	2.1e-05	0	0	0	0	1	0	0	0	0	1	0.066	0.26
Bcl11b	2.3e-05	1.5e-05	0	0	0	2.3e-05	1.1e-05	0	0	0	1	2	0	0	0	1.4	0.19	0.5
Bcl2	0	0	7.7e-06	0	0	0	0	7.7e-06	0	0	0	0	1	0	0	3	0.74	0.84
Bcl2l1	5.6e-05	3.2e-05	2.8e-05	4.6e-05	7.5e-06	3.6e-05	2.4e-05	1.5e-05	3.2e-05	5.3e-06	3	3	5	2	2	2.5	0.6	0.79
Bcl2l11	0	0	0	0	8.7e-06	0	0	0	0	6.2e-06	0	0	0	0	2	5	0.18	0.49
Bcl2l12	4.8e-06	9.6e-06	0	0	0	4.8e-06	9.6e-06	0	0	0	1	1	0	0	0	1.7	0.28	0.6
Bcl2l13	7.1e-06	4.2e-06	0	0	5.9e-06	7.1e-06	4.2e-06	0	0	5.9e-06	1	1	0	0	1	2.6	0.54	0.75
Bcl2l14	2.9e-05	3e-06	4.3e-05	4.4e-05	0	2.2e-05	3e-06	2.7e-05	3.3e-05	0	2	1	6	2	0	2.9	0.14	0.42
Bcl2l15	1e-05	0	0	0	0	1e-05	0	0	0	0	1	0	0	0	0	1	0.066	0.26
Bcl2l2	1.2e-05	1.2e-05	7.8e-06	0	9.3e-06	1.2e-05	9.1e-06	4.8e-06	0	9.3e-06	1	2	3	0	1	2.6	0.86	0.91
Bcl3	4.9e-06	4.3e-05	1.6e-05	1.8e-05	1.5e-05	4.9e-06	3.6e-05	8.7e-06	1.3e-05	7.8e-06	1	2	4	2	4	3	0.89	0.92
Bcl6	0	0	7.7e-06	7.6e-06	2.7e-05	0	0	7.7e-06	7.6e-06	2.7e-05	0	0	1	1	1	4.4	0.56	0.76
Bcl7b	9.5e-06	1.3e-05	5.1e-05	0	4.9e-06	9.5e-06	1.3e-05	1.8e-05	0	4.9e-06	1	1	13	0	1	2.7	0.0017	0.021
Bcl7c	7.1e-06	0	5.4e-06	0	0	7.1e-06	0	5.4e-06	0	0	1	0	1	0	0	1.9	0.36	0.67
Bcl9	0	2e-05	2.2e-05	1.2e-05	3.7e-06	0	1.3e-05	1.2e-05	1.2e-05	3.7e-06	0	3	4	1	1	3	0.66	0.82
Bcl9l	0	0	0	0	3.8e-06	0	0	0	0	3.8e-06	0	0	0	0	1	5	0.54	NaN
Bclaf1	0.00016	1.4e-05	2.5e-05	0.00011	4.5e-05	7.2e-05	8.6e-06	1e-05	9.1e-05	2.6e-05	8	3	7	2	5	2.6	0.0048	0.05
Bco2	0	1.2e-05	2.8e-06	6.9e-05	0	0	1.2e-05	2.8e-06	5e-05	0	0	1	1	2	0	3.7	0.066	0.26
Bcor	0	5.4e-06	0	0	0	0	5.4e-06	0	0	0	0	1	0	0	0	2	0.5	0.75
Bcorl1	0	0	1.3e-05	0	5.9e-06	0	0	7.7e-06	0	5.9e-06	0	0	3	0	1	3.6	0.43	0.72
Bcr	0	2.5e-05	6.5e-06	5.7e-06	2.7e-05	0	1.3e-05	3.8e-06	5.7e-06	1.7e-05	0	4	3	1	3	3.5	0.68	0.83
Bdh1	0	2e-05	2.5e-05	3e-05	0	0	1.4e-05	1.4e-05	3e-05	0	0	2	3	1	0	3.1	0.52	0.75
Bdh2	0	0	0	0	1.5e-05	0	0	0	0	1.5e-05	0	0	0	0	1	5	0.54	0.75
Bdp1	2.3e-05	3.7e-05	1.4e-05	0	5.2e-05	2.3e-05	2.6e-05	8.8e-06	0	3.8e-05	1	2	4	0	4	3.2	0.76	0.86
Becn1	0.0001	8.1e-05	6.7e-05	2.4e-05	6.1e-05	5.3e-05	2.4e-05	2e-05	1.8e-05	2.9e-05	5	12	15	2	7	2.6	0.53	0.75
Bend3	0	1.8e-05	0	0	0	0	1.8e-05	0	0	0	0	1	0	0	0	2	0.5	0.75
Bend7	0	0	1.2e-05	0	5.7e-06	0	0	7.6e-06	0	5.7e-06	0	0	3	0	1	3.6	0.43	0.72
Bet1	0.00018	5.2e-05	1.5e-05	0	8.8e-06	9.2e-05	1.9e-05	6.3e-06	0	6.3e-06	7	8	6	0	2	1.5	0.002	0.024
Bet1l	1.9e-05	1.5e-05	2.2e-05	7.6e-06	6.7e-05	1.4e-05	1.1e-05	1.6e-05	7.6e-06	2.4e-05	2	2	3	1	11	3.7	0.012	0.1
Bex2	0	0	3.6e-06	0	0	0	0	3.6e-06	0	0	0	0	1	0	0	3	0.74	NaN
Bfar	2.2e-05	3.3e-05	5.3e-05	0	3.5e-05	2.2e-05	1.7e-05	2.6e-05	0	1.6e-05	1	5	7	0	5	3	0.63	0.8
Bglap3	0	0	8e-06	3e-05	0	0	0	8e-06	3e-05	0	0	0	1	1	0	3.8	0.29	0.61
Bhlha15	1.1e-05	1.4e-05	9.7e-06	0	0	1.1e-05	1.1e-05	9.7e-06	0	0	1	2	1	0	0	2	0.47	0.75
Bhlhe40	0.00012	9.4e-05	9.3e-05	0.00012	4.8e-05	5.3e-05	2.9e-05	2.5e-05	5e-05	1.9e-05	7	13	16	6	7	2.8	0.37	0.68
Bhlhe41	0	0	2e-06	3.5e-05	0	0	0	2e-06	3.5e-05	0	0	0	1	1	0	3.9	0.29	0.61
Bicd1	0	2.7e-06	0	0	0	0	2.7e-06	0	0	0	0	1	0	0	0	2	0.5	NaN
Bicd2	1.1e-05	0	0	0	8.5e-06	1.1e-05	0	0	0	6e-06	1	0	0	0	2	2.7	0.21	0.53
Bid	2.4e-05	1.2e-05	4.1e-06	3.2e-05	1.3e-05	2.4e-05	1.2e-05	4.1e-06	2.5e-05	9.5e-06	1	1	1	2	2	3	0.4	0.71
Bin1	0	0	6.4e-06	0	0	0	0	6.4e-06	0	0	0	0	1	0	0	3	0.74	0.84
Birc2	2.7e-05	5.1e-06	1e-05	7.6e-06	9.8e-06	2e-05	5.1e-06	7.5e-06	7.6e-06	9.8e-06	2	1	2	1	1	2.5	0.55	0.76
Birc3	3.4e-05	6e-06	1.3e-05	3e-05	3.6e-05	2.5e-05	6e-06	6.1e-06	1.7e-05	1.4e-05	2	1	5	3	7	3.2	0.24	0.56
Birc5	0	0	2.1e-06	0	0	0	0	2.1e-06	0	0	0	0	1	0	0	3	0.74	NaN
Birc6	3.5e-05	3.4e-05	2.6e-05	8e-05	3.5e-05	2e-05	1.8e-05	9.9e-06	5.6e-05	1.6e-05	3	5	8	2	5	3.2	0.99	1
Blcap	0	1.8e-05	1.9e-05	0	2e-05	0	1.4e-05	1.9e-05	0	2e-05	0	2	1	0	1	3.4	0.71	0.84
Blmh	0	8.8e-06	1.2e-05	0	7.5e-06	0	6.2e-06	1e-05	0	7.5e-06	0	2	2	0	1	3.2	0.79	0.87
Blnk	2.1e-05	7.3e-06	2e-05	3.2e-05	3.4e-06	2.1e-05	7.3e-06	1.3e-05	2.5e-05	3.4e-06	1	1	3	2	1	2.9	0.54	0.75
Bloc1s1	0	1.2e-05	5e-06	0	0	0	1.2e-05	5e-06	0	0	0	1	1	0	0	2.3	0.79	0.87
Bloc1s2	1.2e-05	6e-06	0	0	1.2e-05	1.2e-05	6e-06	0	0	8.7e-06	1	1	0	0	2	2.8	0.45	0.74
Bloc1s2ps	1.2e-05	0	2.9e-06	0	0	1.2e-05	0	2.9e-06	0	0	1	0	1	0	0	1.4	0.35	0.67
Bloc1s3	2.3e-05	1.5e-05	5.5e-06	0	0	2.3e-05	1.1e-05	5.5e-06	0	0	1	2	1	0	0	1.6	0.46	0.75
Bloc1s4	0	9.7e-06	7e-06	3.5e-05	0	0	9.7e-06	5.1e-06	3.5e-05	0	0	1	2	1	0	3.5	0.59	0.78
Bloc1s5	1.1e-05	4.2e-06	4.8e-06	0	0	1.1e-05	4.2e-06	3.5e-06	0	0	1	1	2	0	0	1.7	0.63	0.8
Bloc1s6	0	2.2e-05	3e-05	0	5.7e-05	0	1.8e-05	1.8e-05	0	3.5e-05	0	2	5	0	4	3.8	0.48	0.75
Blvra	0	0	2.7e-06	0	1.1e-05	0	0	2.7e-06	0	1.1e-05	0	0	1	0	1	4.6	0.81	0.88
Blvrb	0	0	1.5e-06	0	0	0	0	1.5e-06	0	0	0	0	1	0	0	3	0.74	NaN
Blzf1	2.8e-05	1.5e-05	2e-05	0	7.5e-06	1.9e-05	8.9e-06	9.5e-06	0	7.5e-06	2	3	5	0	1	2.2	0.5	0.75
Bmf	0	1.7e-05	0	0	0	0	1.7e-05	0	0	0	0	1	0	0	0	2	0.5	0.75
Bmi1	1.4e-05	0	1.9e-05	0	9.9e-06	1.4e-05	0	1.1e-05	0	7e-06	1	0	3	0	2	2.8	0.57	0.77
Bmp1	0	5.1e-06	0	0	0	0	5.1e-06	0	0	0	0	1	0	0	0	2	0.5	0.75
Bmp2	0	3.8e-05	1.7e-05	3.7e-05	2.3e-05	0	2.2e-05	9.1e-06	3e-05	2.1e-05	0	5	4	2	2	3.4	0.43	0.72
Bmp2k	2.1e-05	7.7e-06	1.2e-05	6.2e-05	2.1e-05	1.5e-05	5.4e-06	6.1e-06	4e-05	1e-05	2	2	4	3	4	3.4	0.53	0.75
Bmp7	1.5e-05	0	0	0	0	1.1e-05	0	0	0	0	2	0	0	0	0	1	0.0014	0.018
Bmp8a	0	0	0	0	3.4e-06	0	0	0	0	3.4e-06	0	0	0	0	1	5	0.54	NaN
Bmpr1a	0.00018	5.1e-05	5e-05	1.2e-05	2.5e-05	8.9e-05	2.6e-05	4e-05	1.2e-05	2e-05	8	6	6	1	2	1.9	0.00088	0.013
Bmpr2	1.8e-05	1.3e-05	5.4e-06	3.7e-05	1.9e-05	1.8e-05	1.1e-05	3.9e-06	2.7e-05	1.2e-05	1	2	2	2	3	3.3	0.72	0.84
Bms1	1.1e-05	0	1.2e-05	0	0	1.1e-05	0	1.1e-05	0	0	1	0	2	0	0	2.1	0.37	0.68
Bmyc	1.6e-05	0	0	0	0	1.6e-05	0	0	0	0	1	0	0	0	0	1	0.066	0.26
Bnc2	3.4e-05	0	2.4e-06	0	0	2.4e-05	0	2.4e-06	0	0	2	0	1	0	0	1.1	0.024	0.17
Bnip1	2.1e-05	8.2e-06	2e-06	0	9.6e-06	2.1e-05	8.2e-06	2e-06	0	6.7e-06	1	1	1	0	2	2.2	0.78	0.87
Bnip2	0	6e-06	0	0	5.7e-06	0	4.5e-06	0	0	5.7e-06	0	2	0	0	1	3.5	0.38	0.69
Bnip3l	0.00011	4.5e-05	3.5e-05	4.3e-05	9e-05	4.3e-05	1.6e-05	1.2e-05	2.7e-05	2.7e-05	7	9	10	3	15	2.9	0.18	0.49
Bnip3lps	9.6e-05	1.1e-05	1.7e-05	0	2.5e-05	6.8e-05	6.3e-06	9.3e-06	0	1.7e-05	3	3	4	0	3	2	0.46	0.75
Bod1	0	1e-05	0	1.4e-05	0	0	7.6e-06	0	1.4e-05	0	0	2	0	1	0	3.2	0.17	0.47
Bod1l	3.8e-05	1.4e-05	6.1e-06	4.1e-05	3.2e-05	2.1e-05	8.4e-06	6.1e-06	3.2e-05	1.8e-05	3	3	1	2	4	3.1	0.23	0.56
Bok	0	4.5e-06	1.1e-05	4.7e-05	5.6e-05	0	4.5e-06	6.6e-06	2.7e-05	2.4e-05	0	1	3	3	7	4.3	0.037	0.22
Bola1	1.1e-05	3.1e-06	9.9e-06	0	0	1.1e-05	3.1e-06	9.9e-06	0	0	1	1	1	0	0	1.9	0.6	0.79
Bola2	6.8e-05	4e-06	4e-05	0	0	5.7e-05	4e-06	2.8e-05	0	0	2	1	4	0	0	1.7	0.18	0.49
Bola3	7.8e-05	1.8e-05	1.3e-05	0	0	3e-05	1e-05	9.4e-06	0	0	7	4	2	0	0	1.4	2.7e-06	7.8e-05
Bop1	8.1e-06	3.5e-05	0	0	0	8.1e-06	3.5e-05	0	0	0	1	1	0	0	0	1.8	0.28	0.6
Bora	0	0	0	2.5e-05	0	0	0	0	2.5e-05	0	0	0	0	1	0	4	0.043	0.23
Borcs5	1.9e-05	5.8e-06	0	0	0	1.4e-05	5.8e-06	0	0	0	2	1	0	0	0	1.2	0.021	0.15
Borcs6	2.2e-05	3.1e-05	1.8e-05	1.8e-05	3.5e-05	2.2e-05	2.2e-05	1.2e-05	1.8e-05	3.1e-05	1	2	3	1	2	3.1	1	1
Borcs7	4.9e-06	3.3e-06	0	0	2.1e-06	4.9e-06	3.3e-06	0	0	2.1e-06	1	1	0	0	1	2.1	0.54	NaN
Borcs8	0	2.3e-05	3.1e-06	1.3e-05	0	0	2.3e-05	3.1e-06	1.3e-05	0	0	1	1	1	0	2.8	0.54	0.76
Bpgm	0	3e-05	3.2e-05	0	3.2e-06	0	1.9e-05	2.1e-05	0	3.2e-06	0	4	4	0	1	2.6	0.32	0.64
Bphl	3.2e-05	3.6e-06	5.2e-06	0	1.2e-05	2.5e-05	3.6e-06	3.9e-06	0	1.2e-05	2	1	2	0	1	2.2	0.41	0.71
Bpnt1	8e-05	2.8e-05	2.3e-05	8.8e-06	3.9e-05	5.8e-05	1.7e-05	1.7e-05	8.8e-06	1.9e-05	3	3	3	1	6	2.4	0.43	0.72
Bptf	3e-05	1.2e-05	1.9e-05	4.6e-05	4.5e-05	2.1e-05	8.1e-06	1.2e-05	4.6e-05	2.2e-05	2	2	4	1	7	3.4	0.41	0.71
Braf	1.2e-05	3.1e-05	4.1e-06	0	3.3e-05	1.2e-05	2.2e-05	4.1e-06	0	2.9e-05	1	2	1	0	2	3.1	0.77	0.86
Brap	2.5e-05	7.3e-06	1e-05	4.6e-05	3.6e-05	1.8e-05	5.1e-06	6.2e-06	4.6e-05	2.4e-05	2	2	3	1	4	3.5	0.82	0.88
Brat1	0	8.8e-06	3.9e-06	0	0	0	8.8e-06	2.8e-06	0	0	0	1	2	0	0	2.3	0.65	0.81
Brcc3	5e-05	3.2e-05	8.6e-06	1.8e-05	0	3.7e-05	2.3e-05	5.1e-06	1.8e-05	0	2	3	3	1	0	1.9	0.39	0.71
Brd1	4.5e-05	1.3e-05	2.4e-05	0	9.1e-06	3.2e-05	9.3e-06	1.5e-05	0	6.4e-06	2	2	4	0	2	2.1	0.69	0.83
Brd2	3.4e-05	4.2e-05	2.4e-05	2e-05	7e-05	1.9e-05	1.6e-05	8.6e-06	2e-05	2.7e-05	3	8	9	1	8	3.3	0.78	0.87
Brd3	0	3.7e-05	2.9e-05	0	1.4e-05	0	2.1e-05	2e-05	0	7.4e-06	0	5	4	0	4	2.9	0.37	0.68
Brd4	3.4e-05	3e-05	7.1e-05	5.2e-05	5e-05	2.1e-05	1.3e-05	3.1e-05	3e-05	1.9e-05	3	6	11	3	9	3.2	0.97	0.97
Brd7	1.8e-05	2.4e-05	2.4e-05	0.00012	1.2e-05	1.8e-05	1.2e-05	1.2e-05	7.5e-05	7.8e-06	1	4	4	4	3	3.4	0.24	0.57
Brd8	3.9e-05	2.4e-05	2e-05	8.8e-06	2.4e-05	2.7e-05	1.5e-05	1.4e-05	8.8e-06	1.3e-05	2	3	4	1	4	2.6	0.96	0.97
Brd9	0	3.1e-05	1.5e-05	1.8e-05	5.9e-06	0	2.5e-05	9.5e-06	1.8e-05	5.9e-06	0	2	3	1	1	3	0.82	0.88
Brdt	0	0	2.4e-06	0	0	0	0	2.4e-06	0	0	0	0	1	0	0	3	0.74	NaN
Bre	0	1.4e-05	2.1e-05	1.5e-05	9.4e-06	0	1.1e-05	1.6e-05	1.5e-05	6.8e-06	0	2	3	1	2	3.3	0.91	0.94
Brf1	0	0	9.4e-06	0	0	0	0	7.8e-06	0	0	0	0	2	0	0	3	0.41	0.71
Bri3	4.2e-05	4e-05	2.3e-05	6.2e-05	2.8e-05	3.4e-05	1.4e-05	8.2e-06	3e-05	2.2e-05	2	9	8	4	2	3	0.18	0.49
Bri3bp	0	4.1e-06	0	0	0	0	4.1e-06	0	0	0	0	1	0	0	0	2	0.5	NaN
Brip1	0	2e-06	4.2e-06	0	0	0	2e-06	4.2e-06	0	0	0	1	1	0	0	2.7	0.79	NaN
Brip1os	2e-05	1.1e-05	2e-05	1.4e-05	3.4e-05	2e-05	8e-06	2e-05	1.4e-05	2.5e-05	1	2	1	1	3	3.3	0.78	0.87
Brix1	4.8e-06	5.8e-06	9.3e-06	0	7.5e-06	4.8e-06	4.2e-06	9.3e-06	0	7.5e-06	1	2	1	0	1	3	0.76	0.86
Brk1	2.3e-05	0.00012	4.2e-05	7.6e-05	1.9e-05	1.4e-05	4.7e-05	2e-05	4.1e-05	9.7e-06	3	11	6	4	4	2.8	0.12	0.39
Brms1	1.4e-05	3.7e-05	4.2e-06	5.3e-05	1.1e-05	1.4e-05	2.3e-05	4.2e-06	3.9e-05	8.2e-06	1	3	1	2	2	3.1	0.46	0.75
Brox	4.3e-05	1.5e-05	4e-05	3.6e-05	1.4e-05	2.5e-05	1.2e-05	2.2e-05	2.5e-05	7.3e-06	3	2	6	2	4	2.7	0.71	0.84
Brpf1	0	0	1.2e-05	1.5e-05	9.8e-06	0	0	8.7e-06	1.5e-05	9.8e-06	0	0	2	1	1	3.9	0.6	0.79
Brpf3	3.7e-05	1.4e-05	1.3e-05	3.6e-05	1.1e-05	2.1e-05	1e-05	6.7e-06	2.6e-05	1.1e-05	3	2	4	2	1	2.7	0.31	0.62
Brwd1	6.6e-05	2.7e-05	1.6e-05	0	3.1e-06	3.7e-05	2.4e-05	9.8e-06	0	3.1e-06	3	2	3	0	1	1.6	0.17	0.47
Brwd3	0	1.6e-05	3.1e-06	5.8e-05	2.4e-06	0	1.1e-05	3.1e-06	4.2e-05	2.4e-06	0	2	1	2	1	3.6	0.24	0.56
Bscl2	9.8e-05	4.9e-05	2.4e-05	5.9e-06	4.6e-06	4.4e-05	2.9e-05	1.3e-05	5.9e-06	4.6e-06	6	4	5	1	1	1.7	0.0073	0.07
Bsdc1	0	1.4e-05	2.4e-05	2.7e-05	0	0	8.2e-06	8.8e-06	2.2e-05	0	0	3	8	2	0	3.2	0.079	0.29
Bsg	0.00019	0.00027	0.00018	0.00012	0.0002	5.1e-05	7e-05	3.5e-05	5.1e-05	4.9e-05	13	23	34	7	22	2.8	0.7	0.84
Bsn	3.4e-05	4.1e-06	0	0	0	2.4e-05	4.1e-06	0	0	0	2	1	0	0	0	1.1	0.02	0.15
Bspry	0	5e-05	2.8e-05	2.3e-05	4.9e-05	0	3.4e-05	1.5e-05	1.6e-05	3.4e-05	0	4	5	2	4	3.5	0.73	0.84
Bst1	4.6e-05	7.5e-06	8.8e-06	3e-05	7.7e-06	3.6e-05	7.5e-06	5.1e-06	2.1e-05	7.7e-06	2	1	3	2	1	2.5	0.37	0.69
Bst2	0	2.2e-05	8e-06	0	6.6e-06	0	8.8e-06	4.6e-06	0	4.7e-06	0	6	3	0	2	2.8	0.11	0.38
Btaf1	1.2e-05	1.2e-05	2e-06	0	6.2e-06	1.2e-05	1.2e-05	2e-06	0	6.2e-06	1	1	1	0	1	2.2	0.86	0.91
Btbd1	3.6e-05	1.7e-05	1.7e-05	0	0	3.6e-05	9.9e-06	1.4e-05	0	0	1	3	3	0	0	1.7	0.42	0.72
Btbd2	1.2e-05	0	0	0	5.4e-06	1.2e-05	0	0	0	5.4e-06	1	0	0	0	1	2.3	0.29	0.61
Btbd3	0	3.9e-05	0	7.9e-06	0	0	2.1e-05	0	7.9e-06	0	0	4	0	1	0	2.3	0.024	0.17
Btbd7	3.3e-05	9.9e-06	0	0	5.3e-06	3.3e-05	9.9e-06	0	0	5.3e-06	1	1	0	0	1	1.6	0.53	0.75
Btbd9	0	2.1e-05	1.4e-05	0	6.2e-06	0	1.3e-05	7.4e-06	0	6.2e-06	0	3	4	0	1	2.8	0.48	0.75
Btc	9.9e-06	4.2e-05	5.3e-05	4.6e-05	1.4e-05	9.9e-06	1.8e-05	3e-05	3.4e-05	8.2e-06	1	6	6	2	3	3.1	0.76	0.86
Btd	1e-05	0	0	0	0	1e-05	0	0	0	0	1	0	0	0	0	1	0.066	0.26
Btf3	0.00013	5.3e-05	7.3e-05	1.8e-05	1.7e-05	4.7e-05	1.8e-05	2.1e-05	1.8e-05	8.6e-06	8	9	13	1	4	2.1	0.025	0.17
Btf3l4	1.1e-05	1.8e-05	2.2e-05	2.5e-05	0	1.1e-05	1.2e-05	1.1e-05	2.5e-05	0	1	3	5	1	0	2.8	0.47	0.75
Btg1	0.00022	0.00014	0.00022	0.00016	0.00043	6.4e-05	3.8e-05	4.6e-05	4.9e-05	9e-05	13	18	32	10	34	3.4	0.04	0.23
Btg2	9.6e-05	7.1e-05	5.5e-05	0.00015	9.8e-05	4.6e-05	2.8e-05	1.5e-05	6.5e-05	2.9e-05	5	9	14	7	12	3.2	0.61	0.79
Btnl1	0	0	5e-06	0	3.2e-06	0	0	3.7e-06	0	3.2e-06	0	0	2	0	1	3.8	0.67	0.82
Btnl2	0	1.3e-05	1.8e-05	0	0	0	9.5e-06	1.4e-05	0	0	0	2	3	0	0	2.6	0.42	0.72
Btnl4	0	0	2.8e-06	0	0	0	0	2.8e-06	0	0	0	0	1	0	0	3	0.74	NaN
Btnl5ps	7.1e-06	1.7e-05	6.2e-06	0	5.7e-06	7.1e-06	9.2e-06	6.2e-06	0	5.7e-06	1	4	1	0	1	2.4	0.25	0.57
Btnl6	0	0	3.7e-06	0	0	0	0	2.6e-06	0	0	0	0	2	0	0	3	0.41	NaN
Btnl7ps	0	3.6e-06	2.8e-06	0	0	0	3.6e-06	2.8e-06	0	0	0	1	1	0	0	2.4	0.79	NaN
Btrc	0	0	0	2.5e-05	1.1e-05	0	0	0	2.5e-05	1.1e-05	0	0	0	1	1	4.3	0.24	0.57
Bub3	5.7e-05	1.1e-05	1.3e-05	8.8e-06	3.8e-06	4.1e-05	8.3e-06	7.5e-06	8.8e-06	3.8e-06	2	2	3	1	1	1.8	0.71	0.84
Bud13	2.7e-05	0	0	0	0	1.9e-05	0	0	0	0	2	0	0	0	0	1	0.0014	0.018
Bud31	2.4e-05	5.2e-05	4.1e-05	4e-05	5.3e-06	2.4e-05	2e-05	1.5e-05	2.7e-05	5.3e-06	1	9	9	3	1	2.7	0.088	0.31
Bysl	1.6e-05	3.1e-06	0	0	0	1.6e-05	3.1e-06	0	0	0	1	1	0	0	0	1.2	0.28	0.6
Bzw1	0.00017	0.00014	8.1e-05	2.9e-05	9.2e-05	6.9e-05	7e-05	3e-05	1.8e-05	3.3e-05	7	12	13	3	10	2.5	0.57	0.77
Bzw2	0	0	1.1e-05	0	0	0	0	8.3e-06	0	0	0	0	2	0	0	3	0.41	0.71
C030034I22Rik	0	1.6e-05	0	0	0	0	1.6e-05	0	0	0	0	1	0	0	0	2	0.5	0.75
C130013H08Rik	0	3.6e-06	0	0	0	0	3.6e-06	0	0	0	0	1	0	0	0	2	0.5	NaN
C130026I21Rik	0	0	0	0	3.8e-06	0	0	0	0	3.8e-06	0	0	0	0	1	5	0.54	NaN
C130060K24Rik	0	3.6e-06	2.6e-06	0	0	0	3.6e-06	2.6e-06	0	0	0	1	1	0	0	2.4	0.79	NaN
C130074G19Rik	4.8e-06	1.2e-05	9.1e-06	2.4e-05	1.2e-05	4.8e-06	8.9e-06	9.1e-06	1.7e-05	7.1e-06	1	2	1	2	3	3.4	0.5	0.75
C1d	4.3e-05	1.6e-05	2.9e-05	7.9e-06	7.7e-06	3e-05	8e-06	1.9e-05	7.9e-06	5.8e-06	2	4	3	1	2	2.2	0.8	0.87
C1galt1	0.00015	0.00016	0.00016	0.00013	0.00013	6.5e-05	4.4e-05	4e-05	5.3e-05	3.5e-05	6	19	29	7	15	2.9	0.85	0.9
C1galt1c1	0.00012	0.00014	0.00011	2.2e-05	1.2e-05	4.7e-05	3.6e-05	4.3e-05	1.7e-05	7e-06	7	20	18	2	3	2.2	0.00083	0.012
C1qbp	4.4e-05	3.3e-06	3.6e-06	0	0	2.8e-05	3.3e-06	3.6e-06	0	0	3	1	1	0	0	1.2	0.0062	0.061
C1qtnf4	0	0	2.4e-06	0	0	0	0	2.4e-06	0	0	0	0	1	0	0	3	0.74	NaN
C230035I16Rik	0	1.1e-05	0	0	0	0	1.1e-05	0	0	0	0	1	0	0	0	2	0.5	0.75
C230088H06Rik	3.6e-05	1e-05	0	0	0	3.6e-05	7.1e-06	0	0	0	1	2	0	0	0	1.2	0.19	0.5
C2cd2l	3.3e-05	6e-05	8.8e-05	7.9e-06	4.4e-05	2.4e-05	2.3e-05	2.4e-05	7.9e-06	2.4e-05	2	9	18	1	5	2.9	0.097	0.34
C2cd3	9.8e-06	0	2.6e-05	0	0	9.8e-06	0	2.6e-05	0	0	1	0	1	0	0	2.5	0.36	0.67
C2cd4b	7.1e-06	0	3.8e-06	0	7.5e-06	7.1e-06	0	3.8e-06	0	7.5e-06	1	0	1	0	1	3	0.62	0.8
C2cd4c	1.6e-05	0	0	0	0	1.6e-05	0	0	0	0	1	0	0	0	0	1	0.066	0.26
C2cd5	3.4e-05	0	5.6e-06	0	0	2.4e-05	0	5.6e-06	0	0	2	0	1	0	0	1.3	0.025	0.17
C3	0	0	9.9e-06	0	0	0	0	9.9e-06	0	0	0	0	1	0	0	3	0.74	0.84
C330006A16Rik	3.1e-05	2.7e-06	6.3e-06	0	1.1e-05	2.4e-05	2.7e-06	4.8e-06	0	7.7e-06	2	1	2	0	2	2.2	0.49	0.75
C330007P06Rik	0.00016	5.1e-05	1.1e-05	3e-05	0	9.1e-05	1.9e-05	6.7e-06	3e-05	0	4	8	3	1	0	1.7	0.0061	0.06
C330011M18Rik	0	1.1e-05	0	0	0	0	1.1e-05	0	0	0	0	1	0	0	0	2	0.5	0.75
C330013E15Rik	0	7.8e-06	0	0	0	0	7.8e-06	0	0	0	0	1	0	0	0	2	0.5	0.75
C330018D20Rik	0	2e-05	2.8e-06	2.4e-05	7.1e-06	0	1.6e-05	2.8e-06	2.4e-05	5e-06	0	2	1	1	2	3.3	0.73	0.84
C330027C09Rik	2e-05	0	0	0	0	2e-05	0	0	0	0	1	0	0	0	0	1	0.066	0.26
C4bp	0	0	0	0	4.4e-06	0	0	0	0	4.4e-06	0	0	0	0	1	5	0.54	NaN
C530008M17Rik	9.5e-06	2e-05	5.2e-05	5e-05	2.2e-05	9.5e-06	1.3e-05	2.6e-05	3e-05	1.3e-05	1	3	9	3	4	3.4	0.58	0.78
C630043F03Rik	0	0	2.6e-06	0	0	0	0	2.6e-06	0	0	0	0	1	0	0	3	0.74	NaN
C730034F03Rik	7.1e-06	0	0	0	0	7.1e-06	0	0	0	0	1	0	0	0	0	1	0.066	0.26
C77080	4.2e-05	5.9e-05	9.9e-05	6.2e-05	6.1e-05	2.5e-05	2.2e-05	2.9e-05	3e-05	2.2e-05	3	9	16	4	9	3.1	0.91	0.93
C87436	0	2e-06	0	0	0	0	2e-06	0	0	0	0	1	0	0	0	2	0.5	NaN
C920021L13Rik	0	0	0	1.6e-05	0	0	0	0	1.6e-05	0	0	0	0	1	0	4	0.043	0.23
C920025E04Rik	0	4.1e-06	1.5e-06	3.2e-05	3.5e-05	0	4.1e-06	1.5e-06	2.3e-05	2.3e-05	0	1	1	2	3	4.3	0.22	0.55
Caap1	0	3.7e-06	2.9e-06	0	0	0	3.7e-06	2.9e-06	0	0	0	1	1	0	0	2.4	0.79	NaN
Cab39	0.00015	0.0001	0.00016	0.00023	8.6e-05	5.5e-05	2.7e-05	3.6e-05	6.8e-05	2.1e-05	8	14	28	11	16	3	0.27	0.6
Cab39l	2.2e-05	1.3e-05	2.5e-05	1.1e-05	6.5e-06	1.5e-05	9.2e-06	1.4e-05	1.1e-05	6.5e-06	2	2	4	1	1	2.6	0.74	0.85
Cabin1	0	9.6e-06	0	1.6e-05	1.1e-05	0	7.1e-06	0	1.6e-05	1.1e-05	0	2	0	1	1	3.8	0.39	0.7
Cables2	0	0	2e-05	2.3e-05	2.2e-05	0	0	1.2e-05	2.3e-05	1.6e-05	0	0	3	1	3	4	0.44	0.73
Cacfd1	5.9e-05	2.1e-05	5.3e-05	0	1.5e-05	3.9e-05	1.3e-05	1.8e-05	0	8.8e-06	3	3	12	0	4	2.3	0.15	0.44
Cachd1	0	0	0	1.8e-05	0	0	0	0	1.8e-05	0	0	0	0	1	0	4	0.043	0.23
Cacna1a	0	0	4.5e-06	0	0	0	0	4.5e-06	0	0	0	0	1	0	0	3	0.74	NaN
Cacna1b	0	0	0	0	7.4e-06	0	0	0	0	7.4e-06	0	0	0	0	1	5	0.54	0.75
Cacna2d2	0	1.9e-05	8.2e-06	0	0	0	1.6e-05	5.5e-06	0	0	0	2	3	0	0	2.3	0.42	0.72
Cacnb2	0	4.1e-06	0	0	0	0	4.1e-06	0	0	0	0	1	0	0	0	2	0.5	NaN
Cacnb3	0	7.7e-06	1e-05	4.7e-05	0	0	5.4e-06	1e-05	3.2e-05	0	0	2	1	2	0	3.6	0.097	0.34
Cactin	1.2e-05	0	0	2.1e-05	2e-05	1.2e-05	0	0	2.1e-05	2e-05	1	0	0	1	1	3.7	0.26	0.59
Cacul1	1.2e-05	4.2e-05	2.5e-05	1.7e-05	5.3e-05	1.2e-05	1.6e-05	1.1e-05	1.2e-05	3.4e-05	1	7	6	2	3	3.4	0.61	0.79
Cacybp	0	9.3e-06	3.1e-05	0	1.6e-05	0	6.8e-06	1.2e-05	0	1e-05	0	2	8	0	3	3.4	0.19	0.5
Cadps2	0.0001	0	1.3e-05	2.3e-05	2.5e-05	5.7e-05	0	7.9e-06	1.3e-05	2.2e-05	4	0	3	3	2	2.2	0.01	0.089
Cage1	0	0	2.1e-06	0	0	0	0	2.1e-06	0	0	0	0	1	0	0	3	0.74	NaN
Calcoco1	0	0	5.4e-06	0	0	0	0	5.4e-06	0	0	0	0	1	0	0	3	0.74	0.84
Calm1	0.0012	0.0011	0.0011	0.0008	0.0008	0.00017	0.00012	0.00013	0.00017	0.00011	26	60	79	16	42	2.8	0.032	0.2
Calm2	0.00031	0.00018	0.0001	5.2e-05	9.9e-05	6.4e-05	4.7e-05	3.5e-05	3.2e-05	4.7e-05	17	18	14	4	8	2.3	2.7e-06	7.8e-05
Calm3	0.00013	8.6e-05	9.4e-05	6.7e-05	7.8e-05	5.6e-05	2.7e-05	3.6e-05	3.2e-05	2.8e-05	6	12	14	5	11	2.7	0.91	0.93
Calml4	0.0002	0.00015	0.0002	0.00012	0.00013	6.4e-05	3.7e-05	4.8e-05	6e-05	4.5e-05	12	20	29	5	10	2.8	0.083	0.3
Calr	0.0012	0.00047	0.00055	0.00033	0.00038	0.00025	7.5e-05	8.2e-05	0.0001	7e-05	24	39	57	13	33	2.4	0.0043	0.045
Calrps	3.4e-05	8.5e-06	3e-05	1.4e-05	1.9e-05	1.7e-05	6.4e-06	1.7e-05	1.4e-05	1.4e-05	4	2	4	1	2	2.8	0.19	0.5
Calu	0.00017	4.4e-05	5.1e-05	1.1e-05	2.3e-05	7.6e-05	1.5e-05	2.2e-05	1.1e-05	1.1e-05	7	9	10	1	5	1.9	0.066	0.26
Camk1d	0	1.5e-05	0	7.9e-06	0	0	1.5e-05	0	7.9e-06	0	0	1	0	1	0	2.7	0.23	0.56
Camk2b	0	0	4.2e-06	4.9e-05	3.7e-06	0	0	4.2e-06	4.9e-05	3.7e-06	0	0	1	1	1	4	0.55	0.76
Camk2d	0.00013	5.6e-05	0.0001	8.2e-05	3.8e-05	5.2e-05	1.8e-05	2.6e-05	3.3e-05	1.4e-05	7	9	20	7	8	2.6	0.28	0.6
Camk2g	8.6e-05	0	2e-06	0	0	8.6e-05	0	2e-06	0	0	1	0	1	0	0	1	0.35	0.67
Camk2n1	0.00026	0.00024	0.00036	0.00032	0.00033	7.3e-05	5.9e-05	5.4e-05	0.00012	6.1e-05	12	24	49	11	29	3.1	0.41	0.71
Camkk2	0	1.8e-05	2.1e-05	0	0	0	1.1e-05	1.5e-05	0	0	0	3	3	0	0	2.5	0.28	0.6
Caml	2.2e-05	4.2e-06	2.8e-06	1.5e-05	3.7e-06	2.2e-05	4.2e-06	2.8e-06	1.5e-05	3.7e-06	1	1	1	1	1	2.4	0.83	0.89
Camsap3	1.2e-05	5.9e-05	0.00015	0.0001	0.00011	1.2e-05	2.5e-05	3.4e-05	4.1e-05	3.1e-05	1	7	23	6	16	3.5	0.041	0.23
Camta1	0.00011	0.00012	8e-05	9.2e-05	3.8e-05	6.8e-05	3e-05	2.8e-05	4.2e-05	1.6e-05	5	17	13	6	7	2.6	0.099	0.34
Camta2	0	9.6e-06	1e-05	0	4.6e-06	0	7.4e-06	6.8e-06	0	3.2e-06	0	2	3	0	2	3	0.78	0.87
Cand1	0	6.9e-06	2.8e-05	0	0	0	6.9e-06	2.6e-05	0	0	0	1	2	0	0	2.8	0.65	0.81
Cand2	0	0	7.7e-06	0	0	0	0	7.7e-06	0	0	0	0	1	0	0	3	0.74	0.84
Cant1	9.9e-05	0.00011	0.00011	0.00014	0.00011	4e-05	3.2e-05	2.8e-05	5.9e-05	3.2e-05	7	13	19	7	13	3.1	0.95	0.96
Canx	0.00016	9.7e-05	0.00014	5.7e-05	9.7e-05	4.2e-05	2.9e-05	5.2e-05	3.6e-05	3.9e-05	12	12	15	3	11	2.7	0.039	0.23
Cap1	8.5e-06	2.3e-05	4.8e-05	2.2e-05	9.7e-05	8.5e-06	1.1e-05	1.7e-05	1.6e-05	4.4e-05	1	5	9	2	7	3.9	0.81	0.88
Capg	0	1.2e-05	1.8e-05	3e-05	4.9e-05	0	6.9e-06	9.9e-06	3e-05	2.6e-05	0	3	4	1	6	4.1	0.44	0.73
Capn1	2.1e-05	3.9e-05	4.4e-05	1.8e-05	4.6e-05	2.1e-05	2.1e-05	1.9e-05	1.2e-05	1.6e-05	1	4	7	2	8	3.2	0.68	0.83
Capn10	1.6e-05	3.7e-06	2.9e-06	0	1e-05	1.6e-05	3.7e-06	2.9e-06	0	1e-05	1	1	1	0	1	2.5	0.85	0.9
Capn13	1.2e-05	3.1e-06	3.1e-06	0	5.9e-05	1.2e-05	3.1e-06	3.1e-06	0	2.3e-05	1	1	1	0	8	4.2	0.0041	0.043
Capn15	0	0	0	0	4.1e-06	0	0	0	0	4.1e-06	0	0	0	0	1	5	0.54	NaN
Capn2	0	7.3e-06	3.9e-05	8.1e-05	7.7e-05	0	5.1e-06	1.4e-05	4.1e-05	3.1e-05	0	2	8	4	9	4.1	0.059	0.26
Capn5	9.5e-06	2.9e-05	1.1e-05	5.1e-05	3.6e-05	9.5e-06	1.9e-05	6.5e-06	2.3e-05	1.8e-05	1	3	4	5	6	3.5	0.077	0.29
Capn7	3.2e-05	1.9e-05	2.4e-05	8.8e-06	1.7e-05	2.5e-05	1.3e-05	1.2e-05	8.8e-06	9.9e-06	2	2	6	1	3	2.6	0.88	0.92
Capn8	8.5e-06	7.8e-06	3.3e-05	1.4e-05	6e-05	8.5e-06	7.8e-06	1.3e-05	9.7e-06	2.1e-05	1	1	7	2	10	3.9	0.063	0.26
Capn9	0.00019	0.00028	0.00021	0.00015	0.00016	9e-05	4.9e-05	3.9e-05	7.6e-05	4.1e-05	9	31	33	7	18	2.8	0.1	0.35
Capns1	0.00026	0.00025	0.00031	0.00024	0.00015	6.5e-05	6.2e-05	6.3e-05	8.3e-05	3.9e-05	14	22	41	10	17	2.8	0.16	0.46
Caprin1	7.1e-05	3.9e-05	4.2e-05	8.8e-06	4e-05	3.9e-05	1.7e-05	2.2e-05	8.8e-06	2.1e-05	4	6	8	1	5	2.5	0.73	0.84
Capsl	0	0	6.8e-06	0	0	0	0	6.8e-06	0	0	0	0	1	0	0	3	0.74	0.84
Capza1	8.8e-05	5.7e-05	4e-05	7.7e-05	7e-05	3.2e-05	2.6e-05	1.7e-05	4.1e-05	2.9e-05	7	8	9	4	8	3	0.32	0.64
Capza2	8.8e-05	0.00011	7.7e-05	5.3e-05	0.00016	3.4e-05	3.1e-05	2.8e-05	3e-05	6.7e-05	7	14	12	3	12	3.2	0.46	0.75
Capzb	0.00019	0.00027	0.0002	0.00034	0.00021	5.3e-05	5e-05	3.4e-05	0.00012	5.2e-05	11	28	37	11	24	3.1	0.77	0.86
Car1	1.1e-05	8.8e-06	5.4e-06	0	0	1.1e-05	8.8e-06	5.4e-06	0	0	1	1	1	0	0	1.8	0.61	0.79
Car13	0	0	2.4e-06	0	0	0	0	2.4e-06	0	0	0	0	1	0	0	3	0.74	NaN
Car2	0	1.8e-05	9.9e-06	0	3.8e-05	0	1.4e-05	9.9e-06	0	3.1e-05	0	2	1	0	3	3.9	0.46	0.75
Car4	0	1.7e-05	1.3e-05	0	0	0	1.7e-05	1e-05	0	0	0	1	2	0	0	2.4	0.65	0.81
Car8	0.00011	5.5e-05	3.7e-05	7.4e-05	3.7e-06	6.7e-05	2e-05	1.3e-05	4.3e-05	3.7e-06	6	9	10	4	1	2.3	0.034	0.21
Car9	0	1.7e-05	5.4e-06	0	0	0	1.1e-05	5.4e-06	0	0	0	3	1	0	0	2.2	0.16	0.46
Card10	1.2e-05	0	0	0	0	1.2e-05	0	0	0	0	1	0	0	0	0	1	0.066	0.26
Card14	0	0	2e-06	0	0	0	0	2e-06	0	0	0	0	1	0	0	3	0.74	NaN
Card19	0	1.6e-05	1.2e-05	1.1e-05	2.1e-05	0	9.7e-06	9.3e-06	1.1e-05	1.2e-05	0	3	2	1	4	3.6	0.58	0.78
Card6	0	5.4e-06	1.2e-05	3.6e-05	2.2e-06	0	5.4e-06	9e-06	3.6e-05	2.2e-06	0	1	2	1	1	3.6	0.86	0.91
Carf	0.00013	3.3e-05	1.5e-06	0	7.7e-06	3.8e-05	1.9e-05	1.5e-06	0	7.7e-06	10	4	1	0	1	1.4	1e-10	7.3e-09
Carhsp1	3.1e-05	3.8e-05	4.6e-05	0.00015	0.00011	1.9e-05	1.6e-05	1.7e-05	5.4e-05	3.6e-05	3	6	10	8	13	3.7	0.039	0.23
Carkd	4.8e-06	1.7e-05	1.1e-05	0	3.1e-06	4.8e-06	1.3e-05	5.4e-06	0	3.1e-06	1	2	4	0	1	2.4	0.75	0.85
Carm1	1.8e-05	7.8e-06	1.7e-05	0	2.9e-05	1.8e-05	5.6e-06	1e-05	0	2.1e-05	1	2	4	0	3	3.2	0.87	0.91
Carnmt1	0	0	0	2.1e-05	2.8e-05	0	0	0	2.1e-05	2.1e-05	0	0	0	1	2	4.6	0.19	0.5
Cars	0	2.3e-05	3.3e-05	6.4e-05	2e-05	0	1.5e-05	1.6e-05	6.4e-05	1.3e-05	0	3	6	1	3	3.6	0.73	0.84
Cars2	2.4e-05	0	6.8e-05	0	0	1.6e-05	0	5.3e-05	0	0	2	0	3	0	0	2.5	0.081	0.3
Casc3	1.1e-05	3.2e-05	1.1e-05	0	1.3e-05	1.1e-05	1.6e-05	6.2e-06	0	7.9e-06	1	5	4	0	3	2.6	0.58	0.78
Casc4	9.6e-05	4.1e-05	1.9e-05	0	3.6e-05	5.1e-05	2e-05	1e-05	0	2e-05	4	6	5	0	4	2.2	0.24	0.57
Casd1	9.8e-06	3.3e-06	0	0	0	9.8e-06	3.3e-06	0	0	0	1	1	0	0	0	1.3	0.28	0.6
Cask	2e-05	9.2e-06	5.8e-06	2.4e-05	3.3e-05	2e-05	6.7e-06	5.8e-06	1.9e-05	2.1e-05	1	2	1	2	4	3.5	0.4	0.71
Caskin2	0	1.6e-05	3.5e-06	5.1e-05	2.4e-05	0	1.6e-05	2.5e-06	3e-05	2.4e-05	0	1	2	3	1	3.9	0.04	0.23
Casp1	8.4e-05	7.5e-05	8e-05	0.00011	9.3e-05	3.9e-05	3.3e-05	2.6e-05	4.4e-05	3.3e-05	5	10	12	7	9	3.1	0.56	0.77
Casp2	0	2.2e-05	8.2e-06	2.1e-05	3e-05	0	1.4e-05	5.2e-06	2.1e-05	1.5e-05	0	3	3	1	5	3.7	0.53	0.75
Casp3	0	4.9e-06	0	0	1.5e-05	0	4.9e-06	0	0	1.5e-05	0	1	0	0	1	4.3	0.69	0.83
Casp4	0.00014	4.8e-05	0.00015	7.1e-05	7.6e-05	8.9e-05	1.9e-05	3.2e-05	3.4e-05	2.4e-05	4	7	23	5	12	2.8	0.23	0.56
Casp6	5.3e-05	1.5e-05	3.3e-05	0	3.3e-06	3.7e-05	8.8e-06	1.1e-05	0	3.3e-06	2	3	10	0	1	1.9	0.084	0.3
Casp7	4.7e-05	3e-05	2.5e-05	4.9e-05	1.3e-05	2.8e-05	1.3e-05	1.1e-05	2.4e-05	7.7e-06	3	6	7	4	3	2.7	0.48	0.75
Casp8	0.00013	0.00013	0.00011	0.00014	0.00013	5.1e-05	4e-05	2.7e-05	7.1e-05	2.8e-05	7	15	21	6	23	3	0.7	0.84
Casp8ap2	0	0	7.3e-06	0	1.1e-05	0	0	4.4e-06	0	8.3e-06	0	0	3	0	2	4.2	0.44	0.73
Casp9	0	0	4.8e-06	0	0	0	0	3.4e-06	0	0	0	0	2	0	0	3	0.41	NaN
Cast	3.8e-05	4.2e-05	0.0001	0.00015	0.00021	2e-05	1.7e-05	2.5e-05	5.1e-05	4.6e-05	4	7	22	8	25	3.8	0.0036	0.039
Casz1	1.8e-05	4e-05	7.5e-05	0.00011	2.4e-05	1.3e-05	2e-05	2.7e-05	5.7e-05	1.3e-05	2	5	13	4	4	3.3	0.36	0.68
Cat	3.3e-05	4.3e-05	6.8e-06	2.5e-05	0	2.4e-05	2.2e-05	3.9e-06	2.5e-05	0	2	6	3	1	0	2.2	0.096	0.33
Catsperg1	0	0	0	0	3.7e-06	0	0	0	0	3.7e-06	0	0	0	0	1	5	0.54	NaN
Cav2	1.8e-05	0	0	0	0	1.8e-05	0	0	0	0	1	0	0	0	0	1	0.066	0.26
Cbfa2t2	2.2e-05	4e-06	1.7e-05	0	0	1.5e-05	4e-06	9.1e-06	0	0	2	1	5	0	0	1.9	0.14	0.42
Cbfa2t3	2.5e-05	1.4e-05	2.5e-05	0	0	1.8e-05	1.4e-05	1.7e-05	0	0	2	1	3	0	0	2	0.21	0.54
Cbfb	2.3e-05	1e-05	4e-05	4.6e-05	1.3e-05	2.3e-05	7.3e-06	3.1e-05	4.6e-05	7.5e-06	1	2	3	1	3	3.1	0.99	1
Cbl	0	9.2e-06	2.1e-06	0	0	0	6.5e-06	2.1e-06	0	0	0	2	1	0	0	2.2	0.43	0.72
Cblb	0	8.8e-06	0	0	8.1e-06	0	8.8e-06	0	0	8.1e-06	0	1	0	0	1	3.4	0.69	0.83
Cblc	2.2e-05	4.9e-05	2.2e-05	6.4e-05	6.2e-05	2.2e-05	2.1e-05	8.8e-06	4.7e-05	2.4e-05	1	6	7	3	10	3.4	0.44	0.73
Cbll1	3.4e-05	1.4e-05	1.9e-05	0	0	2.4e-05	1.1e-05	1.1e-05	0	0	2	2	3	0	0	1.8	0.29	0.6
Cbln3	0	4.9e-06	2.8e-06	0	0	0	4.9e-06	2.8e-06	0	0	0	1	1	0	0	2.4	0.79	NaN
Cbr1	4.5e-05	8.8e-05	4.3e-05	9.6e-05	3e-05	3.1e-05	2.6e-05	2.2e-05	5.7e-05	1.3e-05	2	14	6	3	7	2.9	0.054	0.26
Cbr4	0	9e-06	0	0	0	0	7.2e-06	0	0	0	0	2	0	0	0	2	0.15	0.44
Cbwd1	0	0	1e-05	0	0	0	0	7.5e-06	0	0	0	0	2	0	0	3	0.41	0.71
Cbx1	1.2e-05	2.7e-05	2.5e-05	2.1e-05	1.6e-05	1.2e-05	1.8e-05	1.7e-05	1.5e-05	1.6e-05	1	4	5	2	1	3	0.63	0.81
Cbx2	0	0	3.1e-06	0	0	0	0	3.1e-06	0	0	0	0	1	0	0	3	0.74	NaN
Cbx3	1.8e-05	1.7e-05	0	0	4.8e-05	1.3e-05	1.7e-05	0	0	4.8e-05	2	1	0	0	1	3.5	0.095	0.33
Cbx3ps1	0	2.1e-05	0	0	0	0	1.7e-05	0	0	0	0	2	0	0	0	2	0.15	0.44
Cbx3ps2	0	0	2.1e-06	0	0	0	0	2.1e-06	0	0	0	0	1	0	0	3	0.74	NaN
Cbx3ps6	4.8e-06	1.7e-05	0	0	2.4e-05	4.8e-06	1.7e-05	0	0	2.4e-05	1	1	0	0	1	3.5	0.54	0.75
Cbx3ps7	0	3.3e-06	0	0	0	0	3.3e-06	0	0	0	0	1	0	0	0	2	0.5	NaN
Cbx4	0	0	2.2e-05	0	1.6e-05	0	0	2.2e-05	0	1.6e-05	0	0	1	0	1	3.8	0.82	0.88
Cbx5	1.6e-05	6.9e-06	0	0	0	1.6e-05	6.9e-06	0	0	0	1	1	0	0	0	1.3	0.28	0.6
Cbx7	8.1e-06	0	0	0	0	8.1e-06	0	0	0	0	1	0	0	0	0	1	0.066	0.26
Cbx8	0	0	8.5e-06	0	0	0	0	5.1e-06	0	0	0	0	3	0	0	3	0.2	0.51
Cby1	0	0	5.4e-06	0	0	0	0	5.4e-06	0	0	0	0	1	0	0	3	0.74	0.84
Cc2d1a	0	3.6e-06	1.3e-05	0.0001	0	0	3.6e-06	8.4e-06	9.2e-05	0	0	1	3	2	0	3.8	0.16	0.46
Cc2d1b	0	0	1.5e-06	0	0	0	0	1.5e-06	0	0	0	0	1	0	0	3	0.74	NaN
Ccar1	3.8e-05	4.4e-05	4.1e-05	1.3e-05	8.4e-05	2.2e-05	1.7e-05	2e-05	1.3e-05	2.9e-05	3	7	6	1	10	3.3	0.37	0.68
Ccar2	0	0	6.9e-06	0	0	0	0	4e-06	0	0	0	0	3	0	0	3	0.2	0.51
Ccbl1	3.1e-05	0	0	0	0	3.1e-05	0	0	0	0	1	0	0	0	0	1	0.066	0.26
Ccdc107	2.4e-05	8.3e-06	4.4e-06	0	5.7e-06	1.7e-05	5.9e-06	4.4e-06	0	5.7e-06	2	2	1	0	1	1.9	0.32	0.64
Ccdc109b	0	4.9e-06	0	0	0	0	4.9e-06	0	0	0	0	1	0	0	0	2	0.5	NaN
Ccdc114	0	3e-06	0	0	0	0	3e-06	0	0	0	0	1	0	0	0	2	0.5	NaN
Ccdc115	3.4e-05	0	0	0	0	3.4e-05	0	0	0	0	1	0	0	0	0	1	0.066	0.26
Ccdc116	8.1e-06	0	2e-06	0	0	8.1e-06	0	2e-06	0	0	1	0	1	0	0	1.4	0.35	0.67
Ccdc117	0	1e-05	7.8e-06	0	3.7e-06	0	5.8e-06	4.6e-06	0	3.7e-06	0	3	3	0	1	2.9	0.55	0.76
Ccdc12	4.6e-05	5.4e-05	5.5e-05	5.2e-05	8.8e-05	2.6e-05	2.3e-05	1.8e-05	3.7e-05	6.4e-05	4	7	11	2	3	3.3	0.56	0.76
Ccdc120	0	1.2e-05	7.6e-06	2.6e-05	1.1e-05	0	8.6e-06	7.6e-06	1.9e-05	8.4e-06	0	2	1	2	2	3.6	0.35	0.67
Ccdc122	0	9.6e-06	0	0	0	0	9.6e-06	0	0	0	0	1	0	0	0	2	0.5	0.75
Ccdc124	6.4e-05	3.7e-05	1.5e-05	0	3.5e-05	2.8e-05	2.6e-05	8.8e-06	0	2.3e-05	5	3	4	0	4	2.4	0.053	0.26
Ccdc125	6.1e-05	0	0	0	0	4e-05	0	0	0	0	3	0	0	0	0	1	2.4e-05	0.00053
Ccdc127	1.8e-05	8.2e-06	0	6.4e-05	1.2e-05	1.3e-05	5.7e-06	0	6.4e-05	9.1e-06	2	2	0	1	2	3.4	0.28	0.6
Ccdc130	0	4.5e-06	8.4e-06	0	0	0	4.5e-06	6.7e-06	0	0	0	1	2	0	0	2.7	0.65	0.81
Ccdc137	0	9.9e-06	0	0	0	0	9.9e-06	0	0	0	0	1	0	0	0	2	0.5	0.75
Ccdc142	0.00016	5.3e-05	4.4e-05	0	5.8e-06	8.5e-05	2.1e-05	2e-05	0	4.3e-06	6	9	6	0	2	1.6	0.006	0.06
Ccdc149	3.3e-05	0	1.6e-05	1.2e-05	1.1e-05	3.3e-05	0	1.1e-05	1.2e-05	1.1e-05	1	0	2	1	1	2.6	0.67	0.82
Ccdc15	0	3.6e-06	0	0	0	0	3.6e-06	0	0	0	0	1	0	0	0	2	0.5	NaN
Ccdc163	0	0	1e-05	0	0	0	0	1e-05	0	0	0	0	1	0	0	3	0.74	0.84
Ccdc167	3.3e-05	0	5.1e-06	0	0	3.3e-05	0	3.6e-06	0	0	1	0	2	0	0	1.3	0.37	0.68
Ccdc171	2.7e-05	4.2e-05	2.4e-06	3.6e-05	0	1.9e-05	2.6e-05	2.4e-06	3.6e-05	0	2	4	1	1	0	2.4	0.11	0.36
Ccdc174	0	1e-05	1.6e-05	4.5e-05	4.2e-06	0	5.7e-06	9.5e-06	4.5e-05	4.2e-06	0	3	3	1	1	3.6	0.71	0.84
Ccdc177	0	0	6.2e-06	0	0	0	0	6.2e-06	0	0	0	0	1	0	0	3	0.74	0.84
Ccdc181	2.1e-05	1.8e-05	0	0	0	2.1e-05	1.5e-05	0	0	0	1	2	0	0	0	1.5	0.19	0.5
Ccdc186	0	3.9e-05	1.6e-05	3.1e-05	6.9e-05	0	2.3e-05	8.3e-06	2.5e-05	3.6e-05	0	3	4	2	5	3.8	0.58	0.78
Ccdc191	8.5e-06	0	0	0	0	8.5e-06	0	0	0	0	1	0	0	0	0	1	0.066	0.26
Ccdc25	5.8e-05	2.6e-05	2.3e-05	4.1e-05	0	3.3e-05	1.4e-05	1.1e-05	2.4e-05	0	3	4	5	3	0	2.3	0.12	0.38
Ccdc28a	0	0	0	0	5.7e-06	0	0	0	0	5.7e-06	0	0	0	0	1	5	0.54	0.75
Ccdc28b	0	4.3e-06	2e-06	0	0	0	4.3e-06	2e-06	0	0	0	1	1	0	0	2.3	0.79	NaN
Ccdc3	0	0	0	0	5.4e-06	0	0	0	0	5.4e-06	0	0	0	0	1	5	0.54	0.75
Ccdc30	0	0	5.6e-06	0	0	0	0	5.6e-06	0	0	0	0	1	0	0	3	0.74	0.84
Ccdc32	0	4.1e-06	2.1e-06	0	0	0	4.1e-06	2.1e-06	0	0	0	1	1	0	0	2.3	0.79	NaN
Ccdc34	1.6e-05	2.6e-05	1.4e-05	0	0	1.6e-05	1.8e-05	7.7e-06	0	0	1	3	4	0	0	2	0.38	0.69
Ccdc43	1.8e-05	0	0	0	3.2e-06	1.8e-05	0	0	0	3.2e-06	1	0	0	0	1	1.6	0.29	0.6
Ccdc47	0	0	1e-05	0	0	0	0	1e-05	0	0	0	0	1	0	0	3	0.74	0.84
Ccdc50	1.8e-05	8.4e-06	6.1e-06	3e-05	6.5e-06	1.8e-05	5.9e-06	4.5e-06	3e-05	4.6e-06	1	2	2	1	2	3	0.99	0.99
Ccdc50ps	4.9e-06	0	1.9e-05	0	3.1e-06	4.9e-06	0	1.9e-05	0	3.1e-06	1	0	1	0	1	2.9	0.62	0.8
Ccdc51	0	0	2e-06	0	0	0	0	2e-06	0	0	0	0	1	0	0	3	0.74	NaN
Ccdc53	0.00013	8.8e-06	7.2e-06	0	2.6e-05	8.4e-05	6.5e-06	4.6e-06	0	2.4e-05	4	2	3	0	2	1.7	0.051	0.26
Ccdc58	1.8e-05	1.5e-05	0	0	0	1.8e-05	1.2e-05	0	0	0	1	2	0	0	0	1.5	0.19	0.5
Ccdc59	2.5e-05	1.1e-05	2.3e-05	1.4e-05	2.1e-05	2e-05	8.3e-06	1.5e-05	1.4e-05	1.4e-05	2	2	3	1	3	3	0.92	0.94
Ccdc6	2.2e-05	9.6e-06	8.1e-05	5.3e-05	6.7e-05	1.5e-05	6.7e-06	2.8e-05	4.5e-05	4.8e-05	2	2	11	2	5	3.6	0.39	0.7
Ccdc61	0	0	0	0	5.4e-06	0	0	0	0	5.4e-06	0	0	0	0	1	5	0.54	0.75
Ccdc64	0	3.3e-06	7.9e-06	0	0	0	3.3e-06	6.4e-06	0	0	0	1	2	0	0	2.7	0.65	0.81
Ccdc64b	5.1e-05	0	2.8e-06	1.4e-05	8.7e-06	3.7e-05	0	2.8e-06	1.4e-05	6.4e-06	2	0	1	1	2	2.1	0.21	0.53
Ccdc68	3.9e-05	6.9e-05	9.4e-05	0.00022	0.00021	3.9e-05	2.5e-05	2.9e-05	6.4e-05	4.6e-05	1	10	14	12	24	3.8	6.2e-05	0.0012
Ccdc71	1.6e-05	2.2e-05	7.7e-06	3.1e-05	0	1.6e-05	2.2e-05	7.7e-06	2.4e-05	0	1	1	1	2	0	2.7	0.13	0.42
Ccdc71l	2.3e-05	5e-05	7.7e-05	3.2e-05	5.4e-05	1.8e-05	2.7e-05	2.7e-05	1.8e-05	2e-05	2	5	13	3	10	3.2	0.66	0.82
Ccdc77	2.4e-05	3.1e-06	2.6e-05	0	0	2.4e-05	3.1e-06	2.6e-05	0	0	1	1	1	0	0	2	0.6	0.79
Ccdc82	0	0	1.3e-05	2.1e-05	0	0	0	1.3e-05	2.1e-05	0	0	0	1	1	0	3.6	0.3	0.61
Ccdc84	0	4e-06	0	2.5e-05	0	0	4e-06	0	2.5e-05	0	0	1	0	1	0	3.7	0.23	0.56
Ccdc85b	0	0	0	1e-05	3.1e-06	0	0	0	1e-05	3.1e-06	0	0	0	1	1	4.2	0.24	0.56
Ccdc86	3.6e-05	0	6e-06	0	0	3.2e-05	0	6e-06	0	0	2	0	1	0	0	1.3	0.025	0.17
Ccdc88b	0	0	0	0	3.8e-06	0	0	0	0	3.8e-06	0	0	0	0	1	5	0.54	NaN
Ccdc9	5.8e-05	1.4e-05	3.1e-06	0	1.6e-05	3.9e-05	1e-05	3.1e-06	0	8.9e-06	3	2	1	0	3	1.9	0.11	0.37
Ccdc90b	0	5.7e-06	6.1e-06	0	0	0	4e-06	4.6e-06	0	0	0	2	2	0	0	2.5	0.5	0.75
Ccdc91	4.7e-05	2e-06	4.5e-06	0	3.8e-06	2.7e-05	2e-06	4.5e-06	0	3.8e-06	4	1	1	0	1	1.5	0.0016	0.02
Ccdc92	0	0	1.1e-05	0	5.3e-06	0	0	5.5e-06	0	5.3e-06	0	0	4	0	1	3.6	0.25	0.57
Ccdc93	0	0	0	4.5e-05	0	0	0	0	4.5e-05	0	0	0	0	1	0	4	0.043	0.23
Ccdc94	1.2e-05	0	0	0	0	1.2e-05	0	0	0	0	1	0	0	0	0	1	0.066	0.26
Ccdc97	3.6e-05	4.9e-06	2.8e-05	1.2e-05	3.5e-06	3.6e-05	4.9e-06	2.1e-05	1.2e-05	3.5e-06	1	1	2	1	1	2.3	0.93	0.95
Cchcr1	0	4.3e-06	0	0	0	0	4.3e-06	0	0	0	0	1	0	0	0	2	0.5	NaN
Cck	1.6e-05	3e-06	6.4e-06	3.9e-05	2.7e-05	1.2e-05	3e-06	3.8e-06	2.8e-05	1.8e-05	2	1	3	2	3	3.6	0.57	0.77
Ccl20	0	0	4.3e-06	0	0	0	0	4.3e-06	0	0	0	0	1	0	0	3	0.74	NaN
Ccl24	0	0	5.4e-06	0	0	0	0	5.4e-06	0	0	0	0	1	0	0	3	0.74	0.84
Ccl25	0.00016	7.9e-05	5e-05	1.6e-05	3.1e-05	7.2e-05	3e-05	1.6e-05	1.1e-05	1.3e-05	6	11	12	2	6	2.1	0.31	0.63
Ccl28	3.5e-05	4.1e-05	4.8e-06	0	0	2.6e-05	2.1e-05	3.4e-06	0	0	2	6	2	0	0	1.6	0.024	0.17
Ccl5	0.00018	4.6e-05	6.4e-05	1.5e-05	1.9e-06	0.00017	2.8e-05	2.7e-05	1.5e-05	1.9e-06	2	4	8	1	1	1.7	0.41	0.71
Ccl6	0.003	0.0028	0.0027	0.0021	0.0009	0.00061	0.00027	0.00021	0.00034	0.00011	26	67	97	25	52	2.6	4.7e-11	3.5e-09
Ccl9	0.00047	6e-05	1.4e-05	0	7.2e-06	0.00016	2e-05	1e-05	0	7.2e-06	12	10	2	0	1	1.2	2.7e-11	2.2e-09
Ccm2	8.1e-06	8.1e-06	4.8e-06	5.9e-06	1.2e-05	8.1e-06	8.1e-06	4.8e-06	5.9e-06	1.2e-05	1	1	1	1	1	3.1	0.85	0.9
Ccna2	0	0	0	0	1.1e-05	0	0	0	0	1.1e-05	0	0	0	0	1	5	0.54	0.75
Ccnc	7.1e-06	3.1e-05	1.6e-05	3.5e-05	2.5e-05	7.1e-06	1.9e-05	1.2e-05	3.5e-05	1.7e-05	1	3	3	1	3	3.4	0.99	0.99
Ccnd1	8.3e-05	0	2.1e-06	0	0	3.7e-05	0	2.1e-06	0	0	5	0	1	0	0	1.1	2.6e-07	9.1e-06
Ccnd2	0.00041	0.00031	0.00038	0.0003	0.00035	9.9e-05	7.3e-05	8.3e-05	9.8e-05	7.3e-05	16	27	36	9	31	2.9	0.59	0.78
Ccnd3	8.1e-06	4.9e-05	4.8e-05	0	5.9e-06	8.1e-06	2.8e-05	2.5e-05	0	5.9e-06	1	5	6	0	1	2.5	0.29	0.61
Ccndbp1	0	4.4e-05	4e-05	0	6e-05	0	2.5e-05	2.1e-05	0	4.5e-05	0	4	5	0	3	3.5	0.52	0.75
Ccng1	0.00018	3.4e-05	2.6e-05	3.1e-05	3.1e-05	8.6e-05	1.2e-05	1.1e-05	2.2e-05	1.3e-05	6	8	7	2	6	2	0.25	0.57
Ccng2	0	3.1e-06	6.2e-06	3.4e-05	0.00012	0	3.1e-06	3.9e-06	3.4e-05	5.8e-05	0	1	3	1	10	4.6	0.0027	0.03
Ccnh	3.3e-05	2.2e-05	8.1e-06	0	0	2.5e-05	1.4e-05	8.1e-06	0	0	2	3	1	0	0	1.6	0.11	0.35
Ccni	8.8e-05	5.8e-05	2.9e-05	1.4e-05	6.3e-05	3.9e-05	2.7e-05	1.1e-05	1.2e-05	3e-05	7	7	9	2	5	2.6	0.18	0.49
Ccnj	1.2e-05	0	1.6e-05	0	0	1.2e-05	0	1.4e-05	0	0	1	0	2	0	0	2.1	0.37	0.68
Ccnk	2.6e-05	5.8e-06	1.1e-05	0	6.9e-06	1.9e-05	5.8e-06	9.8e-06	0	4.9e-06	2	1	2	0	2	2.1	0.5	0.75
Ccnl1	0	1.1e-05	5.7e-05	4.5e-05	8.2e-05	0	6.7e-06	1.9e-05	2.8e-05	3.3e-05	0	3	11	3	8	4	0.18	0.5
Ccnl2	1.9e-05	2.4e-05	3.4e-05	4.5e-05	6.8e-05	1.3e-05	1.3e-05	1.4e-05	3.2e-05	3.4e-05	2	4	8	2	7	3.6	0.93	0.95
Ccnt1	5e-05	1e-05	1.7e-05	8.5e-05	2.1e-05	5e-05	6.1e-06	7.8e-06	4e-05	2.1e-05	1	3	5	5	1	3.1	0.016	0.13
Ccnt2	1.6e-05	2.9e-05	1.8e-05	2.9e-05	4.1e-05	1.6e-05	1.8e-05	1.6e-05	2.1e-05	2.1e-05	1	3	2	2	5	3.4	0.55	0.76
Ccny	6.7e-05	1.8e-05	3.2e-05	7.6e-06	1.8e-05	4e-05	1e-05	1.7e-05	7.6e-06	9e-06	3	3	4	1	5	2.2	0.7	0.84
Ccnyl1	1.4e-05	3e-06	0	6.9e-05	2e-05	1.4e-05	3e-06	0	4.7e-05	1.5e-05	1	1	0	3	3	3.7	0.027	0.18
Ccp110	0	0	0	7.6e-06	0	0	0	0	7.6e-06	0	0	0	0	1	0	4	0.043	0.23
Ccpg1os	0	3.6e-06	0	0	0	0	3.6e-06	0	0	0	0	1	0	0	0	2	0.5	NaN
Ccr1	4.8e-06	0	0	0	0	4.8e-06	0	0	0	0	1	0	0	0	0	1	0.066	NaN
Ccr5	0	0	2.1e-06	0	0	0	0	2.1e-06	0	0	0	0	1	0	0	3	0.74	NaN
Ccr9	2.4e-05	0	0	0	0	2.4e-05	0	0	0	0	1	0	0	0	0	1	0.066	0.26
Ccrl2	0	0	8e-06	0	0	0	0	8e-06	0	0	0	0	1	0	0	3	0.74	0.84
Ccs	3.1e-05	2.5e-05	6.5e-06	0	0	3.1e-05	1.7e-05	3.8e-06	0	0	1	3	3	0	0	1.6	0.41	0.71
Ccser1	4.8e-06	2.9e-05	1.1e-05	7.6e-06	0	4.8e-06	1.6e-05	8.6e-06	7.6e-06	0	1	4	2	1	0	2.4	0.3	0.61
Ccser2	4.2e-05	6e-06	2.5e-05	0	0	2.5e-05	6e-06	1.7e-05	0	0	3	1	3	0	0	1.8	0.037	0.22
Cct2	0.00012	1.2e-05	1.3e-05	3.3e-05	3.6e-05	4.9e-05	1.2e-05	8e-06	2.6e-05	2.2e-05	6	1	3	2	3	2.3	0.0023	0.027
Cct3	8e-05	4.2e-05	2.4e-06	0	3.3e-06	3.6e-05	3.6e-05	2.4e-06	0	3.3e-06	5	3	1	0	1	1.5	0.00046	0.0075
Cct4	3.2e-05	4.8e-05	3.6e-05	0	2.6e-05	1.8e-05	1.9e-05	2.4e-05	0	1.7e-05	3	8	3	0	3	2.6	0.073	0.28
Cct5	0.00011	1.3e-05	2.1e-06	1.6e-05	9.4e-06	5.2e-05	8e-06	2.1e-06	1.6e-05	6.8e-06	6	3	1	1	2	1.7	0.00035	0.0059
Cct6a	4.5e-05	4.5e-05	1.7e-05	0	4.6e-06	2.2e-05	1.8e-05	8.8e-06	0	4.6e-06	4	6	5	0	1	1.9	0.06	0.26
Cct7	0.00018	5.2e-05	5.1e-05	3.2e-05	2.5e-05	5e-05	1.8e-05	2.1e-05	2.5e-05	1.6e-05	11	8	9	2	3	2	8.7e-05	0.0017
Cct8	0.00012	3.2e-05	8.3e-06	0	2e-05	4.8e-05	1.8e-05	6e-06	0	1.4e-05	7	5	2	0	3	1.7	0.0002	0.0036
Ccz1	0	1.7e-05	2.8e-05	1.6e-05	1.8e-05	0	8.7e-06	1.3e-05	1.1e-05	1.4e-05	0	4	5	2	2	3.4	0.61	0.79
Cd14	0	0	0	4.5e-05	0	0	0	0	4.5e-05	0	0	0	0	1	0	4	0.043	0.23
Cd151	0	7.1e-05	9.9e-05	3.4e-05	8.8e-05	0	3.1e-05	2.8e-05	2.7e-05	4e-05	0	7	16	2	6	3.5	0.12	0.4
Cd164	0.00041	0.00037	0.00041	0.00027	0.00031	9.6e-05	5.9e-05	6e-05	7.5e-05	6e-05	16	35	49	13	30	2.8	0.67	0.82
Cd177	2.2e-05	0	0	0	0	2.2e-05	0	0	0	0	1	0	0	0	0	1	0.066	0.26
Cd19	0	1.3e-05	0	0	0	0	1.3e-05	0	0	0	0	1	0	0	0	2	0.5	0.75
Cd200	0	3.4e-05	7.6e-06	3.2e-05	1.5e-05	0	2.1e-05	5.4e-06	2.4e-05	8.7e-06	0	3	2	2	3	3.3	0.51	0.75
Cd200r2	0	3.1e-06	0	0	0	0	3.1e-06	0	0	0	0	1	0	0	0	2	0.5	NaN
Cd200r4	0	1.2e-05	0	0	0	0	1.2e-05	0	0	0	0	1	0	0	0	2	0.5	0.75
Cd247	2.3e-05	0	0	0	0	2.3e-05	0	0	0	0	1	0	0	0	0	1	0.066	0.26
Cd24a	0.00027	0.0001	0.00013	2.2e-05	4.8e-05	0.00011	3.1e-05	3.5e-05	1.6e-05	2.5e-05	11	11	18	2	5	2.1	0.0038	0.041
Cd274	0	0	0	0	3.5e-05	0	0	0	0	1.9e-05	0	0	0	0	4	5	0.013	0.11
Cd276	0	0	2.1e-06	0	7.2e-06	0	0	2.1e-06	0	7.2e-06	0	0	1	0	1	4.5	0.81	0.88
Cd2ap	5e-05	6.1e-05	0.00017	0.00019	0.00033	2.9e-05	2e-05	3.8e-05	7.6e-05	5.5e-05	3	11	24	8	33	3.9	6.8e-05	0.0014
Cd2bp2	0	1e-05	3.7e-05	4.5e-05	0	0	1e-05	2.2e-05	4.5e-05	0	0	1	4	1	0	3.4	0.33	0.65
Cd300lf	0	5.2e-06	6.6e-06	0	0	0	5.2e-06	4.8e-06	0	0	0	1	2	0	0	2.6	0.65	0.81
Cd302	0.00012	9.5e-05	3.6e-05	1e-05	3.5e-06	4.1e-05	2.9e-05	1.7e-05	1e-05	3.5e-06	8	12	6	1	1	1.8	9.4e-05	0.0018
Cd36	0	5.4e-06	0	0	0	0	5.4e-06	0	0	0	0	1	0	0	0	2	0.5	0.75
Cd38	8.8e-05	3.4e-05	3.1e-05	1.8e-05	0	4.3e-05	2e-05	1.5e-05	1.8e-05	0	5	4	6	1	0	1.9	0.02	0.15
Cd3d	5.6e-05	0	0	1.5e-05	2.1e-06	5.6e-05	0	0	1.5e-05	2.1e-06	1	0	0	1	1	1.7	0.26	0.58
Cd3e	1.2e-06	3.5e-05	0	0	5.9e-06	1.2e-06	2.5e-05	0	0	5.9e-06	1	2	0	0	1	2.4	0.42	0.72
Cd3eap	9.7e-06	0	0	0	0	9.7e-06	0	0	0	0	1	0	0	0	0	1	0.066	0.26
Cd3g	0	0	2.8e-06	0	0	0	0	2.8e-06	0	0	0	0	1	0	0	3	0.74	NaN
Cd47	9.2e-05	0.00018	0.00025	0.00016	0.00026	3.5e-05	4.6e-05	5e-05	6.2e-05	5.9e-05	7	22	37	7	27	3.3	0.4	0.71
Cd52	5.9e-06	2.7e-06	3e-05	0	0	5.9e-06	2.7e-06	1.9e-05	0	0	1	1	4	0	0	2.6	0.35	0.67
Cd55	1.2e-05	3e-05	9.1e-05	0.00018	0.00013	1.2e-05	1.5e-05	2.7e-05	6.7e-05	4e-05	1	4	13	7	14	3.9	0.017	0.13
Cd55b	0	6.7e-06	1.1e-05	2.3e-05	5.7e-06	0	6.7e-06	6.7e-06	2.3e-05	5.7e-06	0	1	3	1	1	3.6	0.78	0.87
Cd59a	0	9.3e-06	2.3e-05	0	0	0	6.6e-06	2.1e-05	0	0	0	2	2	0	0	2.7	0.5	0.75
Cd59b	0	0	1.7e-05	0	0	0	0	1.4e-05	0	0	0	0	2	0	0	3	0.41	0.71
Cd63	0.00039	0.00029	0.00034	0.00033	0.00024	0.00012	6.2e-05	5.2e-05	7.3e-05	5.2e-05	16	31	44	14	24	2.8	0.44	0.73
Cd7	6.2e-05	0	0	1.5e-05	0	5.6e-05	0	0	1.5e-05	0	2	0	0	1	0	1.6	0.008	0.075
Cd72	0	0	0	0	9.7e-06	0	0	0	0	9.7e-06	0	0	0	0	1	5	0.54	0.75
Cd74	8.8e-05	6.1e-05	3.4e-05	0	0.00011	4.2e-05	2.2e-05	1.2e-05	0	4.2e-05	6	9	10	0	11	2.9	0.15	0.44
Cd81	7.1e-06	6.9e-06	1.3e-05	2.4e-05	8e-06	7.1e-06	4.9e-06	6.2e-06	2.4e-05	8e-06	1	2	5	1	1	3.3	0.79	0.87
Cd82	2e-05	0.00012	0.00014	0.00019	0.00025	1.5e-05	3.7e-05	3e-05	7.5e-05	5.8e-05	2	15	25	9	24	3.7	0.042	0.23
Cd83	0	6e-06	0	0	0	0	6e-06	0	0	0	0	1	0	0	0	2	0.5	0.75
Cd84	0	0	2.4e-06	0	0	0	0	2.4e-06	0	0	0	0	1	0	0	3	0.74	NaN
Cd8a	0	0	0	0	2.5e-05	0	0	0	0	1.9e-05	0	0	0	0	2	5	0.18	0.49
Cd9	0.0002	4.2e-05	3.2e-05	2.2e-05	1.5e-05	5.8e-05	2.6e-05	1.2e-05	1.7e-05	1.2e-05	11	4	9	2	2	1.7	2.3e-06	6.7e-05
Cd96	0	0	4.1e-06	0	0	0	0	4.1e-06	0	0	0	0	1	0	0	3	0.74	NaN
Cd99l2	0	0	0	0	3.8e-06	0	0	0	0	3.8e-06	0	0	0	0	1	5	0.54	NaN
Cda	3.9e-05	1.6e-05	5.4e-06	7.9e-06	1.7e-05	2.5e-05	8.1e-06	3.4e-06	7.9e-06	1.2e-05	3	4	3	1	3	2.4	0.57	0.77
Cdadc1	1.8e-05	2.5e-05	0	1.8e-05	8.1e-06	1.8e-05	1.8e-05	0	1.8e-05	5.7e-06	1	2	0	1	2	2.6	0.53	0.75
Cdc123	0	1.4e-05	1.3e-05	5.9e-06	1.5e-05	0	1.1e-05	1e-05	5.9e-06	1.2e-05	0	2	3	1	2	3.5	0.91	0.94
Cdc14b	2.5e-05	6.8e-06	1.1e-05	0	0	2.5e-05	6.8e-06	1.1e-05	0	0	1	1	1	0	0	1.7	0.6	0.79
Cdc16	9.8e-06	2.7e-05	0	0	0	9.8e-06	1.9e-05	0	0	0	1	3	0	0	0	1.7	0.08	0.29
Cdc23	0	0	2e-05	3.5e-05	3.8e-06	0	0	1.6e-05	3.5e-05	3.8e-06	0	0	3	1	1	3.7	0.49	0.75
Cdc25a	5e-05	3e-05	3.7e-05	1.5e-05	1.7e-05	2.6e-05	1.9e-05	1.4e-05	1.5e-05	9.9e-06	4	3	8	1	3	2.4	0.4	0.71
Cdc25b	0	5.7e-05	3.3e-05	0	1.9e-05	0	2.6e-05	1.6e-05	0	1.5e-05	0	6	5	0	2	2.8	0.18	0.49
Cdc26	1.9e-05	9.5e-06	4.8e-06	0	0	1.4e-05	6.7e-06	3.4e-06	0	0	2	2	2	0	0	1.6	0.23	0.56
Cdc27	0	2.3e-05	8.7e-06	0	3.7e-06	0	1.4e-05	5.1e-06	0	3.7e-06	0	3	3	0	1	2.6	0.54	0.75
Cdc34	3.2e-05	5.2e-05	4.6e-05	0.00013	3.9e-05	2.4e-05	1.9e-05	1.6e-05	7.1e-05	2.1e-05	2	9	11	4	5	3.3	0.63	0.8
Cdc34b	0	8.4e-06	1.4e-05	1.8e-05	1.6e-05	0	5.9e-06	1e-05	1.8e-05	1.6e-05	0	2	3	1	1	3.7	0.83	0.89
Cdc37	3.3e-05	0	3.2e-05	1.1e-05	3.5e-06	3.3e-05	0	1.7e-05	1.1e-05	3.5e-06	1	0	5	1	1	2.4	0.33	0.65
Cdc37l1	2.1e-05	0	0	3.3e-05	8e-06	2.1e-05	0	0	2.3e-05	8e-06	1	0	0	2	1	3.1	0.035	0.22
Cdc40	2.1e-05	1.4e-05	1.5e-05	0	2.4e-06	2.1e-05	9.7e-06	8.4e-06	0	2.4e-06	1	2	5	0	1	2	0.58	0.78
Cdc42	0.00019	0.00031	0.00014	0.00023	0.00012	6.6e-05	5e-05	3.4e-05	7.2e-05	3.2e-05	11	35	26	10	19	2.8	0.0022	0.026
Cdc42bpa	0	3.5e-05	1.6e-05	3.1e-05	9.9e-06	0	2.6e-05	8e-06	3.1e-05	5.7e-06	0	2	5	1	3	3.2	0.78	0.87
Cdc42bpb	0	5.4e-06	1.4e-05	1.1e-05	3.2e-05	0	5.4e-06	1e-05	1.1e-05	2.4e-05	0	1	3	1	3	4.1	0.74	0.84
Cdc42bpg	2.1e-05	2.6e-05	1.9e-05	0	4.6e-06	2.1e-05	1.5e-05	1.1e-05	0	4.6e-06	1	3	3	0	1	2.2	0.72	0.84
Cdc42ep1	0	3.3e-06	0	1.6e-05	0	0	3.3e-06	0	1.6e-05	0	0	1	0	1	0	3.7	0.23	0.56
Cdc42ep2	0	2.4e-05	2.2e-05	3.7e-05	6e-05	0	1.9e-05	1.1e-05	2.6e-05	4.8e-05	0	2	4	2	3	3.9	0.68	0.83
Cdc42ep3	0	3e-05	2.4e-05	6.4e-05	2.3e-05	0	1.3e-05	1.2e-05	4.1e-05	1.4e-05	0	5	5	3	3	3.6	0.39	0.7
Cdc42ep4	1.7e-05	9.1e-06	2.1e-05	7.8e-05	1.3e-05	1.2e-05	6.7e-06	9.7e-06	4.5e-05	6.4e-06	2	2	6	3	4	3.4	0.62	0.8
Cdc42ep5	4.1e-05	0.00017	0.00014	0.00025	8.1e-05	2.4e-05	3.9e-05	3.1e-05	8e-05	2.3e-05	3	21	25	10	14	3.2	0.063	0.26
Cdc42se1	9.8e-06	2.5e-05	0.0001	4.1e-05	3.4e-05	9.8e-06	1.2e-05	3.2e-05	2.1e-05	1.6e-05	1	5	14	4	6	3.3	0.3	0.62
Cdc42se2	7.2e-05	7.5e-05	5.3e-05	8.7e-05	0.00012	2.9e-05	2.8e-05	2e-05	4e-05	3.4e-05	7	9	9	5	15	3.2	0.2	0.52
Cdc5l	5e-05	9.9e-06	2.7e-05	0	3.4e-05	2.7e-05	9.9e-06	1e-05	0	1.8e-05	4	1	8	0	5	2.7	0.1	0.35
Cdc73	3.7e-05	1.5e-05	7.6e-06	2.1e-05	0	2.1e-05	1.5e-05	4.8e-06	2.1e-05	0	3	1	3	1	0	2.2	0.076	0.29
Cdca3	6.9e-05	0	0	0	0	4.5e-05	0	0	0	0	3	0	0	0	0	1	2.4e-05	0.00053
Cdca4	0	0	0	0	1.4e-05	0	0	0	0	1.4e-05	0	0	0	0	1	5	0.54	0.75
Cdca5	0	3.7e-06	2.9e-06	0	0	0	3.7e-06	2.9e-06	0	0	0	1	1	0	0	2.4	0.79	NaN
Cdca7	0	5.8e-06	0	0	0	0	5.8e-06	0	0	0	0	1	0	0	0	2	0.5	0.75
Cdca7l	0	0	0	0	0	0	0	0	0	0	0	0	0	0	0	NaN	NaN	NaN
Cdcp1	3.8e-05	1e-05	2.3e-05	1.6e-05	2.9e-05	2.7e-05	7.4e-06	1.1e-05	1.1e-05	1.5e-05	2	2	6	2	5	2.9	0.85	0.9
Cdh1	0.00029	0.00015	0.00027	0.00018	0.00039	8.8e-05	3.2e-05	4.3e-05	5.5e-05	6.2e-05	15	24	46	10	39	3.2	0.056	0.26
Cdh17	0.00031	0.00033	0.00049	0.00071	0.00063	0.00012	5.8e-05	6.1e-05	0.00018	7.7e-05	10	33	62	17	50	3.4	0.0021	0.025
Cdh18	0	3.3e-06	0	0	0	0	3.3e-06	0	0	0	0	1	0	0	0	2	0.5	NaN
Cdhr2	0.00011	0.00013	0.00012	8.4e-05	0.00024	4.8e-05	3.7e-05	2.9e-05	4.4e-05	5.4e-05	6	17	24	5	27	3.3	0.15	0.44
Cdhr5	9.6e-05	0.00021	0.00038	0.0004	0.00045	3.9e-05	4.7e-05	7.1e-05	0.00015	6.9e-05	8	25	42	10	39	3.6	0.016	0.12
Cdip1	1.2e-05	9.9e-06	5.5e-06	3.1e-05	0	1.2e-05	7.7e-06	4.3e-06	3.1e-05	0	1	2	2	1	0	2.9	0.66	0.82
Cdipt	7.8e-05	3.3e-05	9.3e-05	8.8e-05	8.4e-05	5.8e-05	1.3e-05	3.5e-05	4.1e-05	3.2e-05	3	7	13	5	10	3.2	0.82	0.88
Cdk11b	2.2e-05	1.4e-05	7.6e-05	1.4e-05	3.2e-05	1.6e-05	8.3e-06	3.2e-05	1.4e-05	1.6e-05	2	3	11	1	5	3.1	0.47	0.75
Cdk12	0	0	2.2e-05	0	3.8e-05	0	0	9.5e-06	0	2.6e-05	0	0	6	0	3	4.3	0.12	0.4
Cdk13	0	1.3e-05	5.1e-05	1.8e-05	3.3e-05	0	9.4e-06	2.6e-05	1.8e-05	2.4e-05	0	2	5	1	3	3.6	0.77	0.86
Cdk16	1.8e-05	3.6e-05	8e-06	0	9.3e-06	1.2e-05	1.9e-05	4e-06	0	9.3e-06	2	4	4	0	1	2.3	0.43	0.72
Cdk17	9.8e-06	0	1.7e-05	0	3.8e-06	9.8e-06	0	8.9e-06	0	3.8e-06	1	0	4	0	1	2.6	0.36	0.67
Cdk18	0	1.8e-05	5.2e-06	6.9e-05	1.8e-05	0	9.2e-06	3.7e-06	4.3e-05	1.2e-05	0	4	2	3	3	3.8	0.17	0.48
Cdk19	0	1.5e-05	1.5e-06	0	0	0	1.5e-05	1.5e-06	0	0	0	1	1	0	0	2.1	0.79	0.87
Cdk2ap1	5.2e-05	1.8e-05	4.1e-05	0	3.8e-06	2.6e-05	1.1e-05	2e-05	0	3.8e-06	4	3	7	0	1	2	0.073	0.28
Cdk2ap2	8e-05	4.2e-05	1.9e-05	8.1e-05	0	3e-05	2.2e-05	7.8e-06	5.7e-05	0	6	6	7	2	0	2.5	0.0089	0.081
Cdk4	1.4e-05	7.4e-06	4.6e-06	0	0	1.4e-05	5.2e-06	3.2e-06	0	0	1	2	2	0	0	1.6	0.57	0.77
Cdk5	3.6e-05	1.6e-05	1.4e-05	0	3.7e-06	3.6e-05	1e-05	1e-05	0	3.7e-06	1	3	3	0	1	1.8	0.72	0.84
Cdk5rap2	0	4.2e-06	2e-05	0	0	0	4.2e-06	1.5e-05	0	0	0	1	3	0	0	2.8	0.42	0.72
Cdk5rap3	6.4e-05	8e-05	9.4e-05	0	1.9e-05	3.7e-05	4.4e-05	4.7e-05	0	1.1e-05	4	5	10	0	3	2.3	0.23	0.56
Cdk6	0	0	2.1e-05	0	0	0	0	1.5e-05	0	0	0	0	3	0	0	3	0.2	0.51
Cdk7	4e-05	3e-06	2.7e-06	6.4e-05	2.6e-06	2.4e-05	3e-06	2.7e-06	6.4e-05	2.6e-06	3	1	1	1	1	2.9	0.059	0.26
Cdk8	2.1e-05	4.8e-05	4.2e-05	2.5e-05	4.9e-05	1.5e-05	2.7e-05	1.7e-05	1.8e-05	2.5e-05	2	5	9	2	5	3.2	0.99	0.99
Cdk9	0	2e-06	1.8e-05	1.8e-05	6.4e-06	0	2e-06	1.1e-05	1.8e-05	6.4e-06	0	1	4	1	1	3.6	0.61	0.79
Cdkal1	8.1e-06	7e-06	2.4e-05	0	1.2e-05	8.1e-06	7e-06	1.6e-05	0	1.2e-05	1	1	3	0	1	3	0.82	0.88
Cdkl2	2e-05	1.4e-05	4.5e-06	0	2.4e-06	2e-05	1e-05	4.5e-06	0	2.4e-06	1	2	1	0	1	1.8	0.75	0.85
Cdkl5	0	1.6e-05	6e-06	0	0	0	1.6e-05	6e-06	0	0	0	1	1	0	0	2.3	0.79	0.87
Cdkn1a	0.00021	0.00017	0.00037	0.00039	0.00048	7.3e-05	4e-05	5.1e-05	9.4e-05	8.7e-05	8	20	46	15	39	3.5	0.0077	0.073
Cdkn1b	0	2.6e-05	8.8e-06	3.3e-05	1.7e-05	0	1e-05	5.2e-06	2.5e-05	8.4e-06	0	6	3	2	4	3.5	0.3	0.62
Cdkn1c	0	4.5e-06	1.2e-05	0	0	0	4.5e-06	7.2e-06	0	0	0	1	3	0	0	2.7	0.42	0.72
Cdkn2aip	1.1e-05	9.2e-06	6.8e-06	0	3.3e-06	1.1e-05	6.7e-06	4.9e-06	0	3.3e-06	1	2	2	0	1	2.2	0.87	0.91
Cdkn2aipnl	6.6e-05	1.6e-05	1.2e-05	0	0	3.4e-05	1.1e-05	6.3e-06	0	0	4	3	4	0	0	1.4	0.02	0.15
Cdkn2b	5.5e-05	0.00018	0.00017	0.00021	0.0001	3.6e-05	4.6e-05	4e-05	5.8e-05	2.6e-05	3	19	26	11	16	3.2	0.11	0.37
Cdkn2c	0	0	0	0	5.7e-06	0	0	0	0	5.7e-06	0	0	0	0	1	5	0.54	0.75
Cdkn2d	0	0	8.2e-06	2.3e-05	0	0	0	4.8e-06	2.3e-05	0	0	0	3	1	0	3.7	0.24	0.57
Cdkn3	2e-05	0	0	0	0	2e-05	0	0	0	0	1	0	0	0	0	1	0.066	0.26
Cdo1	4e-05	0	0	0	0	2.8e-05	0	0	0	0	2	0	0	0	0	1	0.0014	0.018
Cdpf1	0	8.2e-06	4.1e-06	0	0	0	8.2e-06	4.1e-06	0	0	0	1	1	0	0	2.3	0.79	0.87
Cdr2	0	1.6e-05	8.8e-06	5.9e-06	3.7e-06	0	1.6e-05	5.2e-06	5.9e-06	3.7e-06	0	1	3	1	1	2.9	0.79	0.87
Cds1	7e-05	0.00016	0.00012	2.9e-05	4.3e-05	4.2e-05	7e-05	5.1e-05	1.7e-05	2.1e-05	4	11	11	3	5	2.6	0.54	0.75
Cds2	2e-05	1.2e-05	4.9e-06	0	0	2e-05	7.2e-06	3.6e-06	0	0	1	3	2	0	0	1.6	0.37	0.69
Cdv3	5.1e-05	2.4e-05	2.9e-05	0.0001	2.5e-05	3e-05	1.3e-05	1.3e-05	6.6e-05	1.3e-05	3	4	6	4	4	3.1	0.51	0.75
Cdx1	0.00019	0.00022	0.00014	7e-05	5.4e-05	6.5e-05	7.9e-05	3e-05	3.7e-05	2.5e-05	9	22	26	4	6	2.4	0.0085	0.078
Cdx2	5.2e-05	3.3e-05	2.1e-05	0	4e-05	3.1e-05	2.2e-05	1e-05	0	2.9e-05	3	3	5	0	3	2.6	0.52	0.75
Cdyl	0	0	2.4e-05	0	9.3e-06	0	0	2e-05	0	9.3e-06	0	0	2	0	1	3.6	0.67	0.82
Ceacam1	0.00012	0.00014	0.00026	0.00013	0.00049	4.2e-05	3.9e-05	5e-05	6e-05	0.00011	9	16	37	6	35	3.6	0.0058	0.058
Ceacam10	7.2e-05	3.7e-06	3.1e-05	2.5e-05	5.9e-06	3.4e-05	3.7e-06	2.1e-05	2.5e-05	5.9e-06	5	1	4	1	1	2.2	0.0059	0.059
Ceacam18	5.1e-05	7.2e-06	1.3e-05	0	0	4e-05	7.2e-06	6e-06	0	0	2	1	5	0	0	1.5	0.14	0.43
Ceacam2	0.00031	0.00026	0.00035	0.00018	0.00051	8.7e-05	8.2e-05	6.1e-05	6.7e-05	0.00012	12	21	45	9	32	3.2	0.24	0.57
Ceacam20	0	0	1.6e-05	5.3e-05	9.7e-06	0	0	1.4e-05	3.9e-05	6.9e-06	0	0	3	2	2	3.9	0.23	0.56
Cebpa	0	4.2e-06	1.7e-06	8.8e-06	1.2e-05	0	4.2e-06	1.7e-06	8.8e-06	1.2e-05	0	1	1	1	1	4.1	0.81	0.88
Cebpb	1.7e-05	1.4e-05	0	1.8e-05	0	1.7e-05	8.2e-06	0	1.8e-05	0	1	3	0	1	0	2.4	0.13	0.42
Cebpd	1.2e-05	2e-06	0	0	0	1.2e-05	2e-06	0	0	0	1	1	0	0	0	1.1	0.28	0.6
Cebpg	5.1e-05	2.1e-05	6.9e-05	9.7e-05	0.00012	2.9e-05	9.8e-06	1.9e-05	4e-05	3.1e-05	3	5	15	6	17	3.6	0.062	0.26
Cebpz	0	3.7e-06	2.1e-06	9.2e-05	0	0	3.7e-06	2.1e-06	9.2e-05	0	0	1	1	1	0	3.9	0.54	0.75
Cebpzos	5.3e-05	1.3e-05	2e-06	0	0	2.8e-05	9.2e-06	2e-06	0	0	4	2	1	0	0	1.2	0.00089	0.013
Cela1	9.5e-06	2.2e-05	4.9e-06	0	7.5e-06	9.5e-06	1.4e-05	3.5e-06	0	7.5e-06	1	3	2	0	1	2.4	0.67	0.82
Celf1	7.3e-05	1.9e-05	6.8e-05	1.6e-05	2.1e-05	3.2e-05	1.2e-05	3e-05	1.6e-05	1.1e-05	6	3	9	1	4	2.5	0.08	0.29
Celsr1	0	5.4e-06	0	0	0	0	5.4e-06	0	0	0	0	1	0	0	0	2	0.5	0.75
Cenpa	0	0	2.1e-06	0	0	0	0	2.1e-06	0	0	0	0	1	0	0	3	0.74	NaN
Cenpc1	0	0	7.7e-06	0	0	0	0	7.7e-06	0	0	0	0	1	0	0	3	0.74	0.84
Cenpe	0	0	6.1e-06	0	0	0	0	4.5e-06	0	0	0	0	2	0	0	3	0.41	0.71
Cenph	0	0	0	0	0	0	0	0	0	0	0	0	0	0	0	NaN	NaN	NaN
Cenpj	1.2e-05	0	8.1e-06	0	4.4e-06	1.2e-05	0	4.7e-06	0	4.4e-06	1	0	3	0	1	2.4	0.52	0.75
Cenpl	0	0	5e-06	2.2e-05	7.8e-06	0	0	3.6e-06	1.6e-05	5.5e-06	0	0	2	2	2	4.1	0.19	0.51
Cenpo	9.9e-06	2e-06	4e-06	4.5e-05	0	9.9e-06	2e-06	4e-06	4.5e-05	0	1	1	1	1	0	3.4	0.55	0.76
Cenpq	0	7e-06	0	0	0	0	7e-06	0	0	0	0	1	0	0	0	2	0.5	0.75
Cenpv	2.9e-05	4.5e-05	3.3e-05	2.4e-05	0	2e-05	2e-05	1.8e-05	1.7e-05	0	2	6	5	2	0	2.4	0.18	0.5
Cenpw	1.8e-05	0	0	0	0	1.8e-05	0	0	0	0	1	0	0	0	0	1	0.066	0.26
Cep104	9.5e-06	0	0	0	3.5e-06	9.5e-06	0	0	0	3.5e-06	1	0	0	0	1	2.1	0.29	0.6
Cep112	1.1e-05	0	0	1.8e-05	0	1.1e-05	0	0	1.8e-05	0	1	0	0	1	0	2.8	0.08	0.29
Cep120	0	3.3e-06	9.8e-06	0	0	0	3.3e-06	7.4e-06	0	0	0	1	2	0	0	2.7	0.65	0.81
Cep128	0	4.6e-06	0	0	0	0	4.6e-06	0	0	0	0	1	0	0	0	2	0.5	NaN
Cep135	0	1.7e-05	0	0	0	0	1.7e-05	0	0	0	0	1	0	0	0	2	0.5	0.75
Cep162	0	3.3e-06	0	0	0	0	3.3e-06	0	0	0	0	1	0	0	0	2	0.5	NaN
Cep164	0	4.9e-06	0	1.2e-05	0	0	4.9e-06	0	1.2e-05	0	0	1	0	1	0	3.4	0.23	0.56
Cep170b	9.7e-06	2.9e-05	2.3e-05	7.9e-06	2.4e-05	9.7e-06	1.5e-05	1.2e-05	7.9e-06	1.2e-05	1	4	6	1	5	3.1	0.94	0.95
Cep19	1.3e-05	0	1.6e-06	0	0	9.7e-06	0	1.6e-06	0	0	2	0	1	0	0	1.2	0.025	0.17
Cep192	0	0	0	2.5e-05	0	0	0	0	2.5e-05	0	0	0	0	1	0	4	0.043	0.23
Cep290	2.5e-05	0	0	5.6e-05	1e-05	2.5e-05	0	0	3.9e-05	8.2e-06	1	0	0	2	2	3.3	0.058	0.26
Cep295	0	3.1e-06	0	0	0	0	3.1e-06	0	0	0	0	1	0	0	0	2	0.5	NaN
Cep350	9.8e-06	1.2e-05	4.5e-05	8.3e-05	7.9e-05	9.8e-06	9.1e-06	1.6e-05	4.2e-05	2.5e-05	1	2	10	4	13	3.9	0.027	0.18
Cep41	1.2e-05	0	0	0	0	1.2e-05	0	0	0	0	1	0	0	0	0	1	0.066	0.26
Cep44	0	3.2e-05	5.5e-06	0	0	0	3.2e-05	3.9e-06	0	0	0	1	2	0	0	2.1	0.65	0.81
Cep57	4.8e-06	0	0	0	0	4.8e-06	0	0	0	0	1	0	0	0	0	1	0.066	NaN
Cep57l1	0	1.7e-05	6.2e-06	0	3.1e-05	0	1.7e-05	6.2e-06	0	3.1e-05	0	1	1	0	1	3.8	0.93	0.95
Cep63	0.0001	0	8.3e-06	0	2.4e-06	8.2e-05	0	5.1e-06	0	2.4e-06	2	0	3	0	1	1.2	0.21	0.52
Cep70	0	0	3.1e-06	0	0	0	0	3.1e-06	0	0	0	0	1	0	0	3	0.74	NaN
Cep76	0	0	2.4e-06	0	0	0	0	2.4e-06	0	0	0	0	1	0	0	3	0.74	NaN
Cep78	7.1e-06	0	0	0	0	7.1e-06	0	0	0	0	1	0	0	0	0	1	0.066	0.26
Cep83	9.8e-06	0	0	0	3.5e-06	9.8e-06	0	0	0	3.5e-06	1	0	0	0	1	2	0.29	0.6
Cep89	0	2e-06	2.3e-05	0	0	0	2e-06	1.9e-05	0	0	0	1	3	0	0	2.9	0.42	0.72
Cep95	0	0	2e-06	0	1.2e-05	0	0	2e-06	0	1.2e-05	0	0	1	0	1	4.7	0.81	0.88
Cept1	3.4e-05	4.7e-05	7.2e-05	5.5e-05	6.4e-05	2.5e-05	1.8e-05	2.4e-05	3.6e-05	2.4e-05	2	7	9	3	10	3.3	0.86	0.91
Cerk	0	1.2e-05	1.3e-05	0	0	0	8.1e-06	1e-05	0	0	0	2	2	0	0	2.5	0.5	0.75
Cerkl	0	0	1.1e-05	5.5e-05	0	0	0	1.1e-05	3.8e-05	0	0	0	1	2	0	3.8	0.014	0.11
Cers2	8.1e-05	4.1e-05	4.2e-05	6.2e-05	3.7e-05	3.2e-05	1.6e-05	1.5e-05	3.2e-05	1.9e-05	6	7	11	4	6	2.7	0.49	0.75
Cers4	2e-05	0	0	0	0	2e-05	0	0	0	0	1	0	0	0	0	1	0.066	0.26
Cers5	0	0	0	0	7.6e-06	0	0	0	0	7.6e-06	0	0	0	0	1	5	0.54	0.75
Cers6	4.7e-05	1.9e-05	5.2e-05	3.9e-05	3.9e-05	2.8e-05	8.7e-06	3e-05	2.8e-05	2e-05	3	5	6	2	5	3	0.97	0.98
Ces1c	9.5e-06	1.2e-05	3.3e-05	0	0	9.5e-06	8.5e-06	1.5e-05	0	0	1	2	6	0	0	2.4	0.19	0.5
Ces1e	0	0	7.8e-06	0	0	0	0	6.1e-06	0	0	0	0	2	0	0	3	0.41	0.71
Ces1f	3.6e-05	3.8e-05	1.8e-05	5.5e-05	2e-05	3.6e-05	1.8e-05	1.2e-05	3.7e-05	1e-05	1	5	3	3	4	2.9	0.49	0.75
Ces1g	0	3.3e-06	0	0	0	0	3.3e-06	0	0	0	0	1	0	0	0	2	0.5	NaN
Ces2a	5.6e-05	6e-05	2.7e-05	0	1.7e-05	3.6e-05	2.6e-05	1.5e-05	0	1.4e-05	4	7	4	0	2	2.1	0.064	0.26
Ces2b	0	0	0	0	6.3e-06	0	0	0	0	6.3e-06	0	0	0	0	1	5	0.54	0.75
Ces2c	5.8e-05	7.2e-06	4.8e-06	4e-05	7.4e-06	4.2e-05	5e-06	3.4e-06	2.4e-05	5.2e-06	2	2	2	3	2	2.4	0.21	0.52
Ces2dps	3e-05	2.5e-05	6e-06	4.8e-05	0	2.3e-05	1.5e-05	4.4e-06	2.5e-05	0	2	4	2	4	0	2.7	0.012	0.1
Ces2e	5.5e-05	8.9e-05	3e-05	8.5e-05	3.6e-05	3.4e-05	4.2e-05	1.3e-05	3.8e-05	1.4e-05	4	11	8	6	7	2.9	0.25	0.57
Ces2g	0	7.3e-06	0	1.8e-05	5.7e-06	0	5.2e-06	0	1.3e-05	5.7e-06	0	2	0	2	1	3.7	0.091	0.32
Cetn2	1.2e-05	3.7e-06	3.2e-06	0	0	1.2e-05	3.7e-06	3.2e-06	0	0	1	1	1	0	0	1.5	0.6	0.79
Cetn3	2.4e-05	3.7e-06	1.6e-05	0	0	1.4e-05	3.7e-06	9.8e-06	0	0	3	1	3	0	0	1.8	0.038	0.23
Cfap126	0	0	4.1e-06	0	0	0	0	4.1e-06	0	0	0	0	1	0	0	3	0.74	NaN
Cfap20	5.9e-05	4.4e-05	2.4e-05	0	6.4e-06	4.2e-05	1.8e-05	1.3e-05	0	6.4e-06	2	7	4	0	1	1.9	0.092	0.32
Cfap36	0	0	6.2e-06	0	0	0	0	6.2e-06	0	0	0	0	1	0	0	3	0.74	0.84
Cfap45	0	0	9.6e-06	0	0	0	0	9.6e-06	0	0	0	0	1	0	0	3	0.74	0.84
Cfap46	8.6e-05	1.9e-05	4.6e-05	7.5e-06	2.4e-06	3.4e-05	1.1e-05	2.3e-05	7.5e-06	2.4e-06	7	4	6	1	1	1.9	0.0015	0.018
Cfap77	0.00012	8.4e-05	5.1e-05	1.4e-05	4.1e-05	5.5e-05	3.1e-05	1.6e-05	1.4e-05	1.6e-05	5	11	13	1	9	2.3	0.52	0.75
Cfap97	0	3.3e-06	0	0	3.5e-06	0	3.3e-06	0	0	3.5e-06	0	1	0	0	1	3.5	0.69	NaN
Cfb	6.6e-05	5.7e-05	0.00011	5.7e-05	7.3e-05	3.1e-05	2.2e-05	2.8e-05	3.2e-05	2.3e-05	5	8	20	3	13	3	0.6	0.79
Cfdp1	5.4e-05	3.8e-05	1e-05	0	3.4e-05	3.2e-05	1.8e-05	5.4e-06	0	2.8e-05	4	5	4	0	2	2.4	0.12	0.39
Cfi	5.7e-05	1.1e-05	3.1e-06	0	0	3.2e-05	7.7e-06	3.1e-06	0	0	3	2	1	0	0	1.2	0.014	0.11
Cfl1	0.00025	0.00017	0.00018	8.9e-05	0.00014	6.6e-05	4.3e-05	3.4e-05	3.5e-05	3.6e-05	14	25	35	6	20	2.6	0.23	0.56
Cfl2	3.6e-05	2.6e-05	4.6e-06	0	5.5e-06	2.6e-05	1.7e-05	3.2e-06	0	4e-06	2	3	2	0	2	1.8	0.54	0.76
Cflar	2.4e-05	2.4e-05	5.5e-05	0.00013	2.6e-05	2.4e-05	1.1e-05	2.4e-05	7.7e-05	1.2e-05	1	5	9	3	5	3.4	0.8	0.88
Cfp	0	0	0	0	1.6e-05	0	0	0	0	1.6e-05	0	0	0	0	1	5	0.54	0.75
Cftr	0	0	0	3.5e-05	0	0	0	0	3.5e-05	0	0	0	0	1	0	4	0.043	0.23
Cggbp1	2.5e-05	5.2e-05	8.7e-05	0.00012	0.00015	1.9e-05	2.4e-05	2.4e-05	4.8e-05	4.5e-05	2	7	19	6	14	3.7	0.2	0.51
Cgn	1.8e-05	1e-05	5.5e-05	0.00011	7.2e-05	1.3e-05	7.5e-06	2e-05	4.1e-05	2.2e-05	2	2	11	7	11	3.8	0.014	0.11
Cgref1	0.00011	0.00018	0.00015	0.00013	6.1e-05	4.3e-05	4.2e-05	5.8e-05	4.5e-05	2.3e-05	8	23	18	7	9	2.8	0.039	0.23
Chac1	0	0	1.5e-05	5.9e-06	2.4e-05	0	0	9.6e-06	5.9e-06	1.7e-05	0	0	3	1	2	4.2	0.54	0.76
Chac2	0	3.3e-06	3.4e-05	3.3e-05	0	0	3.3e-06	2.1e-05	2.6e-05	0	0	1	4	2	0	3.4	0.15	0.44
Chad	0	0	1e-05	0	0	0	0	7.1e-06	0	0	0	0	2	0	0	3	0.41	0.71
Champ1	0	4.1e-06	0	0	0	0	4.1e-06	0	0	0	0	1	0	0	0	2	0.5	NaN
Chchd1	3.9e-05	3.1e-05	1.5e-05	0	2.6e-05	2.5e-05	1.3e-05	8.8e-06	0	2.1e-05	3	6	4	0	2	2.5	0.21	0.53
Chchd10	7.8e-05	0.00012	1.6e-05	0	2.8e-05	4.6e-05	5.2e-05	8.4e-06	0	1.4e-05	4	10	4	0	4	2.1	0.028	0.18
Chchd3	0.00013	6.1e-05	2.3e-05	0.00011	8.8e-06	4.8e-05	1.9e-05	8.8e-06	5.5e-05	6.3e-06	7	11	8	4	2	2.4	0.0088	0.08
Chchd4	3.3e-05	0	3.9e-06	0	0	3.3e-05	0	3.9e-06	0	0	1	0	1	0	0	1.2	0.35	0.67
Chchd5	3.5e-05	4.1e-06	0	0	0	2.5e-05	4.1e-06	0	0	0	2	1	0	0	0	1.1	0.02	0.15
Chchd7	7.3e-05	6.7e-05	2e-05	3e-05	2.6e-05	4.3e-05	3.4e-05	9.8e-06	3e-05	2.1e-05	4	7	5	1	3	2.4	0.28	0.6
Chd1	6.5e-05	2.7e-05	8e-05	7.7e-05	9.7e-05	3.4e-05	1.2e-05	3e-05	4.9e-05	3.7e-05	4	5	9	3	10	3.3	0.71	0.84
Chd1l	0	9.6e-06	2.7e-06	1.4e-05	0	0	9.6e-06	2.7e-06	1.4e-05	0	0	1	1	1	0	3.2	0.54	0.76
Chd2	0	0	5.2e-05	0	2.1e-05	0	0	1.9e-05	0	1.2e-05	0	0	10	0	3	3.6	0.0098	0.087
Chd3	0	0	1.2e-06	2.5e-05	2.2e-05	0	0	1.2e-06	2.5e-05	1.4e-05	0	0	1	1	3	4.4	0.26	0.58
Chd4	2.5e-05	4.2e-05	3.5e-05	8.8e-06	6.1e-05	1.6e-05	1.5e-05	1.2e-05	8.8e-06	2e-05	3	8	10	1	10	3.2	0.63	0.8
Chd5	2.1e-05	0	0	0	0	2.1e-05	0	0	0	0	1	0	0	0	0	1	0.066	0.26
Chd6	9.7e-06	1.2e-05	1.3e-05	0	2.4e-06	9.7e-06	7.3e-06	6.8e-06	0	2.4e-06	1	3	4	0	1	2.3	0.68	0.82
Chd7	9.8e-06	1e-05	7e-06	0	3.9e-05	9.8e-06	6.3e-06	5e-06	0	1.9e-05	1	3	2	0	5	3.7	0.39	0.7
Chd8	1.7e-05	0	1.9e-05	0.00013	1.9e-05	1.7e-05	0	9.7e-06	0.00013	1.9e-05	1	0	5	1	1	3.7	0.35	0.67
Chd9	0	9e-06	2.7e-05	1.1e-05	1.4e-05	0	6.3e-06	1.3e-05	1.1e-05	1.4e-05	0	2	5	1	1	3.5	0.57	0.77
Chdh	4e-05	0	1.6e-05	1.8e-05	0	2.3e-05	0	8.5e-06	1.8e-05	0	3	0	4	1	0	2.2	0.031	0.2
Chek1	0	0	0	0	0	0	0	0	0	0	0	0	0	0	0	NaN	NaN	NaN
Cherp	1.2e-05	3.6e-05	4.5e-06	0	0	1.2e-05	2.1e-05	4.5e-06	0	0	1	3	1	0	0	1.8	0.24	0.56
Chfr	3.7e-06	1.5e-05	4e-05	3.6e-05	3.1e-05	3.7e-06	9e-06	1.6e-05	2.7e-05	2.1e-05	1	3	8	2	4	3.6	0.8	0.88
Chga	0	0	2.2e-06	1.6e-05	0	0	0	2.2e-06	1.6e-05	0	0	0	1	1	0	3.9	0.29	0.61
Chgb	3.9e-05	0	1.1e-05	0	3.1e-06	3.9e-05	0	9.5e-06	0	3.1e-06	1	0	2	0	1	1.7	0.64	0.81
Chic1	0	5.3e-06	0	2.2e-05	0	0	5.3e-06	0	2.2e-05	0	0	1	0	1	0	3.6	0.23	0.56
Chic2	6.3e-05	3.5e-05	2e-05	3e-05	1.4e-05	3.9e-05	2.3e-05	9.6e-06	3e-05	7e-06	3	4	6	1	4	2.4	0.89	0.92
Chid1	9.8e-06	5.5e-05	4e-05	5.9e-06	1.6e-05	9.8e-06	2.8e-05	2.7e-05	5.9e-06	1.6e-05	1	6	6	1	1	2.7	0.34	0.67
Chka	2.9e-05	1.1e-05	1.8e-05	4.5e-05	1.5e-05	1.7e-05	6.6e-06	8.4e-06	3.2e-05	1.1e-05	3	3	5	2	3	3	0.77	0.86
Chkb	2.9e-05	1e-05	2.1e-05	2.1e-05	2.3e-05	2.3e-05	7.6e-06	9.9e-06	2.1e-05	1.7e-05	2	2	5	1	3	3	0.93	0.95
Chm	1.1e-05	1.5e-05	0	0	3.7e-06	1.1e-05	9e-06	0	0	3.7e-06	1	3	0	0	1	2	0.22	0.55
Chmp1a	0	7.8e-05	5.4e-05	3.5e-05	0.00012	0	2.7e-05	1.9e-05	2e-05	3.5e-05	0	10	13	3	14	3.7	0.11	0.37
Chmp2a	0.00011	0.00014	0.00022	0.0001	0.00016	4.8e-05	3.3e-05	5e-05	4.2e-05	3.7e-05	7	19	27	6	20	3.1	0.91	0.94
Chmp2b	0.00011	0.00017	0.00012	6.6e-05	4.5e-05	5e-05	4.6e-05	3.2e-05	3.9e-05	2e-05	6	20	19	4	7	2.5	0.055	0.26
Chmp3	5.1e-05	0.00014	4.2e-05	7.5e-05	6e-05	2.2e-05	3.7e-05	1.5e-05	5.1e-05	2.4e-05	5	16	9	3	9	2.9	0.099	0.34
Chmp4b	8.3e-05	6.4e-05	0.00012	0.00011	0.00015	4e-05	2.4e-05	3e-05	4.2e-05	3.8e-05	5	10	21	6	20	3.3	0.38	0.69
Chmp4c	7.4e-05	5.7e-05	8.9e-05	1.6e-05	0.00012	4.6e-05	2.1e-05	2.3e-05	1.6e-05	3.1e-05	3	9	17	1	17	3.2	0.11	0.38
Chmp5	4.3e-05	0.00011	6.9e-05	6.7e-05	5.1e-05	2.7e-05	2.6e-05	2e-05	3.9e-05	3.4e-05	3	17	15	4	5	2.9	0.048	0.25
Chmp6	5.1e-05	7.8e-05	3.7e-05	2.2e-05	4.5e-05	3.7e-05	4e-05	1.8e-05	2.2e-05	1.7e-05	3	6	7	1	8	2.7	0.78	0.87
Chmp7	1.1e-05	0	1.5e-05	0	0	1.1e-05	0	1.1e-05	0	0	1	0	2	0	0	2.2	0.37	0.68
Chn2	1.8e-05	8.1e-06	1.9e-05	0	7.2e-06	1.8e-05	6.3e-06	8.8e-06	0	5e-06	1	2	6	0	2	2.4	0.58	0.78
Chordc1	0	1.1e-05	2.1e-05	0	0	0	8e-06	1.7e-05	0	0	0	2	3	0	0	2.7	0.42	0.72
Chp1	1.7e-05	7.2e-05	4.7e-05	9e-05	6e-05	1e-05	3e-05	1.6e-05	4e-05	1.9e-05	3	8	11	5	11	3.4	0.74	0.85
Chp2	9.5e-06	1.3e-05	8.5e-06	3.8e-05	1.9e-05	9.5e-06	6.6e-06	4.3e-06	3.1e-05	1e-05	1	4	4	2	4	3.5	0.93	0.95
Chpf	0	5.1e-06	2.5e-05	3.8e-05	0	0	5.1e-06	1.5e-05	3.1e-05	0	0	1	4	2	0	3.5	0.15	0.44
Chpf2	3.3e-05	0	0	0	0	3.3e-05	0	0	0	0	1	0	0	0	0	1	0.066	0.26
Chpt1	0.0002	0.00016	0.00018	0.00018	6.4e-05	7.3e-05	3e-05	4.1e-05	6.1e-05	2.4e-05	10	26	26	8	9	2.7	0.026	0.17
Chrac1	8.5e-06	2e-05	1.7e-05	1.1e-05	3e-05	8.5e-06	1.6e-05	1.5e-05	1.1e-05	2.1e-05	1	2	2	1	4	3.4	0.8	0.88
Chrm1	1.8e-05	2.2e-05	0	0	0	1.8e-05	1.4e-05	0	0	0	1	3	0	0	0	1.6	0.08	0.29
Chrm3	0	4.5e-06	6.2e-06	7.6e-06	0	0	4.5e-06	6.2e-06	7.6e-06	0	0	1	1	1	0	3.2	0.55	0.76
Chrnb1	0	0	0	0	3.7e-06	0	0	0	0	3.7e-06	0	0	0	0	1	5	0.54	NaN
Chrnb4	1.2e-05	0	0	7.6e-06	0	1.2e-05	0	0	7.6e-06	0	1	0	0	1	0	2.1	0.08	0.29
Chst4	0.00011	0.00023	0.00019	0.00014	0.00023	6e-05	6.1e-05	3.6e-05	4.7e-05	5.1e-05	4	19	31	8	24	3.2	0.42	0.72
Chsy1	3.6e-06	0	0	0	0	3.6e-06	0	0	0	0	1	0	0	0	0	1	0.066	NaN
Chtf8	0	9.2e-06	8.2e-06	0	7.2e-06	0	6.7e-06	8.2e-06	0	7.2e-06	0	2	1	0	1	3.2	0.71	0.84
Chtop	5.4e-05	3.5e-05	3.7e-05	0	3.5e-06	3.6e-05	1.4e-05	1.6e-05	0	3.5e-06	3	7	7	0	1	2	0.11	0.36
Chuk	9.5e-06	4.9e-06	4.5e-05	8.7e-05	1.9e-05	9.5e-06	4.9e-06	2.1e-05	4.6e-05	9.5e-06	1	1	9	4	4	3.6	0.1	0.35
Churc1	4.6e-05	6.1e-05	1.7e-05	0	3.8e-06	2.4e-05	2.8e-05	1.1e-05	0	3.8e-06	4	6	3	0	1	1.9	0.026	0.17
Ciao1	9.5e-05	8.3e-06	2e-05	0	5.4e-06	5.6e-05	8.3e-06	1.5e-05	0	5.4e-06	4	1	2	0	1	1.5	0.0061	0.06
Ciapin1	1.2e-05	3.3e-06	7.9e-06	0	0	1.2e-05	3.3e-06	4.9e-06	0	0	1	1	3	0	0	1.8	0.52	0.75
Ciart	0	0	2.6e-06	0	0	0	0	2.6e-06	0	0	0	0	1	0	0	3	0.74	NaN
Cib1	0.00031	0.00032	0.00018	0.0002	0.00026	8.3e-05	0.0001	3.4e-05	5.7e-05	7.4e-05	14	27	34	10	20	2.8	0.44	0.73
Cic	0	0	6e-06	3.3e-05	7.9e-06	0	0	6e-06	2.6e-05	5.6e-06	0	0	1	2	2	4	0.11	0.35
Cideb	0.00011	0.00019	0.00017	0.00016	9.4e-05	5e-05	4.3e-05	3.3e-05	8e-05	2.8e-05	6	23	35	6	13	2.9	0.11	0.37
Cidec	0	5.1e-06	0	0	1.8e-05	0	5.1e-06	0	0	9.1e-06	0	1	0	0	4	4.3	0.056	0.26
Ciita	0	1.7e-05	0	0	0	0	1.7e-05	0	0	0	0	1	0	0	0	2	0.5	0.75
Cinp	1.2e-05	2e-06	8.8e-06	0	0	1.2e-05	2e-06	7.1e-06	0	0	1	1	2	0	0	1.9	0.63	0.81
Cipc	0	9.6e-06	2.1e-06	0	3.2e-06	0	6.7e-06	2.1e-06	0	3.2e-06	0	2	1	0	1	2.8	0.7	0.84
Cir1	0	4.3e-06	2.6e-05	0	4.1e-06	0	4.3e-06	1.3e-05	0	4.1e-06	0	1	5	0	1	3.1	0.28	0.6
Cirbp	0	5.1e-06	1.8e-05	0	5.4e-06	0	5.1e-06	1.2e-05	0	5.4e-06	0	1	4	0	1	3.2	0.49	0.75
Cisd1	5.6e-05	4.1e-05	3.3e-05	7.9e-06	5.7e-06	2.7e-05	1.9e-05	1.4e-05	7.9e-06	5.7e-06	4	5	6	1	1	2.1	0.19	0.5
Cisd2	4.3e-05	8.4e-06	2.6e-05	1.2e-05	1.7e-05	3e-05	5.9e-06	1.2e-05	1.2e-05	8.5e-06	2	2	7	1	4	2.6	0.81	0.88
Cisd3	5e-05	6.3e-06	1.6e-05	1.6e-05	1.4e-05	2.8e-05	6.3e-06	7.9e-06	1.6e-05	8.1e-06	4	1	5	1	3	2.4	0.16	0.46
Cit	0	6.6e-06	0	0	2e-05	0	6.6e-06	0	0	2e-05	0	1	0	0	1	4.3	0.69	0.83
Cited2	0	4.9e-05	3e-05	4.1e-05	6.6e-05	0	2.2e-05	1.2e-05	2.5e-05	3.2e-05	0	6	8	3	9	3.7	0.37	0.68
Ciz1	5.1e-05	1.4e-05	2.5e-05	0	1.2e-05	3.7e-05	7.6e-06	1.6e-05	0	1.2e-05	2	4	5	0	1	2.1	0.44	0.73
Ckap4	0	1.6e-05	4.8e-05	6.1e-05	5.1e-05	0	9.4e-06	2.1e-05	4.8e-05	3e-05	0	3	6	2	4	3.8	0.69	0.83
Ckap5	0	1.5e-05	7.2e-06	0	5.3e-06	0	9.2e-06	5.4e-06	0	5.3e-06	0	3	2	0	1	2.8	0.51	0.75
Ckb	0.00015	3.7e-05	2.5e-05	0	2.2e-05	0.00011	1.4e-05	1.2e-05	0	1.1e-05	2	7	6	0	4	1.7	0.46	0.75
Ckmt1	0.00017	0.00025	0.00025	6.2e-05	0.00022	6.1e-05	4.6e-05	5.6e-05	2.7e-05	4.2e-05	9	30	37	5	29	2.9	0.14	0.44
Cks1b	0.00011	0	0	0	1e-05	4.3e-05	0	0	0	1e-05	6	0	0	0	1	1.3	4.6e-09	2.3e-07
Cks1brt	1.6e-05	0	0	0	0	1.6e-05	0	0	0	0	1	0	0	0	0	1	0.066	0.26
Cks2	2.3e-05	2.7e-06	0	0	0	2.3e-05	2.7e-06	0	0	0	1	1	0	0	0	1.1	0.28	0.6
Clasp1	0	7.3e-06	2.2e-05	1e-05	1.6e-05	0	7.3e-06	1.4e-05	1e-05	1.1e-05	0	1	3	1	3	3.6	0.75	0.85
Clasp2	0	0	3.1e-06	0	0	0	0	2.2e-06	0	0	0	0	2	0	0	3	0.41	NaN
Clasrp	0	1e-05	2e-06	0	0	0	8.2e-06	2e-06	0	0	0	2	1	0	0	2.2	0.43	0.72
Clca1	0.0031	0.0096	0.015	0.017	0.015	0.00055	0.00082	0.00082	0.0016	0.00099	24	71	104	29	76	3.5	3.4e-17	2.5e-14
Clca3a1	0	0	9.3e-06	3.6e-05	7.1e-06	0	0	5.7e-06	3.6e-05	5e-06	0	0	3	1	2	4	0.54	0.75
Clca3a2	0	0	6.5e-06	3.6e-05	1.2e-05	0	0	4.9e-06	3.6e-05	9.5e-06	0	0	2	1	2	4.1	0.57	0.77
Clca3b	6.2e-05	6.3e-06	8.3e-06	1.5e-05	1.1e-05	2.7e-05	6.3e-06	8.3e-06	1.5e-05	7.8e-06	5	1	1	1	2	2.1	0.0011	0.016
Clca4a	0	1.7e-05	4e-05	3.8e-05	9.7e-05	0	9.2e-06	2.1e-05	3.1e-05	4e-05	0	4	6	2	7	4.1	0.45	0.74
Clca4b	2.3e-05	5.7e-05	4.3e-05	4.9e-05	4.9e-05	1.7e-05	2e-05	1.3e-05	2.8e-05	2.4e-05	2	9	12	3	6	3.2	0.82	0.88
Clca4cps	0	1.1e-05	0	0	2.8e-05	0	7.7e-06	0	0	1.6e-05	0	2	0	0	3	4.2	0.2	0.51
Clcc1	2.1e-05	8.7e-06	7.8e-06	0	0	1.4e-05	6.2e-06	5.7e-06	0	0	2	2	2	0	0	1.7	0.24	0.56
Clcn2	9.8e-06	2e-05	1.2e-06	0	3.4e-06	9.8e-06	1.3e-05	1.2e-06	0	3.4e-06	1	3	1	0	1	2	0.48	0.75
Clcn3	4.8e-06	7.4e-05	7.6e-05	5.7e-05	8.7e-05	4.8e-06	3.6e-05	2.5e-05	3e-05	3.9e-05	1	8	17	4	7	3.5	0.34	0.66
Clcn4	4.4e-05	2.1e-05	3.1e-05	5.4e-05	2e-05	3.3e-05	1.2e-05	1.6e-05	2.9e-05	2e-05	2	4	8	4	1	2.9	0.17	0.49
Clcn5	2.2e-05	0	7.8e-06	0	2e-05	2.2e-05	0	7.8e-06	0	1.2e-05	1	0	1	0	3	2.9	0.29	0.6
Clcn6	0	0	6.2e-06	0	0	0	0	6.2e-06	0	0	0	0	1	0	0	3	0.74	0.84
Clcn7	0	3e-05	2.1e-05	2.1e-05	3.4e-05	0	1.7e-05	1.5e-05	2.1e-05	2.6e-05	0	3	3	1	2	3.6	0.84	0.9
Cldn12	5.6e-05	2.2e-05	1.8e-05	0	1.3e-05	4.7e-05	1.4e-05	1.3e-05	0	7.4e-06	2	3	2	0	3	2	0.59	0.78
Cldn15	0.00018	0.00024	0.00022	0.00033	0.00014	5.2e-05	4.5e-05	4.1e-05	0.0001	3.4e-05	11	27	33	12	21	3	0.45	0.74
Cldn23	4.8e-06	9.8e-06	0	3e-05	2e-05	4.8e-06	7.4e-06	0	3e-05	1.1e-05	1	2	0	1	4	3.8	0.27	0.6
Cldn3	0.00049	0.00046	0.0003	0.00051	0.00052	0.00012	6.3e-05	4.9e-05	0.0001	7.4e-05	16	44	41	17	42	3.1	0.022	0.16
Cldn4	0	3.1e-05	9.2e-05	0.00021	0.00049	0	1.7e-05	2.7e-05	6.1e-05	0.00013	0	4	14	10	31	4.4	1.6e-09	8.9e-08
Cldn7	0.00023	0.00037	0.00051	0.00026	0.00075	5.4e-05	6.9e-05	6.5e-05	8.2e-05	0.0001	14	37	59	12	57	3.4	0.00012	0.0023
Cldnd1	8.9e-05	9e-06	7.5e-06	1.8e-05	7.1e-06	6.4e-05	9e-06	5.8e-06	1.3e-05	5e-06	2	1	2	2	2	1.8	0.41	0.71
Clec16a	0	0	0	5.9e-06	0	0	0	0	5.9e-06	0	0	0	0	1	0	4	0.043	0.23
Clec2d	1.2e-05	5.9e-05	4.6e-06	0.00012	2.2e-05	1.2e-05	3.7e-05	3.2e-06	9.3e-05	1e-05	1	5	2	2	5	3.4	0.43	0.73
Clec2e	0	9.9e-06	7.7e-06	0	1.5e-05	0	9.9e-06	7.7e-06	0	1.2e-05	0	1	1	0	2	3.6	0.74	0.84
Clec2h	0.00015	0.00034	0.00023	0.00037	0.00024	5.5e-05	6.9e-05	4.1e-05	0.00011	4.7e-05	8	29	37	12	27	3.2	0.47	0.75
Clec2i	0	0	0	8.8e-06	0	0	0	0	8.8e-06	0	0	0	0	1	0	4	0.043	0.23
Clic1	8.3e-05	0.00012	0.00018	0.00018	0.00035	4.1e-05	3.4e-05	3.9e-05	5.9e-05	6.8e-05	5	13	29	9	32	3.7	0.0056	0.057
Clic4	3.4e-05	0.00012	0.00016	0.00025	0.00029	2.4e-05	3.6e-05	4e-05	8.9e-05	6e-05	2	14	21	8	29	3.8	0.0032	0.036
Clic5	3.2e-05	1.5e-05	5.1e-05	0.00012	7.2e-05	2.2e-05	1.1e-05	1.6e-05	7.1e-05	2.2e-05	2	2	12	4	12	3.6	0.099	0.34
Clic6	0	0	7.9e-06	0	0	0	0	6.1e-06	0	0	0	0	2	0	0	3	0.41	0.71
Clint1	5.6e-05	3.6e-05	5e-05	2.5e-05	7.4e-05	2.9e-05	1.2e-05	1.6e-05	2.5e-05	1.9e-05	4	9	12	1	15	3.1	0.25	0.58
Clip1	0	9.2e-06	2.2e-05	3.9e-05	5.7e-05	0	6.5e-06	1.8e-05	3.2e-05	2.7e-05	0	2	3	2	6	4.1	0.24	0.57
Clip2	0	1.5e-05	3.8e-06	0	0	0	1.2e-05	2.8e-06	0	0	0	2	2	0	0	2.2	0.49	0.75
Clk1	4.1e-05	4.1e-05	5.3e-05	4.3e-05	4.9e-05	3.4e-05	2.1e-05	2.8e-05	3.8e-05	2.8e-05	2	5	8	2	6	3.1	1	1
Clk2	0	0	9.1e-06	0	3.7e-05	0	0	6.5e-06	0	2.4e-05	0	0	2	0	3	4.6	0.3	0.61
Clk3	3.1e-05	0	1.1e-05	0	2.1e-05	2.2e-05	0	5.9e-06	0	8.3e-06	2	0	4	0	6	2.7	0.094	0.33
Clk4	0	1.5e-05	1.7e-05	0	0	0	8.8e-06	9.9e-06	0	0	0	3	3	0	0	2.5	0.28	0.6
Clmn	2.9e-05	6.4e-05	0.00011	0.00027	0.00028	2e-05	3.3e-05	3.7e-05	0.00013	7.4e-05	2	7	15	11	25	3.9	6.2e-05	0.0013
Cln3	0	3e-06	0	0	0	0	3e-06	0	0	0	0	1	0	0	0	2	0.5	NaN
Cln5	2.1e-05	4.3e-06	5e-06	0	1.8e-05	2.1e-05	4.3e-06	3.5e-06	0	1.2e-05	1	1	2	0	3	2.8	0.72	0.84
Cln6	0	5.7e-06	4.1e-06	0	0	0	4.1e-06	4.1e-06	0	0	0	2	1	0	0	2.4	0.43	0.72
Cln8	0	5.8e-06	7.8e-06	0	2.7e-05	0	4.1e-06	7.8e-06	0	2.7e-05	0	2	1	0	1	4.2	0.71	0.84
Clns1a	9.8e-05	3.3e-05	1.1e-05	0	5.9e-06	3.5e-05	1.2e-05	6.7e-06	0	5.9e-06	7	7	3	0	1	1.5	7.8e-05	0.0015
Clock	2.8e-05	4.1e-05	3.5e-05	0	1.2e-05	2.8e-05	2.2e-05	1.8e-05	0	6.7e-06	1	4	6	0	3	2.4	0.71	0.84
Clp1	6.6e-05	0	2.1e-06	0	0	4e-05	0	2.1e-06	0	0	3	0	1	0	0	1.1	0.00074	0.011
Clpp	2e-05	9.9e-06	2.6e-05	0	0	1.4e-05	7.5e-06	1.8e-05	0	0	2	2	2	0	0	2.1	0.24	0.57
Clps	0.0002	0.00041	0.00052	0.00068	0.00037	8.7e-05	8.9e-05	7.6e-05	0.00026	7e-05	8	29	49	12	34	3.3	0.19	0.5
Clptm1	0	3.3e-05	5.3e-05	5e-05	4.9e-05	0	2.5e-05	1.9e-05	2.3e-05	2.1e-05	0	3	11	5	6	3.6	0.091	0.32
Clptm1l	5.1e-05	2.3e-05	4.2e-05	3.1e-05	3.8e-06	2.5e-05	1.1e-05	1.9e-05	1.8e-05	3.8e-06	5	5	10	3	1	2.4	0.092	0.32
Clpx	2.7e-05	1.6e-05	3e-05	0	4.6e-06	1.5e-05	1.2e-05	1.4e-05	0	4.6e-06	3	2	6	0	1	2.2	0.18	0.49
Clrn3	0.00014	4.9e-05	0.00015	0.00015	5.3e-05	4.9e-05	1.7e-05	3.9e-05	6.4e-05	2.5e-05	7	9	21	8	7	2.9	0.077	0.29
Clstn1	8e-05	0.00011	0.00018	0.00022	0.00013	3.4e-05	4.6e-05	6e-05	0.0001	3.7e-05	6	11	25	7	15	3.3	0.65	0.81
Clta	0.00011	0.00021	7.8e-05	9.7e-05	6.8e-05	4.4e-05	4.7e-05	2.2e-05	4.3e-05	2.3e-05	7	25	17	6	11	2.7	0.011	0.097
Cltb	6.3e-05	0.00013	7.6e-05	5.3e-05	0.00012	3.5e-05	3.5e-05	2.3e-05	2.8e-05	3.4e-05	4	16	13	4	15	3.1	0.38	0.69
Cltc	0.00019	0.0001	0.00021	0.00019	0.0001	5.7e-05	3.5e-05	5.7e-05	7.7e-05	2.3e-05	11	15	32	9	19	2.9	0.41	0.71
Cluap1	2.8e-05	0	8.8e-06	0	0	1.6e-05	0	5.3e-06	0	0	3	0	3	0	0	1.5	0.0095	0.085
Cluh	4.8e-06	0	0	0	9.7e-06	4.8e-06	0	0	0	9.7e-06	1	0	0	0	1	3.7	0.29	0.61
Clybl	0	0	3.1e-06	0	0	0	0	3.1e-06	0	0	0	0	1	0	0	3	0.74	NaN
Cmas	0.00012	0.00012	8.2e-05	0	7.2e-05	5.1e-05	3.4e-05	2.4e-05	0	3.6e-05	7	15	18	0	7	2.4	0.033	0.21
Cmbl	0	9.6e-06	1.1e-05	0	5.7e-06	0	9.6e-06	7.3e-06	0	5.7e-06	0	1	3	0	1	3.1	0.72	0.84
Cmc1	1.6e-05	2.3e-05	0	2.4e-05	9.8e-06	1.6e-05	1.1e-05	0	2.4e-05	7e-06	1	5	0	1	2	2.8	0.12	0.39
Cmc2	1.6e-05	0	0	1.6e-05	0	1.6e-05	0	0	1.6e-05	0	1	0	0	1	0	2.5	0.08	0.29
Cmc4	2.7e-05	0	2.1e-06	8.8e-06	0	1.9e-05	0	2.1e-06	8.8e-06	0	2	0	1	1	0	1.8	0.051	0.26
Cmip	1e-05	6.5e-05	0.0001	0.00013	0.00018	1e-05	2.2e-05	2.5e-05	8.2e-05	4.8e-05	1	10	22	5	21	3.8	0.029	0.19
Cml1	0	0	3.2e-05	0	0	0	0	3.2e-05	0	0	0	0	1	0	0	3	0.74	0.84
Cml2	0	2.3e-05	3.6e-05	1.1e-05	9.8e-06	0	1.2e-05	2e-05	1.1e-05	6.9e-06	0	4	6	1	2	3.1	0.58	0.78
Cmpk1	0.00054	0.00048	0.00042	0.00056	0.0004	9.1e-05	7e-05	6.4e-05	0.00011	7.1e-05	23	44	53	18	37	2.9	0.16	0.46
Cmpk2	3.7e-06	2.8e-05	1.4e-05	1.2e-05	6.9e-05	3.7e-06	1.8e-05	7.3e-06	1.2e-05	3e-05	1	3	4	1	8	3.9	0.26	0.59
Cmtm4	5.6e-05	1.8e-05	5.3e-05	9.5e-05	2.3e-05	4.1e-05	8.7e-06	2.9e-05	4.4e-05	1.2e-05	2	4	8	5	4	3	0.25	0.58
Cmtm6	0	4.2e-05	3.1e-05	6.4e-05	3.2e-05	0	1.7e-05	2.1e-05	4.7e-05	1.5e-05	0	7	5	3	5	3.5	0.31	0.63
Cmtm7	4.9e-05	1.5e-05	1.8e-05	0	7.2e-06	2.9e-05	1.2e-05	1.3e-05	0	7.2e-06	3	2	2	0	1	1.9	0.12	0.39
Cmtm8	0	8.7e-05	2.9e-05	1.8e-05	4.4e-05	0	3.4e-05	1.5e-05	1.8e-05	1.7e-05	0	9	6	1	8	3.1	0.12	0.39
Cmtr2	1.4e-05	0	2.4e-06	0	0	1.4e-05	0	2.4e-06	0	0	1	0	1	0	0	1.3	0.35	0.67
Cnbd2	5.8e-05	0	5.8e-06	0	0	2.9e-05	0	4.1e-06	0	0	4	0	2	0	0	1.2	0.00014	0.0027
Cnbp	0.00014	9.8e-05	4.8e-05	6.8e-05	4.5e-05	3.7e-05	3e-05	1.8e-05	3.1e-05	2.4e-05	13	15	10	5	5	2.4	0.00013	0.0025
Cndp2	2.2e-05	4.6e-05	8.5e-05	4.3e-05	5.3e-05	1.5e-05	1.7e-05	2.7e-05	2.6e-05	1.9e-05	2	9	13	4	9	3.2	0.89	0.93
Cnep1r1	3.1e-05	6.1e-05	3.1e-05	7e-05	4.1e-05	2.4e-05	2.6e-05	1.4e-05	5.2e-05	2.3e-05	2	7	6	2	5	3.1	0.89	0.92
Cnga1	0	2.7e-06	0	0	0	0	2.7e-06	0	0	0	0	1	0	0	0	2	0.5	NaN
Cnih1	9.4e-05	2.1e-05	3.1e-06	0	0	6.4e-05	1.1e-05	3.1e-06	0	0	3	4	1	0	0	1.2	0.014	0.11
Cnih4	0	5e-05	6.2e-05	2.1e-05	7.1e-05	0	2.1e-05	1.8e-05	2.1e-05	3e-05	0	7	14	1	7	3.6	0.18	0.49
Cnksr1	0	2.1e-05	2.9e-05	7.9e-06	3.7e-05	0	1.8e-05	1.7e-05	7.9e-06	1.8e-05	0	2	5	1	5	3.6	0.56	0.76
Cnksr3	0	0	0	1.8e-05	0	0	0	0	1.8e-05	0	0	0	0	1	0	4	0.043	0.23
Cnn2	3.7e-05	2.1e-05	3.5e-05	4.6e-05	1.3e-05	2.5e-05	1.7e-05	2.7e-05	4.6e-05	9.4e-06	3	2	4	1	2	2.9	0.55	0.76
Cnn3	0	6e-06	0	0	4.6e-06	0	6e-06	0	0	4.6e-06	0	1	0	0	1	3.3	0.69	0.83
Cnnm3	0	6.3e-06	3.1e-06	0	0	0	6.3e-06	3.1e-06	0	0	0	1	1	0	0	2.3	0.79	0.87
Cnnm4	0	7.8e-06	2.7e-05	7.9e-06	7.8e-05	0	4.9e-06	1.6e-05	7.9e-06	2.8e-05	0	3	4	1	10	4.3	0.023	0.16
Cnot1	2.6e-05	2.8e-05	4.1e-05	2e-05	7.3e-05	1.8e-05	1.2e-05	1.3e-05	2e-05	3.6e-05	2	5	11	1	6	3.5	0.78	0.87
Cnot10	3.1e-05	0	1.8e-05	0	0	2.3e-05	0	8.1e-06	0	0	2	0	5	0	0	1.7	0.05	0.26
Cnot11	0	1.1e-05	1e-05	0	0	0	8.1e-06	1e-05	0	0	0	2	1	0	0	2.5	0.43	0.72
Cnot2	4e-05	8.2e-06	3e-05	0	0	3.2e-05	5.7e-06	1.3e-05	0	0	2	2	6	0	0	1.9	0.15	0.45
Cnot3	0	1.2e-05	2.5e-05	8.8e-06	0	0	8.7e-06	1.2e-05	8.8e-06	0	0	2	6	1	0	2.9	0.18	0.49
Cnot4	3.3e-05	4e-06	4.5e-05	6.4e-05	8.8e-06	3.3e-05	4e-06	2.2e-05	6.4e-05	8.8e-06	1	1	5	1	1	3.1	0.62	0.8
Cnot6	6.9e-05	3.1e-05	5e-05	7.9e-05	4.6e-05	4.1e-05	1.7e-05	2.2e-05	4.7e-05	2.1e-05	3	4	10	3	6	3	0.89	0.92
Cnot6l	1.2e-05	2.1e-05	1.7e-05	7.6e-06	1.7e-05	1.2e-05	1.1e-05	8.2e-06	7.6e-06	1.2e-05	1	5	5	1	2	2.9	0.78	0.87
Cnot7	0	0	1.6e-05	1.5e-05	0	0	0	9.8e-06	1e-05	0	0	0	4	2	0	3.5	0.054	0.26
Cnot8	4.7e-05	1.7e-05	1.7e-06	0	3.3e-06	4.7e-05	8.5e-06	1.7e-06	0	3.3e-06	1	4	1	0	1	1.5	0.23	0.56
Cnp	7e-05	4.8e-06	5.2e-06	0	5.3e-06	6.6e-05	4.8e-06	3.6e-06	0	5.3e-06	2	1	2	0	1	1.4	0.41	0.71
Cnppd1	2.1e-05	0	2.5e-05	0.0001	7.8e-05	2.1e-05	0	1.2e-05	6.2e-05	3.5e-05	1	0	6	5	8	4	0.0092	0.083
Cnpy2	9.4e-05	0.00011	0.00011	6.8e-05	1.6e-05	4.9e-05	3e-05	4.3e-05	4.1e-05	9.4e-06	4	14	17	3	3	2.5	0.053	0.26
Cnpy3	0	0	3.2e-06	0.00011	6.9e-06	0	0	3.2e-06	9.2e-05	4.9e-06	0	0	1	2	2	4	0.1	0.34
Cnst	0	6.4e-06	2.6e-05	0	4.8e-06	0	4.5e-06	1.6e-05	0	4.8e-06	0	2	3	0	1	3.1	0.71	0.84
Cntnap2	0	8.2e-06	1e-05	0	3.4e-06	0	5.7e-06	5.2e-06	0	3.4e-06	0	2	4	0	1	2.9	0.56	0.76
Cntrl	0	1e-05	4.9e-06	0	0	0	1e-05	3.5e-06	0	0	0	1	2	0	0	2.3	0.65	0.81
Coa3	0.00011	9.1e-05	6.2e-05	4.6e-05	1.6e-05	4.8e-05	2.7e-05	2.3e-05	2.5e-05	8.4e-06	6	13	11	4	4	2.3	0.11	0.36
Coa4	1.7e-05	1.7e-05	4e-06	0	0	1.3e-05	1.2e-05	2.9e-06	0	0	2	2	2	0	0	1.7	0.24	0.57
Coa5	1.2e-05	2e-05	2.3e-05	7.6e-06	1e-05	1.2e-05	1e-05	1.3e-05	7.6e-06	8e-06	1	4	4	1	2	2.8	0.92	0.94
Coa6	0	1.4e-05	4.1e-06	0	2.6e-06	0	8.3e-06	2.9e-06	0	2.6e-06	0	3	2	0	1	2.6	0.5	0.75
Coa7	0	0	2.5e-05	0	0	0	0	1.7e-05	0	0	0	0	4	0	0	3	0.09	0.32
Coasy	3.1e-05	1.4e-05	0	0	0	2.3e-05	1e-05	0	0	0	2	2	0	0	0	1.3	0.036	0.22
[truncated: 10,141 more rows]

## Sheet: Tuft
Supplementary Data 3 – Zonation table reconstructed based on single tuft cells. Zone 1 -crypt, Zone 4- Tip
Gene_Name	Expression_Zone_1	Expression_Zone_2	Expression_Zone_3	Expression_Zone_4	Standard_error_of_the_mean_Zone_1	Standard_error_of_the_mean_Zone_2	Standard_error_of_the_mean_Zone_3	Standard_error_of_the_mean_Zone_4	Number_of_expressing_cells_zone_1	Number_of_expressing_cells_zone_2	Number_of_expressing_cells_zone_3	Number_of_expressing_cells_zone_4	Center_of_mass	p_value	q_value
0610007P14Rik	0.00018	7.2e-05	0	0	2.3e-05	6.2e-05	0	0	68	13	0	0	1.3	0.0091	0.14
0610009B22Rik	8.8e-05	2.8e-05	0	0.00016	2.2e-05	2e-05	0	0.00012	59	10	0	2	2.8	0.011	0.14
0610009E02Rik	0	1.4e-05	0	0	0	8.2e-06	0	0	0	3	0	0	2	0.81	0.87
0610009L18Rik	4.9e-05	4.3e-05	0	0	1.5e-05	3.3e-05	0	0	18	4	0	0	1.5	0.82	0.88
0610009O20Rik	2.6e-05	2.8e-05	0	0	7.9e-06	1.7e-05	0	0	15	6	0	0	1.5	0.81	0.87
0610010F05Rik	0	0	0	0	0	0	0	0	4	1	0	0	NaN	0.37	NaN
0610010K14Rik	4.7e-05	1.9e-05	0	0	1.1e-05	1.4e-05	0	0	24	2	0	0	1.3	0.19	0.53
0610011F06Rik	0.00023	0.00021	0	0	2.9e-05	5.2e-05	0	0	64	15	0	0	1.5	0.84	0.9
0610012G03Rik	3.7e-05	4.9e-05	0	1.8e-05	2.5e-05	1.7e-05	0	1.8e-05	2	11	0	1	2	0.61	0.77
0610030E20Rik	5.7e-05	0.00012	0	0	2.2e-05	5.8e-05	0	0	19	11	0	0	1.7	0.43	0.67
0610031O16Rik	0	2.8e-06	0	0	0	2.8e-06	0	0	0	1	0	0	2	0.96	NaN
0610037L13Rik	0.00011	9.3e-05	0.00012	0	1.9e-05	5.7e-05	0.00012	0	44	7	1	0	2	0.16	0.53
0610039K10Rik	1.7e-06	0	0	0	1.7e-06	0	0	0	1	0	0	0	1	0.66	NaN
0610040B10Rik	0	0	0	0	0	0	0	0	1	1	0	0	NaN	0.66	NaN
0610040J01Rik	0.00015	0.00028	0	0	2.3e-05	9.6e-05	0	0	53	23	0	0	1.7	0.3	0.63
1010001B22Rik	0	7.2e-06	0	0	0	7.2e-06	0	0	0	2	0	0	2	0.024	0.19
1010001N08Rik	1.4e-05	5.5e-05	0	0	5.8e-06	3.2e-05	0	0	7	3	0	0	1.8	0.2	0.53
1110001J03Rik	2e-05	2.3e-05	0.00017	0	2.1e-05	3.9e-05	0.00017	0	52	15	1	0	2.7	0.63	0.77
1110002L01Rik	0	0	0	0	0	0	0	0	1	1	0	0	NaN	0.66	0.77
1110004E09Rik	0.00014	2.2e-05	0.00013	0	3e-05	1.7e-05	0.00013	0	36	3	1	0	2	0.0093	0.14
1110004F10Rik	0.00019	0.0001	0.00019	0	2.6e-05	2.9e-05	0.00011	0	66	19	2	0	2	0.19	0.53
1110006O24Rik	1.6e-05	0	0	0	8.5e-06	0	0	0	6	0	0	0	1	0.27	0.6
1110007C09Rik	0.00028	0.00051	0	0	3.3e-05	7.8e-05	0	0	66	20	0	0	1.6	0.0012	0.078
1110008F13Rik	0.00032	0.00028	0.00015	0	3e-05	8.9e-05	0.00017	0	80	25	1	0	1.8	0.47	0.7
1110008L16Rik	0.00015	6.4e-05	0	0	2.6e-05	3.4e-05	0	0	46	8	0	0	1.3	0.14	0.53
1110008P14Rik	0.00016	7e-05	0	0	3.1e-05	4.8e-05	0	0	48	15	0	0	1.3	0.29	0.62
1110012L19Rik	5e-05	3.1e-05	0	0	1e-05	2.6e-05	0	0	28	6	0	0	1.4	0.26	0.6
1110019D14Rik	2.5e-05	0	0	0	1.6e-05	0	0	0	6	0	0	0	1	0.012	0.14
1110020A21Rik	0	6.1e-06	0	0	0	6.1e-06	0	0	0	1	0	0	2	0.96	0.96
1110032A03Rik	2.2e-05	3.5e-05	5.6e-05	8e-05	1.1e-05	2.2e-05	5.6e-05	8e-05	23	15	1	1	3	0.14	0.53
1110034G24Rik	1.8e-05	0	0	0	5.9e-06	0	0	0	9	0	0	0	1	0.17	0.53
1110035H17Rik	4.2e-06	1.5e-05	0	0	2.6e-06	1.2e-05	0	0	3	3	0	0	1.8	0.15	0.53
1110037F02Rik	7.3e-05	3.7e-05	2.9e-05	0	3.5e-05	2.1e-05	2.9e-05	0	9	7	1	0	1.7	0.63	0.77
1110038B12Rik	3.5e-05	0	0	0	3.5e-05	0	0	0	1	0	0	0	1	0.012	0.14
1110038F14Rik	4.3e-05	6.8e-05	0	0	8.5e-06	4e-05	0	0	26	6	0	0	1.6	0.83	0.89
1110046J04Rik	4.2e-06	5.6e-06	0	0	3.1e-06	5.6e-06	0	0	2	1	0	0	1.6	0.43	0.67
1110051M20Rik	8.7e-05	6.3e-05	0	0	3.7e-05	4.4e-05	0	0	11	2	0	0	1.4	6.1e-05	0.0094
1110059E24Rik	0.00011	9e-05	0	0	2.1e-05	3.6e-05	0	0	44	11	0	0	1.4	0.59	0.76
1110059G10Rik	4.9e-05	4.7e-05	0	0	1.3e-05	2.5e-05	0	0	19	9	0	0	1.5	0.65	0.77
1110065P20Rik	6.6e-05	8e-05	0	0	1.7e-05	3.1e-05	0	0	20	9	0	0	1.5	0.091	0.45
1190002F15Rik	2.9e-05	1e-05	0	0	8e-06	1e-05	0	0	15	1	0	0	1.3	0.25	0.59
1190002N15Rik	0	5e-06	5.4e-05	0	0	5e-06	5.4e-05	0	0	1	1	0	2.9	0.19	0.53
1190005I06Rik	6.9e-06	2.1e-05	0	0	6.9e-06	2.1e-05	0	0	1	1	0	0	1.7	0.2	0.53
1190007I07Rik	9e-05	5.1e-05	0	0	1.6e-05	3.4e-05	0	0	41	3	0	0	1.4	0.012	0.14
1200014J11Rik	1.8e-05	0	0	0	9.5e-06	0	0	0	7	0	0	0	1	0.23	0.57
1300002E11Rik	6.5e-05	4.6e-05	0	0	1.8e-05	3.2e-05	0	0	20	6	0	0	1.4	0.89	0.92
1500002C15Rik	0	7.4e-06	0	0	0	7.4e-06	0	0	0	1	0	0	2	0.96	0.96
1500002F19Rik	1e-05	0	0	0	5.6e-06	0	0	0	4	0	0	0	1	0.37	0.66
1500004A13Rik	0	8.8e-06	0	0	0	6.3e-06	0	0	0	2	0	0	2	0.89	0.92
1500009L16Rik	3e-06	2.2e-06	0	6.2e-05	1.4e-05	1.9e-05	0	6.2e-05	23	5	0	1	3.8	0.15	0.53
1500011B03Rik	3.1e-05	1.9e-05	0	0	1.1e-05	1.3e-05	0	0	14	3	0	0	1.4	0.2	0.53
1500011K16Rik	0.00017	0.00018	0	0	2.4e-05	6.9e-05	0	0	51	14	0	0	1.5	0.56	0.75
1500012F01Rik	0.00041	0.0003	0	0	3.9e-05	8.3e-05	0	0	87	13	0	0	1.4	0.15	0.53
1500015A07Rik	2.5e-05	7.4e-06	0	0	8.2e-06	7.4e-06	0	0	11	1	0	0	1.2	0.42	0.67
1500026H17Rik	4.4e-06	0	0	0	2.2e-06	0	0	0	4	0	0	0	1	0.37	NaN
1500035N22Rik	6.9e-06	0	0	0	4.4e-06	0	0	0	3	0	0	0	1	0.44	0.67
1520401A03Rik	0	0	0	3.1e-05	0	0	0	3.1e-05	0	0	0	1	4	0.0074	0.14
1600002D24Rik	0	0	0	0	0	0	0	0	0	0	0	0	NaN	NaN	NaN
1600002H07Rik	7.2e-06	0	0	0	3.2e-06	0	0	0	5	0	0	0	1	0.32	0.63
1600002K03Rik	0	0	0	0	0	0	0	0	18	3	1	0	NaN	0.012	0.14
1600010M07Rik	0	0	0	8.7e-05	0	0	0	8.7e-05	0	0	0	1	4	0.0074	0.14
1600012H06Rik	3.4e-05	3.5e-05	0	0	9.7e-06	1.6e-05	0	0	16	9	0	0	1.5	0.57	0.75
1600014C10Rik	8.4e-06	2.1e-05	0	0	4.1e-06	2.1e-05	0	0	5	2	0	0	1.7	0.95	0.96
1600020E01Rik	4.2e-05	1.2e-05	0	9.1e-05	3.3e-05	1.2e-05	0	6.8e-05	9	4	0	2	3	0.044	0.3
1700001C19Rik	0	0	0	0	0	0	0	0	0	0	0	0	NaN	NaN	NaN
1700001L05Rik	5.6e-06	0	0	0	4.1e-06	0	0	0	2	0	0	0	1	0.53	0.73
1700001L19Rik	0	0	0	0	0	0	0	0	0	0	0	0	NaN	NaN	NaN
1700001O22Rik	7.8e-07	0	0	0	7.8e-07	0	0	0	1	0	0	0	1	0.66	NaN
1700003G18Rik	0	3.9e-06	0	0	0	3.9e-06	0	0	0	1	0	0	2	0.96	NaN
1700007G11Rik	3.4e-06	0	0	0	2.6e-06	0	0	0	2	0	0	0	1	0.53	NaN
1700007L15Rik	1.5e-05	0	0	0	8.3e-06	0	0	0	6	0	0	0	1	0.27	0.6
1700008J07Rik	6.5e-06	5.6e-06	0	0	3.5e-06	5.6e-06	0	0	5	1	0	0	1.5	0.96	0.97
1700010I14Rik	7.2e-07	0	0	0	7.2e-07	0	0	0	1	0	0	0	1	0.66	NaN
1700011H14Rik	4.3e-05	0.00011	0.00022	7.8e-05	2.9e-05	4.2e-05	0.00014	7.8e-05	15	28	3	1	2.7	0.022	0.19
1700016C15Rik	0	7e-06	0	0	0	7e-06	0	0	0	1	0	0	2	0.024	0.19
1700016K19Rik	3e-06	0	0	0	3e-06	0	0	0	1	0	0	0	1	0.66	NaN
1700017B05Rik	1.5e-05	0	0	0	1e-05	0	0	0	5	0	0	0	1	0.32	0.63
1700018L02Rik	0	0	0	0	0	0	0	0	0	0	0	0	NaN	NaN	NaN
1700019D03Rik	0	0	0	0	0	0	0	0	4	3	0	0	NaN	0.37	0.66
1700019G17Rik	0.00011	4.8e-05	3.4e-05	0.00014	9.2e-05	2.7e-05	3.4e-05	0.00011	6	8	1	2	2.6	0.58	0.76
1700020I14Rik	0.00025	0.00025	0.00013	0.00014	4.2e-05	4.8e-05	3.2e-05	5.1e-05	47	24	2	1	2.2	0.9	0.93
1700020L24Rik	5.8e-06	2.6e-05	0	0	4.9e-06	2.6e-05	0	0	2	1	0	0	1.8	0.41	0.67
1700020N01Rik	9.7e-07	0	0	0	9.7e-07	0	0	0	1	0	0	0	1	0.66	NaN
1700021F05Rik	3.5e-05	3.4e-05	0	0	9e-06	1.5e-05	0	0	16	11	0	0	1.5	0.44	0.67
1700021K19Rik	7.9e-06	0	0	0	4.5e-06	0	0	0	4	0	0	0	1	0.37	0.66
1700023F06Rik	2.4e-06	0	0	0	1.9e-06	0	0	0	2	0	0	0	1	0.53	NaN
1700025G04Rik	1.3e-05	0	0	0	8.6e-06	0	0	0	4	0	0	0	1	0.37	0.66
1700027F09Rik	3.1e-06	0	0	0	3.1e-06	0	0	0	1	0	0	0	1	0.66	NaN
1700027J19Rik	0.00013	9.2e-05	0	0	2e-05	4.6e-05	0	0	46	5	0	0	1.4	0.17	0.53
1700028I16Rik	1.1e-06	0	0	0	1.1e-06	0	0	0	1	0	0	0	1	0.66	NaN
1700028J19Rik	9.1e-06	0	0	0	5.4e-06	0	0	0	3	0	0	0	1	0.44	0.67
1700029I15Rik	0	0	0	0	0	0	0	0	1	1	0	0	NaN	0.66	0.77
1700029J07Rik	9.6e-07	0	0	0	9.6e-07	0	0	0	1	0	0	0	1	0.66	NaN
1700030C10Rik	0	2e-06	0	0	0	2e-06	0	0	0	1	0	0	2	0.96	NaN
1700030J22Rik	1.9e-06	0	0	0	1.9e-06	0	0	0	1	0	0	0	1	0.66	NaN
1700030K09Rik	1.2e-05	0	0	0	6.1e-06	0	0	0	4	0	0	0	1	0.37	0.66
1700034H15Rik	4.9e-06	0	0	0	4.9e-06	0	0	0	1	0	0	0	1	0.66	NaN
1700037C18Rik	1.2e-05	2.6e-05	0	0	4.7e-06	2.6e-05	0	0	7	1	0	0	1.7	0.8	0.87
1700037H04Rik	9.5e-05	0.00016	0.00015	9.3e-05	2.1e-05	3.1e-05	6e-05	3.7e-05	32	27	2	2	2.5	0.49	0.72
1700040D17Rik	6.3e-07	0	0	0	6.3e-07	0	0	0	1	0	0	0	1	0.66	NaN
1700040L02Rik	0	0	0	0	0	0	0	0	3	1	0	0	NaN	0.44	0.67
1700048O20Rik	0	0	0	0	0	0	0	0	0	0	0	0	NaN	NaN	NaN
1700049G17Rik	0	0	0	0	0	0	0	0	2	0	0	1	NaN	0.0074	0.14
1700052K11Rik	2.4e-05	9.4e-06	0	0	1.1e-05	9.4e-06	0	0	10	1	0	0	1.3	0.012	0.14
1700055D18Rik	1.2e-06	0	0	0	1.2e-06	0	0	0	1	0	0	0	1	0.66	NaN
1700056E22Rik	8.6e-06	3.7e-05	0	0	5.2e-06	2.7e-05	0	0	3	4	0	0	1.8	0.024	0.19
1700056N10Rik	0	0	0	0	0	0	0	0	1	1	0	0	NaN	0.66	NaN
1700066B19Rik	8.3e-06	0	0	0	3.8e-06	0	0	0	5	0	0	0	1	0.32	0.63
1700066M21Rik	0	0	0	0	0	0	0	0	2	1	1	0	NaN	0.19	0.53
1700067G17Rik	1.5e-06	0	0	0	1.5e-06	0	0	0	1	0	0	0	1	0.66	NaN
1700067K01Rik	0	0	0	0	0	0	0	0	0	0	0	0	NaN	NaN	NaN
1700081H04Rik	0	1.3e-05	0	0	0	7.9e-06	0	0	0	3	0	0	2	0.81	0.87
1700084C06Rik	0	0	0	0	0	0	0	0	0	0	0	0	NaN	NaN	NaN
1700084E18Rik	1.6e-06	0	0	0	1.6e-06	0	0	0	1	0	0	0	1	0.66	NaN
1700086O06Rik	7.6e-06	1.5e-05	0	0	5.5e-06	1.2e-05	0	0	3	2	0	0	1.7	0.15	0.53
1700086P04Rik	0	0	0	0	0	0	0	0	1	1	0	0	NaN	0.66	NaN
1700088E04Rik	0.00016	6.8e-06	0	0	5.6e-05	4.8e-06	0	0	14	2	0	0	1	0.096	0.46
1700095J07Rik	0	2.5e-06	0	0	0	2.5e-06	0	0	0	1	0	0	2	0.96	NaN
1700096K18Rik	2.5e-05	2.4e-05	0	0	7.2e-06	1.1e-05	0	0	7	3	0	0	1.5	0.42	0.67
1700097N02Rik	1.6e-05	0	0	0	6.3e-06	0	0	0	7	0	0	0	1	0.23	0.57
1700105P06Rik	0	3.8e-05	0	0	0	3.8e-05	0	0	0	1	0	0	2	0.024	0.19
1700109H08Rik	0	0	0	0	0	0	0	0	0	0	0	0	NaN	NaN	NaN
1700110K17Rik	0.00011	8.5e-06	0.00021	0	0.00011	6.4e-06	0.00015	0	1	2	2	0	2.3	0.036	0.26
1700111E14Rik	0	3.4e-06	0	9e-05	0	3.4e-06	0	9e-05	0	1	0	1	3.9	0.15	0.53
1700112E06Rik	3.2e-05	9e-05	7.1e-05	7.3e-05	1.4e-05	3.1e-05	3.9e-05	4e-05	10	11	1	1	2.7	0.03	0.22
1700112J16Rik	3e-06	0	0	0	2.1e-06	0	0	0	2	0	0	0	1	0.53	NaN
1700113A16Rik	1e-05	0	0	0	5.1e-06	0	0	0	4	0	0	0	1	0.37	0.66
1700120C14Rik	0	6.6e-06	0	0	0	5e-06	0	0	0	2	0	0	2	0.89	0.92
1700123O20Rik	0.0001	7.7e-05	0	0.00016	2.2e-05	3.5e-05	0	0.00016	53	21	0	1	2.6	0.66	0.77
1700124L16Rik	7.2e-07	4.2e-06	0	0	7.2e-07	4.2e-06	0	0	1	1	0	0	1.9	0.19	NaN
1810008I18Rik	0	4.5e-06	0	0	0	4.5e-06	0	0	0	1	0	0	2	0.96	NaN
1810010H24Rik	2.4e-06	0	0	0	2.4e-06	0	0	0	1	0	0	0	1	0.66	NaN
1810011H11Rik	3.8e-06	0	0	0	3.8e-06	0	0	0	1	0	0	0	1	0.66	NaN
1810011O10Rik	3.1e-05	7.4e-06	0	0	1.3e-05	1.5e-05	0	0	8	4	0	0	1.2	0.64	0.77
1810013D15Rik	7.5e-06	0	0	0	7.5e-06	0	0	0	1	0	0	0	1	0.66	0.77
1810013L24Rik	5e-05	5.1e-05	6.8e-05	6.6e-05	2.4e-05	2.1e-05	6.8e-05	6.6e-05	11	14	1	1	2.6	0.61	0.77
1810014B01Rik	0.0001	6.3e-05	0	0	5.2e-05	3.2e-05	0	0	3	5	0	0	1.4	0.41	0.67
1810019D21Rik	0	1e-05	0	0	0	6.1e-06	0	0	0	3	0	0	2	0.81	0.87
1810019N24Rik	1.7e-06	0	0	0	1.7e-06	0	0	0	1	0	0	0	1	0.66	NaN
1810022K09Rik	8.3e-05	5.2e-05	7e-05	0	2.1e-05	1.7e-05	4.4e-05	0	31	12	1	0	1.9	0.71	0.81
1810024B03Rik	1.3e-05	0	0	0	4.7e-06	0	0	0	8	0	0	0	1	0.2	0.53
1810026B05Rik	0.00015	5.8e-06	0	7.8e-05	0.00015	4.1e-06	0	7.8e-05	1	2	0	1	2	0.29	0.62
1810026J23Rik	5.2e-05	4.6e-05	0	0	1.8e-05	3.3e-05	0	0	15	5	0	0	1.5	0.64	0.77
1810030O07Rik	2.4e-05	2e-05	0	0	6.6e-06	1.5e-05	0	0	14	5	0	0	1.5	0.68	0.78
1810032O08Rik	3.3e-05	2.7e-05	0	0	8.6e-06	3e-05	0	0	16	2	0	0	1.4	0.25	0.58
1810034E14Rik	1.4e-05	1.3e-05	0	0	6.5e-06	1e-05	0	0	5	4	0	0	1.5	0.4	0.67
1810037I17Rik	0.00034	0.00046	0.00055	0.00012	4.9e-05	9.3e-05	0.00035	0.00012	91	51	3	1	2.3	0.14	0.53
1810041H14Rik	2.3e-06	4.6e-06	0	3.1e-05	1.1e-05	1.8e-05	0	3.1e-05	2	2	0	1	3.6	0.16	0.53
1810043G02Rik	7.2e-05	0.00015	0	0	4.3e-05	0.00012	0	0	8	2	0	0	1.7	0.012	0.14
1810043H04Rik	0.00018	0.00012	0	0	2.6e-05	4.8e-05	0	0	55	19	0	0	1.4	0.44	0.67
1810044D09Rik	2.6e-05	6.5e-05	0	0	8.3e-06	3.3e-05	0	0	11	6	0	0	1.7	0.076	0.41
1810046K07Rik	0.00029	0.00025	0.00049	0.00031	5.8e-05	6.7e-05	0.00023	0.00012	76	46	5	5	2.6	0.49	0.72
1810049J17Rik	1.1e-06	4.2e-06	0	0	1.1e-06	4.2e-06	0	0	1	1	0	0	1.8	0.2	NaN
1810055G02Rik	7.6e-06	0	0	0	6.1e-06	0	0	0	2	0	0	0	1	0.53	0.73
1810058I24Rik	0.00024	0.0002	0	0.00021	3.2e-05	6e-05	0	0.00024	69	25	0	1	2.3	0.69	0.79
1810062G17Rik	0	4.4e-06	0	0	0	4.4e-06	0	0	0	1	0	0	2	0.96	NaN
1810062O18Rik	2e-06	1e-05	0	0	1.4e-06	1e-05	0	0	2	1	0	0	1.8	0.41	0.67
1810064F22Rik	0	0	0	0	0	0	0	0	2	1	0	0	NaN	0.53	0.73
1810065E05Rik	1.9e-06	0	0	0	1.3e-06	0	0	0	2	0	0	0	1	0.53	NaN
2010001A14Rik	0	2.8e-06	0	0	0	2.8e-06	0	0	0	1	0	0	2	0.96	NaN
2010001E11Rik	2.1e-06	0	0	0	1.6e-06	0	0	0	2	0	0	0	1	0.53	NaN
2010003K11Rik	1.7e-05	1.5e-05	0	0	1.5e-05	1.6e-05	0	0	2	2	0	0	1.5	0.42	0.67
2010005H15Rik	5.3e-06	4.2e-05	0	6.2e-05	7.7e-06	2.5e-05	0	6.2e-05	1	7	0	1	3.1	0.19	0.53
2010007H06Rik	2.2e-06	7.4e-06	0	0	1.6e-06	7.4e-06	0	0	2	2	0	0	1.8	0.41	0.67
2010008C14Rik	0	2.8e-06	6.2e-05	0	0	2.8e-06	4.2e-05	0	0	1	2	0	3	0.0032	0.13
2010009K17Rik	7.2e-06	1.5e-05	0	0	6.3e-06	1.5e-05	0	0	2	1	0	0	1.7	0.42	0.67
2010010A06Rik	0	4.6e-06	0	0	0	4.6e-06	0	0	0	1	0	0	2	0.96	NaN
2010015M23Rik	2.9e-06	0	0	0	2.1e-06	0	0	0	2	0	0	0	1	0.53	NaN
2010016I18Rik	0	3.9e-06	0	0	0	3.9e-06	0	0	0	1	0	0	2	0.96	NaN
2010103J01Rik	9.9e-07	0	0	0	9.9e-07	0	0	0	1	0	0	0	1	0.66	NaN
2010106E10Rik	4.6e-06	2.6e-05	0	0	3.2e-06	2e-05	0	0	2	4	0	0	1.9	0.063	0.37
2010107E04Rik	0.00052	0.00057	0.0004	0.00056	6.2e-05	0.00012	0.00014	0.00041	97	57	5	3	2.5	0.74	0.84
2010107G12Rik	0	0	0	0	0	0	0	0	1	1	0	0	NaN	0.66	NaN
2010107G23Rik	4.8e-05	3.9e-05	4e-05	2.8e-05	1e-05	2e-05	4.8e-05	3.4e-05	25	11	1	1	2.3	0.71	0.82
2010109A12Rik	0	0	0	0	0	0	0	0	0	0	0	0	NaN	NaN	NaN
2010109I03Rik	0.00013	3.9e-06	0	0	9.3e-05	6.9e-05	0	0	2	2	0	0	1	0.0032	0.13
2010111I01Rik	0.00013	8.7e-05	0.00012	0	1.9e-05	3.3e-05	0.00013	0	47	17	1	0	2	0.34	0.65
2010300C02Rik	2.7e-05	3.8e-05	0	0	1.3e-05	2.6e-05	0	0	11	4	0	0	1.6	0.53	0.73
2010308F09Rik	0	0	0	0	0	0	0	0	1	0	2	0	NaN	6.1e-05	0.0094
2010315B03Rik	2.4e-05	5e-05	0	8.7e-05	1.7e-05	2.5e-05	0	8.7e-05	8	11	0	1	2.9	0.54	0.74
2010320M18Rik	2.9e-05	4e-05	0	8.6e-05	1.4e-05	2.9e-05	0	8.6e-05	27	13	0	1	2.9	0.28	0.61
2200002D01Rik	0.0005	0.00086	0.001	0.0013	9.7e-05	0.00013	0.0004	0.0005	94	77	5	6	2.8	0.00061	0.047
2200002J24Rik	1.1e-06	0	0	0	1.1e-06	0	0	0	1	0	0	0	1	0.66	NaN
2210011C24Rik	9.1e-05	5.1e-05	0	0	2.2e-05	3e-05	0	0	29	6	0	0	1.4	0.44	0.67
2210013O21Rik	2.2e-05	2.7e-05	0	9.1e-05	2.5e-05	2.8e-05	0	9.1e-05	27	10	0	1	3.2	0.56	0.75
2210016F16Rik	5.9e-05	6.5e-05	6.2e-05	0.00016	2.4e-05	4.1e-05	3.1e-05	7.8e-05	39	13	1	1	2.9	0.51	0.73
2210016L21Rik	9.1e-05	9.4e-05	0.00027	8.9e-05	4.3e-05	6.6e-05	0.00013	8.9e-05	61	26	4	1	2.7	0.25	0.59
2210018M11Rik	2.7e-05	2.8e-05	0	0	8.4e-06	2.1e-05	0	0	12	2	0	0	1.5	0.85	0.91
2210019I11Rik	3.7e-06	0	0	0	2.8e-06	0	0	0	2	0	0	0	1	0.53	NaN
2210404O09Rik	0	0	0	0	0	0	0	0	2	1	1	0	NaN	0.2	0.53
2210406O10Rik	9.5e-07	0	0	0	9.5e-07	0	0	0	1	0	0	0	1	0.66	NaN
2210407C18Rik	2.9e-05	2.1e-05	0	0	1.1e-05	1.6e-05	0	0	9	5	0	0	1.4	0.81	0.87
2210408I21Rik	0	7.5e-06	0	0	0	6e-06	0	0	0	3	0	0	2	0.024	0.19
2210414B05Rik	0	0	0	0	0	0	0	0	1	1	0	0	NaN	0.66	0.77
2210417A02Rik	0	0	0	0	0	0	0	0	0	0	0	0	NaN	NaN	NaN
2300009A05Rik	3.1e-05	3.6e-05	0	6.5e-05	1.2e-05	2e-05	0	6.5e-05	27	9	0	1	2.8	0.29	0.62
2310001H17Rik	8e-05	0.00013	0.00014	0.00012	1.9e-05	4.3e-05	8e-05	9e-05	29	28	3	2	2.6	0.13	0.53
2310007B03Rik	3.5e-06	0	0	0	2.4e-06	0	0	0	2	0	0	0	1	0.53	NaN
2310008N11Rik	0	0	0	0	0	0	0	0	0	0	0	0	NaN	NaN	NaN
2310009A05Rik	8.2e-05	1.9e-05	0	0	8.2e-05	1e-05	0	0	1	4	0	0	1.2	0.63	0.77
2310009B15Rik	5.5e-05	5.5e-06	0	0	1.4e-05	2.8e-05	0	0	22	3	0	0	1.1	0.077	0.41
2310010G23Rik	8.6e-06	0	0	0	4.9e-06	0	0	0	4	0	0	0	1	0.37	0.66
2310010J17Rik	1.4e-05	3.3e-05	0	0	4.7e-06	2.3e-05	0	0	10	5	0	0	1.7	0.46	0.69
2310011J03Rik	9.7e-05	0.00019	0.00023	0.00019	2.1e-05	7.2e-05	0.00016	9.1e-05	50	19	1	2	2.7	0.27	0.6
2310015A10Rik	1e-05	0	0	0	3.6e-06	0	0	0	8	0	0	0	1	0.2	0.53
2310016G11Rik	0	0	0	0	0	0	0	0	2	1	0	0	NaN	0.53	0.73
2310022A10Rik	2.2e-06	4.1e-05	0	0	1.5e-06	3.3e-05	0	0	2	3	0	0	2	0.41	0.67
2310022B05Rik	0	0	0	0	0	0	0	0	3	2	0	0	NaN	0.44	0.67
2310030G06Rik	8.2e-05	5.2e-05	3.1e-05	0.00016	4.1e-05	3.4e-05	3.1e-05	0.00011	20	10	1	2	2.8	0.24	0.57
2310033P09Rik	8.1e-05	5.1e-05	2.8e-05	0	1.4e-05	2.9e-05	4.4e-05	0	33	12	1	0	1.7	0.16	0.53
2310035C23Rik	6.4e-05	4.7e-05	6.8e-05	0	2.6e-05	1.9e-05	4.6e-05	0	12	13	2	0	2	0.37	0.66
2310036O22Rik	0.0002	0.00021	0.00035	7.4e-05	3.5e-05	5.4e-05	0.0002	7.4e-05	77	47	4	1	2.4	0.23	0.57
2310039H08Rik	0.00013	7.3e-05	0	0	2e-05	4.9e-05	0	0	42	4	0	0	1.4	0.088	0.44
2310040G24Rik	2.2e-05	1.7e-05	0	0	7.8e-06	1.2e-05	0	0	9	2	0	0	1.4	0.92	0.95
2310043L19Rik	9.3e-07	0	0	0	9.3e-07	0	0	0	1	0	0	0	1	0.66	NaN
2310047D07Rik	1.6e-06	0	0	0	1.6e-06	0	0	0	1	0	0	0	1	0.66	NaN
2310057M21Rik	6.4e-06	0	0	0	4.2e-06	0	0	0	3	0	0	0	1	0.44	0.67
2310061I04Rik	7.3e-05	3.6e-05	0	0	1.8e-05	1.8e-05	0	0	28	8	0	0	1.3	0.63	0.77
2310067B10Rik	3.1e-05	3.6e-05	0	0	1.5e-05	2.9e-05	0	0	9	2	0	0	1.5	0.83	0.89
2310068J16Rik	3.5e-06	2.6e-05	0	0	3.5e-06	2.6e-05	0	0	1	1	0	0	1.9	0.19	0.53
2310069B03Rik	0	0	0	0	0	0	0	0	0	0	0	0	NaN	NaN	NaN
2410002F23Rik	7.6e-05	4.5e-05	0	0	1.5e-05	4.6e-05	0	0	27	3	0	0	1.4	0.17	0.53
2410004B18Rik	9.8e-05	8e-05	0	0	1.9e-05	3.2e-05	0	0	37	6	0	0	1.5	6.1e-05	0.0094
2410006H16Rik	7.7e-05	1.9e-05	3.4e-05	0	5.2e-05	1e-05	3.4e-05	0	2	4	1	0	1.7	0.17	0.53
2410015M20Rik	0.00062	0.00057	0.00015	0	4.3e-05	0.00011	0.00016	0	102	49	1	0	1.6	0.035	0.25
2410016O06Rik	4.7e-05	2.7e-05	0	0	1.8e-05	1.9e-05	0	0	16	8	0	0	1.4	0.65	0.77
2410018L13Rik	2.4e-06	0	0	0	1.7e-06	0	0	0	2	0	0	0	1	0.53	NaN
2410022M11Rik	2.9e-05	1.1e-05	0	0	1.2e-05	1.1e-05	0	0	10	1	0	0	1.3	0.52	0.73
2410080I02Rik	0	3.7e-06	0	0	0	3.7e-06	0	0	0	1	0	0	2	0.96	NaN
2410089E03Rik	0	0	0	0	0	0	0	0	3	0	1	0	NaN	0.012	0.14
2410131K14Rik	0	0	0	0	0	0	0	0	5	1	0	0	NaN	0.32	0.63
2500002B13Rik	1.1e-06	0	0	0	1.1e-06	0	0	0	1	0	0	0	1	0.66	NaN
2500004C02Rik	0	2.1e-06	0	0	0	2.1e-06	0	0	0	1	0	0	2	0.96	NaN
2510002D24Rik	0.00013	0.00028	0	0	2.8e-05	8.6e-05	0	0	42	20	0	0	1.7	0.0076	0.14
2510009E07Rik	0	0	0	0	0	0	0	0	2	1	0	0	NaN	0.53	0.73
2510017J16Rik	2.2e-06	0	0	0	2.2e-06	0	0	0	1	0	0	0	1	0.66	NaN
2510039O18Rik	8e-05	3.7e-05	0	4.2e-05	1.6e-05	2.7e-05	0	8e-05	36	11	0	1	2	0.33	0.64
2510046G10Rik	5.1e-05	2e-05	0	0	3.2e-05	1.6e-05	0	0	10	2	0	0	1.3	0.98	0.98
2600014E21Rik	0	4e-05	2.4e-05	0	0	1.5e-05	2.4e-05	0	0	9	1	0	2.4	0.57	0.75
2610001J05Rik	3.6e-05	4.5e-05	0	8e-05	1.2e-05	3.1e-05	0	8e-05	29	10	0	1	2.8	0.61	0.77
2610002M06Rik	0.00013	6.6e-05	3.4e-05	0	5.3e-05	4.7e-05	3.4e-05	0	12	3	1	0	1.6	0.14	0.53
2610005L07Rik	0	1.3e-05	0	1.8e-05	0	8.1e-06	0	1.8e-05	0	3	0	1	3.2	0.52	0.73
2610008E11Rik	0	0	0	0	0	0	0	0	2	5	0	0	NaN	0.53	0.73
2610015P09Rik	1.3e-05	0	0	0	5.9e-06	0	0	0	6	0	0	0	1	0.27	0.6
2610020C07Rik	7.6e-06	0	0	0	4.7e-06	0	0	0	3	0	0	0	1	0.44	0.67
2610020H08Rik	8.8e-06	1.5e-05	0	0	4.2e-06	1.5e-05	0	0	5	2	0	0	1.6	0.95	0.96
2610021A01Rik	4.3e-06	0	0	0	4.3e-06	0	0	0	1	0	0	0	1	0.66	NaN
2610035D17Rik	3.2e-05	5e-05	0	0	1.3e-05	4e-05	0	0	11	4	0	0	1.6	0.89	0.92
2610037D02Rik	0	0	0	0	0	0	0	0	10	3	0	0	NaN	0.15	0.53
2610042L04Rik	0	1.6e-05	0	0	0	1.2e-05	0	0	0	2	0	0	2	0.89	0.92
2610044O15Rik8	2.2e-05	5.5e-06	0	0	7.9e-06	1.4e-05	0	0	11	2	0	0	1.2	0.41	0.67
2610301B20Rik	7.8e-06	0	0	0	3.6e-06	0	0	0	5	0	0	0	1	0.32	0.63
2610306M01Rik	0	2.1e-06	0	0	0	2.1e-06	0	0	0	1	0	0	2	0.96	NaN
2610318N02Rik	9.5e-06	0	0	0	5.4e-06	0	0	0	4	0	0	0	1	0.37	0.66
2610507B11Rik	8.6e-05	5.1e-05	0.00012	0	4.1e-05	2.4e-05	8.1e-05	0	14	9	2	0	2.1	0.31	0.63
2610524H06Rik	9.2e-06	1.2e-05	0	0	4.1e-06	1.2e-05	0	0	5	1	0	0	1.6	0.95	0.96
2610528A11Rik	2.6e-06	0	0	0	1.5e-06	0	0	0	3	0	0	0	1	0.44	NaN
2610528J11Rik	0.00024	0.00032	0	0	2.3e-05	9.3e-05	0	0	80	24	0	0	1.6	0.33	0.65
2700012I20Rik	1.2e-06	0	0	0	1.2e-06	0	0	0	1	0	0	0	1	0.66	NaN
2700016F22Rik	9.3e-07	0	0	0	9.3e-07	0	0	0	1	0	0	0	1	0.66	NaN
2700029M09Rik	7.2e-05	5.6e-05	0	8.7e-05	1.8e-05	2.1e-05	0	8.7e-05	35	18	0	1	2.5	0.42	0.67
2700038G22Rik	8e-06	0	0	0	6.3e-06	0	0	0	3	0	0	0	1	0.44	0.67
2700046G09Rik	0	0	0	0	0	0	0	0	7	2	0	0	NaN	0.23	0.57
2700049A03Rik	4.4e-06	0	0	0	3.3e-06	0	0	0	2	0	0	0	1	0.53	NaN
2700060E02Rik	0.00044	0.00038	0.00043	0	3.7e-05	9.8e-05	0.00024	0	95	38	3	0	2	0.19	0.53
2700062C07Rik	0.00016	8.5e-05	2.4e-05	0.00017	6.3e-05	7e-05	2.4e-05	0.00017	16	5	1	1	2.5	0.3	0.63
2700081O15Rik	2.1e-06	0	0	0	2.1e-06	0	0	0	1	0	0	0	1	0.66	NaN
2700094K13Rik	0.00018	0.00014	0	0	3.2e-05	6.2e-05	0	0	45	6	0	0	1.4	0.37	0.66
2700097O09Rik	4.3e-05	9e-06	2.9e-05	0	1.5e-05	7.5e-06	2.9e-05	0	16	3	1	0	1.8	0.25	0.59
2810001G20Rik	0.00028	0.00035	0	2e-05	0.00011	0.00022	0	2.5e-05	16	3	0	1	1.6	0.014	0.16
2810002D19Rik	0.00026	7.3e-06	0	0	0.00026	7.3e-06	0	0	1	1	0	0	1	0.19	0.53
2810004N23Rik	7.3e-05	3.2e-05	0	0	1.6e-05	3.6e-05	0	0	27	5	0	0	1.3	0.13	0.53
2810006K23Rik	9.1e-06	1.1e-05	0	0	4e-06	1.1e-05	0	0	6	1	0	0	1.6	0.91	0.94
2810021J22Rik	0	0	0	0	0	0	0	0	1	1	1	0	NaN	0.19	0.53
2810025M15Rik	0	3.9e-06	0	7.8e-05	0	3.9e-06	0	7.8e-05	0	1	0	1	3.9	0.15	0.53
2810029C07Rik	3.2e-06	0	0	0	3.2e-06	0	0	0	1	0	0	0	1	0.66	NaN
2810030D12Rik	4e-06	0	0	0	2.6e-06	0	0	0	3	0	0	0	1	0.44	NaN
2810402E24Rik	4.1e-05	7.4e-06	0	0	1.9e-05	2.2e-05	0	0	12	3	0	0	1.2	0.36	0.66
2810403A07Rik	0.00011	3.8e-05	2.9e-05	3.1e-05	3.5e-05	1.6e-05	2.9e-05	3.1e-05	22	11	1	1	1.9	0.11	0.5
2810403D21Rik	0	3.6e-06	0	0	0	3.6e-06	0	0	0	1	0	0	2	0.96	NaN
2810404F17Rik	0	0	0	0	0	0	0	0	0	0	0	0	NaN	NaN	NaN
2810405F17Rik	6.3e-06	5.6e-06	0	0	3.7e-06	5.6e-06	0	0	3	1	0	0	1.5	0.66	0.77
2810408A11Rik	2.9e-05	6.2e-06	0	0	9.3e-06	6.2e-06	0	0	14	1	0	0	1.2	0.26	0.6
2810417H13Rik	5.5e-05	7.7e-05	0	0	2.2e-05	3.2e-05	0	0	14	6	0	0	1.6	0.16	0.53
2810428I15Rik	0.00017	0.00016	0	0	2.2e-05	5.2e-05	0	0	62	17	0	0	1.5	0.73	0.82
2810459M11Rik	2.4e-06	0	0	0	1.4e-06	0	0	0	3	0	0	0	1	0.44	NaN
2810468N07Rik	0	3.9e-05	0	7.6e-05	0	1.6e-05	0	7.6e-05	0	7	0	1	3.3	0.61	0.77
2810474O19Rik	7.3e-05	2.4e-05	0	0	2.8e-05	1e-05	0	0	13	9	0	0	1.2	0.36	0.66
2900026A02Rik	0	0	0	0	0	0	0	0	5	1	0	0	NaN	0.32	0.63
2900055J20Rik	0	3.9e-05	3.1e-05	0.00011	0	1.4e-05	3.1e-05	7.7e-05	0	9	1	2	3.4	0.47	0.7
2900060B14Rik	0	9.7e-05	0.00018	0	0	2.3e-05	0.00013	0	0	19	3	0	2.6	0.16	0.53
2900076A07Rik	2.5e-05	4.4e-05	0	0	9.1e-06	3.1e-05	0	0	10	4	0	0	1.6	0.89	0.92
2900089D17Rik	0	0	0	0	0	0	0	0	0	0	0	0	NaN	NaN	NaN
2900093K20Rik	2e-05	2.8e-05	0	0	7.6e-06	2.3e-05	0	0	9	3	0	0	1.6	0.83	0.89
3000002C10Rik	7.3e-05	3.3e-05	0	0	7.3e-05	1.8e-05	0	0	1	6	0	0	1.3	0.66	0.77
3010003L21Rik	0	0	0	0	0	0	0	0	7	1	0	0	NaN	0.23	0.57
3010026O09Rik	0	0	0	0	0	0	0	0	2	1	0	0	NaN	0.53	NaN
3110001I22Rik	2.7e-06	0	0	0	2e-06	0	0	0	2	0	0	0	1	0.53	NaN
3110002H16Rik	2.3e-05	2.2e-05	0	0	6.2e-06	1.4e-05	0	0	14	6	0	0	1.5	0.7	0.8
3110009E18Rik	0	0	0	0	0	0	0	0	5	1	1	0	NaN	0.012	0.14
3110021N24Rik	0	5.7e-06	0	0	0	5.7e-06	0	0	0	1	0	0	2	0.96	0.96
3110040N11Rik	4.5e-05	2.5e-05	0	0	9.5e-06	2.4e-05	0	0	23	4	0	0	1.4	0.43	0.67
3110043O21Rik	2.9e-05	3.2e-06	0	0	1.6e-05	3.2e-06	0	0	6	1	0	0	1.1	0.19	0.53
3110045C21Rik	1.1e-05	0	0	0	4.7e-06	0	0	0	6	0	0	0	1	0.27	0.6
3110052M02Rik	0	0	0	0	0	0	0	0	0	0	0	0	NaN	NaN	NaN
3110053B16Rik	0	4.9e-06	0	0	0	4.9e-06	0	0	0	1	0	0	2	0.96	NaN
3110056K07Rik	0	0	0	0	0	0	0	0	9	1	1	0	NaN	0.17	0.53
3110057O12Rik	1.6e-05	9.2e-05	0	0	4.7e-06	3.9e-05	0	0	12	6	0	0	1.8	0.018	0.18
3110062M04Rik	7.1e-05	0.0001	0	0	4e-05	0.0001	0	0	7	1	0	0	1.6	0.012	0.14
3110067C02Rik	0	3.9e-06	0	0	0	3.9e-06	0	0	0	1	0	0	2	0.96	NaN
3110079O15Rik	2.8e-06	0	0	0	2e-06	0	0	0	2	0	0	0	1	0.53	NaN
3110082I17Rik	0	0	0	0	0	0	0	0	7	2	0	0	NaN	0.23	0.57
3110083C13Rik	0	1.7e-05	0	0	0	1.7e-05	0	0	0	1	0	0	2	0.024	0.19
3222401L13Rik	1.5e-06	0	0	0	1.5e-06	0	0	0	1	0	0	0	1	0.66	NaN
3300005D01Rik	2.3e-06	5.5e-06	0	0	2.3e-06	5.5e-06	0	0	1	2	0	0	1.7	0.2	0.53
3632451O06Rik	0	0	0	0	0	0	0	0	1	2	0	0	NaN	0.66	0.77
3830406C13Rik	6.4e-05	3.9e-05	0	0	1.7e-05	2.8e-05	0	0	24	8	0	0	1.4	0.68	0.78
4430402I18Rik	0	0	0	0	0	0	0	0	4	4	0	0	NaN	0.37	0.66
4632404H12Rik	0	0	0	0	0	0	0	0	1	2	0	0	NaN	0.66	0.77
4632411P08Rik	1.4e-05	1.2e-05	3.1e-05	0	1.3e-05	1.5e-05	3.1e-05	0	7	3	1	0	2.3	0.44	0.67
4632415L05Rik	3e-06	0	0	0	3e-06	0	0	0	1	0	0	0	1	0.66	NaN
4632427E13Rik	1.1e-05	1.8e-05	0	0.00012	1.5e-05	4.4e-05	0	0.00012	29	10	0	1	3.5	0.5	0.72
4632428C04Rik	1.6e-06	0	0	0	1.2e-06	0	0	0	2	0	0	0	1	0.53	NaN
4732416N19Rik	0	2.2e-06	0	0	0	2.2e-06	0	0	0	1	0	0	2	0.96	NaN
4732419C18Rik	0	4.2e-06	0	0	0	4.2e-06	0	0	0	1	0	0	2	0.024	NaN
4732440D04Rik	3.4e-06	4e-05	0	0	2.2e-06	4e-05	0	0	3	1	0	0	1.9	0.61	0.77
4732490B19Rik	0	0	0	2.5e-05	0	0	0	2.5e-05	0	0	0	1	4	0.0074	0.14
4732491K20Rik	0	0	0	0	0	0	0	0	1	0	0	1	NaN	0.0074	0.14
4831440E17Rik	2.8e-06	0	0	0	2.8e-06	0	0	0	1	0	0	0	1	0.66	NaN
4833403J16Rik	0	0	0	0	0	0	0	0	0	0	0	0	NaN	NaN	NaN
4833407H14Rik	1.6e-06	0	0	0	1.6e-06	0	0	0	1	0	0	0	1	0.66	NaN
4833417C18Rik	0	4.6e-06	0	0	0	4.6e-06	0	0	0	1	0	0	2	0.96	NaN
4833418N02Rik	2e-05	3.1e-05	0	0	8e-06	2.8e-05	0	0	8	3	0	0	1.6	0.75	0.85
4833420G17Rik	9e-05	2.6e-05	2.1e-05	6.4e-05	3.6e-05	1.3e-05	2.9e-05	9e-05	15	12	1	1	2.3	0.56	0.75
4833422C13Rik	1.1e-06	0	0	0	1.1e-06	0	0	0	1	0	0	0	1	0.66	NaN
4833423E24Rik	0	1.7e-05	6.7e-05	8.7e-05	0	9.1e-06	6.7e-05	8.7e-05	0	4	1	1	3.4	0.6	0.77
4833439L19Rik	0.00014	7e-05	1.4e-05	3.8e-05	2.1e-05	3.9e-05	2.9e-05	7.6e-05	50	25	1	1	1.8	0.071	0.39
4833445I07Rik	1.8e-06	2.6e-05	0	0	1.8e-06	2.6e-05	0	0	1	1	0	0	1.9	0.19	0.53
4921506M07Rik	0	0	0	0	0	0	0	0	1	0	0	1	NaN	0.0074	0.14
4921524J17Rik	3.9e-05	6.1e-05	0	0	1.2e-05	3.7e-05	0	0	19	7	0	0	1.6	0.46	0.69
4921529L05Rik	0	1.1e-05	0	0	0	5.4e-06	0	0	0	4	0	0	2	0.73	0.82
4921531C22Rik	0	4.6e-06	0	0	0	4.6e-06	0	0	0	1	0	0	2	0.96	NaN
4930402H24Rik	0.00024	6e-05	0	0	8.8e-05	2.1e-05	0	0	17	14	0	0	1.2	0.14	0.53
4930404I05Rik	0	0	0	0.00011	0	0	0	0.00011	0	0	0	1	4	0.0074	0.14
4930408O17Rik	0	4.6e-06	0	6.2e-05	0	4.6e-06	0	6.2e-05	0	1	0	1	3.9	0.15	0.53
4930415O20Rik	9.3e-06	0	0	0	6.1e-06	0	0	0	3	0	0	0	1	0.44	0.67
4930426I24Rik	0	0	0	0	0	0	0	0	0	0	0	0	NaN	NaN	NaN
4930427A07Rik	6.2e-05	5.7e-05	0.00026	0.00012	8.9e-05	4e-05	0.00023	9.2e-05	12	16	2	2	2.9	0.61	0.77
4930430F08Rik	0	0	0	0	0	0	0	0	1	2	0	0	NaN	0.66	0.77
4930451G09Rik	1.1e-06	0	0	0	1.1e-06	0	0	0	1	0	0	0	1	0.66	NaN
4930453N24Rik	8.2e-05	0.00012	0	3.6e-05	2.2e-05	5.4e-05	0	5.1e-05	13	6	0	1	2	0.49	0.72
4930455G09Rik	7e-06	5.5e-06	0	0	4.4e-06	5.5e-06	0	0	3	1	0	0	1.4	0.66	0.77
4930458D05Rik	8.8e-07	0	0	0	8.8e-07	0	0	0	1	0	0	0	1	0.66	NaN
4930470G03Rik	0	3.5e-06	0	0	0	3.5e-06	0	0	0	1	0	0	2	0.96	NaN
4930481A15Rik	7.1e-06	0	0	0	3.8e-06	0	0	0	4	0	0	0	1	0.37	0.66
4930500F10Rik	1.8e-06	0	0	0	1.8e-06	0	0	0	1	0	0	0	1	0.66	NaN
4930503B20Rik	1.9e-06	0	0	0	1.9e-06	0	0	0	1	0	0	0	1	0.66	NaN
4930505N22Rik	0	2.5e-06	0	0	0	2.5e-06	0	0	0	1	0	0	2	0.96	NaN
4930512B01Rik	3.8e-06	0	0	0	3.8e-06	0	0	0	1	0	0	0	1	0.66	NaN
4930515G01Rik	2.9e-06	0	0	0	2.2e-06	0	0	0	2	0	0	0	1	0.53	NaN
4930518I15Rik	1.6e-06	0	0	0	1.1e-06	0	0	0	2	0	0	0	1	0.53	NaN
4930522L14Rik	1.4e-06	1.5e-05	0	0	1.4e-06	1.5e-05	0	0	1	1	0	0	1.9	0.19	0.53
4930523C07Rik	1.1e-05	0	0	0	5.6e-06	0	0	0	5	0	0	0	1	0.32	0.63
4930524O07Rik	0	0	0	0	0	0	0	0	1	1	0	0	NaN	0.66	NaN
4930528J11Rik	3.5e-05	0	0	6.6e-05	3.5e-05	0	0	6.6e-05	1	0	0	1	3	0.014	0.16
4930529C04Rik	0	6.3e-06	3.9e-05	0	0	4.5e-06	3.9e-05	0	0	2	1	0	2.9	0.41	0.67
4930532G15Rik	0	6.2e-06	0	0	0	4.6e-06	0	0	0	2	0	0	2	0.89	0.92
4930533O14Rik	8.4e-05	0.0001	0	0	1.6e-05	3.8e-05	0	0	33	9	0	0	1.5	0.45	0.68
4930539E08Rik	0.00047	0.00026	0.00037	0.00028	0.00017	5.4e-05	0.00032	0.00013	15	48	2	6	2.3	0.16	0.53
4930539J05Rik	3.5e-06	0	0	0	2.5e-06	0	0	0	2	0	0	0	1	0.53	NaN
4930552N02Rik	0	1.5e-05	5.4e-05	0	0	7.4e-06	5.4e-05	0	0	4	1	0	2.8	0.63	0.77
4930555G01Rik	0	2.9e-05	0	3.1e-05	0	1.3e-05	0	3.1e-05	0	6	0	1	3	0.63	0.77
4930558J18Rik	0	0	0	0	0	0	0	0	0	0	0	0	NaN	NaN	NaN
4930563E18Rik	0	0	0	0	0	0	0	0	0	0	0	0	NaN	NaN	NaN
4930568A12Rik	0	1.2e-05	0	0	0	8.8e-06	0	0	0	2	0	0	2	0.89	0.92
4930570D08Rik	0	6.1e-05	0	0	0	2.5e-05	0	0	0	7	0	0	2	0.5	0.72
4930570N18Rik	0	0	0	0	0	0	0	0	0	0	0	0	NaN	NaN	NaN
4930578M01Rik	0	0	0	0	0	0	0	0	0	0	0	0	NaN	NaN	NaN
4930579G24Rik	6.7e-06	5.5e-06	0	0	5.2e-06	5.5e-06	0	0	2	1	0	0	1.4	0.43	0.67
4930580E04Rik	0	3.2e-06	0	0	0	3.2e-06	0	0	0	1	0	0	2	0.96	NaN
4930581F22Rik	0	5.3e-06	0	0	0	5.3e-06	0	0	0	1	0	0	2	0.96	0.96
4930597O21Rik	0	1.1e-05	0	0	0	7.5e-06	0	0	0	2	0	0	2	0.89	0.92
4931406C07Rik	0	0	0	0	0	0	0	0	18	5	0	0	NaN	0.046	0.31
4931406P16Rik	0	0	0	0	0	0	0	0	2	4	0	0	NaN	0.53	0.73
4931414P19Rik	0	0	0	0	0	0	0	0	5	1	0	0	NaN	0.32	0.63
4931423N10Rik	0	3.8e-05	0	0	0	1.2e-05	0	0	0	9	0	0	2	0.38	0.67
4931428F04Rik	0	0	0	0	0	0	0	0	3	1	0	0	NaN	0.44	0.67
4931440F15Rik	0	0	0	0	0	0	0	0	0	0	0	0	NaN	NaN	NaN
4931440P22Rik	0	4.6e-06	0	0	0	4.6e-06	0	0	0	1	0	0	2	0.96	NaN
4932422M17Rik	1.6e-06	0	0	0	1.2e-06	0	0	0	2	0	0	0	1	0.53	NaN
4932438A13Rik	0.00011	0.00013	2.4e-05	0	8.4e-05	2.5e-05	2.4e-05	0	5	29	1	0	1.7	0.13	0.53
4932438H23Rik	4.3e-06	3e-05	0	0	3.1e-06	3e-05	0	0	2	2	0	0	1.9	0.41	0.67
4933404O12Rik	2.2e-06	0	0	0	2.2e-06	0	0	0	1	0	0	0	1	0.66	NaN
4933405D12Rik	0	0	0	0	0	0	0	0	0	0	0	0	NaN	NaN	NaN
4933406C10Rik	7.8e-06	0	0	0	4.7e-06	0	0	0	3	0	0	0	1	0.44	0.67
4933406P04Rik	0	0	0	0	0	0	0	0	0	0	0	0	NaN	NaN	NaN
4933407K13Rik	0	2.2e-06	0	0	0	2.2e-06	0	0	0	1	0	0	2	0.96	NaN
4933415A04Rik	2.5e-06	0	0	0	2.5e-06	0	0	0	1	0	0	0	1	0.66	NaN
4933421O10Rik	0	4.8e-05	0	7.6e-05	0	2e-05	0	5.5e-05	0	8	0	2	3.2	0.29	0.62
4933423P22Rik	5.7e-06	0	0	0	5.7e-06	0	0	0	1	0	0	0	1	0.66	0.77
4933424G06Rik	0	3.9e-06	0	0	0	3.9e-06	0	0	0	1	0	0	2	0.96	NaN
4933427D14Rik	0	0	0	0	0	0	0	0	1	1	0	0	NaN	0.66	0.77
4933427G17Rik	9.2e-07	0	0	0	9.2e-07	0	0	0	1	0	0	0	1	0.66	NaN
4933429H19Rik	1.1e-06	0	0	0	1.1e-06	0	0	0	1	0	0	0	1	0.66	NaN
4933431E20Rik	8.6e-06	0	0	0	5.6e-06	0	0	0	3	0	0	0	1	0.44	0.67
4933434E20Rik	0.00013	5.1e-05	0.00013	0	3.3e-05	2e-05	0.00013	0	24	13	1	0	2	0.37	0.66
4933439C10Rik	0	1.1e-05	0	0	0	7e-06	0	0	0	3	0	0	2	0.81	0.87
4933439K11Rik	0	3.4e-06	0	0	0	3.4e-06	0	0	0	1	0	0	2	0.96	NaN
5031425E22Rik	3.4e-05	5.4e-05	7.5e-05	0	1.1e-05	3e-05	7.5e-05	0	24	11	1	0	2.2	0.51	0.73
5031434O11Rik	0	8.1e-06	3.1e-05	0	0	6.3e-06	3.1e-05	0	0	2	1	0	2.8	0.42	0.67
5031439G07Rik	2.9e-05	1.3e-05	0	0	1.4e-05	1.3e-05	0	0	8	2	0	0	1.3	0.19	0.53
5033403F01Rik	0	0	0	0	0	0	0	0	1	2	0	0	NaN	0.66	NaN
5033417F24Rik	1.6e-06	0	0	0	1.6e-06	0	0	0	1	0	0	0	1	0.66	NaN
5033430I15Rik	1.6e-05	1e-05	0	0	7e-06	1e-05	0	0	7	1	0	0	1.4	0.77	0.86
5330417C22Rik	0	0	0	0	0	0	0	0	5	0	1	0	NaN	0.012	0.14
5330438D12Rik	0	7.2e-06	0	0	0	7.2e-06	0	0	0	1	0	0	2	0.96	0.96
5330439K02Rik	0	1e-05	0	0	0	1e-05	0	0	0	1	0	0	2	0.024	0.19
5430402O13Rik	1.4e-06	0	0	0	1.4e-06	0	0	0	1	0	0	0	1	0.66	NaN
5430403G16Rik	8e-06	0	0	0	4.6e-06	0	0	0	4	0	0	0	1	0.37	0.66
5430405H02Rik	0	0	6.6e-05	0	0	0	6.6e-05	0	0	0	1	0	3	0.012	0.14
5430416N02Rik	0	0	0	0	0	0	0	0	10	2	0	0	NaN	0.15	0.53
5430427O19Rik	0	0	0	3.1e-05	0	0	0	3.1e-05	0	0	0	1	4	0.0074	0.14
5530400K19Rik	0.00011	2.6e-05	0	5.1e-05	0.00011	1.4e-05	0	5.1e-05	1	4	0	1	1.9	0.61	0.77
5530601H04Rik	0	4.9e-06	0	0	0	4.9e-06	0	0	0	1	0	0	2	0.96	NaN
5730455P16Rik	2.9e-05	1.1e-05	0	0	1.2e-05	1.8e-05	0	0	8	5	0	0	1.3	0.64	0.77
5730507C01Rik	0	1.5e-05	0	0	0	1.5e-05	0	0	0	1	0	0	2	0.96	0.96
5730508B09Rik	3.6e-05	4.4e-05	3.1e-05	0.00019	5.5e-05	4.3e-05	3.1e-05	0.00013	13	11	1	2	3.2	0.61	0.77
5730559C18Rik	4.2e-05	1.3e-05	0	0	1.2e-05	1.5e-05	0	0	18	10	0	0	1.2	0.38	0.66
5830415F09Rik	1.3e-05	1.5e-05	0	0	5e-06	1.5e-05	0	0	7	1	0	0	1.5	0.8	0.87
5830416I19Rik	0	0	0	0	0	0	0	0	2	0	1	0	NaN	0.012	0.14
5830417I10Rik	0	2.4e-05	0	0.00018	0	1.1e-05	0	0.00011	0	5	0	3	3.8	0.0092	0.14
5830432E09Rik	0	0	0	0	0	0	0	0	0	0	0	0	NaN	NaN	NaN
5830444B04Rik	0	7.5e-06	5.8e-05	0	0	6e-06	5.8e-05	0	0	2	1	0	2.9	0.41	0.67
5830454E08Rik	4.6e-06	3e-05	0	0	3e-06	3e-05	0	0	3	1	0	0	1.9	0.61	0.77
5830473C10Rik	1e-05	2.6e-05	0	0	1e-05	2.6e-05	0	0	1	1	0	0	1.7	0.2	0.53
5930430L01Rik	5.9e-06	0	0	0	3.6e-06	0	0	0	3	0	0	0	1	0.44	0.67
6030443J06Rik	0	0	0	0	0	0	0	0	1	4	0	0	NaN	0.66	0.77
6030458C11Rik	3.5e-05	1e-05	0	0	1.4e-05	5.7e-06	0	0	13	5	0	0	1.2	0.34	0.66
6230400D17Rik	3.5e-06	0	0	0	2e-06	0	0	0	3	0	0	0	1	0.44	NaN
6330403L08Rik	0	0	0	0	0	0	0	0	0	0	0	0	NaN	NaN	NaN
6330408A02Rik	1.3e-05	0	0	0	1e-05	0	0	0	3	0	0	0	1	0.44	0.67
6330416G13Rik	7.6e-06	0	0	0	3.4e-06	0	0	0	6	0	0	0	1	0.27	0.6
6330418K02Rik	1.2e-05	3.1e-05	0	0	8e-06	3.1e-05	0	0	4	1	0	0	1.7	0.81	0.87
6330549D23Rik	0	3e-06	0	0	0	3e-06	0	0	0	1	0	0	2	0.96	NaN
6430550D23Rik	0	0	0	0	0	0	0	0	0	0	0	0	NaN	NaN	NaN
6430562O15Rik	3.3e-06	0	0	0	2.3e-06	0	0	0	2	0	0	0	1	0.53	NaN
6430573F11Rik	2.9e-06	0	0	0	2.1e-06	0	0	0	2	0	0	0	1	0.53	NaN
6430590A07Rik	0	1.8e-05	3.1e-05	0	0	1e-05	3.1e-05	0	0	3	1	0	2.6	0.59	0.76
6430710C18Rik	3.7e-06	0	0	0	2.9e-06	0	0	0	2	0	0	0	1	0.53	NaN
6720489N17Rik	0	3.3e-06	0	0	0	3.3e-06	0	0	0	1	0	0	2	0.96	NaN
6820431F20Rik	0	5.6e-05	0	2.4e-05	0	2.1e-05	0	2.4e-05	0	10	0	1	2.6	0.5	0.72
8030462N17Rik	0	0	0	0	0	0	0	0	1	1	0	0	NaN	0.66	0.77
8430429K09Rik	7.1e-05	4.2e-06	0	2.4e-05	7.1e-05	3e-06	0	2.4e-05	1	2	0	1	1.8	0.29	0.62
8430432A02Rik	1.9e-06	0	0	0	1.9e-06	0	0	0	1	0	0	0	1	0.66	NaN
9030407P20Rik	0	0	0	0	0	0	0	0	0	0	0	0	NaN	NaN	NaN
9030617O03Rik	0	0	0	0	0	0	0	0	6	3	0	0	NaN	0.27	0.6
9030624J02Rik	0.00013	0.00022	8.1e-05	0.00011	2.6e-05	5.6e-05	5.6e-05	7.8e-05	37	37	2	2	2.3	0.19	0.53
9130008F23Rik	2.3e-05	1.8e-05	0	0	6.6e-06	1.2e-05	0	0	12	2	0	0	1.4	0.8	0.87
9130011E15Rik	0	0	0	0	0	0	0	0	1	2	0	0	NaN	0.66	0.77
9130019O22Rik	0	0	0	0	0	0	0	0	2	3	0	0	NaN	0.53	0.73
9130023H24Rik	0	0	0	0	0	0	0	0	1	1	1	0	NaN	0.2	0.53
9130204K15Rik	9.3e-07	0	0	0	9.3e-07	0	0	0	1	0	0	0	1	0.66	NaN
9130221H12Rik	0	0	0	0	0	0	0	0	0	0	0	0	NaN	NaN	NaN
9130230L23Rik	5.6e-05	3e-05	0	1.3e-05	1.3e-05	1.9e-05	0	2.4e-05	23	13	0	1	1.7	0.46	0.69
9130230N09Rik	0	5.4e-06	0	0	0	5.4e-06	0	0	0	1	0	0	2	0.96	0.96
9130401M01Rik	4e-06	6.9e-06	0	3.1e-05	5.6e-06	1.3e-05	0	3.1e-05	11	5	0	1	3.4	0.16	0.53
9130409J20Rik	2.8e-05	3.5e-05	0	0	8.1e-06	1.9e-05	0	0	14	8	0	0	1.6	0.57	0.75
9130604C24Rik	1.2e-05	0	0	0	5.7e-06	0	0	0	5	0	0	0	1	0.32	0.63
9230105E05Rik	2.1e-06	7.5e-06	0	0	1.5e-06	7.5e-06	0	0	2	2	0	0	1.8	0.41	0.67
9230110C19Rik	8.6e-06	0	0	0	5.4e-06	0	0	0	3	0	0	0	1	0.44	0.67
9230111E07Rik	1e-06	0	0	0	1e-06	0	0	0	1	0	0	0	1	0.66	NaN
9230112E08Rik	0	0	0	0.00011	0	0	0	0.00011	0	0	0	1	4	0.0074	0.14
9330020H09Rik	1.2e-05	6.2e-06	0	0	4.6e-06	9.2e-06	0	0	8	2	0	0	1.3	0.66	0.77
9330104G04Rik	1.9e-06	0	0	0	1.9e-06	0	0	0	1	0	0	0	1	0.66	NaN
9330111N05Rik	0	5.3e-05	0	0	0	1.7e-05	0	0	0	11	0	0	2	0.29	0.62
9330121J05Rik	2.4e-05	0	0	0	1.9e-05	0	0	0	3	0	0	0	1	0.012	0.14
9330136K24Rik	2.7e-05	0	0	0	2.7e-05	0	0	0	1	0	0	0	1	0.012	0.14
9330151L19Rik	2e-05	5.5e-06	0	0	9.1e-06	5.5e-06	0	0	7	1	0	0	1.2	0.75	0.84
9330160F10Rik	6.5e-06	4e-05	0	0	4.8e-06	3.4e-05	0	0	2	3	0	0	1.9	0.065	0.37
9330182L06Rik	0	3.4e-06	5.4e-05	0	0	3.4e-06	5.4e-05	0	0	1	1	0	2.9	0.19	0.53
9430015G10Rik	0	0	0	0	0	0	0	0	1	1	0	0	NaN	0.66	NaN
9430016H08Rik	6.7e-05	1.9e-05	2.1e-05	0	1.3e-05	3.2e-05	6.7e-05	0	29	6	1	0	1.6	0.099	0.47
9430038I01Rik	2.5e-05	3.9e-05	6.7e-05	0	1e-05	2.8e-05	6.7e-05	0	20	8	1	0	2.3	0.5	0.72
9430060I03Rik	8.8e-06	7.4e-06	0	0	8.8e-06	8.1e-06	0	0	1	2	0	0	1.5	0.2	0.53
9530036O11Rik	0	1.8e-06	0	0	0	1.8e-06	0	0	0	1	0	0	2	0.96	NaN
9530053A07Rik	2.4e-05	1.8e-05	0	0	2.4e-05	9.4e-06	0	0	1	4	0	0	1.4	0.65	0.77
9530068E07Rik	2.1e-05	2.9e-05	0	8.7e-05	1.6e-05	2.8e-05	0	8.7e-05	22	12	0	1	3.1	0.48	0.71
9530082P21Rik	0	0	0	0	0	0	0	0	1	2	0	0	NaN	0.66	0.77
9830147E19Rik	0	0	0	0	0	0	0	0	4	1	0	0	NaN	0.37	0.66
9930004E17Rik	0	0	0	0	0	0	0	0	0	0	0	0	NaN	NaN	NaN
9930012K11Rik	3e-06	0	0	0	3e-06	0	0	0	1	0	0	0	1	0.66	NaN
9930021J03Rik	1.3e-05	8.4e-05	0	0	5.8e-06	3.1e-05	0	0	6	16	0	0	1.9	0.031	0.23
9930104L06Rik	0	7.2e-06	0	0	0	7.2e-06	0	0	0	1	0	0	2	0.96	0.96
A130010J15Rik	2.5e-05	1.6e-05	0	0	1.4e-05	1e-05	0	0	7	5	0	0	1.4	0.5	0.72
A130014A01Rik	0	0	0	0	0	0	0	0	0	0	0	0	NaN	NaN	NaN
A130051J06Rik	0	0	0	0	0	0	0	0	3	1	1	0	NaN	0.012	0.14
A1cf	0	0	0	0	0	0	0	0	2	7	3	1	NaN	0.099	0.47
A230020J21Rik	1.4e-06	0	0	0	1.4e-06	0	0	0	1	0	0	0	1	0.66	NaN
A230046K03Rik	0	0	0	0	0	0	0	0	5	1	0	0	NaN	0.32	0.63
A230050P20Rik	0	0	0	0	0	0	0	0	5	0	1	0	NaN	0.012	0.14
A230060F14Rik	1.9e-06	0	0	0	1.9e-06	0	0	0	1	0	0	0	1	0.66	NaN
A230072E10Rik	5.4e-06	0	0	0	3.9e-06	0	0	0	2	0	0	0	1	0.53	0.73
A230083G16Rik	0	0	0	0	0	0	0	0	0	0	0	0	NaN	NaN	NaN
A230083N12Rik	0	9.5e-06	0	0	0	9.5e-06	0	0	0	1	0	0	2	0.024	0.19
A230107N01Rik	8.8e-07	0	0	0	8.8e-07	0	0	0	1	0	0	0	1	0.66	NaN
A330017A19Rik	4.8e-06	0	0	0	2.8e-06	0	0	0	3	0	0	0	1	0.44	NaN
A330023F24Rik	2.4e-05	5.5e-05	2.4e-05	3.1e-05	2.4e-05	1.9e-05	2.4e-05	3.1e-05	1	10	1	1	2.5	1	1
A330040F15Rik	0	5.8e-06	0	0	0	5.8e-06	0	0	0	1	0	0	2	0.96	0.96
A330050F15Rik	0	0	0	0	0	0	0	0	0	0	0	0	NaN	NaN	NaN
A330069E16Rik	0	0	0	0	0	0	0	0	1	0	0	1	NaN	0.0074	0.14
A330102I10Rik	2.3e-06	0	0	0	1.6e-06	0	0	0	2	0	0	0	1	0.53	NaN
A430005L14Rik	3.3e-05	4e-05	9.6e-05	0	1.7e-05	3.7e-05	9.6e-05	0	29	9	1	0	2.4	0.44	0.67
A430010J10Rik	0	1.8e-05	2.4e-05	0	0	1e-05	2.4e-05	0	0	4	1	0	2.6	0.65	0.77
A430033K04Rik	6.4e-06	1.3e-05	0	0	4.7e-06	8.8e-06	0	0	2	4	0	0	1.7	0.42	0.67
A430046D13Rik	0	0	0	0	0	0	0	0	7	1	0	0	NaN	0.23	0.57
A430073D23Rik	4.1e-06	0	0	0	4.1e-06	0	0	0	1	0	0	0	1	0.66	NaN
A430105I19Rik	4.1e-06	0	0	0	4.1e-06	0	0	0	1	0	0	0	1	0.66	NaN
A4galt	3.1e-05	7.4e-05	0.0002	0	1.9e-05	3.7e-05	0.00015	0	20	20	2	0	2.6	0.27	0.6
A530017D24Rik	1.4e-06	7.4e-06	0	0	1.4e-06	7.4e-06	0	0	1	1	0	0	1.8	0.19	0.53
A530020G20Rik	0	0	0	0	0	0	0	0	1	1	0	0	NaN	0.012	0.14
A530084C06Rik	0	0	0	0	0	0	0	0	0	0	0	0	NaN	NaN	NaN
A630001G21Rik	0	1.5e-05	0	0	0	1.2e-05	0	0	0	2	0	0	2	0.89	0.92
A630010A05Rik	0	8.2e-06	0	0	0	5.8e-06	0	0	0	2	0	0	2	0.89	0.92
A630072M18Rik	3.4e-06	6.7e-06	0	0.00011	4.1e-05	4.1e-05	0	0.00011	3	3	0	1	3.8	0.36	0.66
A730011C13Rik	0.00013	3.7e-06	0	0	0.00013	3.7e-06	0	0	1	1	0	0	1	0.19	0.53
A730020E08Rik	0	3.4e-06	0	0	0	3.4e-06	0	0	0	1	0	0	2	0.96	NaN
A730056A06Rik	0	5.9e-06	0	0	0	5.9e-06	0	0	0	1	0	0	2	0.96	0.96
A830010M20Rik	3.7e-06	0	0	0	3.7e-06	0	0	0	1	0	0	0	1	0.66	NaN
A830018L16Rik	0	2.8e-06	0	0	0	2.8e-06	0	0	0	1	0	0	2	0.96	NaN
A830080D01Rik	8.2e-05	6.9e-06	0	0	8.2e-05	6.9e-06	0	0	1	1	0	0	1.1	0.19	0.53
A830082K12Rik	0	2.4e-06	0	0	0	2.4e-06	0	0	0	1	0	0	2	0.96	NaN
A930005H10Rik	0	3.4e-05	0	0	0	1.7e-05	0	0	0	5	0	0	2	0.65	0.77
A930006K02Rik	0	3.1e-06	0	0.00011	0	3.1e-06	0	0.00011	0	1	0	1	3.9	0.15	0.53
A930007I19Rik	2.2e-06	0	0	0	2.2e-06	0	0	0	1	0	0	0	1	0.66	NaN
A930012L18Rik	2.6e-06	4.2e-06	0	0	2.6e-06	4.2e-06	0	0	1	1	0	0	1.6	0.2	NaN
A930015D03Rik	2.2e-06	0	0	0	2.2e-06	0	0	0	1	0	0	0	1	0.66	NaN
A930016O22Rik	7.1e-06	0	0	0	6.2e-06	0	0	0	2	0	0	0	1	0.53	0.73
A930024N18Rik	1.8e-06	0	0	0	1.3e-06	0	0	0	2	0	0	0	1	0.53	NaN
A930029G22Rik	6.6e-06	0	0	0	6.6e-06	0	0	0	1	0	0	0	1	0.66	0.77
AA386476	8.3e-06	0	0	0	6.7e-06	0	0	0	2	0	0	0	1	0.53	0.73
AA465934	0	3.2e-06	0	0	0	3.2e-06	0	0	0	1	0	0	2	0.96	NaN
AA467197	0.00029	0.00043	0.00076	0.00074	0.00014	8.9e-05	0.00044	0.00033	23	58	5	6	2.9	0.28	0.61
AA474331	0	0	0	0	0	0	0	0	0	0	0	0	NaN	NaN	NaN
AA474408	3.3e-06	3.8e-05	0	0	2e-06	2.4e-05	0	0	3	3	0	0	1.9	0.02	0.19
AA543186	1.6e-06	0	0	0	1.6e-06	0	0	0	1	0	0	0	1	0.66	NaN
AA986860	5e-05	0.00011	2.9e-05	9e-05	1.7e-05	3.6e-05	2.9e-05	9e-05	10	22	1	1	2.6	0.17	0.53
Aaas	1.1e-05	6.7e-06	0	0	6e-06	9e-06	0	0	4	2	0	0	1.4	0.85	0.91
Aacs	6.5e-05	2.9e-05	6.8e-05	0	2.1e-05	1.2e-05	6.8e-05	0	18	11	1	0	2	0.79	0.87
Aadac	6e-05	7.5e-05	0	0	1.7e-05	4.6e-05	0	0	18	5	0	0	1.6	0.49	0.72
Aaed1	8.4e-06	0	0	0	3.5e-06	0	0	0	6	0	0	0	1	0.27	0.6
Aagab	3.8e-05	2.7e-05	6.6e-05	0.00011	3.4e-05	1.9e-05	6.6e-05	0.00011	14	11	1	1	3	0.78	0.87
Aak1	1.3e-05	2e-05	0	0	7.1e-06	1.1e-05	0	0	4	6	0	0	1.6	0.65	0.77
Aamdc	4.6e-05	3.8e-05	0.00011	0	2.4e-05	3.3e-05	0.00011	0	38	10	1	0	2.3	0.33	0.64
Aamp	0.00013	0.00013	8.4e-05	0.00025	2.9e-05	5.2e-05	8.4e-05	0.0002	73	29	1	2	2.8	0.71	0.82
Aar2	2.7e-05	5.1e-05	0	0	8.2e-06	3.6e-05	0	0	14	5	0	0	1.6	0.81	0.88
Aars	5.2e-05	6.1e-05	0	0.00013	1.7e-05	3.5e-05	0	0.00013	49	15	0	1	2.9	0.68	0.79
Aars2	0	0	0	0	0	0	0	0	6	1	0	0	NaN	0.27	0.6
Aarsd1	2.9e-06	1.3e-05	0	0	2.1e-06	1.3e-05	0	0	2	1	0	0	1.8	0.41	0.67
Aasdh	1.3e-05	0	0	0	6.3e-06	0	0	0	5	0	0	0	1	0.32	0.63
Aasdhppt	0	0	0	0	0	0	0	0	22	5	0	0	NaN	0.025	0.2
Aatf	5e-05	3e-05	0	0	1.2e-05	2.9e-05	0	0	23	4	0	0	1.4	0.24	0.58
Abat	0	0	0	0	0	0	0	0	5	1	0	0	NaN	0.32	0.63
Abca1	1.4e-06	2.1e-05	0	0	1.4e-06	1.7e-05	0	0	1	3	0	0	1.9	0.016	0.17
Abca13	2.6e-06	0	0	0	2.6e-06	0	0	0	1	0	0	0	1	0.66	NaN
Abca2	0	0	0	0	0	0	0	0	1	1	0	0	NaN	0.66	0.77
Abca3	5.1e-05	0.00012	0.00029	0.00022	3.8e-05	6.1e-05	0.00018	0.00022	15	22	3	1	3	0.21	0.55
Abca5	0	1.3e-05	0	0	0	1.3e-05	0	0	0	1	0	0	2	0.024	0.19
Abca7	4.4e-05	1.6e-05	3.1e-05	9e-05	5.1e-05	1.3e-05	3.1e-05	9e-05	7	5	1	1	2.9	0.62	0.77
Abcb10	2.3e-05	7.7e-05	0	0	1.3e-05	4.3e-05	0	0	10	11	0	0	1.8	0.36	0.66
Abcb1a	1.7e-05	7.5e-05	0.00012	0.00016	1.4e-05	3.8e-05	8.9e-05	0.00011	8	18	2	2	3.1	0.082	0.42
Abcb1b	0	5.1e-06	0	0	0	5.1e-06	0	0	0	1	0	0	2	0.96	0.96
Abcb4	0	3.1e-06	0	0	0	3.1e-06	0	0	0	1	0	0	2	0.96	NaN
Abcb6	0	0	0	0	0	0	0	0	5	3	0	0	NaN	0.32	0.63
Abcb7	0.00011	0.00012	0	0.00025	8.1e-05	3.7e-05	0	0.00012	13	22	0	4	2.8	0.17	0.53
Abcb8	3.2e-05	2.8e-05	0	0	8.1e-06	1.4e-05	0	0	16	9	0	0	1.5	0.57	0.75
Abcb9	3.1e-05	5.4e-05	0	0	1.3e-05	2.5e-05	0	0	11	9	0	0	1.6	0.022	0.19
Abcc1	0	0	0	0	0	0	0	0	5	2	0	0	NaN	0.32	0.63
Abcc10	9.7e-06	7.4e-06	0	0	4.2e-06	8.6e-06	0	0	6	2	0	0	1.4	0.88	0.92
Abcc2	0	0	0	0	0	0	0	0	5	2	0	0	NaN	0.32	0.63
Abcc3	0.00012	0.00013	2.9e-05	0.00011	2.9e-05	4.1e-05	2.9e-05	0.00011	29	26	1	1	2.3	0.3	0.63
Abcc4	3.2e-06	2.1e-05	0	0	1.9e-06	2.1e-05	0	0	3	2	0	0	1.9	0.61	0.77
Abcc5	1e-05	2.9e-05	0	0	5.7e-06	1.6e-05	0	0	5	8	0	0	1.7	0.09	0.45
Abcc6	7.9e-06	0	0	0	7.9e-06	0	0	0	1	0	0	0	1	0.66	0.77
Abcc8	0	0	0	0	0	0	0	0	3	1	0	0	NaN	0.44	NaN
Abcd1	1.3e-05	1.1e-05	0	6.2e-05	1.7e-05	2.1e-05	0	6.2e-05	2	4	0	1	3.3	0.19	0.53
Abcd3	8.3e-05	0.00014	0.00016	0	2e-05	5.4e-05	0.00011	0	39	23	2	0	2.2	0.48	0.71
Abcd4	1.6e-05	7.4e-06	0	0	5.8e-06	1e-05	0	0	10	3	0	0	1.3	0.51	0.73
Abce1	2e-05	2.9e-05	0	0.00017	3.5e-05	4.3e-05	0	0.00011	18	10	0	2	3.4	0.17	0.53
Abcf1	0.00021	0.0002	0	0.00014	4.2e-05	4.1e-05	0	5.4e-05	42	24	0	1	2.1	0.29	0.62
Abcf2	2.9e-05	7.3e-06	0.00013	0	3e-05	6.2e-05	4.3e-05	0	10	3	2	0	2.6	0.0093	0.14
Abcf3	4.9e-05	4.1e-05	4.3e-05	0	2.2e-05	1.9e-05	4.9e-05	0	15	11	1	0	2	0.54	0.74
Abcg1	5.4e-06	0	0	0	5.4e-06	0	0	0	1	0	0	0	1	0.66	0.77
Abcg2	3.6e-05	8.2e-05	0	0	2.7e-05	5.9e-05	0	0	9	2	0	0	1.7	0.012	0.14
Abcg5	9.4e-05	1.4e-05	0	0.00031	0.00014	1.5e-05	0	0.00031	11	5	0	1	3.3	0.41	0.67
Abcg8	2.8e-05	6.2e-06	0	0	1.7e-05	1.2e-05	0	0	8	6	0	0	1.2	0.65	0.77
Abhd1	0	4.4e-06	0	2.4e-05	0	4.4e-06	0	2.4e-05	0	1	0	1	3.7	0.16	0.53
Abhd10	3.1e-05	4e-05	0	0	7.6e-06	2e-05	0	0	18	8	0	0	1.6	0.73	0.82
Abhd11	6.5e-05	4.7e-05	0.00019	3.8e-05	2.5e-05	2.9e-05	0.00013	3.8e-05	61	18	2	1	2.6	0.32	0.64
Abhd11os	0.00015	0.00023	0.0002	0.00025	3.1e-05	5.9e-05	6.9e-05	0.00013	44	23	2	1	2.7	0.29	0.62
Abhd12	4e-05	2.6e-05	0	2.3e-05	1.1e-05	1.9e-05	0	3.6e-05	18	7	0	1	2.1	0.46	0.69
Abhd13	8.9e-06	4.3e-05	0	0	4.1e-06	3e-05	0	0	5	5	0	0	1.8	0.36	0.66
Abhd14a	0.00012	6.8e-05	0	0	2.2e-05	4.7e-05	0	0	42	6	0	0	1.4	0.23	0.57
Abhd14b	8.4e-05	0.00011	0	0	2e-05	3.5e-05	0	0	33	13	0	0	1.6	0.64	0.77
Abhd16a	0.0002	0.00035	0.00018	0.00058	4.8e-05	6.6e-05	8.4e-05	0.00025	59	68	4	6	2.9	0.021	0.19
Abhd17a	0.00014	0.00012	0	5.2e-05	2.7e-05	2.5e-05	0	2.4e-05	51	26	0	1	1.9	0.47	0.7
Abhd17b	3.5e-05	2.6e-05	0.00011	6.6e-05	4.1e-05	1.9e-05	0.00011	6.6e-05	17	7	1	1	2.9	0.24	0.57
Abhd17c	2.3e-05	5.5e-05	0.00012	0.00019	1.6e-05	4.5e-05	8.4e-05	0.00012	28	18	2	3	3.2	0.15	0.53
Abhd18	0.00037	0.00014	9.6e-05	0	0.0002	3.2e-05	6.7e-05	0	3	22	2	0	1.5	0.35	0.66
Abhd2	0.00025	0.00061	0.0015	0.00058	0.00013	0.00012	0.00042	0.00019	24	78	10	8	2.8	0.053	0.33
Abhd3	0	1.7e-06	0	0	0	1.7e-06	0	0	0	1	0	0	2	0.96	NaN
Abhd4	4.8e-05	4.9e-05	0.00017	0	6.3e-05	3.3e-05	0.00012	0	9	11	2	0	2.5	0.33	0.64
Abhd5	3.6e-06	1.6e-05	2.4e-05	0.00013	1.2e-05	4.5e-05	2.4e-05	0.0001	8	8	1	2	3.6	0.023	0.19
Abhd6	4.4e-06	1.2e-05	0	0	2.6e-06	1.2e-05	0	0	3	2	0	0	1.7	0.61	0.77
Abhd8	8.3e-06	2e-05	0	0	4.9e-06	2e-05	0	0	3	1	0	0	1.7	0.61	0.77
Abi1	6.4e-05	8.8e-05	5.4e-05	0	1.8e-05	3.1e-05	5.4e-05	0	21	19	1	0	2	0.28	0.6
Abi2	1.1e-05	2e-05	0	0	8.3e-06	1.8e-05	0	0	2	3	0	0	1.6	0.42	0.67
Abi3	1.3e-05	4.9e-05	0	0	5.5e-06	3.2e-05	0	0	7	5	0	0	1.8	0.2	0.53
Abl1	1.3e-05	1.7e-05	3.2e-05	0	8.2e-06	1.4e-05	3.2e-05	0	11	6	1	0	2.3	0.58	0.76
Abl2	0	0	0	0	0	0	0	0	4	1	1	0	NaN	0.2	0.53
Ablim1	2.3e-05	3.2e-05	3.9e-05	0	1.6e-05	1.9e-05	3.9e-05	0	3	7	1	0	2.2	0.66	0.77
Ablim2	5.2e-05	0	0	0	5.2e-05	0	0	0	1	0	0	0	1	0.012	0.14
Ablim3	0	1.2e-05	2.4e-05	0.0001	0	8.9e-06	2.4e-05	7.7e-05	0	2	1	2	3.6	0.029	0.22
Abr	0.00012	7.3e-05	0.00011	4.9e-05	3.8e-05	2.3e-05	7.4e-05	3.3e-05	24	17	2	2	2.2	0.2	0.54
Abracl	0.00023	0.00011	0	0	4.1e-05	3.9e-05	0	0	66	12	0	0	1.3	0.11	0.5
Abt1	5.9e-05	5.6e-05	0	0	1.3e-05	2.3e-05	0	0	22	7	0	0	1.5	0.42	0.67
Abtb1	3.5e-05	3.1e-05	0	6.2e-05	1.6e-05	3.4e-05	0	6.2e-05	22	3	0	1	2.7	0.014	0.16
Abtb2	6.4e-06	0	0	0	6.4e-06	0	0	0	1	0	0	0	1	0.66	0.77
AC1225461	0	1.8e-05	0	0	0	1.5e-05	0	0	0	2	0	0	2	0.89	0.92
AC1578221	0	5.8e-05	0.00014	0.0001	0	1.8e-05	0.00014	8.7e-05	0	11	1	2	3.2	0.55	0.74
Acaa1a	0.00018	0.00029	0.00032	0	3e-05	7.2e-05	0.00016	0	63	31	2	0	2.2	0.31	0.63
Acaa1b	0.00018	2.7e-05	3.4e-05	0	0.00016	3.2e-05	3.4e-05	0	2	8	1	0	1.4	0.024	0.19
Acaa2	0.00019	0.00014	0	0	3.1e-05	9.5e-05	0	0	62	10	0	0	1.4	0.052	0.33
Acaca	1.4e-05	2.6e-05	6.6e-05	0	1.8e-05	2.1e-05	6.6e-05	0	7	6	1	0	2.5	0.65	0.77
Acacb	3.1e-05	6.7e-05	0.0002	9e-05	3.3e-05	3.5e-05	0.00011	9e-05	9	16	4	1	2.9	0.11	0.5
Acad10	5e-06	0	0	0	4.2e-06	0	0	0	2	0	0	0	1	0.53	0.73
Acad11	1.7e-05	1.1e-05	0	0	5.3e-06	1.1e-05	0	0	11	1	0	0	1.4	0.45	0.69
Acad12	0.00022	7.5e-05	2.9e-05	2.5e-05	8.8e-05	2.9e-05	2.9e-05	2.5e-05	13	13	1	1	1.6	0.43	0.67
Acad8	5.6e-06	1.1e-05	6.8e-05	0	8.6e-06	1.8e-05	6.8e-05	0	19	10	1	0	2.7	0.18	0.53
Acad9	1.8e-05	7.4e-06	0	0	5.8e-06	7.4e-06	0	0	11	1	0	0	1.3	0.43	0.67
Acadl	4.9e-05	7.5e-05	8.7e-05	0.00015	1.7e-05	2.9e-05	6.1e-05	9.3e-05	38	25	2	3	2.9	0.68	0.78
Acadm	4.1e-05	2.9e-05	0.0001	0	1.7e-05	1.9e-05	0.0001	0	45	8	1	0	2.3	0.039	0.27
Acads	0.00012	9e-05	0	0	1.9e-05	4.8e-05	0	0	45	7	0	0	1.4	0.38	0.67
Acadsb	0	0	0	0	0	0	0	0	13	3	0	0	NaN	0.096	0.46
Acadvl	0.0001	4.8e-05	0.00013	6.2e-05	2.3e-05	2.4e-05	8.6e-05	6.2e-05	46	12	2	1	2.4	0.15	0.53
Acap1	2.1e-06	0	0	0	2.1e-06	0	0	0	1	0	0	0	1	0.66	NaN
Acap2	4.2e-05	1.8e-05	0	6.6e-05	2.7e-05	1.5e-05	0	6.6e-05	8	4	0	1	2.7	0.51	0.73
Acap3	0	0	0	0	0	0	0	0	4	1	1	0	NaN	0.2	0.53
Acat1	2.7e-05	2.6e-05	0.00023	0	3.9e-05	4.9e-05	0.0002	0	42	16	2	0	2.7	0.28	0.61
Acat2	8.1e-05	2.2e-05	3.9e-05	0.00017	4.9e-05	2e-05	3.9e-05	0.00012	21	7	1	2	3	0.093	0.46
Acat3	0	0	0	0	0	0	0	0	0	0	0	0	NaN	NaN	NaN
Acbd3	5.1e-05	4e-05	0	4.3e-05	2e-05	2e-05	0	5.1e-05	14	10	0	1	2.3	0.77	0.86
Acbd4	3.6e-05	1.6e-05	0	0	8.9e-06	2.3e-05	0	0	22	3	0	0	1.3	0.11	0.49
Acbd5	9.5e-05	3.3e-05	0	2.1e-05	2.4e-05	3.2e-05	0	6.2e-05	17	20	0	1	1.6	0.2	0.53
Acbd6	0.00013	0.00014	0.00015	0	2.3e-05	7.2e-05	0.00015	0	45	9	1	0	2.1	0.13	0.53
Accs	0	0	0	0	0	0	0	0	2	2	0	0	NaN	0.53	0.73
Acd	8.7e-05	9.3e-06	0	0.00011	4.5e-05	8.5e-06	0	0.00011	21	3	0	1	2.7	0.1	0.47
Ace	1.6e-05	5.5e-06	2e-05	0	6.9e-06	5.3e-06	2e-05	0	11	3	1	0	2.1	0.42	0.67
Ace2	0	0	0	0	0	0	0	0	5	2	1	0	NaN	0.32	0.63
Acer1	2.3e-05	7.7e-05	0	0	8.9e-06	5.5e-05	0	0	10	5	0	0	1.8	0.44	0.67
Acer2	6.1e-05	2.6e-05	0	0	1.2e-05	4.3e-05	0	0	32	2	0	0	1.3	0.027	0.21
Acer3	2.8e-05	2.5e-05	3.2e-05	0	9.4e-06	1.1e-05	3.2e-05	0	19	9	1	0	2	0.38	0.66
Ache	0	0	0	0	0	0	0	0	0	0	0	0	NaN	NaN	NaN
Acin1	0.00014	4.4e-05	0	3.1e-05	2.5e-05	1.8e-05	0	5.2e-05	51	22	0	1	1.6	0.058	0.36
Ackr4	4.9e-05	0.00014	0.00019	5.5e-05	1.9e-05	3.8e-05	0.00014	3.7e-05	19	39	2	2	2.6	0.002	0.097
Acly	4.7e-05	5.2e-05	3.4e-05	6.2e-05	1.4e-05	2.4e-05	3.4e-05	6.2e-05	21	16	1	1	2.6	0.67	0.78
Acnat1	0	0	0	0	0	0	0	0	0	0	0	0	NaN	NaN	NaN
Aco1	4.5e-05	3.1e-05	0	0	1.9e-05	2.3e-05	0	0	12	5	0	0	1.4	0.69	0.8
Aco2	0.00021	0.00019	8.2e-05	0.00041	5.6e-05	6e-05	6.1e-05	0.00019	79	46	2	5	2.8	0.18	0.53
Acot1	0	0	0	0	0	0	0	0	24	1	0	1	NaN	0.0074	0.14
Acot11	0	0	0	0	0	0	0	0	1	1	0	1	NaN	0.0074	0.14
Acot13	0.00018	0.00015	0	0	2.2e-05	6.8e-05	0	0	63	19	0	0	1.4	0.3	0.63
Acot2	1.6e-05	2.4e-05	0	0	1.4e-05	1.6e-05	0	0	2	4	0	0	1.6	0.19	0.53
Acot4	5e-06	6.2e-06	0	0	2.9e-06	6.2e-06	0	0	3	1	0	0	1.6	0.66	0.77
Acot7	0.00027	0.00036	0.00052	0	4.7e-05	8.6e-05	0.00021	0	73	52	6	0	2.2	0.05	0.32
Acot8	5.2e-05	5.3e-05	0	0.0002	3.1e-05	3.5e-05	0	0.00014	41	23	0	2	3.1	0.26	0.6
Acot9	0	0	0	0	0	0	0	0	3	1	0	0	NaN	0.44	NaN
Acox1	6.8e-05	0.00026	0.0002	0.00023	3.1e-05	5.2e-05	7.7e-05	0.0001	20	55	5	4	2.8	0.0015	0.082
Acox3	2.6e-05	7.1e-05	0	0	1e-05	3.8e-05	0	0	8	10	0	0	1.7	0.44	0.67
Acp1	0.00014	6.5e-05	0	0	2e-05	3.3e-05	0	0	59	11	0	0	1.3	0.0017	0.089
Acp2	0	0	0	0	0	0	0	0	8	7	0	0	NaN	0.2	0.53
Acp5	6.1e-05	8.3e-05	2.5e-05	3.1e-05	1.9e-05	2.7e-05	2.5e-05	3.1e-05	19	21	1	1	2.1	0.22	0.56
Acp6	7.3e-05	3.5e-05	7.9e-05	0.00013	2.8e-05	1.8e-05	5.5e-05	8.6e-05	29	13	2	2	2.8	0.41	0.67
Acpp	1.2e-05	3.5e-05	0	0	1e-05	1.5e-05	0	0	4	10	0	0	1.7	0.57	0.75
Acrbp	5.9e-05	1.6e-05	0	6.2e-05	2.2e-05	9.8e-06	0	6.2e-05	9	5	0	1	2.5	0.55	0.74
Acsf2	0	0	0	0	0	0	0	0	2	1	0	0	NaN	0.53	NaN
Acsf3	2.3e-05	3.6e-05	0	0	7.9e-06	2.8e-05	0	0	11	2	0	0	1.6	0.98	0.98
Acsl1	2.5e-05	7.9e-06	0	0	9.4e-06	6.4e-06	0	0	13	3	0	0	1.2	0.37	0.66
Acsl3	0	0	0	0	0	0	0	0	1	6	2	1	NaN	0.37	0.66
Acsl4	3.5e-05	8.2e-05	0	0	2.9e-05	3e-05	0	0	4	14	0	0	1.7	0.14	0.53
Acsl5	2.9e-05	3.7e-05	0.00022	0.00013	3.1e-05	4.6e-05	0.0002	8.6e-05	36	15	2	2	3.1	0.58	0.76
Acsl6	2.1e-06	0	0	0	2.1e-06	0	0	0	1	0	0	0	1	0.66	NaN
Acsm3	0	3.3e-06	0	0	0	3.3e-06	0	0	0	1	0	0	2	0.96	NaN
Acss1	0	0	0	0	0	0	0	0	7	1	0	0	NaN	0.23	0.57
Acss2	0.00011	6.3e-05	0	0	2.9e-05	2.8e-05	0	0	29	8	0	0	1.4	0.55	0.74
Acta1	0	0	0	0	0	0	0	0	3	5	0	0	NaN	0.44	0.67
Acta2	0	1.9e-05	0	0	0	1.4e-05	0	0	0	2	0	0	2	0.89	0.92
Actb	0.0046	0.0053	0.0048	0.0058	0.00035	0.00039	0.00064	0.00083	123	124	11	10	2.6	0.25	0.59
Actg1	0.00085	0.00037	0.00027	0.00034	0.00032	5.6e-05	0.00013	0.0001	14	63	6	8	2	0.56	0.75
Actgps1	0	5.9e-05	2.9e-05	0	0	2.4e-05	2.9e-05	0	0	8	1	0	2.3	0.61	0.77
Actl6a	0.00017	0.00013	0	0	3.4e-05	5.6e-05	0	0	50	12	0	0	1.4	0.53	0.73
Actn1	0.00013	9e-05	0	0.00014	2.2e-05	3e-05	0	0.00011	50	19	0	2	2.4	0.13	0.53
Actn4	0.00022	0.00023	0.00011	5.8e-05	4.5e-05	4.1e-05	6.1e-05	4.2e-05	43	47	2	1	2	0.26	0.6
Actr10	8.2e-05	5e-05	6.9e-05	0	1.6e-05	2.5e-05	8.2e-05	0	36	12	1	0	1.9	0.45	0.68
Actr1a	2.7e-05	6.9e-05	5.4e-05	0.00035	2.8e-05	5.1e-05	5.4e-05	0.00016	24	24	1	4	3.5	0.052	0.33
Actr1b	2.6e-05	9e-05	9.6e-05	0	7e-06	4.6e-05	9.6e-05	0	20	11	1	0	2.3	0.64	0.77
Actr2	0.00013	0.00027	0.00052	0.00082	0.00012	8.6e-05	0.00024	0.00032	21	50	6	9	3.2	0.0044	0.14
Actr3	0.0003	0.0003	0.00033	0.00013	3.3e-05	4.4e-05	0.00013	6e-05	89	51	4	2	2.3	0.76	0.85
Actr5	1.2e-05	2.4e-05	0	0	7.6e-06	1.9e-05	0	0	4	3	0	0	1.7	0.24	0.58
Actr6	5.4e-06	1.2e-05	0	0	3e-06	1.2e-05	0	0	4	1	0	0	1.7	0.81	0.87
Actr8	2.1e-05	2.4e-05	0	0	6.4e-06	1.2e-05	0	0	10	4	0	0	1.5	0.44	0.67
Acvr1	3.4e-06	2.1e-05	0.00013	0	2.2e-05	4.4e-05	0.00013	0	1	4	1	0	2.8	0.19	0.53
Acvr1b	0.00017	3.9e-05	0.00015	4.6e-05	6e-05	1.9e-05	0.00011	5.1e-05	9	10	3	1	2.2	0.33	0.64
Acvr1c	0	0	0	0	0	0	0	0	0	0	0	0	NaN	NaN	NaN
Acvr2a	6.7e-06	9.8e-06	0	0	5.5e-06	7.4e-06	0	0	2	4	0	0	1.6	0.42	0.67
Acvr2b	1e-05	0	0	0	4.3e-06	0	0	0	6	0	0	0	1	0.27	0.6
Acy1	3.1e-05	3.1e-05	0	0	8e-06	2.6e-05	0	0	17	2	0	0	1.5	0.49	0.72
Acy3	1.3e-06	1.6e-06	0	0.00018	5.2e-05	9.2e-05	0	0.00016	8	2	0	2	4	0.0017	0.088
Acyp1	8.2e-05	3.2e-05	2.8e-05	0	1.9e-05	3.6e-05	7.2e-05	0	29	7	1	0	1.6	0.23	0.57
Acyp2	0	0	0	0	0	0	0	0	3	2	0	1	NaN	0.38	0.67
Ada	8.2e-05	2e-05	0	0	3.3e-05	1.2e-05	0	0	13	3	0	0	1.2	0.11	0.5
Adal	0	0	0	0	0	0	0	0	2	2	0	0	NaN	0.53	NaN
Adam10	9.8e-05	8.9e-05	0.0002	0.0004	0.00011	3e-05	9.1e-05	0.00031	17	14	4	3	3.2	0.072	0.39
Adam11	0	4.5e-05	0	0	0	4.5e-05	0	0	0	1	0	0	2	0.024	0.19
Adam15	3.5e-05	2.6e-05	5.3e-05	0	2.3e-05	1.4e-05	3.6e-05	0	8	4	2	0	2.2	0.22	0.56
Adam17	9.1e-06	4.2e-05	0	0	4.2e-06	3.4e-05	0	0	6	4	0	0	1.8	0.14	0.53
Adam22	0	0	0	0	0	0	0	0	1	5	1	0	NaN	0.65	0.77
Adam4	1.1e-06	2.6e-05	0	0	1.1e-06	2.6e-05	0	0	1	1	0	0	2	0.19	0.53
Adam8	0	0	0	0	0	0	0	0	1	1	0	0	NaN	0.66	0.77
Adam9	4e-06	8.4e-06	0	0	2e-06	8.4e-06	0	0	4	2	0	0	1.7	0.79	0.87
Adamts12	0	1.2e-05	0	0	0	7.1e-06	0	0	0	3	0	0	2	0.81	0.87
Adamts15	2.2e-06	0	0	0	1.3e-06	0	0	0	3	0	0	0	1	0.44	NaN
Adamts16	0	0	0	0	0	0	0	0	0	0	0	0	NaN	NaN	NaN
Adamtsl4	5.7e-06	0	0	0	4.8e-06	0	0	0	2	0	0	0	1	0.53	0.73
Adamtsl5	2.6e-06	4.3e-06	0	0	1.5e-06	4.3e-06	0	0	3	2	0	0	1.6	0.64	NaN
Adap1	6.6e-05	7.3e-05	0.00048	0	0.00016	6.1e-05	0.00043	0	11	20	2	0	2.7	0.27	0.6
Adap2	0	9e-06	0	0	0	5.1e-06	0	0	0	3	0	0	2	0.81	0.87
Adar	6.2e-05	2.8e-05	3e-05	0	2.4e-05	2.8e-05	6.2e-05	0	11	10	1	0	1.7	0.45	0.68
Adarb1	6.2e-06	0	0	0	6.2e-06	0	0	0	1	0	0	0	1	0.66	0.77
Adat1	1.1e-06	1.5e-05	0	0	1.1e-06	1.5e-05	0	0	1	1	0	0	1.9	0.19	0.53
Adat2	2.1e-05	1e-05	0	0	8.7e-06	8.9e-06	0	0	6	7	0	0	1.3	0.57	0.75
Adat3	0	0	0	0	0	0	0	0	3	7	2	1	NaN	0.44	0.67
Adck1	0	0	0	0	0	0	0	0	7	2	0	0	NaN	0.23	0.57
Adck2	3.2e-06	1e-05	0	7.8e-05	1.4e-05	2.4e-05	0	7.8e-05	4	6	0	1	3.7	0.24	0.58
Adck3	0	0	0	0	0	0	0	0	19	1	0	0	NaN	0.04	0.28
Adck4	1.6e-05	4.7e-05	0	0	1e-05	2.9e-05	0	0	4	5	0	0	1.7	0.24	0.58
Adck5	6.5e-05	6e-05	0	0	1.3e-05	3e-05	0	0	29	11	0	0	1.5	0.31	0.63
Adcy3	2.9e-06	1.3e-05	0	0	2.1e-06	1.3e-05	0	0	2	1	0	0	1.8	0.41	0.67
Adcy5	5.6e-05	8.5e-05	0.00015	2.5e-05	2.8e-05	3.2e-05	6.8e-05	2.5e-05	20	24	4	1	2.5	0.12	0.51
Adcy6	8.3e-05	0.00013	0.00026	0.00023	4.9e-05	4.7e-05	0.00026	0.0002	22	27	1	2	2.9	0.28	0.6
Adcy7	0	3.7e-06	0	0	0	3.7e-06	0	0	0	1	0	0	2	0.96	NaN
Adcy8	2.5e-06	0	0	0	2.5e-06	0	0	0	1	0	0	0	1	0.66	NaN
Adcy9	5.1e-05	5.7e-05	6.5e-05	0.00013	6.5e-05	2e-05	4.4e-05	8.8e-05	3	9	2	2	2.9	0.58	0.75
Add1	3.6e-05	3.9e-05	0.00011	0	2.2e-05	2.9e-05	7.4e-05	0	25	12	2	0	2.4	0.51	0.73
Add3	5.7e-05	9.1e-05	0	0	2.3e-05	5.6e-05	0	0	17	3	0	0	1.6	6.1e-05	0.0094
Adgra3	1.5e-05	5.3e-06	3.1e-05	0	2.1e-05	1.3e-05	3.1e-05	0	2	3	1	0	2.3	0.2	0.53
Adgrb3	0	3e-05	0	8.7e-05	0	1.2e-05	0	8.7e-05	0	7	0	1	3.5	0.6	0.77
Adgrd1	1.9e-06	0	0	0	1.9e-06	0	0	0	1	0	0	0	1	0.66	NaN
Adgre1	0	0	0	0	0	0	0	0	0	0	0	0	NaN	NaN	NaN
Adgre5	7.7e-05	8.8e-05	8.8e-05	0	2.7e-05	2.9e-05	6.2e-05	0	12	19	2	0	2	0.25	0.59
Adgrf1	1.1e-06	0	0	0	1.1e-06	0	0	0	1	0	0	0	1	0.66	NaN
Adgrf5	0	2.9e-06	0	0	0	2.9e-06	0	0	0	1	0	0	2	0.96	NaN
Adgrg1	1.6e-05	1.5e-05	0	0	7.4e-06	1.1e-05	0	0	8	2	0	0	1.5	0.73	0.83
Adgrg2	8.8e-05	0.00014	0.00029	0.00022	8.8e-05	3.2e-05	0.00021	0.00016	1	24	3	2	2.9	0.77	0.86
Adgrg4	0	0	0	0	0	0	0	0	1	1	0	0	NaN	0.66	NaN
Adgrg6	0	0	0	0	0	0	0	0	4	3	0	0	NaN	0.37	0.66
Adgrg7	3.2e-06	1.5e-05	0	0	1.9e-06	1.5e-05	0	0	3	1	0	0	1.8	0.61	0.77
Adgrl1	9.9e-07	0	0	0	9.9e-07	0	0	0	1	0	0	0	1	0.66	NaN
Adgrl2	2.1e-05	0	0	0	1.2e-05	0	0	0	5	0	0	0	1	0.32	0.63
Adgrl3	0	0	0	0	0	0	0	0	0	0	0	0	NaN	NaN	NaN
Adgrv1	9.3e-07	0	0	0	9.3e-07	0	0	0	1	0	0	0	1	0.66	NaN
Adh1	0.0026	0.004	0.005	0.0037	0.00033	0.00035	0.0013	0.00064	105	136	13	11	2.6	0.034	0.25
Adh4	0	7.6e-06	0	0	0	6.3e-06	0	0	0	3	0	0	2	0.024	0.19
Adh5	0.00021	0.00026	0.00017	6.1e-05	3.3e-05	4.8e-05	6.9e-05	3.5e-05	61	30	2	1	2.1	0.18	0.53
Adh6a	2.8e-05	7.4e-05	0.00015	0	1.6e-05	7.3e-05	0.00015	0	22	8	1	0	2.5	0.56	0.75
Adh7	0	0	0	0	0	0	0	0	2	2	0	1	NaN	0.38	0.67
Adhfe1	0	0	5.4e-05	0	0	0	5.4e-05	0	0	0	1	0	3	0.012	0.14
Adi1	5.2e-05	1.9e-05	0	0	1.9e-05	9.8e-06	0	0	13	4	0	0	1.3	0.11	0.5
Adipor1	0.00014	0.00014	5.7e-05	0.00017	2.5e-05	3.3e-05	3.9e-05	0.00011	57	28	1	1	2.5	0.66	0.77
Adipor2	7.5e-05	7.1e-05	6.8e-05	0	2.3e-05	2.1e-05	7.2e-05	0	21	23	1	0	2	0.45	0.68
Adk	6.6e-05	1.6e-05	0	0	1.8e-05	3e-05	0	0	26	3	0	0	1.2	0.14	0.53
Adnp	0	3e-05	0	0	0	3e-05	0	0	0	1	0	0	2	0.024	0.19
Adnp2	0	0	0	0	0	0	0	0	5	2	0	0	NaN	0.32	0.63
Ado	2.2e-05	2.4e-05	0	4.5e-05	1e-05	2.2e-05	0	4.5e-05	19	6	0	1	2.7	0.54	0.73
Adora1	3.2e-05	2.4e-05	3.9e-05	0	2.4e-05	1.4e-05	3.9e-05	0	5	6	1	0	2.1	0.67	0.78
Adora2b	0	0	0	0	0	0	0	0	0	0	0	0	NaN	NaN	NaN
Adpgk	1.7e-05	1.9e-05	0	0	6.8e-06	1.5e-05	0	0	9	3	0	0	1.5	0.61	0.77
Adprh	2.5e-05	2.5e-05	5.4e-05	7.8e-05	1.7e-05	1.9e-05	5.4e-05	7.8e-05	29	10	1	1	3	0.62	0.77
Adprhl2	4.8e-05	4.1e-05	0	0	1.4e-05	3.6e-05	0	0	22	3	0	0	1.5	0.3	0.63
Adprm	2.5e-05	6e-05	0	0	7.6e-06	3.2e-05	0	0	12	8	0	0	1.7	0.28	0.61
Adra1d	0	3.5e-06	0	0	0	3.5e-06	0	0	0	1	0	0	2	0.96	NaN
Adra2a	5.2e-05	2e-05	0	0	3.4e-05	1.1e-05	0	0	7	4	0	0	1.3	0.27	0.6
Adrb1	0	7.7e-06	0	0	0	7.7e-06	0	0	0	1	0	0	2	0.96	0.96
Adrbk1	8.7e-05	2.4e-05	4.9e-05	6.3e-05	3.6e-05	1.3e-05	4.6e-05	8.7e-05	12	9	2	1	2.4	0.38	0.67
Adrbk2	9.7e-05	8.2e-05	6.8e-05	0	3.3e-05	3.4e-05	6.8e-05	0	16	13	1	0	1.9	0.62	0.77
Adrm1	7.2e-05	7.7e-05	0	0	1.1e-05	2.8e-05	0	0	38	16	0	0	1.5	0.5	0.72
Adsl	8.7e-05	5.5e-05	4.8e-06	5.8e-05	1.8e-05	2.5e-05	7.3e-06	8.7e-05	28	21	1	1	2.2	0.35	0.66
Adss	9.2e-05	8.7e-05	3.4e-05	0	1.7e-05	3.6e-05	3.6e-05	0	38	15	1	0	1.7	0.65	0.77
Adtrp	0.00019	0.00017	6.6e-05	7.1e-05	3.4e-05	6e-05	6.6e-05	5e-05	36	9	1	2	2	0.05	0.32
Aebp2	7.1e-05	8.3e-05	0.00023	3.1e-05	5.5e-05	3.8e-05	0.00012	3.1e-05	15	23	3	1	2.5	0.29	0.62
Aen	0	0	0	0	0	0	0	0	0	0	0	0	NaN	NaN	NaN
Aes	0.00034	0.00036	0.00086	0.00056	8.8e-05	8e-05	0.00026	0.00021	84	72	10	6	2.8	0.051	0.33
AF251705	0	2.9e-06	0	0	0	2.9e-06	0	0	0	1	0	0	2	0.96	NaN
Afap1	3.5e-05	0	0	0	2.4e-05	0	0	0	4	0	0	0	1	0.012	0.14
Afap1l1	4.3e-06	0	0	0	2.5e-06	0	0	0	3	0	0	0	1	0.44	NaN
Afap1l2	3.5e-06	0	0	0	2.5e-06	0	0	0	2	0	0	0	1	0.53	NaN
Aff1	8.2e-05	5.1e-06	5.4e-05	6.2e-05	5.8e-05	3.6e-06	5.4e-05	6.2e-05	4	2	1	1	2.5	0.3	0.63
Aff4	0.00015	7.7e-05	0.00015	1.2e-05	6.6e-05	2.5e-05	9.6e-05	1.2e-05	19	18	3	1	2.1	0.54	0.73
Afg3l1	5.3e-05	7.1e-05	0	0	1.4e-05	2.9e-05	0	0	23	6	0	0	1.6	0.42	0.67
Afg3l2	4.5e-05	2.3e-05	6e-05	0	1.4e-05	1.5e-05	4.4e-05	0	23	7	2	0	2.1	0.14	0.53
Afmid	1.1e-06	0	0	0	1.1e-06	0	0	0	1	0	0	0	1	0.66	NaN
Afp	0	0	0	0	0	0	0	0	1	3	0	0	NaN	0.66	0.77
Aftph	2.5e-05	7.5e-05	0	0.00018	5.6e-05	2.1e-05	0	0.0001	11	15	0	3	3.2	0.15	0.53
Aga	4.1e-05	4.8e-05	0	9e-05	2.1e-05	2.8e-05	0	9e-05	28	12	0	1	2.8	0.11	0.5
Agap1	0.00012	5.7e-05	6.2e-05	7.6e-05	3.1e-05	2e-05	6.2e-05	5.5e-05	26	15	1	2	2.3	0.23	0.57
Agap3	3.7e-06	1.2e-05	5e-05	0	7.1e-06	2e-05	5e-05	0	7	6	1	0	2.7	0.013	0.15
Agbl1	0	1.5e-05	0	0.00013	0	7.9e-06	0	0.00013	0	4	0	1	3.8	0.58	0.75
Agbl3	1.3e-05	5.5e-06	0	0	8.5e-06	7.3e-06	0	0	4	4	0	0	1.3	0.81	0.87
Agbl4	0	7.4e-06	0	0	0	7.4e-06	0	0	0	1	0	0	2	0.96	0.96
Agbl5	2.5e-05	1.7e-05	0	3.1e-05	1.9e-05	1.5e-05	0	3.1e-05	6	3	0	1	2.5	0.32	0.63
Ager	2.7e-05	0	0	0	2.7e-05	0	0	0	1	0	0	0	1	0.012	0.14
Agfg1	1.2e-05	2.6e-05	0	0	5.1e-06	1.8e-05	0	0	6	4	0	0	1.7	0.81	0.87
Agfg2	1.8e-05	1.8e-05	0.00014	0	4.8e-05	4.7e-05	0.00014	0	9	5	1	0	2.7	0.55	0.74
Aggf1	2.7e-05	3e-05	0	6.2e-05	1.9e-05	2.9e-05	0	6.2e-05	15	6	0	1	2.8	0.58	0.76
Agk	8.3e-06	7.4e-06	0	0	3.6e-06	7.4e-06	0	0	6	1	0	0	1.5	0.89	0.93
Agl	0	0	0	0	0	0	0	0	10	8	0	1	NaN	0.15	0.53
Agmat	2.7e-05	7.4e-06	0	0	9.8e-06	7.4e-06	0	0	9	1	0	0	1.2	0.55	0.74
Agmo	0	0	0	0	0	0	0	0	11	3	0	0	NaN	0.13	0.53
Ago1	2.4e-05	4.7e-05	9.7e-05	8.4e-05	5e-05	1.5e-05	7.2e-05	8.4e-05	8	10	2	1	3	0.23	0.57
Ago2	5.6e-05	8.5e-05	2.4e-05	0.00013	2.7e-05	4e-05	2.4e-05	8.6e-05	18	15	1	3	2.8	0.43	0.67
Ago3	3.2e-06	1.5e-05	3.4e-05	0	3.6e-06	1.4e-05	3.4e-05	0	4	7	1	0	2.6	0.052	0.33
Ago4	0	0	0	0	0	0	0	0	2	0	1	2	NaN	0.00032	0.03
Agpat1	1.8e-05	9.1e-05	6.5e-05	0	7.1e-06	3.1e-05	4.4e-05	0	8	21	2	0	2.3	0.084	0.43
Agpat2	4.7e-05	0.0001	0	0.00034	2.9e-05	5e-05	0	0.00017	39	29	0	4	3.3	0.1	0.47
Agpat3	4.5e-05	7.8e-05	0.00023	0.00013	4.1e-05	4.3e-05	0.00015	0.0001	19	20	3	2	2.9	0.62	0.77
Agpat4	1.9e-05	4.2e-06	0	0	1.4e-05	4.2e-06	0	0	4	1	0	0	1.2	0.85	0.91
Agpat5	0.0001	7.5e-05	0	0	3.1e-05	4.4e-05	0	0	26	4	0	0	1.4	0.19	0.53
Agpat9	8.4e-06	1.7e-05	0	0	7.5e-06	1.3e-05	0	0	2	3	0	0	1.7	0.065	0.37
Agps	0	0	0	0	0	0	0	0	6	8	0	1	NaN	0.27	0.6
Agr2	0.00015	0.00021	0	0.00017	2.1e-05	5.9e-05	0	0.00017	58	19	0	1	2.3	0.13	0.53
Agr3	0	0	0	0	0	0	0	0	0	0	0	0	NaN	NaN	NaN
Agrn	0.00013	6.8e-05	3.1e-05	0.00015	6.2e-05	1.9e-05	3.1e-05	0.0001	10	15	1	2	2.5	0.17	0.53
Agt	8.8e-05	0.00032	0.00025	0.00042	2.6e-05	8.5e-05	0.00012	0.00017	33	51	4	5	2.9	0.0021	0.099
Agtpbp1	2.4e-05	2.4e-05	0	0	1.9e-05	1.4e-05	0	0	3	3	0	0	1.5	0.53	0.73
Agtrap	1.1e-05	0	0	0	4.7e-06	0	0	0	6	0	0	0	1	0.27	0.6
Ahctf1	1e-05	1.7e-05	6.8e-05	0	2.2e-05	2.4e-05	6.8e-05	0	7	7	1	0	2.6	0.15	0.53
Ahcy	3.8e-05	1.5e-05	0	0	1.3e-05	2.3e-05	0	0	17	3	0	0	1.3	0.21	0.55
Ahcyl1	0.0002	0.00011	0.00015	7e-05	5.7e-05	4e-05	8e-05	5e-05	22	16	3	2	2.2	0.13	0.53
Ahcyl2	0.00011	0.00016	0.00027	7.6e-05	3.5e-05	4.8e-05	0.00016	5.5e-05	42	38	3	2	2.5	0.11	0.49
Ahdc1	0	0	0	0	0	0	0	0	3	2	0	0	NaN	0.44	0.67
Ahi1	1.6e-06	2.8e-05	0	9e-05	3.2e-06	2.6e-05	0	9e-05	3	8	0	1	3.5	0.13	0.53
Ahnak	0	0	0	0	0	0	0	0	1	1	0	0	NaN	0.66	0.77
Ahnak2	7.9e-05	9.3e-05	0.0001	0.00018	4.9e-05	3.5e-05	7.1e-05	0.00012	15	23	2	2	2.9	0.42	0.67
Ahr	1.6e-05	5.1e-05	0	0	1.1e-05	3.5e-05	0	0	4	6	0	0	1.8	0.05	0.32
Ahrr	0	1.7e-05	0	0	0	1.7e-05	0	0	0	1	0	0	2	0.96	0.96
Ahsa1	0.00014	6.3e-05	0	0	1.7e-05	4.4e-05	0	0	58	15	0	0	1.3	0.064	0.37
Ahsa2	0.00011	8.6e-05	0.00016	0	2.3e-05	3.8e-05	0.00013	0	48	21	2	0	2.2	0.33	0.65
Ahsg	0	0	0	0	0	0	0	0	0	0	0	0	NaN	NaN	NaN
AI118078	9.1e-06	0	0	0	5.7e-06	0	0	0	3	0	0	0	1	0.44	0.67
AI314180	9.1e-05	7.6e-05	2e-05	5.2e-05	2.6e-05	2.5e-05	2.4e-05	6.2e-05	18	21	1	1	2.1	0.5	0.72
AI413582	5.6e-05	5.1e-05	0	0	1.3e-05	4e-05	0	0	23	3	0	0	1.5	0.46	0.69
AI427809	1.4e-05	0	0	0	6.2e-06	0	0	0	6	0	0	0	1	0.27	0.6
AI464131	1.6e-05	2.1e-05	0	0	8.2e-06	2.1e-05	0	0	5	1	0	0	1.6	0.97	0.98
AI467606	0	0	0	0	0	0	0	0	6	1	1	1	NaN	0.11	0.5
AI480526	3.1e-05	9.5e-05	0	0	1e-05	5.3e-05	0	0	13	6	0	0	1.8	0.047	0.31
AI593442	0	0	0	0.00011	0	0	0	0.00011	0	0	0	1	4	0.0074	0.14
AI597479	0	0	0	0	0	0	0	0	2	1	0	0	NaN	0.53	0.73
AI606181	6e-06	0	0	0	5.4e-06	0	0	0	2	0	0	0	1	0.53	0.73
AI607873	0	0	0.00011	0	0	0	0.00011	0	0	0	1	0	3	0.012	0.14
AI661453	8.7e-05	2.5e-05	2.5e-05	4.1e-05	3.8e-05	1.8e-05	3.6e-05	8.7e-05	9	11	2	1	2.1	0.56	0.75
AI662270	0	0	0	2.5e-05	0	0	0	2.5e-05	0	0	0	1	4	0.0074	0.14
AI837181	1.7e-05	2.1e-05	0	0	6.7e-06	1e-05	0	0	7	8	0	0	1.6	0.28	0.6
AI838599	0	0	0	0	0	0	0	0	0	0	0	0	NaN	NaN	NaN
AI846148	3.3e-05	2.4e-05	0	0	1.1e-05	1.5e-05	0	0	12	9	0	0	1.4	0.41	0.67
AI854703	9.3e-07	0	0	0	9.3e-07	0	0	0	1	0	0	0	1	0.66	NaN
AI987944	1.3e-05	4.2e-06	0	0	5.3e-06	6.8e-06	0	0	7	4	0	0	1.2	0.73	0.82
Aida	1.6e-06	7.3e-06	0	0	1.6e-06	6.4e-06	0	0	1	3	0	0	1.8	0.2	0.53
Aif1	0	0	0	0	0	0	0	0	1	2	0	0	NaN	0.66	0.77
Aifm1	8.3e-05	4.5e-05	0	0	1.9e-05	3.9e-05	0	0	29	9	0	0	1.4	0.25	0.59
Aifm2	2.2e-05	7.8e-05	0	0	8.6e-06	6e-05	0	0	8	4	0	0	1.8	0.29	0.62
Aig1	0.00017	9.1e-05	0	0	2.2e-05	5.3e-05	0	0	59	24	0	0	1.4	0.062	0.37
Aim1	0.00014	6e-05	0.00014	0	8.8e-05	1.7e-05	6.4e-05	0	6	14	4	0	2	0.13	0.53
Aim1l	1.6e-06	0	0	0	1.6e-06	0	0	0	1	0	0	0	1	0.66	NaN
Aim2	0	0	0	0	0	0	0	0	1	1	0	0	NaN	0.66	NaN
Aimp1	0.00023	0.00015	0	0.00013	3.2e-05	7e-05	0	0.0002	69	23	0	1	2	0.035	0.25
Aimp2	8.2e-05	5.7e-05	0	0	1.4e-05	3.1e-05	0	0	33	8	0	0	1.4	0.76	0.85
Aip	2.5e-05	2.4e-05	0.00011	0	2.2e-05	2.9e-05	0.00011	0	24	11	1	0	2.5	0.35	0.66
Airn	1e-05	5.5e-06	0	0	5.8e-06	7.7e-06	0	0	4	2	0	0	1.4	0.85	0.91
Ajuba	1.3e-05	6.7e-05	0	0	5.6e-06	4e-05	0	0	6	7	0	0	1.8	0.45	0.68
AK010878	3.7e-05	8.5e-05	0	0	9.6e-06	3.7e-05	0	0	19	6	0	0	1.7	0.2	0.53
Ak1	5.8e-06	0	0	0	3e-06	0	0	0	4	0	0	0	1	0.37	0.66
AK157302	2.5e-05	4e-05	5.4e-05	0	2.5e-05	1.6e-05	5.4e-05	0	1	8	1	0	2.2	0.82	0.88
Ak2	0.00016	0.00024	0.00063	0.00036	3.5e-05	8.2e-05	0.00025	0.00014	94	60	7	5	2.9	0.12	0.52
Ak3	8.8e-05	7.5e-05	0	9.5e-05	1.5e-05	2.8e-05	0	9.5e-05	40	19	0	1	2.4	0.54	0.74
Ak6	8.3e-05	5.5e-05	3.1e-05	2.5e-05	2e-05	2.6e-05	3.1e-05	2.5e-05	26	10	1	1	2	0.55	0.74
Ak7	4.9e-05	5.3e-05	0	2.4e-05	1.4e-05	2.2e-05	0	2.4e-05	22	14	0	1	2	0.7	0.8
Ak9	0	2.5e-06	0	0	0	2.5e-06	0	0	0	1	0	0	2	0.96	NaN
Akap1	0	0	0	0	0	0	0	0	10	1	0	1	NaN	0.0074	0.14
Akap10	8.7e-06	2e-05	0	0	6.1e-06	1.2e-05	0	0	2	5	0	0	1.7	0.43	0.67
Akap11	0.00011	0.00012	0	0	3.7e-05	2.5e-05	0	0	9	10	0	0	1.5	0.57	0.75
Akap12	0	0	0	0	0	0	0	0	0	0	0	0	NaN	NaN	NaN
Akap13	5.6e-05	0.00011	0.00017	0	6.4e-05	2.5e-05	0.00014	0	12	24	2	0	2.3	0.13	0.53
Akap17b	0	0	0	0	0	0	0	0	1	1	0	0	NaN	0.66	NaN
Akap7	3.6e-05	4.7e-06	0	0	1.3e-05	4.7e-06	0	0	15	1	0	0	1.1	0.083	0.43
Akap8	4.2e-05	4.4e-05	7.9e-05	3.6e-05	2.7e-05	2.7e-05	7.9e-05	3.6e-05	19	7	1	1	2.5	0.43	0.67
Akap8l	4.2e-05	1.9e-05	4.2e-05	0	1.9e-05	1.2e-05	4.2e-05	0	10	5	1	0	2	0.56	0.74
Akap9	0.00034	0.00045	0.0006	0.00052	0.00011	8.9e-05	0.0002	0.00023	38	67	7	4	2.7	0.36	0.66
Akip1	3.8e-05	1e-05	0	0	9.1e-06	2.4e-05	0	0	19	2	0	0	1.2	0.15	0.53
Akirin1	5e-05	3.5e-05	0.00013	3.1e-05	2.7e-05	2.9e-05	0.00013	3.1e-05	23	9	1	1	2.6	0.72	0.82
Akirin2	8.1e-05	5.9e-05	0.00014	7.9e-05	2.1e-05	3e-05	7.2e-05	7.9e-05	50	15	3	1	2.6	0.24	0.58
Akna	0.00013	2.2e-06	0	0	0.00013	2.2e-06	0	0	2	1	0	0	1	0.19	0.53
Akp3	6.3e-07	0	0	0	6.3e-07	0	0	0	1	0	0	0	1	0.66	NaN
Akr1a1	0.00042	0.00044	0.00091	0.00016	7e-05	8.9e-05	0.00021	9e-05	109	71	10	3	2.4	0.017	0.18
Akr1b10	8.3e-05	2.4e-05	0	0	2e-05	1.3e-05	0	0	26	6	0	0	1.2	0.06	0.36
Akr1b3	2e-05	2.8e-05	0	0.00026	3.4e-05	5.3e-05	0	0.00018	28	15	0	2	3.6	0.31	0.63
Akr1b7	1.3e-05	1.2e-05	0	0	5.4e-06	9e-06	0	0	6	4	0	0	1.5	0.55	0.74
Akr1b8	5.1e-06	0	0	0	4e-06	0	0	0	2	0	0	0	1	0.53	0.73
Akr1c12	0.00011	8.4e-05	0.00012	0	1.8e-05	4e-05	0.00012	0	46	13	1	0	2	0.27	0.6
Akr1c13	0.00013	9.6e-05	0	0.00016	2.7e-05	3.5e-05	0	0.00016	60	15	0	1	2.5	0.61	0.77
Akr1c14	1.8e-06	0	0	0	1.3e-06	0	0	0	2	0	0	0	1	0.53	NaN
Akr1c19	1.5e-05	1.9e-05	0	0	7e-06	1.9e-05	0	0	7	1	0	0	1.6	0.79	0.87
Akr1e1	5.7e-05	9.1e-06	0	0	1.4e-05	2.4e-05	0	0	26	6	0	0	1.1	0.052	0.33
Akr7a5	0.00033	0.00019	0	0	3.9e-05	5.4e-05	0	0	77	15	0	0	1.4	0.24	0.57
Akt1	7.1e-05	5.7e-05	0	4.8e-05	1.5e-05	2.6e-05	0	6e-05	30	16	0	1	2.1	0.28	0.6
Akt1s1	9.4e-05	0.00012	0	0	1.6e-05	4.6e-05	0	0	37	14	0	0	1.6	0.33	0.64
Akt2	2.7e-05	2e-05	3.9e-05	0	1.6e-05	1.6e-05	3.9e-05	0	9	4	1	0	2.1	0.58	0.75
Akt3	0	5.4e-05	6e-05	0.00033	0	2e-05	4.1e-05	0.00022	0	10	2	2	3.6	0.38	0.67
Aktip	8.2e-05	2.9e-05	0	0	2.5e-05	2.1e-05	0	0	19	6	0	0	1.3	0.41	0.67
Alad	6.6e-05	3.7e-05	0.00031	0	3.9e-05	4.1e-05	0.00019	0	57	16	3	0	2.6	0.041	0.28
Alas1	3.5e-05	4.3e-05	0.00015	9e-05	3.5e-05	3.1e-05	7.9e-05	9e-05	20	11	3	1	2.9	0.31	0.63
Alas2	0	6e-06	0	0	0	6e-06	0	0	0	1	0	0	2	0.96	0.96
Alb	0	5.9e-06	0	0	0	5.9e-06	0	0	0	1	0	0	2	0.96	0.96
Alcam	0.00012	4e-05	5.5e-05	0	5.5e-05	3e-05	3.8e-05	0	6	5	2	0	1.7	0.19	0.53
Aldh16a1	4.5e-05	2.6e-05	0	0	1.1e-05	2.3e-05	0	0	26	3	0	0	1.4	0.071	0.39
Aldh18a1	5.6e-05	4.7e-05	0	0	1.6e-05	3.2e-05	0	0	21	7	0	0	1.5	0.62	0.77
Aldh1a1	0	0	0	0	0	0	0	0	1	2	0	1	NaN	0.38	0.67
Aldh1a7	0	0	0	0	0	0	0	0	2	0	1	0	NaN	0.012	0.14
Aldh1b1	0.00017	8.8e-05	0.00043	0	4.9e-05	5.3e-05	0.00029	0	79	24	2	0	2.4	0.047	0.31
Aldh1l1	3.2e-05	2.8e-05	0	0	8.4e-06	2e-05	0	0	17	4	0	0	1.5	0.88	0.92
Aldh2	0.00085	0.0013	0.0021	0.0015	0.00015	0.00014	0.00052	0.00036	109	122	11	10	2.7	0.0022	0.1
Aldh3a2	0.00022	0.00033	0.00045	0.00063	6.1e-05	7.9e-05	0.00016	0.00032	61	59	7	5	2.9	0.21	0.55
Aldh3b1	0	0	0	0	0	0	0	0	2	1	0	1	NaN	0.0074	0.14
Aldh4a1	2.7e-06	5.5e-06	0	0	1.6e-06	5.5e-06	0	0	3	1	0	0	1.7	0.63	0.77
Aldh5a1	2.4e-05	2.6e-05	0	0	8.5e-06	2.6e-05	0	0	11	1	0	0	1.5	0.47	0.7
Aldh6a1	1.1e-05	1.8e-05	0	0	5.4e-06	1.3e-05	0	0	6	4	0	0	1.6	0.81	0.87
Aldh7a1	3.1e-05	1.3e-05	0	0	8.4e-06	1.8e-05	0	0	16	4	0	0	1.3	0.23	0.57
Aldh9a1	0.00012	0.00025	0.00023	0	2.4e-05	7.9e-05	0.00013	0	48	35	3	0	2.2	0.36	0.66
Aldoa	0.00039	0.00057	0.00063	0.0012	7e-05	8e-05	0.0002	0.00034	105	93	7	9	2.9	0.027	0.21
Aldoart1	4.6e-06	1.9e-05	5.1e-05	0	4.5e-06	2.2e-05	5.1e-05	0	8	6	1	0	2.6	0.08	0.42
Aldob	0.00018	0.00014	0	5.7e-05	3.5e-05	6.5e-05	0	7.6e-05	54	23	0	1	1.8	0.16	0.53
Aldoc	0	0	0	0	0	0	0	0	11	7	0	1	NaN	0.13	0.53
Alg1	2.2e-05	1.9e-05	0.00014	8.7e-05	4.5e-05	3.4e-05	0.00014	8.7e-05	12	7	1	1	3.1	0.69	0.8
Alg11	7.5e-06	7.5e-06	6.6e-05	0	3.4e-05	2.6e-05	6.6e-05	0	5	3	1	0	2.7	0.41	0.67
Alg12	1.2e-05	1.5e-05	0	0	4.4e-06	1.5e-05	0	0	8	2	0	0	1.6	0.7	0.81
Alg13	3.2e-05	7.2e-06	0	0	9.6e-06	1.5e-05	0	0	14	7	0	0	1.2	0.27	0.6
Alg14	1.1e-05	5e-06	5.4e-05	0	2.4e-05	1.2e-05	5.4e-05	0	13	4	1	0	2.6	0.19	0.53
Alg2	9.8e-06	6.2e-06	0	0	4.9e-06	6e-06	0	0	5	4	0	0	1.4	0.81	0.87
Alg3	3.7e-05	7e-06	0	0	9.9e-06	7e-06	0	0	22	1	0	0	1.2	0.012	0.14
Alg5	0.00013	0.00012	0	0.00015	2.8e-05	4.7e-05	0	0.00015	44	14	0	1	2.4	0.8	0.87
Alg6	7.7e-06	1.7e-05	0.00013	2.5e-05	1.6e-05	4.6e-05	0.00013	2.5e-05	16	6	1	1	3	0.55	0.74
Alg8	2.1e-05	0	0	0	7.3e-06	0	0	0	10	0	0	0	1	0.15	0.53
Alg9	1.7e-05	3.4e-05	6.6e-05	0	1e-05	2e-05	6.6e-05	0	13	11	1	0	2.4	0.61	0.77
Alkbh1	0.00011	9.1e-06	0	5.1e-05	4.8e-05	9.1e-06	0	5.1e-05	24	2	0	1	1.9	0.0085	0.14
Alkbh2	1.8e-05	7.4e-06	0	0	9.2e-06	1.3e-05	0	0	9	2	0	0	1.3	0.6	0.77
Alkbh3	5.1e-05	3.3e-05	0	0	1.3e-05	2e-05	0	0	25	3	0	0	1.4	0.4	0.67
Alkbh4	1.7e-05	1.1e-05	0	0	6.7e-06	9.7e-06	0	0	8	4	0	0	1.4	0.78	0.87
Alkbh5	0.00011	5.5e-05	7.9e-05	0	3.7e-05	1.7e-05	4.8e-05	0	14	15	2	0	1.9	0.61	0.77
Alkbh6	6.3e-05	5.4e-05	0	5.4e-05	1.3e-05	2.3e-05	0	5.4e-05	34	11	0	1	2.3	0.36	0.66
Alkbh7	0.00013	8.4e-05	6.6e-05	0	1.8e-05	3.8e-05	0.0001	0	50	19	1	0	1.8	0.23	0.57
Alkbh8	0	0	0	0	0	0	0	0	5	2	0	0	NaN	0.32	0.63
Alms1	0	0	0	0	0	0	0	0	1	2	1	1	NaN	0.29	0.62
Alox12b	0	5.6e-06	0	0	0	5.6e-06	0	0	0	1	0	0	2	0.024	0.19
Alox5	0.00024	0.0006	0.00045	0.00074	6.9e-05	8e-05	0.00014	0.00029	40	85	8	6	2.8	3.5e-05	0.0094
Alox5ap	0.0015	0.0023	0.0026	0.0016	0.00018	0.00024	0.0006	0.00056	90	114	12	7	2.6	0.024	0.19
Alpi	8.2e-05	6.2e-05	0	0	2.6e-05	2.8e-05	0	0	6	4	0	0	1.4	0.55	0.74
Alpk1	0.00019	0.00017	0.00021	7.9e-05	0.00012	2.5e-05	0.00014	6.3e-05	3	42	4	2	2.3	0.56	0.75
Alpk2	9.8e-07	0	0	0	9.8e-07	0	0	0	1	0	0	0	1	0.66	NaN
Alppl2	1.5e-06	0	0	0	1.5e-06	0	0	0	1	0	0	0	1	0.66	NaN
Als2	0	0	0	0	0	0	0	0	2	1	0	0	NaN	0.53	NaN
Als2cl	3.8e-06	1.2e-05	0	0	2.7e-06	8.3e-06	0	0	2	4	0	0	1.8	0.41	0.67
Als2cr12	1.8e-06	7.5e-06	0	0	1.8e-06	7.5e-06	0	0	1	1	0	0	1.8	0.2	0.53
Alyref	7.7e-05	3.1e-05	0.0001	0	1.8e-05	1.9e-05	0.0001	0	42	8	1	0	2.1	0.12	0.52
Alyref2	6.5e-05	3.5e-05	0	0	1.3e-05	3.1e-05	0	0	28	4	0	0	1.3	0.29	0.62
Amacr	0	0	0	0	0	0	0	0	10	1	0	0	NaN	0.15	0.53
Ambp	0	6.1e-06	0	0	0	6.1e-06	0	0	0	1	0	0	2	0.96	0.96
Ambra1	6.4e-06	1.8e-05	2.9e-05	0	4.9e-06	1.1e-05	2.9e-05	0	5	8	1	0	2.4	0.1	0.48
Amd1	1.4e-05	1.1e-05	0	0	5.1e-06	1e-05	0	0	8	3	0	0	1.5	0.67	0.78
Amd2	0	1.9e-05	0	0	0	1e-05	0	0	0	4	0	0	2	0.73	0.82
Amdhd2	7.7e-05	0.00018	0.0001	0.0002	1.5e-05	4.8e-05	0.0001	0.00013	33	32	1	2	2.8	0.07	0.39
Amdps3	0	2e-06	0	0	0	2e-06	0	0	0	1	0	0	2	0.96	NaN
Amdps4	0	2e-06	0	0	0	2e-06	0	0	0	1	0	0	2	0.96	NaN
Amer1	1.5e-05	0	0	0	8.7e-06	0	0	0	5	0	0	0	1	0.32	0.63
Amer2	0	0	0	0	0	0	0	0	0	0	0	0	NaN	NaN	NaN
Amfr	5.1e-05	5.8e-05	0	9.1e-05	2.1e-05	2.7e-05	0	6.8e-05	19	15	0	2	2.7	0.54	0.74
Amica1	4.6e-05	6e-05	0.00019	0.00015	2.9e-05	6.2e-05	0.00019	0.00015	32	10	1	1	3	0.49	0.71
Amigo1	5.8e-06	1.1e-05	0	0	4.8e-06	1.1e-05	0	0	2	1	0	0	1.7	0.42	0.67
Amigo3	0	0	0	0	0	0	0	0	0	0	0	0	NaN	NaN	NaN
Ammecr1	5.2e-05	5.2e-06	3.1e-05	0	3.7e-05	5.2e-06	3.1e-05	0	6	1	1	0	1.8	0.14	0.53
Ammecr1l	3e-05	8.7e-05	0	0	1.4e-05	3.9e-05	0	0	13	12	0	0	1.7	0.033	0.24
Amn	3.3e-05	5.5e-05	0	0	9e-06	3.2e-05	0	0	17	4	0	0	1.6	0.65	0.77
Amn1	3.9e-05	2.6e-05	0	0	1.2e-05	2e-05	0	0	17	7	0	0	1.4	0.48	0.71
Amot	0.00016	7.5e-05	0.00037	0.00019	0.00018	3.4e-05	0.00023	0.00013	5	14	5	2	2.7	0.02	0.19
Amotl2	3.1e-06	0	0	0	2.4e-06	0	0	0	2	0	0	0	1	0.53	NaN
Ampd1	0	0	3.9e-05	0	0	0	3.9e-05	0	0	0	1	0	3	0.012	0.14
Ampd2	7.5e-06	9.5e-06	0	0	3.9e-06	9.5e-06	0	0	4	1	0	0	1.6	0.82	0.88
Ampd3	8e-05	8.4e-06	5.5e-06	2.6e-06	4.3e-05	1.9e-05	3.6e-05	2.5e-05	12	19	2	1	1.3	0.35	0.66
Amt	0	2.7e-06	0	0	0	2.7e-06	0	0	0	1	0	0	2	0.96	NaN
Amy1	0	0	9.9e-05	0	0	0	9.9e-05	0	0	0	1	0	3	0.012	0.14
Amz1	0	1.7e-05	0	0	0	1.1e-05	0	0	0	3	0	0	2	0.81	0.87
Amz2	5.7e-05	7e-05	9e-05	0	1.7e-05	4.5e-05	9e-05	0	29	10	1	0	2.2	0.51	0.73
Anapc1	1.3e-05	5.3e-05	0.0001	0	8.9e-06	4e-05	0.0001	0	11	11	1	0	2.5	0.52	0.73
Anapc10	3.3e-05	2.8e-05	0	0	8.4e-06	1.3e-05	0	0	20	4	0	0	1.5	0.93	0.96
Anapc11	4.8e-05	3.9e-05	0.00022	0	3.3e-05	4.2e-05	0.00013	0	55	16	3	0	2.6	0.077	0.41
Anapc13	0.00015	0.00016	0.00014	0.00048	3.3e-05	8.4e-05	0.0001	0.00027	98	36	2	3	3	0.5	0.72
Anapc15	4.8e-05	4.5e-05	6.2e-05	0	1.6e-05	2e-05	6.2e-05	0	25	13	1	0	2.1	0.82	0.89
Anapc15ps	0	0	0	0	0	0	0	0	0	0	0	0	NaN	NaN	NaN
Anapc16	8.4e-05	7.9e-05	0	0.00014	2e-05	2.5e-05	0	0.00011	47	29	0	2	2.6	0.38	0.67
Anapc2	7.4e-05	9.4e-05	5.5e-05	2.5e-05	2.8e-05	2.8e-05	3.8e-05	2.5e-05	17	21	2	1	2.1	0.3	0.63
Anapc4	3.1e-05	1.3e-05	0	0	9.1e-06	1.6e-05	0	0	15	5	0	0	1.3	0.53	0.73
Anapc5	9.8e-05	6e-05	0	0.00012	1.8e-05	2.4e-05	0	0.00012	53	16	0	1	2.5	0.22	0.57
Anapc7	5.2e-05	1.1e-05	0	0	1.3e-05	2.3e-05	0	0	20	8	0	0	1.2	0.13	0.53
Ang	2.7e-05	0.00013	0	0	7.2e-06	6.6e-05	0	0	16	5	0	0	1.8	0.2	0.54
Ang4	0	0	0	0	0	0	0	0	17	4	0	0	NaN	0.054	0.34
Ang5	2.4e-05	3.2e-06	0	0	2.4e-05	3.2e-06	0	0	1	1	0	0	1.1	0.2	0.53
Angel1	0	0	0	0	0	0	0	0	1	2	0	0	NaN	0.66	0.77
Angel2	2.8e-05	4.7e-05	8.8e-05	0	1.4e-05	3.4e-05	6e-05	0	20	11	2	0	2.4	0.3	0.63
Angpt2	4.3e-06	0	0	0	2.5e-06	0	0	0	3	0	0	0	1	0.44	NaN
Angptl4	2.9e-06	0	0	0	1.7e-06	0	0	0	3	0	0	0	1	0.44	NaN
Angptl6	4.2e-06	0	0	0	2.9e-06	0	0	0	2	0	0	0	1	0.53	NaN
Angptl8	0	0	0	0	0	0	0	0	0	0	0	0	NaN	NaN	NaN
Ank	1.6e-05	4.5e-05	0.00011	0	1.9e-05	2.8e-05	7.4e-05	0	6	14	2	0	2.5	0.037	0.26
Ank2	2.2e-05	5.9e-05	0	3.1e-05	2.2e-05	2.5e-05	0	3.1e-05	1	11	0	1	2.4	0.2	0.53
Ank3	0.0001	2.4e-05	0.00011	0	5e-05	2.4e-05	0.00011	0	11	3	1	0	2	0.039	0.27
Ankfy1	1.9e-05	6.5e-05	7.4e-05	0	7.6e-06	4.4e-05	7.4e-05	0	12	7	1	0	2.3	0.59	0.76
Ankhd1	0.00018	0.00014	1.8e-05	0.00012	8.4e-05	5.2e-05	1.8e-05	7.8e-05	13	23	1	3	2.2	0.53	0.73
Ankib1	4.6e-06	1.8e-05	5.8e-05	9e-05	1.2e-05	3e-05	4e-05	9e-05	5	6	2	1	3.4	0.18	0.53
Ankle1	0	5.5e-06	0	0	0	5.5e-06	0	0	0	1	0	0	2	0.024	0.19
Ankle2	3.7e-05	8.4e-06	0	0	2.4e-05	1.5e-05	0	0	4	7	0	0	1.2	0.57	0.75
Ankmy2	2.9e-05	2.3e-05	2.3e-05	0	1.2e-05	1.3e-05	2.9e-05	0	7	8	1	0	1.9	0.64	0.77
Ankra2	3.7e-05	5.4e-05	9.2e-05	3.1e-05	1.4e-05	2.7e-05	7e-05	3.1e-05	26	15	2	1	2.5	0.85	0.91
Ankrd10	4.1e-05	2.8e-05	0	0	1.3e-05	2.2e-05	0	0	15	5	0	0	1.4	0.89	0.92
Ankrd11	8.6e-05	0.00011	0.00018	9.1e-05	3.3e-05	3.4e-05	0.00011	6.8e-05	33	32	3	2	2.6	0.49	0.72
Ankrd12	0.0002	0.00012	0.00024	0.00013	8.4e-05	2.7e-05	9.6e-05	8.6e-05	18	24	5	2	2.4	0.2	0.53
Ankrd13a	6.8e-05	9e-05	0.00022	0.00012	4.1e-05	3.6e-05	8.6e-05	9e-05	22	26	5	2	2.8	0.07	0.39
Ankrd13b	0	0	0	0	0	0	0	0	4	1	0	0	NaN	0.37	0.66
Ankrd13c	3.8e-05	3.9e-05	0	0	1.1e-05	1.9e-05	0	0	16	9	0	0	1.5	0.35	0.66
Ankrd13d	1.5e-06	0	0	0	1.5e-06	0	0	0	1	0	0	0	1	0.66	NaN
Ankrd16	0	0	0	0	0	0	0	0	10	3	0	1	NaN	0.15	0.53
Ankrd17	0.00018	9.9e-05	4.9e-05	2.4e-05	5.1e-05	3.2e-05	4.9e-05	2.4e-05	19	20	1	1	1.8	0.55	0.74
Ankrd22	1.5e-05	6.4e-06	2.9e-05	0	1.3e-05	7.3e-06	2.9e-05	0	7	3	1	0	2.3	0.42	0.67
Ankrd23	8.6e-06	2.6e-05	0	0	4e-06	2.6e-05	0	0	5	2	0	0	1.8	0.95	0.96
Ankrd24	9.4e-06	1.3e-05	0	0	4.9e-06	1.3e-05	0	0	5	1	0	0	1.6	0.97	0.98
Ankrd26	0	8.1e-06	0	0	0	8.1e-06	0	0	0	1	0	0	2	0.96	0.96
Ankrd27	8.4e-06	1.9e-05	0	0	4.6e-06	1.8e-05	0	0	4	3	0	0	1.7	0.79	0.87
Ankrd28	0	0	0	0	0	0	0	0	2	1	0	1	NaN	0.15	0.53
Ankrd35	0.00011	9.9e-06	0	0	8.5e-05	7e-06	0	0	2	2	0	0	1.1	0.023	0.19
Ankrd36	8.1e-05	9.9e-05	2.9e-05	0.00038	5.9e-05	2.5e-05	2.9e-05	0.00036	2	21	1	2	3.2	0.83	0.89
Ankrd37	7.3e-05	5.9e-05	0	0	3.8e-05	3.6e-05	0	0	6	3	0	0	1.4	0.19	0.53
Ankrd39	0	0	0	0	0	0	0	0	0	0	0	0	NaN	NaN	NaN
Ankrd40	3.7e-05	1.3e-05	2.3e-05	0	1.6e-05	1.1e-05	3.7e-05	0	15	6	1	0	1.8	0.56	0.75
Ankrd42	0	0	0	0	0	0	0	0	0	0	0	0	NaN	NaN	NaN
Ankrd44	3.5e-05	1.8e-05	0	0	2.4e-05	1.7e-05	0	0	2	3	0	0	1.3	0.2	0.53
Ankrd46	1.3e-05	5.1e-05	0	0	5.2e-06	2.8e-05	0	0	7	7	0	0	1.8	0.056	0.34
Ankrd49	0	0	0	0	0	0	0	0	3	2	0	0	NaN	0.44	0.67
Ankrd50	2.7e-05	5e-06	0	0	1.7e-05	5e-06	0	0	5	1	0	0	1.2	0.2	0.53
Ankrd52	0	0	0	0	0	0	0	0	4	3	0	0	NaN	0.37	0.66
Ankrd54	3.2e-05	8.4e-05	0	0	8.9e-06	5.2e-05	0	0	15	7	0	0	1.7	0.73	0.82
Ankrd63	1.5e-05	0	0	0	6.6e-06	0	0	0	6	0	0	0	1	0.27	0.6
Ankrd9	1e-05	3.4e-05	0	0	3.9e-06	2.4e-05	0	0	7	2	0	0	1.8	0.56	0.75
Anks1	0.0001	3.5e-05	0	0	5.9e-05	2.6e-05	0	0	6	5	0	0	1.3	0.63	0.77
Anks3	3.7e-05	2.1e-05	0.00023	0	7.9e-05	3e-05	0.00013	0	9	6	3	0	2.7	0.013	0.15
Anks4b	0.00015	0.00014	3.4e-05	0.0002	5.3e-05	4.2e-05	3.4e-05	0.00011	22	27	1	3	2.6	0.49	0.72
Ankzf1	3.1e-05	2.2e-05	0	0	1.1e-05	1.8e-05	0	0	11	5	0	0	1.4	0.81	0.87
Anln	7.3e-05	2.3e-05	5.6e-05	0	4.2e-05	3e-05	2.9e-05	0	2	3	1	0	1.9	0.19	0.53
Ano10	2.9e-05	1.2e-05	6.8e-05	0	2e-05	9.5e-06	6.8e-05	0	19	5	1	0	2.4	0.18	0.53
Ano6	0.0002	0.00053	0.0004	0.00044	5.2e-05	8.3e-05	0.00014	0.00017	33	73	6	5	2.7	0.0091	0.14
Ano7	0.0002	0.00042	0.00063	0.00026	0.0001	8e-05	0.00024	0.00011	22	65	8	5	2.6	0.0091	0.14
Ano8	1.8e-06	1e-05	0	0	1.8e-06	1e-05	0	0	1	1	0	0	1.9	0.19	0.53
Ano9	5.3e-05	9.8e-06	0	6.6e-05	2.8e-05	7.8e-06	0	6.6e-05	8	4	0	1	2.6	0.5	0.72
Anp32a	0.00027	8e-05	0	6e-05	3.2e-05	6.1e-05	0	0.0002	75	20	0	1	1.6	0.0025	0.11
Anp32b	0.00022	0.00019	0	0.00027	3.5e-05	5.7e-05	0	0.00027	75	28	0	1	2.5	0.56	0.75
Anp32bps1	0	2e-05	0	0	0	1.2e-05	0	0	0	3	0	0	2	0.81	0.87
Anp32e	0.00021	0.00013	5.5e-05	0.00025	6.5e-05	4.3e-05	2.4e-05	8.8e-05	34	16	1	2	2.6	0.54	0.73
Anpep	1.5e-05	3e-05	8.5e-05	4.9e-05	1e-05	2.8e-05	6e-05	3.3e-05	20	10	2	2	2.9	0.066	0.38
Antxr1	0	2e-05	2.9e-05	0	0	1e-05	2.9e-05	0	0	4	1	0	2.6	0.66	0.77
Antxr2	2.3e-05	4.3e-05	9.7e-05	0	2.6e-05	2.6e-05	7e-05	0	6	12	2	0	2.4	0.16	0.53
Anxa1	2.4e-05	0	0	0	1.1e-05	0	0	0	9	0	0	0	1	0.17	0.53
Anxa10	0	0	0	0	0	0	0	0	2	1	0	0	NaN	0.53	NaN
Anxa11	0	0	0	0	0	0	0	0	4	24	2	3	NaN	0.31	0.63
Anxa13	1.2e-05	0	0	0	5.4e-06	0	0	0	7	0	0	0	1	0.23	0.57
Anxa2	0.00078	0.00065	0.0006	0.00022	0.00011	8.6e-05	7.8e-05	5e-05	73	44	4	1	2.1	0.32	0.64
Anxa3	1.3e-06	1.4e-05	0	0	1.3e-06	1.4e-05	0	0	1	1	0	0	1.9	0.19	0.53
Anxa4	0.0011	0.001	0.0018	0.0016	0.00012	0.00012	0.00033	0.00051	122	116	12	9	2.7	0.052	0.33
Anxa5	4.4e-05	7.4e-06	0	0	3.5e-05	7.4e-06	0	0	9	1	0	0	1.1	0.012	0.14
Anxa6	0	0	0	0	0	0	0	0	1	4	0	0	NaN	0.66	0.77
Anxa7	8.8e-05	0.00019	0	0	1.6e-05	8e-05	0	0	35	18	0	0	1.7	0.11	0.5
Aoah	0	0	0	0	0	0	0	0	0	0	0	0	NaN	NaN	NaN
Aoc1	0.00021	2.2e-05	0	0	6.8e-05	1.2e-05	0	0	26	6	0	0	1.1	0.014	0.16
Aoc2	1.8e-06	0	0	0	1.3e-06	0	0	0	2	0	0	0	1	0.53	NaN
Ap1ar	0.00013	7.3e-05	0	6.2e-05	3.3e-05	3.5e-05	0	6.2e-05	22	8	0	1	2	0.7	0.8
Ap1b1	0.00017	0.00011	0.00022	9e-05	5.8e-05	3.3e-05	0.00015	9e-05	30	25	3	1	2.4	0.58	0.75
Ap1g1	7e-05	3.5e-05	9.1e-05	8.4e-05	3e-05	1.8e-05	6.6e-05	6.7e-05	17	10	2	2	2.7	0.41	0.67
Ap1g2	1.7e-05	5.4e-05	0	0	5.8e-06	2.3e-05	0	0	9	13	0	0	1.8	0.33	0.65
Ap1m1	5.6e-05	2.8e-05	3.4e-05	0	2e-05	1.7e-05	3.4e-05	0	14	5	1	0	1.8	0.34	0.66
Ap1m2	0.00015	9.8e-05	0	0	2.1e-05	4.5e-05	0	0	50	16	0	0	1.4	0.32	0.64
Ap1s1	0.00012	0.00018	0.00035	0	3e-05	5.8e-05	0.0002	0	77	29	3	0	2.3	0.077	0.41
Ap1s2	3e-05	3e-05	0	0	9.4e-06	2.1e-05	0	0	13	4	0	0	1.5	0.37	0.66
Ap1s3	2.9e-05	0	0	0	2.3e-05	0	0	0	3	0	0	0	1	0.012	0.14
Ap2a1	3.5e-05	4.5e-05	2.9e-05	0	1.3e-05	1.8e-05	2.9e-05	0	10	11	1	0	1.9	0.57	0.75
Ap2a2	3.8e-05	7e-05	0.00015	6.6e-05	2.6e-05	3.5e-05	0.0001	6.6e-05	16	18	3	1	2.8	0.11	0.49
Ap2b1	0.00017	8.1e-05	2.9e-05	0	4.2e-05	4.4e-05	2.9e-05	0	37	14	1	0	1.5	0.19	0.53
Ap2m1	9.4e-05	0.00012	0.00028	0.00015	2.4e-05	4.8e-05	0.00016	0.00015	74	30	3	1	2.7	0.21	0.55
Ap2s1	0.00025	0.00026	0.00016	0.00031	3.2e-05	3.8e-05	5e-05	0.00011	88	44	3	3	2.5	0.62	0.77
Ap3b1	0.00012	6.9e-05	2.4e-05	0.00013	5.1e-05	2.4e-05	2.4e-05	9.6e-05	19	18	1	2	2.5	0.39	0.67
Ap3d1	0.00018	0.00012	0.00018	0.00041	0.00013	4.9e-05	0.00013	0.00018	13	20	3	5	2.9	0.076	0.41
Ap3m1	0	0	0	0	0	0	0	0	11	8	0	0	NaN	0.13	0.53
Ap3m1ps	0	5.3e-06	0	0	0	5.3e-06	0	0	0	1	0	0	2	0.96	0.96
Ap3m2	0	1.6e-05	6.6e-05	0	0	8.3e-06	6.6e-05	0	0	4	1	0	2.8	0.63	0.77
Ap3s1	1.3e-05	6.7e-06	5.4e-05	0	1.1e-05	1e-05	5.4e-05	0	28	6	1	0	2.6	0.41	0.67
Ap3s1ps2	0	5.5e-06	0	0	0	5.5e-06	0	0	0	1	0	0	2	0.96	0.96
Ap3s2	7.4e-06	1.1e-05	0	0.0001	1.9e-05	4.8e-05	0	0.0001	23	7	0	1	3.6	0.5	0.72
Ap4b1	2.2e-05	5.7e-05	0	0	1e-05	3e-05	0	0	8	8	0	0	1.7	0.57	0.75
Ap4e1	0	0	0	0	0	0	0	0	1	0	1	0	NaN	0.012	0.14
Ap4m1	2.7e-05	4e-05	0	0	8.4e-06	2.9e-05	0	0	14	4	0	0	1.6	0.75	0.85
Ap4s1	7.4e-05	8.8e-05	0	0	1.8e-05	4.5e-05	0	0	23	5	0	0	1.5	0.8	0.87
Ap5b1	0	2e-05	0	0	0	1.5e-05	0	0	0	4	0	0	2	0.0013	0.078
Ap5m1	2.4e-05	4.4e-06	0	0	1.2e-05	4.4e-06	0	0	7	1	0	0	1.2	0.2	0.53
Ap5s1	0.00011	0	0	0	3.7e-05	0	0	0	15	0	0	0	1	0.012	0.14
Ap5z1	0	0	0	0	0	0	0	0	7	2	0	0	NaN	0.23	0.57
Apaf1	0	0	0	0	0	0	0	0	8	10	0	1	NaN	0.2	0.53
Apba3	2.9e-05	1.7e-05	3.7e-05	2.6e-05	1.2e-05	1.1e-05	3.7e-05	2.6e-05	16	5	1	1	2.5	0.56	0.75
Apbb1	1.6e-06	0	0	0	1.6e-06	0	0	0	1	0	0	0	1	0.66	NaN
Apbb2	0.00026	0.00012	3.1e-05	0	0.00011	6e-05	3.1e-05	0	9	7	1	0	1.4	0.25	0.58
Apc	4.7e-05	0.00013	0.0003	0	4.4e-05	5.2e-05	0.00015	0	9	25	4	0	2.5	0.14	0.53
Apeh	8.2e-05	6.3e-05	6.2e-05	9e-05	1.8e-05	2.3e-05	6.2e-05	9e-05	28	17	1	1	2.5	0.79	0.87
Apex1	0.00011	7.4e-06	0	0	2.4e-05	6e-05	0	0	34	2	0	0	1.1	0.012	0.14
Apex2	2.4e-05	0	0	0	1.5e-05	0	0	0	5	0	0	0	1	0.012	0.14
Aph1a	0	0	0	0	0	0	0	0	5	7	0	0	NaN	0.32	0.63
Aph1b	3.5e-05	2.6e-05	2.4e-05	0	1.9e-05	2.3e-05	2.4e-05	0	5	2	1	0	1.9	0.14	0.53
Api5	0	0	0	0	0	0	0	0	18	4	0	1	NaN	0.046	0.31
Apip	4.2e-05	5.5e-06	0	0	1.4e-05	5.5e-06	0	0	15	1	0	0	1.1	0.24	0.57
Apitd1	4.8e-06	0	0	0	2.4e-06	0	0	0	4	0	0	0	1	0.37	NaN
Aplf	2.4e-05	0	0	0	1.2e-05	0	0	0	7	0	0	0	1	0.012	0.14
Aplp1	1.3e-05	3.4e-05	0.0001	2.5e-05	2.7e-05	3e-05	5.4e-05	2.5e-05	2	9	3	1	2.8	0.071	0.39
Aplp2	3e-05	4.6e-05	0.00015	0.00011	2.7e-05	3.6e-05	0.00013	0.00011	22	15	2	1	3	0.31	0.63
Apmap	2.6e-05	3.5e-05	0	0	8.5e-06	2.3e-05	0	0	11	5	0	0	1.6	0.81	0.87
Apoa1	0.00052	0.00037	0	0.00015	0.0003	9.1e-05	0	8.3e-05	65	30	0	2	1.8	0.1	0.47
Apoa1bp	0.00022	0.00019	0	0	2.3e-05	7e-05	0	0	70	16	0	0	1.5	0.43	0.67
Apoa2	7.5e-06	3.6e-05	0	0	4.2e-06	1.8e-05	0	0	4	4	0	0	1.8	0.0079	0.14
Apoa4	0.00093	0.00016	0	9.1e-05	0.00058	6.5e-05	0	6.8e-05	39	18	0	2	1.4	0.33	0.65
Apoa5	0	1.3e-05	0	0	0	1.3e-05	0	0	0	1	0	0	2	0.96	0.96
Apob	5.4e-05	8.5e-06	6.2e-06	0	1.8e-05	1.5e-05	3.9e-05	0	13	14	1	0	1.3	0.3	0.63
Apobec1	9.4e-05	0.00027	0.00017	8e-05	2.4e-05	5.9e-05	9.7e-05	4.2e-05	38	49	3	3	2.4	0.0013	0.078
Apobec3	8.3e-06	1e-05	0.00027	0	5.1e-05	9.6e-05	0.00021	0	25	5	2	0	2.9	0.022	0.19
Apoc2	4.9e-05	5.6e-06	0	3e-06	1.7e-05	2e-05	0	2.6e-05	21	8	0	1	1.3	0.095	0.46
Apoc3	3.3e-05	3.1e-05	8e-05	5.5e-05	5.5e-05	3.1e-05	8e-05	5.5e-05	16	10	1	1	2.8	0.3	0.63
Apoe	0	0	0	0	0	0	0	0	2	3	1	0	NaN	0.53	0.73
Apoh	1.1e-05	0	0	0	5.4e-06	0	0	0	5	0	0	0	1	0.32	0.63
Apol10a	9.9e-06	1.4e-05	0	5e-05	2e-05	2.3e-05	0	5e-05	5	3	0	1	3.2	0.38	0.67
Apol7a	6.4e-06	8e-05	0	8.7e-05	6.9e-06	3e-05	0	6.4e-05	1	16	0	2	3	0.0014	0.078
Apol7b	0.00016	0	0	0	0.00013	0	0	0	2	0	0	0	1	6.1e-05	0.0094
Apol7c	0	1.9e-05	0	0	0	1.7e-05	0	0	0	2	0	0	2	0.89	0.92
Apol8	0	4.2e-06	0	0	0	4.2e-06	0	0	0	1	0	0	2	0.96	NaN
Apol9a	7e-06	5.7e-05	4.8e-05	0	3.2e-06	2.2e-05	4.8e-05	0	5	15	1	0	2.4	0.084	0.43
Apol9b	1.3e-05	4.6e-05	2.4e-05	0	6e-06	2.3e-05	2.4e-05	0	5	9	1	0	2.1	0.35	0.66
Apoo	3.4e-05	7e-06	0	0	7.8e-06	1.8e-05	0	0	22	3	0	0	1.2	0.096	0.46
Apool	2.5e-05	2.7e-05	5.4e-05	0	1.2e-05	1.7e-05	5.4e-05	0	26	5	1	0	2.3	0.067	0.38
Apoops	0	0	0	0	0	0	0	0	3	1	0	0	NaN	0.44	NaN
Apopt1	4.6e-05	5.4e-05	0	6e-05	1.1e-05	2.6e-05	0	6e-05	28	10	0	1	2.5	0.64	0.77
App	0.0004	0.00031	0.00039	0.00035	0.00012	5.2e-05	0.00014	0.00014	28	45	5	4	2.5	0.7	0.8
Appbp2	6.3e-05	4.9e-05	0	0	2.4e-05	3.1e-05	0	0	13	8	0	0	1.4	0.45	0.68
Appbp2os	0	1.6e-06	0	0	0	1.6e-06	0	0	0	1	0	0	2	0.96	NaN
Appl1	0	0	0	0	0	0	0	0	8	2	2	0	NaN	6.1e-05	0.0094
Appl2	1.5e-05	2.2e-05	3e-05	0	8.4e-06	1.3e-05	2.7e-05	0	11	7	1	0	2.2	0.48	0.71
Aprt	0.00019	0.00028	0	0.00044	2.8e-05	7.5e-05	0	0.00044	77	41	0	1	2.7	0.067	0.38
Aptx	5.5e-05	9.5e-06	0	0	1.3e-05	2.9e-05	0	0	20	4	0	0	1.1	0.12	0.51
Aqp1	3.5e-05	6.7e-05	0	0	1.1e-05	5.3e-05	0	0	14	2	0	0	1.7	0.74	0.83
Aqp11	0	0	0	0	0	0	0	0	11	1	0	0	NaN	0.13	0.53
Aqp4	2.2e-05	0	0	0	1e-05	0	0	0	7	0	0	0	1	0.23	0.57
Aqp7	0.00013	0	0	0	0.00013	0	0	0	1	0	0	0	1	0.012	0.14
Aqp9	0	3.4e-06	0	0	0	3.4e-06	0	0	0	1	0	0	2	0.96	NaN
Aqr	2.9e-05	1.5e-05	1.7e-05	0	1.1e-05	1.2e-05	2.9e-05	0	12	7	1	0	1.8	0.4	0.67
Araf	9.3e-05	7e-05	0.00015	0.00027	5.6e-05	4.2e-05	8.1e-05	0.00023	26	17	4	2	3	0.29	0.62
Arap1	0.0001	1.1e-05	0	0	5e-05	6e-06	0	0	9	3	0	0	1.1	0.2	0.53
Arap2	0.00026	0.00016	0.00019	0.00012	8.6e-05	4.8e-05	0.00015	0.00012	16	36	4	2	2.2	0.75	0.84
Arcn1	0.0001	0.00013	0.00014	0.00012	2.5e-05	3.5e-05	0.00014	0.00012	29	28	1	1	2.6	0.64	0.77
Areg	0	0	0	5e-05	0	0	0	5e-05	0	0	0	1	4	0.0074	0.14
Arel1	0.00014	3.9e-05	3.4e-05	2.5e-05	7.9e-05	3.8e-05	3.4e-05	2.5e-05	7	3	1	1	1.8	0.056	0.35
Arf1	0.00037	0.00036	0.00028	9.6e-05	3e-05	6.6e-05	0.00017	6.8e-05	93	48	3	2	2.1	0.4	0.67
Arf2	6.1e-06	1.1e-05	0	0	3.1e-06	8.8e-06	0	0	4	3	0	0	1.6	0.28	0.61
Arf3	7.8e-05	8.8e-05	0.00019	0.00023	3.9e-05	3.8e-05	0.00013	0.00011	38	24	3	4	3	0.36	0.66
Arf4	0.0002	0.00016	9.3e-05	6.4e-05	2.3e-05	5.1e-05	7.9e-05	8e-05	72	28	2	1	2	0.4	0.67
Arf5	0.00073	0.00042	0.00025	0	6.1e-05	0.00013	0.00044	0	104	39	1	0	1.7	0.0078	0.14
Arf6	0.00015	0.00014	0.00028	0.00027	3.8e-05	4.5e-05	0.00013	0.00017	58	34	5	3	2.8	0.43	0.67
Arfgap1	3.5e-05	1.5e-05	0	0	1.3e-05	1.5e-05	0	0	13	7	0	0	1.3	0.35	0.66
Arfgap2	4.5e-05	7.2e-05	0	0	1.1e-05	2.9e-05	0	0	20	13	0	0	1.6	0.15	0.53
Arfgap3	0.00015	9.8e-05	6.7e-05	2.1e-05	3.7e-05	4.3e-05	7.1e-05	3.1e-05	25	27	2	1	1.9	0.28	0.61
Arfgef1	0.00035	0.00027	0.00018	5.7e-05	0.00011	4.4e-05	5.2e-05	3.1e-05	18	29	3	1	1.9	0.5	0.72
Arfgef2	2.7e-05	1.5e-05	0	0	1.4e-05	1.2e-05	0	0	5	7	0	0	1.4	0.57	0.75
Arfip1	3.3e-05	2.4e-05	0	0	1.2e-05	1.7e-05	0	0	15	6	0	0	1.4	0.63	0.77
Arfip2	5.1e-05	5.3e-05	0	0	1.3e-05	3.5e-05	0	0	20	5	0	0	1.5	0.72	0.82
Arfrp1	5.1e-05	1.4e-05	0	0	1.3e-05	9.1e-06	0	0	26	5	0	0	1.2	0.073	0.4
Arg1	0	0	0	0	0	0	0	0	0	0	0	0	NaN	NaN	NaN
Arg2	6.5e-05	0.00013	0	0	1.3e-05	8e-05	0	0	28	7	0	0	1.7	0.89	0.92
Arglu1	0.00015	0.00015	0.00022	7.1e-05	7.6e-05	3.8e-05	0.00012	7.1e-05	22	30	4	1	2.4	0.11	0.5
Arhgap1	0.00011	0.00016	0.00017	0.00032	5.1e-05	5.2e-05	0.00011	0.00018	32	28	2	3	2.9	0.61	0.77
Arhgap10	1.1e-06	0	0	0	1.1e-06	0	0	0	1	0	0	0	1	0.66	NaN
Arhgap11a	0	0	0	0	0	0	0	0	7	3	1	1	NaN	0.23	0.57
Arhgap12	1.9e-05	4.1e-05	7.4e-05	0	1.5e-05	2.5e-05	5.1e-05	0	8	10	2	0	2.4	0.34	0.65
Arhgap17	8.8e-05	2.9e-05	0.00017	0	6.9e-05	1.8e-05	0.00013	0	8	7	2	0	2.3	0.24	0.57
Arhgap18	3e-05	4.8e-05	0.00012	0.0001	2.4e-05	2.9e-05	6.5e-05	0.0001	14	14	3	1	3	0.46	0.69
Arhgap19	0	4.2e-06	0	0	0	4.2e-06	0	0	0	2	0	0	2	0.024	NaN
Arhgap20	3e-06	0	0	0	2.3e-06	0	0	0	2	0	0	0	1	0.53	NaN
Arhgap21	2.1e-05	3.7e-05	0	0	1.1e-05	2.1e-05	0	0	8	7	0	0	1.6	0.65	0.77
Arhgap24	1.9e-06	0	0	0	1.9e-06	0	0	0	1	0	0	0	1	0.66	NaN
Arhgap25	0	7.4e-06	0	0	0	7.4e-06	0	0	0	1	0	0	2	0.96	0.96
Arhgap26	0.00013	0	0	4.9e-05	0.00013	0	0	3.3e-05	1	0	0	2	1.8	0.00035	0.033
Arhgap27	7.5e-06	5.4e-05	6.2e-05	0.00011	8e-06	3.1e-05	4.2e-05	0.00011	5	14	2	1	3.2	0.015	0.16
Arhgap27os1	0	0	0	0	0	0	0	0	0	0	0	0	NaN	NaN	NaN
Arhgap27os2	1.5e-05	0	0	0	5.2e-06	0	0	0	10	0	0	0	1	0.15	0.53
Arhgap27os3	0	1e-05	0	0	0	1e-05	0	0	0	1	0	0	2	0.024	0.19
Arhgap29	0	0	0	0	0	0	0	0	0	0	0	0	NaN	NaN	NaN
Arhgap31	6.7e-06	2.6e-05	0.00012	0.00022	2.2e-05	4.8e-05	8.3e-05	0.0002	9	15	2	2	3.5	0.00038	0.034
Arhgap32	3.5e-05	1.6e-05	0	0	1.4e-05	9.6e-06	0	0	12	5	0	0	1.3	0.43	0.67
Arhgap33	5.5e-06	0	0	0	4.4e-06	0	0	0	2	0	0	0	1	0.53	0.73
Arhgap35	0	0	0	0	0	0	0	0	8	6	0	0	NaN	0.2	0.53
Arhgap39	3.6e-05	4e-05	0	0	1.3e-05	3.3e-05	0	0	15	3	0	0	1.5	0.67	0.78
Arhgap4	2.7e-05	3.4e-05	0	0	2.5e-05	1.1e-05	0	0	3	10	0	0	1.6	0.52	0.73
Arhgap42	7e-06	0	0	0	4.4e-06	0	0	0	3	0	0	0	1	0.44	0.67
Arhgap5	0.0001	0.00018	0.00045	0.00049	8.1e-05	6.5e-05	9.9e-05	0.00023	22	41	9	4	3.1	0.0092	0.14
Arhgap6	1.4e-06	0	0	0	1.4e-06	0	0	0	1	0	0	0	1	0.66	NaN
Arhgap8	7.2e-05	7.5e-05	7.5e-05	0	1.5e-05	2.4e-05	7.5e-05	0	32	18	1	0	2	0.53	0.73
Arhgap9	2.9e-05	0	0	0	2.3e-05	0	0	0	3	0	0	0	1	0.012	0.14
Arhgdia	0.00023	0.00027	0.00025	0.00019	2.9e-05	4.8e-05	0.00016	0.00011	70	50	3	3	2.4	0.45	0.69
Arhgdib	0	0	0	0	0	0	0	0	1	1	0	0	NaN	0.66	NaN
Arhgdig	1.7e-05	0	0	0	1.3e-05	0	0	0	3	0	0	0	1	0.44	0.67
Arhgef1	6.4e-05	5.2e-05	0.00015	9e-05	3.1e-05	3.3e-05	0.00011	9e-05	35	14	2	1	2.7	0.72	0.82
Arhgef10	0	0	0	0	0	0	0	0	1	1	0	0	NaN	0.66	NaN
Arhgef10l	8e-06	0	0	0	5.9e-06	0	0	0	3	0	0	0	1	0.44	0.67
Arhgef11	3.8e-06	4.1e-05	3.4e-05	7.8e-05	7.2e-06	2.7e-05	3.4e-05	7.8e-05	1	7	1	1	3.2	0.19	0.53
Arhgef12	0.00023	4.6e-05	5.4e-05	0	7.9e-05	2.5e-05	5.4e-05	0	18	8	1	0	1.5	0.73	0.82
Arhgef16	5e-05	4.9e-05	0.00032	0	7.3e-05	7.4e-05	0.00025	0	28	16	2	0	2.6	0.41	0.67
Arhgef17	4.1e-06	0	0	0	4.1e-06	0	0	0	1	0	0	0	1	0.66	NaN
Arhgef18	0	0	0	0	0	0	0	0	1	5	0	0	NaN	0.65	0.77
Arhgef19	1.4e-05	5.5e-06	0	0	4.6e-06	5.5e-06	0	0	9	1	0	0	1.3	0.56	0.75
Arhgef2	6.7e-05	0.00011	6.6e-05	0	1.7e-05	4.2e-05	5.9e-05	0	27	15	1	0	2	0.32	0.64
Arhgef26	2.9e-05	1e-05	0	0	1.3e-05	8.5e-06	0	0	9	3	0	0	1.3	0.44	0.67
Arhgef28	0.00014	0.00013	0.00018	0.0002	5.1e-05	5.3e-05	8.5e-05	0.00011	30	26	4	3	2.7	0.49	0.72
Arhgef3	0	4.2e-06	0	0	0	4.2e-06	0	0	0	1	0	0	2	0.96	NaN
Arhgef38	1.5e-05	1.1e-05	3.1e-05	0	9.6e-06	9.1e-06	3.1e-05	0	11	6	1	0	2.3	0.64	0.77
Arhgef39	9.6e-06	0	0	0	6.3e-06	0	0	0	3	0	0	0	1	0.44	0.67
Arhgef4	1.9e-06	0	0	0	1.9e-06	0	0	0	1	0	0	0	1	0.66	NaN
Arhgef40	9.7e-07	5.2e-05	0	0	9.7e-07	5.2e-05	0	0	1	2	0	0	2	0.19	0.53
Arhgef5	0.00027	0.00011	2.4e-05	0.00027	0.00011	3e-05	2.4e-05	0.00019	19	22	1	2	2.4	0.46	0.69
Arhgef7	0.00011	2.7e-05	0	9e-05	7.2e-05	1.4e-05	0	9e-05	5	5	0	1	2.3	0.26	0.6
Arid1a	0.00013	5.8e-05	8.3e-06	1.1e-05	4e-05	2.6e-05	1.8e-05	2.4e-05	22	27	1	1	1.5	0.34	0.65
Arid1b	1.7e-05	5.8e-05	3.8e-05	3.1e-05	9.7e-06	2.1e-05	3.8e-05	3.1e-05	8	13	1	1	2.6	0.56	0.75
Arid2	0	0	0	0	0	0	0	0	13	10	0	0	NaN	0.096	0.46
Arid3a	8.2e-05	3.7e-05	0	0	5.2e-05	3e-05	0	0	5	4	0	0	1.3	0.56	0.75
Arid3b	2.7e-05	6.5e-06	5.4e-05	0	2.5e-05	9.9e-06	5.4e-05	0	7	2	1	0	2.3	0.14	0.53
Arid4a	9.8e-05	4.3e-05	4.1e-05	0.00019	6e-05	1.4e-05	4.1e-05	0.00013	14	10	1	2	2.9	0.11	0.5
Arid4b	5.3e-05	0.00011	0.00016	0.00022	6.9e-05	3.2e-05	0.00013	0.00018	23	18	2	2	3	0.097	0.46
Arid5a	0	0	0	0	0	0	0	0	2	2	0	0	NaN	0.53	0.73
Arid5b	1.7e-05	1.7e-05	0	0	7.2e-06	1.2e-05	0	0	6	4	0	0	1.5	0.54	0.73
Arih1	0.00032	0.00022	0.0002	0.00013	0.00011	5e-05	9e-05	0.00013	24	39	5	1	2.2	0.42	0.67
Arih2	1.6e-05	6.9e-05	0	0.00014	9.9e-06	3.2e-05	0	0.00011	12	17	0	2	3.2	0.28	0.61
Arl1	7.2e-05	2.3e-05	0	0	1.3e-05	3e-05	0	0	34	8	0	0	1.2	0.097	0.46
Arl10	1.5e-05	5.5e-06	0	0	6.7e-06	5.5e-06	0	0	6	1	0	0	1.3	0.85	0.91
Arl13b	0	0	0	0	0	0	0	0	7	1	0	1	NaN	0.15	0.53
Arl14	9.4e-05	3.7e-05	0	0	2e-05	2.8e-05	0	0	33	14	0	0	1.3	0.16	0.53
Arl14ep	6.5e-06	0	0	0	3.2e-06	0	0	0	5	0	0	0	1	0.32	0.63
Arl15	2.2e-06	9.1e-06	0	0	1.5e-06	9.1e-06	0	0	2	1	0	0	1.8	0.41	0.67
Arl16	1.2e-05	0	0	0	6.4e-06	0	0	0	6	0	0	0	1	0.27	0.6
Arl2	0.00014	0.00011	0	0	2.3e-05	4e-05	0	0	47	10	0	0	1.4	0.13	0.53
Arl2bp	7.3e-05	8.7e-05	0	0	1.5e-05	3.9e-05	0	0	30	11	0	0	1.5	0.65	0.77
Arl3	8.4e-05	6.2e-05	0	0	1.7e-05	4.1e-05	0	0	30	6	0	0	1.4	0.46	0.69
Arl4a	3.9e-05	5.7e-05	9.8e-05	0	2e-05	3e-05	5.7e-05	0	22	11	1	0	2.3	0.055	0.34
Arl4d	0	0	0	0	0	0	0	0	0	0	0	0	NaN	NaN	NaN
Arl5a	7.9e-06	2.2e-05	0.00027	0	1.9e-05	7.4e-05	0.00015	0	4	8	4	0	2.9	0.0017	0.088
Arl5b	0	0	0	0	0	0	0	0	4	1	0	0	NaN	0.37	0.66
Arl5c	1.8e-06	5.5e-06	0	0	1.8e-06	5.5e-06	0	0	1	1	0	0	1.8	0.2	0.53
Arl6	2.5e-05	6.1e-05	6.8e-05	0	1.7e-05	3.3e-05	6.8e-05	0	5	4	1	0	2.3	0.01	0.14
Arl6ip1	0.00032	0.0003	0.00019	0.0006	7.1e-05	7.4e-05	7.2e-05	0.00019	74	54	6	7	2.8	0.39	0.67
Arl6ip4	0.00012	0.00016	0	0	1.6e-05	5.4e-05	0	0	50	18	0	0	1.6	0.44	0.67
Arl6ip5	2.8e-05	2e-05	7e-05	0	1.2e-05	2.3e-05	7e-05	0	37	7	1	0	2.4	0.34	0.65
Arl6ip6	2.5e-05	8.9e-06	0	7.3e-05	2.8e-05	1.3e-05	0	7.3e-05	22	4	0	1	3.1	0.28	0.6
Arl8a	2e-05	9.6e-06	0.00016	0	4.3e-05	2.5e-05	0.00013	0	18	6	2	0	2.7	0.061	0.37
Arl8b	1.4e-05	1.5e-05	6.6e-05	0	1.8e-05	2.2e-05	6.6e-05	0	16	7	1	0	2.5	0.63	0.77
Armc1	6e-05	1.6e-05	0	0	2.1e-05	2.6e-05	0	0	22	6	0	0	1.2	0.24	0.57
Armc10	5.4e-05	3.4e-05	5e-05	0	1.3e-05	1.4e-05	5.4e-05	0	24	13	1	0	2	0.74	0.83
Armc5	1.9e-05	4.8e-05	4.9e-05	0	7.3e-06	2.9e-05	4.9e-05	0	12	8	1	0	2.3	0.28	0.61
Armc6	0	0	0	0	0	0	0	0	5	0	1	0	NaN	0.012	0.14
Armc7	0	0	0	0	0	0	0	0	5	4	1	1	NaN	0.32	0.63
Armc8	4e-05	4.3e-05	3.6e-05	2.7e-05	1.4e-05	1.8e-05	3.1e-05	2.4e-05	15	9	1	1	2.3	0.62	0.77
Armc9	0	0	0	0	0	0	0	0	4	12	1	1	NaN	0.37	0.66
Armcx1	1.2e-05	4.2e-05	0	0	4.8e-06	2.5e-05	0	0	8	6	0	0	1.8	0.084	0.43
Armcx3	1.2e-05	5.9e-06	0	0	5.2e-06	7.5e-06	0	0	6	3	0	0	1.3	0.85	0.91
Armt1	0	0	0	0	0	0	0	0	11	2	0	0	NaN	0.13	0.53
Arnt	3.5e-05	9.4e-06	0	0	1.9e-05	2.1e-05	0	0	10	4	0	0	1.2	0.5	0.72
Arnt2	3.9e-06	0	0	0	3e-06	0	0	0	2	0	0	0	1	0.53	NaN
Arntl	1.8e-05	2.4e-05	0	0	5.9e-06	1.4e-05	0	0	11	6	0	0	1.6	0.57	0.75
Arpc1a	0.00026	0.00021	0.00013	0.00033	3.8e-05	4.6e-05	9e-05	0.00022	85	30	1	1	2.6	0.73	0.82
Arpc1b	0.0006	0.00068	0.00072	0.0003	5.1e-05	0.00012	0.00034	0.00019	100	65	6	3	2.3	0.26	0.6
Arpc2	0.0006	0.00096	0.0005	0.00098	5.1e-05	0.00018	0.00022	0.00058	98	69	5	3	2.6	0.032	0.23
Arpc3	0.00053	0.00054	0.00043	5.5e-05	4.6e-05	0.0001	0.00024	5.5e-05	98	49	3	1	2	0.48	0.71
Arpc4	0.00014	0.0002	0.00031	0.00016	2.3e-05	4.8e-05	0.00015	7.6e-05	73	47	5	4	2.6	0.12	0.51
Arpc5	0.00035	0.0005	0.00099	0.0004	7.4e-05	9.1e-05	0.00026	0.00013	98	86	9	7	2.6	0.045	0.3
Arpc5l	9e-05	8.5e-05	5.4e-05	0.00025	3.4e-05	5.1e-05	3.1e-05	9.6e-05	63	19	1	2	3	0.44	0.67
Arpin	0	0	0	0	0	0	0	0	15	2	2	0	NaN	6.1e-05	0.0094
Arpp19	0.00023	0.00035	0.00022	0.00064	4e-05	8.3e-05	0.00016	0.00031	93	50	2	4	2.9	0.1	0.47
Arpp21	0	6.3e-06	0	0	0	6.3e-06	0	0	0	1	0	0	2	0.96	0.96
Arrb1	0.00012	0.00015	0.00022	0	7e-05	4.5e-05	0.00013	0	17	28	3	0	2.2	0.36	0.66
Arrb2	3.6e-06	0	0	0	2.7e-06	0	0	0	2	0	0	0	1	0.53	NaN
Arrdc1	5.4e-05	5.1e-05	9.3e-05	3.1e-05	1.7e-05	2.4e-05	6.4e-05	3.1e-05	35	17	2	1	2.4	0.55	0.74
Arrdc2	7.6e-06	5.2e-05	0	0	5.2e-06	3.5e-05	0	0	3	4	0	0	1.9	0.61	0.77
Arrdc3	0	0	0	0	0	0	0	0	3	2	0	0	NaN	0.44	0.67
Arrdc4	6.1e-05	4.3e-05	0	0	2.3e-05	2.2e-05	0	0	10	13	0	0	1.4	0.29	0.62
Arsa	2.5e-05	1.9e-05	0	0	1.3e-05	1.1e-05	0	0	2	4	0	0	1.4	0.19	0.53
Arsb	2.2e-06	0	0	0	2.2e-06	0	0	0	1	0	0	0	1	0.66	NaN
Arsg	0	0	0	0	0	0	0	0	3	5	0	0	NaN	0.44	0.67
Arsk	4.6e-06	0	0	0	3.4e-06	0	0	0	2	0	0	0	1	0.53	NaN
Art3	0	5.5e-06	0	0	0	5.5e-06	0	0	0	1	0	0	2	0.024	0.19
Art5	1e-05	7e-06	0	0	5.8e-06	7e-06	0	0	5	1	0	0	1.4	0.99	0.99
Artn	2.9e-05	0	0	0	2.9e-05	0	0	0	1	0	0	0	1	0.012	0.14
Arv1	0	0	0	0	0	0	0	0	3	1	0	0	NaN	0.44	0.67
Arvcf	1.8e-05	0	0	0	8.3e-06	0	0	0	7	0	0	0	1	0.23	0.57
As3mt	3.3e-05	3.4e-05	0	9.7e-05	1.7e-05	2.5e-05	0	9.7e-05	38	14	0	1	3	0.78	0.87
Asah1	0.00015	0.00019	0.00025	0.00047	4.6e-05	7.2e-05	0.00013	0.00032	74	42	4	3	3	0.42	0.67
Asah2	0	0	0	0	0	0	0	0	1	2	0	0	NaN	0.66	0.77
Asap1	5.6e-05	1.1e-05	0	0	3.9e-05	6.6e-06	0	0	4	3	0	0	1.2	0.44	0.67
Asap2	4.1e-05	5.2e-05	0	0	1.9e-05	2.5e-05	0	0	6	3	0	0	1.6	0.19	0.53
Asap3	3.2e-06	0	0	0	3.2e-06	0	0	0	1	0	0	0	1	0.66	NaN
Asb1	0	0	0	0	0	0	0	0	1	1	0	0	NaN	0.66	0.77
Asb13	1.5e-05	6.2e-06	0	0	5.6e-06	6.2e-06	0	0	8	1	0	0	1.3	0.64	0.77
Asb16	1.6e-06	0	0	0	1.6e-06	0	0	0	1	0	0	0	1	0.66	NaN
Asb3	7e-06	5.5e-06	0	0	3e-06	5.2e-06	0	0	6	3	0	0	1.4	0.88	0.92
Asb6	5.6e-05	1.5e-05	0	0	2.7e-05	9.9e-06	0	0	8	5	0	0	1.2	0.63	0.77
Asb7	0	0	0	0	0	0	0	0	7	4	0	0	NaN	0.23	0.57
Asb8	3.5e-05	4.9e-05	0	0	1.2e-05	3.1e-05	0	0	15	6	0	0	1.6	0.63	0.77
Ascc1	5.6e-05	8.6e-05	0	0	1.1e-05	3.6e-05	0	0	26	13	0	0	1.6	0.33	0.65
Ascc2	1.5e-05	3.4e-05	6.6e-05	6.6e-05	1e-05	2e-05	6.6e-05	6.6e-05	9	10	1	1	3	0.78	0.87
Ascc3	1.3e-05	7.8e-05	0.00011	0.00018	1.2e-05	3.5e-05	0.00011	0.00018	9	25	1	1	3.2	0.0011	0.073
Ascl2	0.00016	0.00013	0	0	2.5e-05	4.7e-05	0	0	54	10	0	0	1.5	0.42	0.67
Asf1a	3.3e-05	2.8e-05	0	7.9e-05	1.6e-05	2.4e-05	0	7.9e-05	35	10	0	1	2.9	0.48	0.71
Asf1b	2.2e-05	1.5e-05	0	0	6.7e-06	1.8e-05	0	0	12	2	0	0	1.4	0.41	0.67
Ash1l	4.9e-05	0.00028	0.0003	0.00022	1.7e-05	8.4e-05	0.00012	0.00014	24	43	5	3	2.8	0.0071	0.14
Ash2l	7.9e-05	3.7e-05	9.7e-05	0	1.8e-05	1.7e-05	7e-05	0	36	12	2	0	2.1	0.29	0.63
Asic1	7.6e-07	0	0	0	7.6e-07	0	0	0	1	0	0	0	1	0.66	NaN
Asic5	0	9.3e-06	0	0	0	6.6e-06	0	0	0	2	0	0	2	0.89	0.92
Asl	0.00011	8e-05	0	0.00011	2.2e-05	2.2e-05	0	6.6e-05	42	18	0	1	2.3	0.76	0.85
Asna1	8.1e-05	5.6e-05	3.7e-05	9e-05	1.4e-05	2.5e-05	3.7e-05	9e-05	39	13	1	1	2.5	0.47	0.7
Asns	3.5e-05	1.1e-05	0	0	1.3e-05	9.2e-06	0	0	14	3	0	0	1.2	0.31	0.63
Asnsd1	5.1e-05	0.00013	0	0	1.3e-05	8.2e-05	0	0	21	5	0	0	1.7	0.64	0.77
Aspa	5.3e-06	9.9e-05	6.7e-05	0.00016	5.2e-06	4.2e-05	6.7e-05	7.1e-05	3	17	1	4	3.1	0.02	0.19
Aspg	0	2.4e-06	0	0	0	2.4e-06	0	0	0	1	0	0	2	0.96	NaN
Asph	2e-05	3.2e-05	0	0	7.2e-06	2.1e-05	0	0	8	4	0	0	1.6	0.32	0.63
Aspm	0	0	0	0	0	0	0	0	0	0	0	0	NaN	NaN	NaN
Asprv1	1.4e-06	0	0	0	1.4e-06	0	0	0	1	0	0	0	1	0.66	NaN
Aspscr1	0.00014	7.9e-05	0.00021	2.4e-05	3.9e-05	3.9e-05	0.00012	2.4e-05	31	14	3	1	2.3	0.38	0.67
Asrgl1	1.5e-05	9.1e-06	0	0	6.7e-06	9.1e-06	0	0	6	1	0	0	1.4	0.88	0.92
Ass1	3.3e-06	3e-05	0	0	1.9e-06	3e-05	0	0	3	2	0	0	1.9	0.61	0.77
Aste1	0	0	0	0	0	0	0	0	7	2	0	0	NaN	0.23	0.57
Asun	4.5e-05	1.4e-05	7.7e-06	0	1.4e-05	1.9e-05	2.5e-05	0	15	11	1	0	1.4	0.26	0.59
Asxl1	8.4e-06	1.5e-05	0	0	3.8e-06	1.1e-05	0	0	6	4	0	0	1.6	0.81	0.87
Asxl2	0.00014	5.4e-05	0.00011	0	5.9e-05	2.3e-05	6.8e-05	0	20	13	3	0	1.9	0.017	0.18
Atad1	8.7e-05	6.7e-05	0	7.8e-05	1.9e-05	3.6e-05	0	8.7e-05	28	14	0	1	2.3	0.29	0.62
Atad2	0	0	0	0	0	0	0	0	4	2	0	0	NaN	0.37	0.66
Atad2b	2.1e-05	3e-05	0	0	1.1e-05	1.4e-05	0	0	4	8	0	0	1.6	0.5	0.72
Atad3a	6.9e-05	3e-05	0	0	2.1e-05	1.7e-05	0	0	28	3	0	0	1.3	0.012	0.14
Atad3aos	9.5e-07	0	0	0	9.5e-07	0	0	0	1	0	0	0	1	0.66	NaN
Atad5	6.6e-06	0	0	0	4e-06	0	0	0	3	0	0	0	1	0.44	0.67
Atat1	8.3e-05	9e-05	0.00016	2.4e-05	3.6e-05	3.8e-05	8.8e-05	2.4e-05	27	20	3	1	2.3	0.31	0.63
Atcay	0	8.4e-06	0	0	0	8.4e-06	0	0	0	1	0	0	2	0.024	0.19
Ate1	8.5e-06	5.6e-06	0	0	4.1e-06	5.6e-06	0	0	5	1	0	0	1.4	1	1
Atf1	0.00012	1.2e-05	0	0	6.4e-05	7.6e-06	0	0	7	3	0	0	1.1	0.27	0.6
Atf2	7.3e-05	3.1e-05	8.5e-05	0	4.1e-05	1.1e-05	6e-05	0	10	8	2	0	2.1	0.17	0.53
Atf3	0	0	0	0	0	0	0	0	1	1	0	0	NaN	0.66	NaN
Atf4	0.00011	0.00018	0.00017	0.00023	3.1e-05	5.7e-05	0.00011	0.00016	40	35	3	3	2.8	0.68	0.78
Atf5	0	0	0	0	0	0	0	0	6	1	0	0	NaN	0.27	0.6
Atf6	0.0002	8.6e-05	0	0.00013	0.00011	3.3e-05	0	0.00013	8	15	0	1	2.2	0.32	0.63
Atf6b	0.00019	6.1e-05	0	0	3.9e-05	3.1e-05	0	0	43	8	0	0	1.2	0.00025	0.025
Atf7	4e-06	0	0	0	2.5e-06	0	0	0	3	0	0	0	1	0.44	NaN
Atf7ip	8.4e-05	0.00015	0.00035	0.00047	9.1e-05	5.3e-05	0.00017	0.00019	15	38	5	5	3.1	0.059	0.36
Atg10	5.6e-05	5.5e-06	0	0	2.6e-05	5.5e-06	0	0	13	2	0	0	1.1	0.19	0.53
Atg101	0.00012	0.00019	0	0	2e-05	5.9e-05	0	0	47	25	0	0	1.6	0.18	0.53
Atg12	0.00011	5.3e-05	0.0002	0	4.8e-05	2.7e-05	0.0002	0	22	13	1	0	2.2	0.51	0.73
Atg13	7.4e-06	9.6e-06	6.8e-05	0.00011	2.7e-05	4.3e-05	6.8e-05	0.00011	14	4	1	1	3.4	0.29	0.62
Atg14	9.5e-06	1.9e-05	0.00016	1.8e-05	4.8e-05	2.8e-05	0.00012	1.8e-05	4	8	2	1	2.9	0.39	0.67
Atg16l1	1.6e-05	1.5e-05	0	0	6.3e-06	1.2e-05	0	0	9	4	0	0	1.5	0.88	0.92
Atg16l2	5e-06	1.8e-05	0	0	3e-06	1.2e-05	0	0	3	2	0	0	1.8	0.14	0.53
Atg2a	2.5e-05	2.3e-05	0	0	1.7e-05	1.6e-05	0	0	4	3	0	0	1.5	0.44	0.67
Atg2b	5.5e-05	4.7e-05	0	0	2.1e-05	2.8e-05	0	0	4	5	0	0	1.5	0.0028	0.12
Atg3	0.00017	5.9e-05	2.8e-05	0	3.3e-05	1.9e-05	1.8e-05	0	48	13	1	0	1.5	0.14	0.53
Atg4a	8.4e-06	7e-06	0	0	3.5e-06	7.7e-06	0	0	6	2	0	0	1.5	0.88	0.92
Atg4aps	0	2.2e-06	0	0	0	2.2e-06	0	0	0	1	0	0	2	0.96	NaN
Atg4b	5.4e-05	3.8e-05	0	0	1.1e-05	3.1e-05	0	0	26	5	0	0	1.4	0.36	0.66
Atg4c	0.00012	8.1e-05	0	0	2.9e-05	3.6e-05	0	0	8	6	0	0	1.4	0.59	0.76
Atg4d	0.00014	2.5e-05	5.4e-05	0	3.6e-05	1.6e-05	5.4e-05	0	28	6	1	0	1.6	0.16	0.53
Atg5	2.9e-05	3.9e-05	5.4e-05	0.00014	2.1e-05	3.8e-05	5.4e-05	0.00011	26	12	1	2	3.2	0.44	0.67
Atg7	1.8e-05	1e-05	0	0	1.3e-05	1.1e-05	0	0	4	4	0	0	1.4	0.81	0.87
Atg9a	2.5e-05	5.2e-05	0	0	8.2e-06	3.6e-05	0	0	13	5	0	0	1.7	0.38	0.66
Athl1	5.8e-06	2.2e-05	0	0	3.7e-06	2.2e-05	0	0	3	2	0	0	1.8	0.61	0.77
Atic	3.5e-05	2.6e-05	0	0	8.7e-06	2.6e-05	0	0	23	1	0	0	1.4	0.012	0.14
Atl1	0	0	0	0	0	0	0	0	1	2	0	0	NaN	0.66	0.77
Atl2	0	0	0	0	0	0	0	0	11	3	1	0	NaN	0.13	0.53
Atl3	8.3e-06	4.7e-05	2.9e-05	0.00011	1.4e-05	3.6e-05	2.9e-05	0.00011	2	8	1	1	3.2	0.41	0.67
Atm	1.1e-05	0	0	0	5.6e-06	0	0	0	5	0	0	0	1	0.32	0.63
Atmin	2.1e-05	1.5e-05	3.1e-05	0.00018	6.9e-05	3.4e-05	3.1e-05	0.00018	8	5	1	1	3.5	0.61	0.77
Atn1	0	5.3e-05	2.9e-05	7.8e-05	0	2.3e-05	2.9e-05	7.8e-05	0	7	1	1	3.2	0.8	0.87
Atn1ENSMUSG00000004263	2.6e-05	3.3e-05	0	0	7.6e-06	2.7e-05	0	0	15	2	0	0	1.6	0.65	0.77
Atoh1	5.8e-06	1.5e-05	0	0	4.9e-06	1.5e-05	0	0	2	1	0	0	1.7	0.42	0.67
Atoh8	4.3e-06	0	0	0	3.2e-06	0	0	0	2	0	0	0	1	0.53	NaN
Atox1	0.00034	0.00041	0.00088	0.0006	6.6e-05	8.6e-05	0.00027	0.00025	100	64	8	5	2.8	0.075	0.4
Atp10b	4.5e-05	3.3e-05	0	0	1.1e-05	3.1e-05	0	0	20	4	0	0	1.4	0.34	0.65
Atp11a	2.7e-05	2.9e-05	0	0	1.9e-05	1.3e-05	0	0	5	6	0	0	1.5	0.37	0.66
Atp11b	6.9e-05	9.8e-05	0.00012	3.8e-05	2.7e-05	3.2e-05	5.8e-05	2.5e-05	17	15	2	1	2.4	0.85	0.91
Atp11c	0	0	0	0	0	0	0	0	3	8	3	0	NaN	0.066	0.38
Atp13a1	5.1e-05	0.00011	0	0	1.4e-05	3.8e-05	0	0	20	7	0	0	1.7	0.064	0.37
Atp13a2	4.8e-05	6.2e-06	0	3.1e-06	1.4e-05	1.7e-05	0	2.4e-05	16	9	0	1	1.3	0.19	0.53
Atp13a3	6e-05	1.5e-05	0	0	2e-05	2.1e-05	0	0	22	9	0	0	1.2	0.24	0.58
Atp1a1	0.00014	0.00021	0.00039	0.00033	3.5e-05	9e-05	0.0003	0.00022	71	28	2	2	2.9	0.35	0.66
Atp1a2	0	7.6e-06	5.8e-05	0.00017	0	5.4e-06	5.8e-05	0.00012	0	2	1	2	3.7	0.025	0.19
Atp1b1	0.0011	0.0012	0.0016	0.0019	0.00014	0.00014	0.00041	0.00031	114	112	10	10	2.7	0.065	0.37
Atp1b3	2.5e-05	2.3e-05	9.2e-05	0.00011	2.7e-05	1.6e-05	7e-05	0.00011	20	8	2	1	3.2	0.16	0.53
Atp2a1	0	0	0.00011	0	0	0	0.00011	0	0	0	1	0	3	0.012	0.14
Atp2a2	7.2e-05	0.00015	0	6.6e-05	1.8e-05	4.4e-05	0	6.6e-05	30	28	0	1	2.2	0.099	0.47
Atp2a3	0.0012	0.0023	0.003	0.0016	0.00026	0.0002	0.00062	0.0005	85	126	13	9	2.6	7.4e-05	0.011
Atp2b1	0.00016	0.00015	0.00024	0.00027	7.2e-05	4.5e-05	9.3e-05	0.00017	32	33	5	3	2.8	0.32	0.63
Atp2b2	0	0.00011	0.00014	2.4e-05	0	3.2e-05	0.00014	2.4e-05	0	21	1	1	2.7	0.024	0.19
Atp2c1	1.8e-05	5.8e-06	0	5.1e-05	1.8e-05	1.1e-05	0	5.1e-05	15	2	0	1	3.1	0.16	0.53
Atp2c2	0	0	0	0	0	0	0	0	2	1	0	0	NaN	0.53	0.73
Atp4a	1.7e-05	2.6e-05	0	0	9.3e-06	2.6e-05	0	0	5	1	0	0	1.6	0.96	0.97
Atp5a1	0.0012	0.0011	0.00082	0.00076	8.2e-05	0.0002	0.00039	0.00043	113	71	4	3	2.3	0.24	0.57
Atp5b	0.0022	0.0022	0.0011	0.0015	0.00015	0.0003	0.00038	0.00078	123	95	6	5	2.3	0.44	0.67
Atp5c1	0.00088	0.00079	0	0.00033	5.5e-05	0.00018	0	0.00028	109	48	0	2	1.9	0.081	0.42
Atp5d	0.0012	0.0011	0.00053	0.0004	7.2e-05	0.00021	0.00019	0.00021	113	72	6	4	2	0.14	0.53
Atp5e	0.0014	0.0013	0.00091	0.00078	0.00011	0.00016	0.00027	0.00042	120	99	7	4	2.3	0.25	0.59
Atp5f1	0.00068	0.00057	0.0011	0.00061	6.6e-05	0.00011	0.00039	0.00038	113	54	6	3	2.5	0.22	0.57
Atp5g1	0.00067	0.00047	0.00022	0.00061	5.6e-05	0.00012	0.00021	0.00046	106	40	2	2	2.4	0.046	0.31
Atp5g2	2.7e-05	0	2.9e-05	0	2.3e-05	0	2.9e-05	0	3	0	1	0	2	0.018	0.18
Atp5g3	0.00055	0.00046	0.00043	0.00024	5.3e-05	6.8e-05	0.00014	0.00013	104	57	6	3	2.2	0.37	0.66
Atp5h	0.001	0.00092	0.001	0.00038	7.2e-05	0.00014	0.00047	0.00026	118	73	5	3	2.2	0.43	0.67
Atp5j	0.00084	0.00072	0.0012	0.00099	7.2e-05	0.00011	0.00093	0.00045	117	72	5	5	2.6	0.19	0.53
Atp5j2	0.00097	0.0011	0.0014	0.0017	0.00012	0.00014	0.00037	0.0004	120	76	5	7	2.7	0.14	0.53
Atp5k	0.0006	0.00071	0.00017	0.00038	5.5e-05	7.4e-05	6.9e-05	0.00011	108	67	2	3	2.2	0.15	0.53
Atp5kps2	0	2.7e-05	0	0	0	1.6e-05	0	0	0	3	0	0	2	0.81	0.87
Atp5l	0.00012	0.00012	0.00028	0.0002	0.00012	3.2e-05	0.00011	0.0001	4	20	5	4	2.8	0.17	0.53
Atp5l2ps	0.00016	0.00017	0.00018	0.00021	9.7e-05	3.3e-05	7.6e-05	0.00013	3	30	5	3	2.6	0.88	0.92
Atp5lps2	5.6e-05	5.3e-05	9.2e-05	0	3.8e-05	2.4e-05	5e-05	0	2	7	3	0	2.2	0.095	0.46
Atp5o	0.001	0.0011	0.00073	0.00085	7.8e-05	0.00016	0.00033	0.00034	114	67	4	4	2.4	0.86	0.92
Atp5s	0.00023	8.6e-05	0	0	8e-05	6e-05	0	0	14	4	0	0	1.3	0.41	0.67
Atp5sl	2e-05	0	0	0	9e-06	0	0	0	10	0	0	0	1	0.15	0.53
Atp6ap1	0.00011	0.00016	0.00036	0.00056	5.7e-05	6.3e-05	0.00013	0.00021	48	39	6	6	3.1	0.0071	0.14
Atp6ap2	0.00022	7.9e-05	1.9e-05	0.00015	3.1e-05	2.7e-05	2.9e-05	0.00011	51	28	1	4	2.2	0.042	0.28
Atp6v0a1	6.8e-05	5.2e-05	0.00023	0.00019	8.2e-05	3.2e-05	0.00013	0.00013	11	15	4	2	3	0.15	0.53
Atp6v0a2	6.8e-05	5.4e-05	6.3e-05	2.3e-05	1.8e-05	2.1e-05	4.6e-05	2.5e-05	14	15	2	1	2.2	0.58	0.75
Atp6v0b	0.00012	0.00019	0	0.00058	3.7e-05	6.3e-05	0	0.00029	86	47	0	4	3.2	0.092	0.46
Atp6v0c	9.9e-07	0	0	0	9.9e-07	0	0	0	1	0	0	0	1	0.66	NaN
Atp6v0d1	8.2e-05	0.00018	0.00014	0.00011	1.6e-05	4.6e-05	9.2e-05	0.00011	39	33	2	1	2.5	0.024	0.19
Atp6v0e	0.0003	0.00027	7.9e-05	7.8e-05	2.9e-05	7.5e-05	8.8e-05	8.7e-05	79	31	1	1	1.9	0.43	0.67
Atp6v0e2	3.5e-05	0	0	0	1.7e-05	0	0	0	11	0	0	0	1	0.012	0.14
Atp6v1a	8.7e-05	6.2e-05	0	6.8e-05	2e-05	2.2e-05	0	6.4e-05	20	20	0	2	2.2	0.4	0.67
Atp6v1b2	3.3e-05	3.7e-05	0	0.00011	1.9e-05	2.4e-05	0	0.00011	31	18	0	1	3.1	0.46	0.69
Atp6v1c1	3e-05	6.1e-05	0.00014	0	1.4e-05	2.9e-05	9.9e-05	0	28	22	2	0	2.5	0.038	0.27
Atp6v1d	0.00013	7.3e-05	5.1e-05	0.00028	4.5e-05	3.6e-05	5.1e-05	0.00016	47	19	1	4	2.9	0.064	0.37
Atp6v1e1	0.00016	0.00014	0.00037	0.00019	4.4e-05	4.4e-05	0.00019	0.00013	78	42	4	3	2.7	0.6	0.77
Atp6v1f	0.00031	0.00042	0.00024	0.00081	4.5e-05	9.9e-05	0.00013	0.00061	103	58	3	4	2.9	0.46	0.69
Atp6v1g1	0.00032	0.0003	0.00016	7.3e-05	2.9e-05	6.2e-05	0.00017	7.9e-05	83	38	1	1	2	0.45	0.68
Atp6v1g2	1.1e-05	5.5e-06	0	0	5.5e-06	8.5e-06	0	0	5	2	0	0	1.3	0.96	0.96
Atp6v1h	4.6e-05	7.3e-05	0	0	1.1e-05	2.9e-05	0	0	21	15	0	0	1.6	0.16	0.53
Atp7a	0	0	0	0	0	0	0	0	1	1	0	0	NaN	0.012	0.14
Atp7b	0	0	0	0	0	0	0	0	3	1	0	0	NaN	0.44	0.67
Atp8a1	0.00041	0.00015	0.00013	0	0.00012	5.2e-05	7.4e-05	0	24	24	3	0	1.6	0.15	0.53
Atp8a2	5.2e-05	3.4e-06	6.6e-05	0	5e-05	3.4e-06	6.6e-05	0	3	1	1	0	2.1	0.13	0.53
Atp8b1	0.0002	0.00015	0.00016	0.00011	5e-05	4e-05	0.00011	0.00012	29	38	3	1	2.3	0.38	0.67
Atp8b2	0	4.2e-06	0	0	0	4.2e-06	0	0	0	1	0	0	2	0.024	NaN
Atp8b4	0	5.1e-06	0	0	0	5.1e-06	0	0	0	1	0	0	2	0.96	0.96
Atp8b5	0	1.5e-05	0	0	0	1.5e-05	0	0	0	1	0	0	2	0.024	0.19
Atp9a	8.5e-05	0.00018	0.00012	0.0001	1.8e-05	3.6e-05	7.9e-05	6.5e-05	29	46	2	3	2.5	0.038	0.27
Atp9b	0	0	0	0	0	0	0	0	5	3	0	0	NaN	0.32	0.63
Atpaf1	6e-06	0	0	0	4.6e-06	0	0	0	2	0	0	0	1	0.53	0.73
Atpaf2	3.9e-05	3e-05	0	0	1.1e-05	1.9e-05	0	0	19	7	0	0	1.4	0.65	0.77
Atpif1	0.0019	0.0021	0.001	0.00029	0.0001	0.00036	0.00063	0.0002	120	66	3	2	2	0.27	0.6
Atr	6.8e-06	2.8e-05	0	0	3e-06	2.2e-05	0	0	5	2	0	0	1.8	0.34	0.65
Atraid	0.00013	6.2e-05	0	6.6e-05	2.1e-05	2.6e-05	0	6.6e-05	51	10	0	1	2	0.24	0.58
Atrn	5.5e-05	4.1e-05	0.00017	0	8e-05	2.7e-05	0.00014	0	6	9	2	0	2.4	0.32	0.63
Atrnl1	0	0	0	0	0	0	0	0	2	2	0	0	NaN	0.53	0.73
Atrx	0.00018	0.00014	0.00016	7e-05	4.7e-05	4e-05	0.0001	6.3e-05	34	30	3	2	2.2	0.65	0.77
Atxn1	7.7e-05	3.2e-05	8.5e-05	0.00011	5e-05	1.4e-05	6e-05	8.8e-05	10	11	2	2	2.8	0.38	0.66
Atxn10	0.00011	9.7e-05	0	0.00028	5.1e-05	7.3e-05	0	9.5e-05	48	15	0	2	2.9	0.21	0.55
Atxn1l	6.6e-06	4.2e-06	0	0	3.6e-06	4.2e-06	0	0	4	1	0	0	1.4	0.85	0.91
Atxn2	5.8e-05	5.2e-05	0.00016	0	4e-05	2.1e-05	0.00016	0	24	13	1	0	2.4	0.093	0.46
Atxn2l	5e-05	5.6e-05	0.00012	0	3.1e-05	2.8e-05	8.1e-05	0	22	17	2	0	2.3	0.55	0.74
Atxn3	3.5e-05	2.9e-05	4.8e-05	0.00016	4.8e-05	5.2e-05	4.8e-05	0.00016	7	4	1	1	3.2	0.52	0.73
Atxn7	0	0	0	0	0	0	0	0	4	4	1	0	NaN	0.37	0.66
Atxn7l1	2.3e-05	6e-05	0.00014	0	1.9e-05	4.2e-05	0.00014	0	13	12	1	0	2.5	0.24	0.57
Atxn7l2	3.9e-06	6.2e-06	0	0	2.3e-06	6.2e-06	0	0	3	1	0	0	1.6	0.64	0.77
Atxn7l3	1.7e-05	4.3e-05	0	0	8.8e-06	2.2e-05	0	0	5	9	0	0	1.7	0.35	0.66
Atxn7l3b	0.00026	0.0002	0.00023	0.00017	3.9e-05	6.5e-05	0.00014	7.3e-05	57	38	4	5	2.4	0.23	0.57
AU016765	3.5e-06	6.2e-06	0	0	3.5e-06	6.2e-06	0	0	1	1	0	0	1.6	0.2	0.53
AU019823	1.8e-06	3.3e-05	0.00046	0	1.1e-05	0.00025	0.00046	0	8	2	1	0	2.9	0.19	0.53
AU020206	1.4e-05	2.7e-05	0	0	7.3e-06	1.6e-05	0	0	4	6	0	0	1.7	0.65	0.77
AU022252	3.2e-05	1.5e-05	0	0	1.1e-05	1.5e-05	0	0	14	6	0	0	1.3	0.65	0.77
AU040320	4.5e-05	6.3e-05	2.9e-05	0	1.4e-05	2.2e-05	2.9e-05	0	14	17	1	0	1.9	0.34	0.65
AU041133	5.2e-05	0	0	0	4.6e-05	0	0	0	3	0	0	0	1	0.012	0.14
Auh	5.6e-05	0.00012	0	0	1.1e-05	5.5e-05	0	0	29	10	0	0	1.7	0.64	0.77
Aunip	0	0	0	0	0	0	0	0	0	0	0	0	NaN	NaN	NaN
Aup1	0.00011	7e-05	0	0	2.1e-05	2.7e-05	0	0	47	14	0	0	1.4	0.3	0.63
Aurka	6.1e-06	9.1e-06	0	0	3e-06	9.1e-06	0	0	4	1	0	0	1.6	0.81	0.87
Aurkaip1	4e-05	3.3e-05	2.8e-05	0.00031	2.8e-05	5.5e-05	2.8e-05	0.00024	86	24	1	2	3.5	0.21	0.54
Aurkb	1e-05	2.8e-05	0	0	5.9e-06	2.4e-05	0	0	5	3	0	0	1.7	0.35	0.66
Auts2	0	0	0	0	0	0	0	0	5	1	0	0	NaN	0.32	0.63
AV099323	7.2e-07	0	0	0	7.2e-07	0	0	0	1	0	0	0	1	0.66	NaN
Aven	0	0	0	0	0	0	0	0	11	2	0	0	NaN	0.13	0.53
Avil	0.0012	0.0017	0.0021	0.0014	0.00015	0.00016	0.00041	0.00038	100	125	11	8	2.6	0.13	0.53
Avl9	3e-05	6.1e-05	0	0	1.2e-05	2.8e-05	0	0	12	9	0	0	1.7	0.42	0.67
Avpi1	5.9e-05	0.0001	0	0	1.4e-05	5.6e-05	0	0	26	11	0	0	1.6	0.4	0.67
Avpr2	1.1e-06	5.5e-06	0	0	1.1e-06	5.5e-06	0	0	1	1	0	0	1.8	0.19	0.53
AW112010	0.00011	2.5e-05	1.7e-05	3.2e-05	3.2e-05	3.1e-05	5.4e-05	0.00011	17	17	2	1	1.8	0.39	0.67
AW146154	1.1e-05	0	0	0	5e-06	0	0	0	6	0	0	0	1	0.27	0.6
AW209491	2.8e-05	4.2e-05	0	0	9.4e-06	3.2e-05	0	0	12	2	0	0	1.6	0.9	0.93
AW549877	1e-05	5.1e-05	0.00013	0	1.6e-05	4.5e-05	0.00013	0	3	7	1	0	2.6	0.14	0.53
AW554918	8.8e-06	0	0	0	4e-06	0	0	0	5	0	0	0	1	0.32	0.63
Axin1	3.5e-05	3.5e-05	0	0	1.2e-05	1.8e-05	0	0	12	8	0	0	1.5	0.41	0.67
Axin2	1.2e-05	7.6e-05	0	0	4.5e-06	4.6e-05	0	0	8	5	0	0	1.9	0.07	0.39
AY074887	5.6e-05	2.2e-05	2.4e-05	0	5.6e-05	1e-05	2.4e-05	0	1	5	1	0	1.7	0.75	0.85
AY761184	0.00045	0.00032	0	0.00022	7.8e-05	8.1e-05	0	0.00012	46	36	0	3	2	0.054	0.34
AY761185	0	1.8e-06	0	0	0	1.8e-06	0	0	0	1	0	0	2	0.96	NaN
Azi2	8.7e-05	4.6e-05	0	0.00013	2.5e-05	2e-05	0	8.7e-05	27	13	0	2	2.6	0.28	0.61
Azin1	3.4e-05	5.1e-05	5.8e-05	2.5e-05	1e-05	2e-05	4e-05	2.5e-05	20	16	2	1	2.4	0.52	0.73
Azin2	8.5e-06	2.2e-05	9.7e-05	0	1.4e-05	2.9e-05	7.2e-05	0	8	8	2	0	2.7	0.09	0.45
B130006D01Rik	7.4e-06	0	0	0	6.3e-06	0	0	0	2	0	0	0	1	0.53	0.73
B130034C11Rik	0	7.2e-06	0	0	0	7.2e-06	0	0	0	1	0	0	2	0.96	0.96
B230118H07Rik	5.2e-05	1.6e-05	0	0	1.4e-05	2.1e-05	0	0	21	7	0	0	1.2	0.25	0.59
B230208H11Rik	5.3e-06	0	0	0	4.4e-06	0	0	0	2	0	0	0	1	0.53	0.73
B230219D22Rik	3.4e-05	3.5e-05	7e-05	0	2.1e-05	2.1e-05	4.8e-05	0	22	12	2	0	2.3	0.33	0.65
B230303O12Rik	0	2.6e-05	0	0	0	2.6e-05	0	0	0	1	0	0	2	0.024	0.19
B230307C23Rik	0	0	0	0	0	0	0	0	4	4	0	0	NaN	0.37	0.66
B230317F23Rik	2.2e-06	0	0	0	2.2e-06	0	0	0	1	0	0	0	1	0.66	NaN
B230322F03Rik	9.8e-07	0	0	0	9.8e-07	0	0	0	1	0	0	0	1	0.66	NaN
B230344G16Rik	0	0	0	0	0	0	0	0	0	0	0	0	NaN	NaN	NaN
B230354K17Rik	1.1e-06	7.4e-06	0	0	1.1e-06	7.4e-06	0	0	1	2	0	0	1.9	0.19	0.53
B230369F24Rik	0	0	0	0	0	0	0	0	0	0	0	0	NaN	NaN	NaN
B2m	0.0014	0.0014	0.00099	0.0019	0.00022	0.00021	0.0005	0.00064	98	102	6	9	2.6	0.27	0.6
B330016D10Rik	0	7.2e-06	0	0	0	7.2e-06	0	0	0	1	0	0	2	0.96	0.96
B3galnt2	0	0	0	0	0	0	0	0	7	2	0	0	NaN	0.23	0.57
B3galt2	9.8e-07	0	0	0	9.8e-07	0	0	0	1	0	0	0	1	0.66	NaN
B3galt4	9.2e-06	3.1e-05	0	0	4.3e-06	3.1e-05	0	0	5	1	0	0	1.8	0.95	0.96
B3galt5	1.3e-06	4.2e-06	0	0	1.3e-06	4.2e-06	0	0	1	1	0	0	1.8	0.2	NaN
B3galt6	2.4e-05	1.1e-05	0	0	1.8e-05	8e-06	0	0	5	2	0	0	1.3	0.39	0.67
B3gat3	5.7e-05	8.9e-05	9.6e-05	7.5e-05	1.2e-05	2.8e-05	9.6e-05	7.5e-05	30	21	1	1	2.6	0.51	0.73
B3glct	0	0	0	0	0	0	0	0	2	0	1	0	NaN	0.012	0.14
B3gnt3	1.9e-05	7.3e-06	6.8e-05	0	1.8e-05	1.2e-05	6.8e-05	0	16	3	1	0	2.5	0.23	0.57
B3gnt5	0	0	0	0	0	0	0	0	1	1	0	0	NaN	0.66	NaN
B3gnt6	0	2.6e-05	0	0	0	2.2e-05	0	0	0	3	0	0	2	0.024	0.19
B3gnt7	6.4e-06	0	0	0	4e-06	0	0	0	3	0	0	0	1	0.44	0.67
B3gntl1	2.7e-05	0	0	2.5e-05	2.3e-05	0	0	2.5e-05	3	0	0	1	2.4	0.014	0.16
B430010I23Rik	0	1.8e-05	0	0	0	1.2e-05	0	0	0	3	0	0	2	0.81	0.87
B430218F22Rik	2.7e-06	0	0	0	2.2e-06	0	0	0	2	0	0	0	1	0.53	NaN
B4galnt1	0.00011	5.8e-05	0	0	1.7e-05	3.5e-05	0	0	44	12	0	0	1.4	0.17	0.53
B4galnt2	0	0	0	0	0	0	0	0	3	3	0	0	NaN	0.44	0.67
B4galnt3	1.1e-06	0	0	0	1.1e-06	0	0	0	1	0	0	0	1	0.66	NaN
B4galnt4	1.4e-06	0	0	0	1.4e-06	0	0	0	1	0	0	0	1	0.66	NaN
B4galt1	0	0	0	0	0	0	0	0	6	13	1	2	NaN	0.27	0.6
B4galt3	2e-05	4.2e-05	0	8.7e-05	1.8e-05	1.5e-05	0	8.7e-05	28	8	0	1	3	0.012	0.14
B4galt4	7.6e-06	2.4e-05	0.00014	7.6e-05	9.7e-06	3.9e-05	0.00014	7.6e-05	23	11	1	1	3.1	0.3	0.63
B4galt5	0.00036	0.00021	0.00043	0.00026	6.3e-05	5.4e-05	0.00026	0.00018	35	29	4	3	2.5	0.042	0.29
B4galt6	0.00015	4.1e-05	8.8e-05	0	5.4e-05	2e-05	6.2e-05	0	16	8	2	0	1.8	0.23	0.57
B4galt7	0	0	0	0	0	0	0	0	12	2	0	0	NaN	0.11	0.5
B4gat1	1.7e-05	0	0	0	6.6e-06	0	0	0	8	0	0	0	1	0.2	0.53
B630005N14Rik	4.5e-06	2.7e-05	5e-05	0	3.7e-06	2.8e-05	5e-05	0	5	5	1	0	2.6	0.37	0.66
B930041F14Rik	1.7e-05	2.3e-05	0	0	9.1e-06	2e-05	0	0	4	3	0	0	1.6	0.82	0.88
B930082K07Rik	9.5e-07	0	0	0	9.5e-07	0	0	0	1	0	0	0	1	0.66	NaN
B930094E09Rik	0	0	0	0	0	0	0	0	0	0	0	0	NaN	NaN	NaN
B9d1	3.4e-05	7.7e-05	0	0	1.2e-05	3.7e-05	0	0	14	10	0	0	1.7	0.067	0.38
B9d2	1.9e-05	3.2e-05	0	0	7.7e-06	1.8e-05	0	0	8	7	0	0	1.6	0.3	0.63
Babam1	0.00012	0.0001	4.1e-05	0	2e-05	4.1e-05	4.7e-05	0	36	19	1	0	1.7	0.42	0.67
Bace1	2.4e-05	5.2e-05	0.00026	0	2.4e-05	7.5e-05	0.00023	0	4	4	2	0	2.7	0.099	0.47
Bace2	0	3.9e-06	0	0	0	3.9e-06	0	0	0	1	0	0	2	0.96	NaN
Bach1	2.4e-06	4.3e-06	0	2.4e-05	9.8e-06	1.4e-05	0	2.4e-05	2	2	0	1	3.5	0.16	0.53
Bad	0.00024	0.00033	0	0	3.2e-05	8.1e-05	0	0	68	26	0	0	1.6	0.17	0.53
Bag1	0.00017	0.00024	0.00012	0.00052	3.9e-05	8e-05	9e-05	0.00021	89	50	2	5	3	0.34	0.66
Bag2	2.6e-06	0	0	0	2.6e-06	0	0	0	1	0	0	0	1	0.66	NaN
Bag3	1.9e-05	1.1e-05	0	0	7.6e-06	1.2e-05	0	0	8	4	0	0	1.4	0.65	0.77
Bag4	7.7e-05	9.4e-06	6.3e-05	0	2.5e-05	7.5e-06	7.7e-05	0	13	4	1	0	1.9	0.3	0.63
Bag5	3.4e-05	1.3e-05	0	0	1.1e-05	1.4e-05	0	0	14	7	0	0	1.3	0.61	0.77
Bag6	6.3e-05	9e-05	0.00022	0.00025	3.4e-05	4.3e-05	0.00014	0.00011	33	24	3	5	3	0.029	0.22
Bahcc1	0	1.8e-05	0	0	0	1.1e-05	0	0	0	5	0	0	2	0.024	0.19
Bahd1	3.4e-05	4.7e-05	0	0	1.6e-05	2e-05	0	0	6	5	0	0	1.6	0.36	0.66
Baiap2	0	0	0	0	0	0	0	0	5	1	0	0	NaN	0.32	0.63
Baiap2l1	4.9e-05	6.3e-05	6.5e-05	0	1.4e-05	2.4e-05	6.5e-05	0	21	17	1	0	2.1	0.43	0.67
Baiap2l2	0.0001	2.7e-05	0	0	2.6e-05	1.3e-05	0	0	34	4	0	0	1.2	0.18	0.53
Bak1	7.7e-05	9.8e-05	0	0.00015	1.9e-05	3.8e-05	0	0.00012	48	25	0	2	2.7	0.52	0.73
Bambi	9.6e-06	5.9e-05	0	0	5.5e-06	3.1e-05	0	0	5	7	0	0	1.9	0.0023	0.11
Banf1	9.2e-05	9e-05	5.4e-05	0.00031	2.9e-05	5.9e-05	5.4e-05	0.00019	82	26	1	3	3.1	0.24	0.57
Banp	2.1e-05	7.4e-06	0	0	1.4e-05	7.4e-06	0	0	4	1	0	0	1.3	0.83	0.89
Bap1	3.5e-05	2.3e-05	5.4e-05	0	2.5e-05	2e-05	5.4e-05	0	8	5	1	0	2.2	0.52	0.73
Bard1	3.7e-06	0	0	0	2.8e-06	0	0	0	2	0	0	0	1	0.53	NaN
Barx2	0	0	0	0	0	0	0	0	1	1	0	0	NaN	0.66	0.77
Basp1	0.00023	0.00048	0.001	0.00082	0.00016	9.3e-05	0.00029	0.00035	16	74	10	6	3	5.2e-05	0.0094
Batf2	5.1e-06	0	0	0	3.6e-06	0	0	0	2	0	0	0	1	0.53	0.73
Bax	0.00029	0.00028	0.00027	0	3.6e-05	6.7e-05	0.00027	0	76	17	1	0	2	0.6	0.77
Baz1a	0.00011	8.6e-05	8.6e-05	0	3.3e-05	5.1e-05	7.4e-05	0	17	14	2	0	1.9	0.21	0.55
Baz1b	0.00016	9.1e-05	0.00017	9e-05	5.2e-05	3.2e-05	9.4e-05	9e-05	19	20	3	1	2.4	0.58	0.76
Baz2a	0.00021	0.00011	0.00034	0.00024	8e-05	3.6e-05	0.00014	0.00011	25	27	6	4	2.7	0.092	0.46
Baz2b	0.00024	0.00021	0.00016	0.00023	6.1e-05	4.6e-05	6e-05	8e-05	40	27	3	3	2.4	0.53	0.73
Bbc3	1.1e-05	2.7e-05	0	0	6.9e-06	1.6e-05	0	0	8	3	0	0	1.7	0.012	0.14
Bbip1	5.9e-05	0.0001	4e-05	0.00021	2.2e-05	4.9e-05	4e-05	0.00014	40	23	1	2	3	0.12	0.52
Bbof1	0	9.9e-06	0	0	0	7.2e-06	0	0	0	2	0	0	2	0.89	0.92
Bbox1	1.3e-06	0	0	0	1.3e-06	0	0	0	1	0	0	0	1	0.66	NaN
Bbs1	0	8.5e-06	2.4e-05	0	0	6e-06	2.4e-05	0	0	2	1	0	2.7	0.44	0.67
Bbs10	0	5.5e-06	0	0	0	5.5e-06	0	0	0	1	0	0	2	0.024	0.19
Bbs12	7.8e-07	0	0	0	7.8e-07	0	0	0	1	0	0	0	1	0.66	NaN
Bbs2	1.6e-06	1.1e-05	0	0	1.6e-06	1.1e-05	0	0	1	2	0	0	1.9	0.19	0.53
Bbs4	0	0	0	0	0	0	0	0	9	3	0	0	NaN	0.17	0.53
Bbs5	1.7e-05	0	0	0	5.6e-06	0	0	0	10	0	0	0	1	0.15	0.53
Bbs7	3.9e-06	0	0	0	2.3e-06	0	0	0	3	0	0	0	1	0.44	NaN
Bbs9	0	0	0	0	0	0	0	0	3	2	0	1	NaN	0.38	0.67
Bbx	5e-06	2.1e-05	9.7e-05	0	1e-05	2.9e-05	7.2e-05	0	7	8	2	0	2.7	0.19	0.53
BC002059	4.4e-06	0	0	0	3.4e-06	0	0	0	2	0	0	0	1	0.53	NaN
BC003331	8.3e-05	3e-05	0	0	3.5e-05	2.2e-05	0	0	10	5	0	0	1.3	0.12	0.51
BC003965	8.4e-05	5e-05	0	0	1.7e-05	3.4e-05	0	0	38	7	0	0	1.4	0.38	0.67
BC004004	0.00012	6.9e-05	4.3e-05	2.7e-05	2.3e-05	3.1e-05	6.2e-05	3.8e-05	48	18	1	1	1.9	0.18	0.53
BC005537	0.00014	6.2e-05	7.3e-05	1.3e-05	3.2e-05	2.6e-05	7.4e-05	2.5e-05	35	28	4	1	1.8	0.16	0.53
BC005561	0.00013	0.00011	0	0	4e-05	3.2e-05	0	0	31	14	0	0	1.5	0.055	0.34
BC005624	7.2e-05	8.1e-05	0	0	1.6e-05	3.4e-05	0	0	35	10	0	0	1.5	0.3	0.63
BC016579	3.3e-05	4.2e-05	0.00015	0.00018	4.2e-05	3.9e-05	8.4e-05	9.3e-05	17	12	3	3	3.2	0.062	0.37
BC017158	0	0	0	0	0	0	0	0	8	2	0	1	NaN	0.2	0.53
BC017643	2.7e-05	3.4e-05	0	0	9e-06	1.2e-05	0	0	13	8	0	0	1.6	0.33	0.65
BC018473	1.3e-06	0	0	0	1.3e-06	0	0	0	1	0	0	0	1	0.66	NaN
BC021614	2.1e-05	5.6e-06	0	0	7e-06	1.2e-05	0	0	11	3	0	0	1.2	0.42	0.67
BC021767	0	9.2e-06	0	0	0	6.9e-06	0	0	0	2	0	0	2	0.89	0.92
BC021891	0	0	0	0	0	0	0	0	6	1	0	0	NaN	0.27	0.6
BC022687	2.9e-05	1.5e-05	0	0	1.3e-05	1.4e-05	0	0	5	6	0	0	1.3	0.65	0.77
BC023829	0	0	0	0	0	0	0	0	6	2	0	0	NaN	0.27	0.6
BC024978	6.8e-06	1e-05	0	0	5.2e-06	1e-05	0	0	2	1	0	0	1.6	0.42	0.67
BC025446	3.7e-06	0	0	0	2.2e-06	0	0	0	3	0	0	0	1	0.44	NaN
BC025920	2.5e-06	0	0	0	1.8e-06	0	0	0	2	0	0	0	1	0.53	NaN
BC026585	1.5e-05	0	0	0	5.6e-06	0	0	0	10	0	0	0	1	0.15	0.53
BC027231	9e-07	0	0	0	9e-07	0	0	0	1	0	0	0	1	0.66	NaN
BC028528	1.2e-05	0	0	0	9.4e-06	0	0	0	3	0	0	0	1	0.44	0.67
BC029214	1.9e-05	2e-05	0.00012	0	2.6e-05	3.6e-05	8e-05	0	22	9	2	0	2.6	0.17	0.53
BC029722	0	0	0	0	0	0	0	0	4	3	0	0	NaN	0.37	0.66
BC030336	5.6e-06	0	0	0	3.3e-06	0	0	0	3	0	0	0	1	0.44	0.67
BC030343	1.8e-06	0	0	0	1.8e-06	0	0	0	1	0	0	0	1	0.66	NaN
BC030867	0	1.5e-05	0	0	0	1.5e-05	0	0	0	1	0	0	2	0.024	0.19
BC030870	0	0	0	0	0	0	0	0	13	1	0	1	NaN	0.096	0.46
BC031181	0.00015	0.00019	0	0.00046	4.7e-05	6.8e-05	0	0.0002	82	43	0	5	3	0.012	0.14
BC035044	1.1e-06	0	0	0	1.1e-06	0	0	0	1	0	0	0	1	0.66	NaN
BC037034	2.1e-05	8.2e-06	0	7.8e-05	4.9e-05	1.4e-05	0	7.8e-05	4	3	0	1	3.3	0.36	0.66
BC043934	2.2e-06	0	0	0	2.2e-06	0	0	0	1	0	0	0	1	0.66	NaN
BC048403	1.5e-06	7e-06	0	0	1.5e-06	7e-06	0	0	1	1	0	0	1.8	0.2	0.53
BC048546	3.3e-05	2.3e-05	0.00019	7.8e-05	0.00011	4.4e-05	0.00014	7.8e-05	3	4	2	1	3	0.091	0.45
BC049715	3.1e-06	0	0	0	2.2e-06	0	0	0	2	0	0	0	1	0.53	NaN
BC051077	0	8.4e-06	0	0	0	8.4e-06	0	0	0	1	0	0	2	0.024	0.19
BC051142	0	0	0	0	0	0	0	0	5	2	0	0	NaN	0.32	0.63
BC051226	1.4e-05	0	0	0	5.5e-06	0	0	0	8	0	0	0	1	0.2	0.53
BC052040	2.7e-05	0	0	0	1.6e-05	0	0	0	8	0	0	0	1	0.2	0.53
BC055324	0	0	0	0	0	0	0	0	2	1	0	0	NaN	0.53	NaN
BC065397	0	3.4e-06	0	0	0	3.4e-06	0	0	0	1	0	0	2	0.96	NaN
BC067074	0	1.8e-06	0	0	0	1.8e-06	0	0	0	1	0	0	2	0.96	NaN
BC068281	1.5e-06	0	0	0	1.5e-06	0	0	0	1	0	0	0	1	0.66	NaN
BC100530	0	5.8e-06	0	0	0	5.8e-06	0	0	0	1	0	0	2	0.96	0.96
Bcam	0	0	0	0	0	0	0	0	2	1	0	0	NaN	0.53	NaN
Bcap29	8.5e-06	0	0	0	4e-06	0	0	0	5	0	0	0	1	0.32	0.63
Bcap31	0.00026	0.00014	0.00021	0.00025	3.2e-05	4.2e-05	0.00017	0.00013	76	27	2	4	2.5	0.036	0.26
Bcar1	5e-05	2.8e-05	0	0	1.7e-05	1.7e-05	0	0	13	12	0	0	1.4	0.52	0.73
Bcar3	2.3e-05	4.8e-05	0	0	8.3e-06	1.9e-05	0	0	12	7	0	0	1.7	0.2	0.53
Bcas1	0	0	0	0	0	0	0	0	1	1	0	0	NaN	0.66	0.77
Bcas2	0.00025	0.00023	0	0	2.9e-05	8.6e-05	0	0	72	19	0	0	1.5	0.4	0.67
Bcas3	0	0	0	0	0	0	0	0	4	2	0	0	NaN	0.37	0.66
Bcat2	2.7e-05	2.4e-05	0	0	8.3e-06	1.3e-05	0	0	15	4	0	0	1.5	0.2	0.53
Bccip	2.5e-05	9e-06	0	0.00019	2.3e-05	2.6e-05	0	0.00013	60	5	0	2	3.6	0.0049	0.14
Bcdin3d	8.9e-06	2.4e-05	0	0	8.6e-06	2.4e-05	0	0	5	1	0	0	1.7	0.012	0.14
Bche	0	0	0	0	0	0	0	0	4	0	1	0	NaN	0.012	0.14
Bckdha	5.4e-06	5.4e-06	0	6.6e-05	1.4e-05	2.5e-05	0	6.6e-05	23	6	0	1	3.6	0.15	0.53
Bckdhb	0.00011	8.5e-05	0	0	3.8e-05	5.5e-05	0	0	15	3	0	0	1.4	2.9e-05	0.0094
Bckdk	0.00011	3.5e-05	0	0	2.5e-05	2e-05	0	0	40	6	0	0	1.2	0.037	0.26
Bcl10	8e-05	5.8e-05	5.7e-05	0	1.4e-05	2.6e-05	5.4e-05	0	40	16	2	0	1.9	0.33	0.65
Bcl11a	0	0	0	0	0	0	0	0	12	4	0	0	NaN	0.11	0.5
Bcl11b	3.8e-05	3.2e-05	0	0	1.2e-05	3e-05	0	0	15	3	0	0	1.5	0.61	0.77
Bcl2	4.2e-05	1.1e-05	0	0	2.2e-05	9.4e-06	0	0	9	3	0	0	1.2	0.41	0.67
Bcl2a1b	0	0	0	0	0	0	0	0	1	1	1	1	NaN	0.11	0.5
Bcl2l1	1.1e-05	2.4e-05	0	4.6e-05	1.2e-05	1.6e-05	0	4.6e-05	4	8	0	1	3	0.25	0.59
Bcl2l11	1.2e-05	0	0	0	7e-06	0	0	0	5	0	0	0	1	0.32	0.63
Bcl2l12	4.2e-05	2.2e-05	0	0	1.1e-05	2.2e-05	0	0	18	1	0	0	1.3	0.19	0.53
Bcl2l13	0	0	0	0	0	0	0	0	8	5	0	0	NaN	0.2	0.53
Bcl2l14	0.00034	0.00058	0.00047	0.00038	6e-05	7.1e-05	0.00013	0.00014	71	79	7	4	2.5	0.017	0.18
Bcl2l15	3.8e-06	0	0	0	3e-06	0	0	0	2	0	0	0	1	0.53	NaN
Bcl2l2	1.5e-05	4.1e-05	0	0.0002	3e-05	5.4e-05	0	0.00012	11	11	0	3	3.5	0.021	0.19
Bcl3	2.6e-05	2.1e-05	0.00017	6.2e-05	5.2e-05	4e-05	0.00014	6.2e-05	12	7	2	1	3	0.37	0.66
Bcl6	0	9.3e-06	3.1e-05	0	0	9.3e-06	3.1e-05	0	0	1	1	0	2.8	0.2	0.53
Bcl6b	2.2e-06	0	0	0	2.2e-06	0	0	0	1	0	0	0	1	0.66	NaN
Bcl7a	1.2e-05	2.9e-05	0.00013	2.4e-05	2.2e-05	4.9e-05	0.00013	2.4e-05	10	8	1	1	2.9	0.5	0.73
Bcl7b	6e-05	0.00014	0	0	1.2e-05	7.1e-05	0	0	27	10	0	0	1.7	0.48	0.71
Bcl7c	0	0	0	0	0	0	0	0	11	1	0	0	NaN	0.13	0.53
Bcl9	8.2e-06	2.7e-05	3.4e-05	6.6e-05	7.6e-06	2.6e-05	3.4e-05	6.6e-05	10	8	1	1	3.2	0.46	0.69
Bcl9l	0	0	0	0	0	0	0	0	2	1	0	0	NaN	0.53	0.73
Bclaf1	0.00028	0.00021	0.00019	0.00018	7.9e-05	4.2e-05	5.6e-05	5.3e-05	37	22	2	2	2.3	0.6	0.77
Bco1	0	0	0	0	0	0	0	0	0	0	0	0	NaN	NaN	NaN
Bco2	3.2e-06	5.5e-06	0	0	3.2e-06	5.5e-06	0	0	1	2	0	0	1.6	0.2	0.53
Bcor	0	0	0	0	0	0	0	0	5	2	0	1	NaN	0.32	0.63
Bcorl1	1.4e-06	9.4e-06	0	0	1.4e-06	7.6e-06	0	0	1	3	0	0	1.9	0.19	0.53
Bcr	0	0	0	0	0	0	0	0	6	1	1	0	NaN	0.2	0.53
Bcs1l	1.3e-05	0	0	0	4.4e-06	0	0	0	9	0	0	0	1	0.17	0.53
Bdh1	8.2e-05	2.6e-05	0	0	1.4e-05	3.1e-05	0	0	39	7	0	0	1.2	0.051	0.33
Bdp1	1.8e-05	2.6e-05	2.4e-05	0.00011	3e-05	3.3e-05	2.4e-05	8.8e-05	9	7	1	2	3.3	0.34	0.66
Becn1	0.0001	0.00015	0.00015	7.5e-05	1.5e-05	4.9e-05	0.0001	7.5e-05	45	21	2	1	2.4	0.6	0.76
Bend3	2.7e-06	5.2e-05	0	0	2e-06	5.2e-05	0	0	2	1	0	0	2	0.41	0.67
Bend5	1.3e-06	0	0	0	1.3e-06	0	0	0	1	0	0	0	1	0.66	NaN
Bend7	0.00023	6.7e-06	0	0	0.0001	5e-06	0	0	10	2	0	0	1	0.17	0.53
Best1	1.4e-06	0	0	0	1.4e-06	0	0	0	1	0	0	0	1	0.66	NaN
Bet1	9.6e-05	6.1e-05	0	0	1.7e-05	3.7e-05	0	0	35	10	0	0	1.4	0.61	0.77
Bet1l	5e-05	5.6e-05	3.4e-05	0.00017	3.4e-05	4e-05	3.4e-05	9.6e-05	27	13	1	3	3	0.24	0.58
Bex1	3.4e-05	5.1e-05	0	0	1.4e-05	3.2e-05	0	0	9	4	0	0	1.6	0.15	0.53
Bex2	0	0	0	0	0	0	0	0	1	1	0	0	NaN	0.66	NaN
Bex4	7.5e-06	7.4e-06	0	0	4.3e-06	7.4e-06	0	0	4	1	0	0	1.5	0.82	0.88
Bfar	4.1e-05	4.9e-05	0	0	1.5e-05	1.8e-05	0	0	21	8	0	0	1.5	0.12	0.51
Bfsp1	0	0	0	0	0	0	0	0	1	1	0	0	NaN	0.66	0.77
Bfsp2	0	0	0	0	0	0	0	0	0	0	0	0	NaN	NaN	NaN
Bglap3	0	0	0	0	0	0	0	0	1	0	1	0	NaN	0.012	0.14
Bhlhb9	2.5e-05	0	0	0	1.4e-05	0	0	0	6	0	0	0	1	0.012	0.14
Bhlhe40	1.9e-05	5.6e-06	0	0	6.7e-06	1.1e-05	0	0	9	3	0	0	1.2	0.56	0.74
Bicd1	7.5e-05	0.00013	0.00012	0	4e-05	4.9e-05	6.5e-05	0	9	18	3	0	2.1	0.23	0.57
Bicd2	0.00012	8.3e-06	3.4e-05	0	9.4e-05	5e-06	3.4e-05	0	3	3	1	0	1.5	0.51	0.73
Bid	5.1e-05	3.8e-05	7.2e-05	0	2.1e-05	1.9e-05	4.9e-05	0	14	11	2	0	2.1	0.34	0.66
Bik	8e-06	4.9e-06	5.4e-05	2.4e-05	2.8e-05	1.9e-05	5.4e-05	2.4e-05	5	2	1	1	3	0.12	0.51
Bin1	4.2e-06	0	0	0	3e-06	0	0	0	2	0	0	0	1	0.53	NaN
Bin2	0	3.7e-06	0	0	0	3.7e-06	0	0	0	1	0	0	2	0.96	NaN
Bin3	7.3e-05	9.2e-05	0	0	1.4e-05	4.4e-05	0	0	30	9	0	0	1.6	0.73	0.82
Birc2	3.3e-05	7e-06	0	0	1.1e-05	1.6e-05	0	0	15	6	0	0	1.2	0.24	0.58
Birc3	0	0	0	0	0	0	0	0	2	9	1	0	NaN	0.53	0.73
Birc5	6.1e-05	7.4e-05	0	0	1.4e-05	3.9e-05	0	0	24	5	0	0	1.5	0.9	0.93
Birc6	0.00031	0.00014	9.4e-05	0	0.00013	4.7e-05	5.1e-05	0	14	22	3	0	1.6	0.17	0.53
Bivm	0	0	0	0	0	0	0	0	5	1	0	0	NaN	0.32	0.63
Blcap	3.2e-05	1.8e-05	0	0	1.2e-05	1.8e-05	0	0	11	1	0	0	1.4	0.45	0.69
Blm	0	4.1e-05	0	0	0	4.1e-05	0	0	0	1	0	0	2	0.024	0.19
Blmh	0.00015	7.2e-05	6e-05	0	2.8e-05	5.4e-05	0.00013	0	51	11	1	0	1.7	0.088	0.44
Blnk	0.00012	0.00012	8.9e-05	0.00026	4.5e-05	4.3e-05	4.7e-05	0.00011	36	28	3	4	2.8	0.56	0.74
Bloc1s1	0.00012	9e-05	0	0.00013	2.8e-05	4e-05	0	0.00013	49	13	0	1	2.4	0.63	0.77
Bloc1s2	0.00012	8.7e-05	0.00016	0	2e-05	3.4e-05	0.00016	0	59	15	1	0	2.1	0.63	0.77
Bloc1s3	1.6e-05	2.7e-05	0	0	5.5e-06	2.2e-05	0	0	9	3	0	0	1.6	0.8	0.87
Bloc1s4	3.2e-05	4.3e-05	0	0	9.3e-06	3.2e-05	0	0	16	2	0	0	1.6	0.6	0.77
Bloc1s5	1.3e-05	0	0	0	5e-06	0	0	0	7	0	0	0	1	0.23	0.57
Bloc1s6	5.4e-05	4.1e-05	5.1e-05	0	1.5e-05	1.8e-05	5.4e-05	0	16	11	1	0	2	0.61	0.77
Bloc1s6os	1.4e-06	0	0	0	1.4e-06	0	0	0	1	0	0	0	1	0.66	NaN
Blvra	9e-05	6.9e-05	0	0	1.8e-05	2.5e-05	0	0	36	11	0	0	1.4	0.67	0.78
Blvrb	6e-05	3.4e-05	0	0	1.2e-05	2.4e-05	0	0	27	2	0	0	1.4	0.16	0.53
Blzf1	2.7e-05	1e-05	0	0	1.3e-05	6.9e-06	0	0	11	4	0	0	1.3	0.44	0.67
Bmf	0	0	0	0	0	0	0	0	1	1	0	0	NaN	0.66	NaN
Bmi1	2.1e-05	3.7e-05	0	6.2e-05	1.2e-05	2.4e-05	0	6.2e-05	9	10	0	1	2.9	0.39	0.67
Bmp1	3.8e-06	4.2e-06	0	0	2.7e-06	4.2e-06	0	0	2	1	0	0	1.5	0.43	NaN
Bmp2	4e-05	7.9e-05	0.00022	0.00034	5.3e-05	5.1e-05	0.00014	0.00013	17	25	3	5	3.3	0.02	0.19
Bmp2k	0	0	0	0	0	0	0	0	2	2	1	0	NaN	0.012	0.14
Bmp3	7.4e-06	1.9e-05	0	0	3.4e-06	1.9e-05	0	0	5	1	0	0	1.7	0.95	0.96
Bmp7	0	0	0	0	0	0	0	0	3	1	0	0	NaN	0.44	0.67
Bmpr1a	3.7e-05	2.5e-05	0	0	1.6e-05	1.5e-05	0	0	12	9	0	0	1.4	0.5	0.72
Bmpr2	5.8e-05	0.0001	0.0002	7.5e-05	8e-05	2.3e-05	0.00011	5.5e-05	8	20	3	2	2.7	0.23	0.57
Bms1	2.7e-05	5.5e-06	0	0	9e-06	1.3e-05	0	0	14	4	0	0	1.2	0.28	0.61
Bmx	0.00042	0.00075	0.00031	0.00073	7.5e-05	0.0001	9.9e-05	0.0003	54	94	6	6	2.6	0.1	0.48
Bmyc	3.6e-05	4.8e-05	0	0.00013	1.8e-05	3.7e-05	0	0.00013	35	14	0	1	3	0.25	0.59
Bnc2	0	5.7e-06	0	0	0	5.7e-06	0	0	0	1	0	0	2	0.96	0.96
Bnip1	0	0	0	0	0	0	0	0	24	3	1	0	NaN	0.019	0.18
Bnip2	3.9e-05	7.4e-06	0	0	1.6e-05	2.3e-05	0	0	9	2	0	0	1.2	0.56	0.74
Bnip3	3.6e-05	1.2e-05	0	0	1.1e-05	1.9e-05	0	0	12	6	0	0	1.2	0.38	0.67
Bnip3l	5.7e-05	3.9e-05	0.00017	0.00012	3.1e-05	3e-05	0.00014	0.00012	36	13	2	1	2.9	0.42	0.67
Bnip3lps	0	2.4e-05	3.1e-05	0	0	1.3e-05	3.1e-05	0	0	4	1	0	2.6	0.65	0.77
Bnipl	8.6e-07	0	0	0	8.6e-07	0	0	0	1	0	0	0	1	0.66	NaN
Bod1	4.5e-05	2e-05	0	0	1.2e-05	2.3e-05	0	0	21	4	0	0	1.3	0.3	0.63
Bod1l	0.00012	7.6e-05	0.00011	1.2e-05	3.7e-05	2.8e-05	0.00011	1.2e-05	17	15	1	1	2	0.65	0.77
Bok	2.3e-05	7.4e-06	0	0	9.4e-06	1.5e-05	0	0	9	2	0	0	1.2	0.56	0.75
Bola1	9.3e-05	0.00014	0	0	1.5e-05	5.2e-05	0	0	42	16	0	0	1.6	0.44	0.67
Bola2	0.00022	0.00022	0.00014	0	2.6e-05	6e-05	0.00013	0	71	25	1	0	1.9	0.62	0.77
Bola3	0.00016	8.7e-05	0	0	2.3e-05	5.3e-05	0	0	49	9	0	0	1.4	0.19	0.53
Bop1	4e-05	1.1e-05	0	0	1.4e-05	1.7e-05	0	0	13	9	0	0	1.2	0.5	0.72
Bora	0	0	0	0	0	0	0	0	2	0	1	0	NaN	0.012	0.14
Borcs5	5.1e-06	3.7e-06	5.8e-05	0	1.9e-05	1.8e-05	5.8e-05	0	13	4	1	0	2.8	0.19	0.53
Borcs6	4.6e-06	2.9e-06	3.1e-05	0	1.2e-05	1.1e-05	3.1e-05	0	9	2	1	0	2.7	0.19	0.53
Borcs7	8.7e-05	3.5e-05	6.4e-05	9e-05	2.1e-05	2.3e-05	6.4e-05	6.5e-05	35	6	1	2	2.6	0.058	0.36
Borcs8	5.6e-05	4.6e-05	6.4e-05	3.4e-05	1.7e-05	2.5e-05	6.4e-05	3.4e-05	28	11	1	1	2.4	0.93	0.96
Bpgm	0.00061	0.0006	0.0004	0.00045	7.3e-05	9.5e-05	0.00014	0.0002	90	64	4	3	2.3	0.78	0.87
Bphl	6.3e-05	6.6e-05	0	0	1.3e-05	4.4e-05	0	0	28	5	0	0	1.5	0.35	0.66
Bpnt1	3.3e-06	2.9e-06	8.8e-05	0	1.5e-05	2.7e-05	6.1e-05	0	32	7	2	0	2.9	0.0032	0.13
Bptf	7.6e-05	4.6e-05	0.00017	0	4.1e-05	1.9e-05	0.00013	0	30	14	2	0	2.3	0.24	0.57
Braf	4.8e-05	2e-05	0	0.00013	6.5e-05	2.3e-05	0	0.00013	5	4	0	1	3.1	0.5	0.72
Brap	3.3e-05	2.5e-05	0	0	8.9e-06	1.3e-05	0	0	17	10	0	0	1.4	0.57	0.75
Brat1	9.5e-07	4.2e-06	0	0	9.5e-07	4.2e-06	0	0	1	2	0	0	1.8	0.2	NaN
Brca1	7.1e-06	4.2e-06	0	0	4.5e-06	4.2e-06	0	0	3	1	0	0	1.4	0.66	0.77
Brca2	7.3e-05	0	0	0	7.3e-05	0	0	0	2	0	0	0	1	0.012	0.14
Brcc3	3.9e-05	3.2e-05	0	0	9.7e-06	1.6e-05	0	0	23	9	0	0	1.5	0.46	0.69
Brd1	4.2e-05	6.3e-05	5.4e-05	0	1.9e-05	2.6e-05	5.4e-05	0	10	12	1	0	2.1	0.62	0.77
Brd2	8.5e-05	0.00015	0	0.00012	1.8e-05	3.9e-05	0	8.2e-05	34	30	0	2	2.4	0.1	0.48
Brd3	5.5e-05	2.2e-05	0	8.1e-05	2.5e-05	1.2e-05	0	8.1e-05	27	8	0	1	2.7	0.24	0.57
Brd4	0.0002	6.1e-05	0.00019	7.3e-05	4.5e-05	2.2e-05	0.00015	7.6e-05	21	15	2	1	2.3	0.25	0.59
Brd7	9.1e-05	7.8e-05	7.5e-05	1.7e-05	1.9e-05	3.2e-05	6e-05	2e-05	35	16	2	1	2.1	0.37	0.66
Brd8	0.00015	9.5e-05	0.00016	0	4.9e-05	3e-05	0.00013	0	38	24	2	0	2	0.48	0.71
Brd9	5.8e-05	4.6e-05	8e-05	2.5e-05	2.1e-05	2.3e-05	5.8e-05	2.5e-05	18	11	2	1	2.3	0.44	0.67
Brdt	1.1e-06	0	0	0	1.1e-06	0	0	0	1	0	0	0	1	0.66	NaN
Bre	5.6e-05	7.4e-05	0	0	1.7e-05	3.3e-05	0	0	25	13	0	0	1.6	0.57	0.75
Brf1	0	0	0	0	0	0	0	0	14	5	0	0	NaN	0.083	0.43
Brf2	2.7e-05	1.4e-05	0	0	1.5e-05	1.5e-05	0	0	8	3	0	0	1.3	0.75	0.85
Bri3	0.00016	0.00012	5.9e-05	0.00019	2.4e-05	3.1e-05	4.3e-05	0.00011	73	26	1	2	2.5	0.54	0.74
Bri3bp	3.3e-05	0.00011	0	0	7.4e-06	6.5e-05	0	0	20	7	0	0	1.8	0.4	0.67
Brip1	5e-06	3.1e-05	0	0	4.2e-06	3.1e-05	0	0	2	2	0	0	1.9	0.41	0.67
Brip1os	0.0001	5.9e-05	5.8e-05	0.00023	8.1e-05	2.5e-05	5.8e-05	0.00023	9	14	1	1	2.9	0.58	0.76
Brix1	8.2e-05	5.9e-05	0	0	1.6e-05	3.5e-05	0	0	30	9	0	0	1.4	0.46	0.69
Brk1	0.00016	0.00018	0.00032	0.00018	2.8e-05	6.7e-05	0.00018	0.00018	81	29	3	1	2.6	0.63	0.77
Brms1	5.7e-05	8.5e-05	0.00012	0.00028	3.2e-05	4e-05	7.3e-05	0.00023	41	29	3	2	3.2	0.11	0.5
Brms1l	5.6e-05	0	0	0	3e-05	0	0	0	7	0	0	0	1	0.012	0.14
Brox	2.7e-05	5.3e-05	0	0	1.1e-05	2.1e-05	0	0	7	13	0	0	1.7	0.29	0.62
Brpf1	0.00019	4.8e-05	0	0	7.8e-05	3e-05	0	0	13	7	0	0	1.2	0.015	0.17
Brpf3	5.8e-06	2.8e-05	0	0.00011	1.3e-05	2.7e-05	0	0.00011	3	9	0	1	3.5	0.14	0.53
Brwd1	1.8e-05	1.8e-05	6.6e-05	0	2.4e-05	1.9e-05	6.6e-05	0	16	6	1	0	2.5	0.24	0.58
Brwd3	0.0001	4.6e-05	0.00022	0	0.0001	1.8e-05	0.00014	0	9	8	3	0	2.3	0.11	0.5
Bscl2	6e-05	6.1e-05	0.00017	0	3.2e-05	3.9e-05	0.00011	0	33	15	3	0	2.4	0.099	0.47
Bsdc1	4.6e-05	3e-05	0	6.2e-05	1.6e-05	1.5e-05	0	6.2e-05	20	11	0	1	2.6	0.61	0.77
Bsg	0.00062	0.00075	0.0012	0.0012	6.7e-05	0.00011	0.00034	0.00037	114	88	9	7	2.8	0.22	0.56
Bsn	1.7e-05	0	0	0	6.6e-06	0	0	0	7	0	0	0	1	0.23	0.57
Bspry	6.2e-05	9.1e-06	0	0	1.3e-05	9.1e-06	0	0	29	1	0	0	1.1	0.031	0.23
Bst1	7.3e-06	7.4e-06	0	0	6.4e-06	7.4e-06	0	0	2	1	0	0	1.5	0.42	0.67
Bst2	5.3e-05	8.2e-05	8.9e-05	0.00016	2.3e-05	3.4e-05	4.7e-05	0.00011	24	19	3	3	2.9	0.29	0.62
Btaf1	0	0	0	0	0	0	0	0	2	5	1	0	NaN	0.53	0.73
Btbd1	4e-05	5.8e-05	0.0001	0.00017	2.4e-05	3.3e-05	7.4e-05	0.00017	35	23	2	1	3.1	0.28	0.61
Btbd10	1.5e-05	3e-05	0	0	6.2e-06	1.9e-05	0	0	7	5	0	0	1.7	0.58	0.76
Btbd11	0	0	0	0	0	0	0	0	0	0	0	0	NaN	NaN	NaN
Btbd16	0	8.4e-05	6e-05	2.5e-05	0	3.1e-05	4.1e-05	2.5e-05	0	15	2	1	2.6	0.024	0.19
Btbd19	1.5e-06	0	0	0	1.5e-06	0	0	0	1	0	0	0	1	0.66	NaN
Btbd2	6.6e-05	5.3e-05	4.7e-05	0	1.7e-05	3.5e-05	5.9e-05	0	25	7	1	0	1.9	0.41	0.67
Btbd3	3.5e-06	0	0	0	2.2e-06	0	0	0	3	0	0	0	1	0.44	NaN
Btbd6	0	0	0	0	0	0	0	0	11	2	0	0	NaN	0.13	0.53
Btbd7	0	0	0	0	0	0	0	0	1	5	0	0	NaN	0.65	0.77
Btbd9	3e-05	1.9e-05	0	0	7.6e-06	2e-05	0	0	16	4	0	0	1.4	0.25	0.58
Btc	0	0	0	0	0	0	0	0	1	1	0	0	NaN	0.66	NaN
Btd	1.4e-05	6.2e-06	0	0	6.1e-06	1e-05	0	0	6	2	0	0	1.3	0.86	0.92
Btf3	0.00027	0.00012	5.3e-05	0.00017	4.2e-05	6.2e-05	8.7e-05	0.00027	50	19	1	1	2.2	0.38	0.66
Btf3l4	1.2e-05	7.4e-06	3.1e-05	0	8.8e-06	1.1e-05	3.1e-05	0	13	3	1	0	2.4	0.2	0.53
Btg1	0.00014	0.00017	0.00011	0.00021	3.8e-05	4.6e-05	6.5e-05	0.00016	27	31	3	2	2.6	0.46	0.69
Btg2	4.1e-05	9.1e-05	7.3e-05	0.00012	1.5e-05	4.1e-05	7.3e-05	0.00012	25	20	1	1	2.8	0.76	0.85
Btg3	1.4e-06	1e-05	0	0	1.4e-06	1e-05	0	0	1	2	0	0	1.9	0.19	0.53
Btk	0	3.4e-06	0	0	0	3.4e-06	0	0	0	1	0	0	2	0.96	NaN
Btla	2.2e-06	0	0	0	2.2e-06	0	0	0	1	0	0	0	1	0.66	NaN
Btnl1	0	0	0	0	0	0	0	0	4	1	0	0	NaN	0.37	0.66
Btnl2	2.5e-06	0	0	0	1.8e-06	0	0	0	2	0	0	0	1	0.53	NaN
Btnl4	2.7e-06	9.4e-06	0	0	2e-06	7.7e-06	0	0	2	3	0	0	1.8	0.41	0.67
Btnl5ps	0	5.3e-06	8e-05	0	0	3.8e-06	5.6e-05	0	0	2	2	0	2.9	0.02	0.19
Btnl6	0	0	0	0	0	0	0	0	0	0	0	0	NaN	NaN	NaN
Btnl7ps	0	0	0	2.4e-05	0	0	0	2.4e-05	0	0	0	1	4	0.0074	0.14
Btrc	1.6e-05	2.7e-05	0	0	8.8e-06	1.4e-05	0	0	6	3	0	0	1.6	0.2	0.53
Bub1	0	0	0	0	0	0	0	0	0	0	0	0	NaN	NaN	NaN
Bub1b	8.8e-06	4.5e-05	0	0	5.7e-06	4.5e-05	0	0	4	1	0	0	1.8	0.79	0.87
Bub3	0.00052	0.00043	0.00044	0.00064	7e-05	7.6e-05	0.00015	0.00025	97	62	6	5	2.6	0.74	0.83
Bud13	0	0	0	0	0	0	0	0	2	3	0	1	NaN	0.5	0.72
Bud31	0.00022	0.00013	0.00024	0.00016	4.5e-05	3.2e-05	0.00013	0.00012	54	34	3	2	2.5	0.33	0.64
Bvht	6.3e-06	0	0	0	3.4e-06	0	0	0	4	0	0	0	1	0.37	0.66
Bysl	0	0	0	0	0	0	0	0	10	1	0	0	NaN	0.15	0.53
Bzw1	0.00011	9.6e-05	8.8e-05	0.00015	2.1e-05	2.9e-05	6e-05	9.5e-05	47	28	2	3	2.6	0.35	0.66
Bzw2	7.1e-05	8.9e-05	9.6e-05	6.8e-05	2e-05	3.6e-05	8.4e-05	5.9e-05	38	9	1	1	2.5	0.029	0.22
C030014I23Rik	4.7e-06	1.5e-05	0	0	3.5e-06	1.5e-05	0	0	2	1	0	0	1.8	0.42	0.67
C030034I22Rik	1.2e-05	1.2e-05	5.4e-05	0	2.4e-05	2.3e-05	5.4e-05	0	6	3	1	0	2.5	0.42	0.67
C030037D09Rik	0	0	0	0	0	0	0	0	0	0	0	0	NaN	NaN	NaN
C030039L03Rik	2.8e-06	0	0	0	2.1e-06	0	0	0	2	0	0	0	1	0.53	NaN
C130013H08Rik	9.5e-07	5.5e-06	0	0	9.5e-07	5.5e-06	0	0	1	1	0	0	1.9	0.19	0.53
C130060K24Rik	0	6.1e-06	0.00011	0	0	6.1e-06	0.00011	0	0	1	1	0	2.9	0.19	0.53
C130074G19Rik	9.2e-06	0	0	0	3.7e-06	0	0	0	7	0	0	0	1	0.23	0.57
C1d	0.00017	0.00027	0	0.00018	2.8e-05	7.7e-05	0	0.00011	58	21	0	1	2.3	0.13	0.53
C1galt1	5.6e-05	9.8e-05	7.2e-05	5.1e-05	2.9e-05	3.7e-05	4.9e-05	5.1e-05	8	19	2	1	2.4	0.25	0.58
C1galt1c1	4.8e-05	5.6e-05	0	0	1.1e-05	2.4e-05	0	0	21	12	0	0	1.5	0.5	0.72
C1qa	0	1.7e-05	0	0	0	1.7e-05	0	0	0	1	0	0	2	0.96	0.96
C1qb	0	8.9e-06	0.00034	0	0	6.7e-06	0.00034	0	0	2	1	0	3	0.41	0.67
C1qbp	0.00028	0.00016	0	0	3.6e-05	7.5e-05	0	0	68	12	0	0	1.4	0.17	0.53
C1qc	0	5.5e-06	0	0	0	5.5e-06	0	0	0	1	0	0	2	0.96	0.96
C1ql4	0	0	0	0	0	0	0	0	0	0	0	0	NaN	NaN	NaN
C1qtnf4	7.3e-06	2.7e-05	6.2e-05	0	6.7e-06	2.2e-05	6.2e-05	0	9	7	1	0	2.6	0.67	0.78
C1qtnf6	0	0	0	0	0	0	0	0	0	0	0	0	NaN	NaN	NaN
C1ra	3.8e-06	0	0	0	3.8e-06	0	0	0	1	0	0	0	1	0.66	NaN
C2	1.3e-05	9.7e-05	0	0	6.6e-06	3.4e-05	0	0	6	7	0	0	1.9	9.5e-05	0.012
C230035I16Rik	2.5e-06	0	0	0	1.8e-06	0	0	0	2	0	0	0	1	0.53	NaN
C230037L18Rik	0	0	0	0	0	0	0	0	0	0	0	0	NaN	NaN	NaN
C2cd2	2.3e-06	1.3e-05	3.1e-05	0	3.4e-06	1.2e-05	3.1e-05	0	3	5	1	0	2.6	0.61	0.77
C2cd2l	0.00011	1e-05	0	0	4.9e-05	6.1e-06	0	0	10	3	0	0	1.1	0.064	0.37
C2cd3	0	0	0	0	0	0	0	0	16	3	0	1	NaN	0.062	0.37
C2cd4a	2.2e-06	0	0	0	2.2e-06	0	0	0	1	0	0	0	1	0.66	NaN
C2cd4b	0.00019	6.2e-05	0	0	3.5e-05	3.1e-05	0	0	42	4	0	0	1.2	0.075	0.4
C2cd4c	7.4e-06	0	0	0	7.4e-06	0	0	0	1	0	0	0	1	0.66	0.77
C2cd4d	1.1e-06	0	0	0	1.1e-06	0	0	0	1	0	0	0	1	0.66	NaN
C2cd5	1.1e-05	1.9e-05	0	0	3.8e-06	1.3e-05	0	0	9	4	0	0	1.6	0.8	0.87
C3	0	1.1e-05	0	0	0	1.1e-05	0	0	0	1	0	0	2	0.024	0.19
C330006A16Rik	2.7e-05	3.6e-05	0	5.1e-05	1.2e-05	1.7e-05	0	5.1e-05	14	12	0	1	2.7	0.42	0.67
C330007P06Rik	6.8e-05	2.7e-05	0.00028	0.0001	0.00016	2.1e-05	0.00019	5.8e-05	6	9	2	3	2.9	0.15	0.53
C330013E15Rik	1.6e-06	0	0	0	1.6e-06	0	0	0	1	0	0	0	1	0.66	NaN
C330018D20Rik	0	0	0	0	0	0	0	0	16	3	0	0	NaN	0.062	0.37
C330021F23Rik	9.5e-07	0	0	0	9.5e-07	0	0	0	1	0	0	0	1	0.66	NaN
C330027C09Rik	5.1e-06	3e-05	0	0	2.7e-06	3e-05	0	0	4	2	0	0	1.9	0.79	0.87
C430042M11Rik	9.6e-06	0	0	0	8.2e-06	0	0	0	2	0	0	0	1	0.53	0.73
C4b	9.7e-07	0	0	0	9.7e-07	0	0	0	1	0	0	0	1	0.66	NaN
C4bp	1.9e-06	0	0	0	1.9e-06	0	0	0	1	0	0	0	1	0.66	NaN
C530008M17Rik	0	0	0	0	0	0	0	0	1	1	0	0	NaN	0.66	0.77
C730034F03Rik	2.1e-06	7e-06	0	0	1.5e-06	7e-06	0	0	2	2	0	0	1.8	0.41	0.67
C77080	0.00013	0.00019	9.1e-05	0.0002	3.8e-05	4.4e-05	6.4e-05	0.0002	19	32	2	1	2.6	0.31	0.63
C77370	0	2e-05	6.6e-05	0	0	8.3e-06	6.6e-05	0	0	6	1	0	2.8	0.65	0.77
C87436	1.8e-05	2.2e-05	0	0	6.6e-06	1.6e-05	0	0	10	2	0	0	1.6	0.94	0.96
C8g	4.6e-06	0	0	0	2.8e-06	0	0	0	3	0	0	0	1	0.44	NaN
C920006O11Rik	0	0	0	0	0	0	0	0	5	1	0	0	NaN	0.32	0.63
C920021L13Rik	7.8e-07	3e-05	0	0	7.8e-07	3e-05	0	0	1	1	0	0	2	0.19	0.53
CAAA011473321	0	0	0	0	0	0	0	0	0	0	0	0	NaN	NaN	NaN
Caap1	3e-05	6.3e-05	0	0	1.1e-05	3.2e-05	0	0	14	5	0	0	1.7	0.2	0.53
Cab39	4.5e-05	6.1e-05	0.00012	0.0001	2e-05	2.8e-05	8.4e-05	5.7e-05	23	19	2	3	2.8	0.33	0.65
Cab39l	4.6e-05	4.2e-05	0	0	1.1e-05	2.7e-05	0	0	20	8	0	0	1.5	0.35	0.66
Cabin1	5.5e-05	8.3e-05	3.9e-05	0	1.8e-05	2.5e-05	3.9e-05	0	11	22	1	0	1.9	0.2	0.53
Cables1	0	0	0	0	0	0	0	0	4	1	0	0	NaN	0.37	NaN
Cables2	0.00016	0.00024	0.0006	0.00029	0.0001	7.9e-05	0.0002	0.00014	28	44	8	4	2.8	0.11	0.5
Cabp1	0.00014	7.3e-05	2.9e-05	0	6.4e-05	2e-05	2.9e-05	0	12	15	1	0	1.5	0.15	0.53
Cacfd1	6.4e-05	3.8e-05	0	0	1.5e-05	1.9e-05	0	0	28	7	0	0	1.4	0.25	0.59
Cachd1	0.0001	3.4e-05	0	0	4.3e-05	1.8e-05	0	0	11	8	0	0	1.2	0.27	0.6
Cacna1a	9.7e-05	4.8e-05	0.00021	0	6.2e-05	1.9e-05	0.00015	0	22	8	2	0	2.3	0.034	0.25
Cacna1c	2.9e-05	7.8e-06	0	0.00011	7.1e-05	5.5e-06	0	0.00011	2	2	0	1	3.3	0.3	0.63
Cacna1d	0	6.1e-06	0	0	0	6.1e-06	0	0	0	1	0	0	2	0.96	0.96
Cacna2d1	3.3e-06	0	0	0	3.3e-06	0	0	0	1	0	0	0	1	0.66	NaN
Cacna2d2	5.3e-05	0.00018	0	0	1.8e-05	6.5e-05	0	0	21	20	0	0	1.8	0.19	0.53
Cacnb1	0	0	0	0	0	0	0	0	0	0	0	0	NaN	NaN	NaN
Cacnb3	3.5e-05	4.7e-05	0	0	1.5e-05	1.6e-05	0	0	17	9	0	0	1.6	0.062	0.37
Cacnb4	0.00013	9.2e-06	0.00016	3.1e-05	0.00013	6.5e-05	0.00013	3.1e-05	1	5	2	1	2.3	7.8e-05	0.011
Cactin	2.8e-05	2.6e-05	0	0	1e-05	1.9e-05	0	0	15	4	0	0	1.5	0.28	0.61
Cacul1	2.6e-05	7e-06	0	0	1.2e-05	1.6e-05	0	0	9	4	0	0	1.2	0.55	0.74
Cacybp	0.00017	0.00016	9.1e-05	9.6e-05	2.4e-05	3.9e-05	6.9e-05	0.0001	51	33	2	1	2.2	0.3	0.63
Cad	8e-06	0	0	0	4.3e-06	0	0	0	4	0	0	0	1	0.37	0.66
Cadm1	0	0	0	0	0	0	0	0	1	1	0	0	NaN	0.66	0.77
Cadm4	1.9e-06	0	0	0	1.9e-06	0	0	0	1	0	0	0	1	0.66	NaN
Cadps	0	0	3.9e-05	0	0	0	3.9e-05	0	0	0	1	0	3	0.012	0.14
Cadps2	0	0	0	0	0	0	0	0	14	1	1	0	NaN	0.083	0.43
Calcoco1	2.5e-05	1.2e-05	0	0	1.3e-05	1.2e-05	0	0	8	1	0	0	1.3	0.012	0.14
Cald1	0	0	0	0	0	0	0	0	0	0	0	0	NaN	NaN	NaN
Calm1	0.002	0.002	0.002	0.0029	0.00019	0.00016	0.00045	0.001	124	129	9	11	2.7	0.44	0.67
Calm2	0.0024	0.0024	0.0019	0.0025	0.00017	0.00032	0.00057	0.00087	122	97	8	9	2.5	0.85	0.9
Calm3	0.00046	0.00062	0.00063	0	5.6e-05	7e-05	0.00012	0	88	50	4	0	2.1	0.028	0.21
Calml4	0.0005	0.00052	0.0014	0.00066	0.0001	9.8e-05	0.00032	0.0002	116	76	11	7	2.7	0.018	0.18
Calr	0.00047	0.00044	0.00063	0.00021	6.1e-05	7.6e-05	0.00023	0.00013	93	73	6	3	2.3	0.13	0.53
Calr3	0	0	2.4e-05	2.4e-05	0	0	2.4e-05	2.4e-05	0	0	1	1	3.5	0.014	0.16
Calrps	0	2.2e-05	6e-05	0	0	1.7e-05	4.1e-05	0	0	3	2	0	2.7	0.064	0.37
Calu	7.2e-06	6.6e-05	0	0	3.9e-06	5.1e-05	0	0	4	4	0	0	1.9	0.23	0.57
Camk1	8.5e-05	3.8e-05	3.1e-05	0	2.2e-05	2e-05	3.1e-05	0	28	5	1	0	1.6	0.0099	0.14
Camk1d	9.3e-06	1.3e-05	6.6e-05	0	1.5e-05	2.3e-05	6.6e-05	0	11	5	1	0	2.6	0.55	0.74
Camk2a	0	1.5e-05	0	0	0	1.5e-05	0	0	0	2	0	0	2	0.024	0.19
Camk2b	0.00018	0.00013	8.2e-05	0.00052	0.00014	6.6e-05	6.1e-05	0.00031	37	33	2	5	3	0.13	0.53
Camk2d	0.00022	0.00019	0.00018	0.00021	3.5e-05	5.2e-05	0.00011	0.00013	56	42	3	3	2.5	0.31	0.63
Camk2g	1.4e-05	0	0	0	6.1e-06	0	0	0	6	0	0	0	1	0.27	0.6
Camk2n1	0.00015	0.00011	0.00021	4.9e-05	3.4e-05	3.4e-05	8.1e-05	3.3e-05	49	28	5	2	2.3	0.23	0.57
Camkk1	2.7e-05	2.5e-05	0.0002	0	2.7e-05	9.7e-06	0.00014	0	1	7	3	0	2.7	0.098	0.47
Camkk2	5.5e-05	0.00011	5.8e-05	0.00011	1.8e-05	2.9e-05	5.8e-05	0.00011	13	28	1	1	2.7	0.16	0.53
Camkmt	0	0	0	0	0	0	0	0	1	1	0	0	NaN	0.012	0.14
Camkv	1.2e-06	0	0	0	1.2e-06	0	0	0	1	0	0	0	1	0.66	NaN
Caml	0.00029	5.8e-05	0	9e-05	6.1e-05	3.3e-05	0	9e-05	36	9	0	1	1.7	0.11	0.49
Camp	2.3e-06	0	0	0	1.6e-06	0	0	0	2	0	0	0	1	0.53	NaN
Camsap1	5.3e-05	8.5e-06	0	0	3.1e-05	6.1e-06	0	0	9	2	0	0	1.1	0.026	0.21
Camsap2	1e-06	0	0	0	1e-06	0	0	0	1	0	0	0	1	0.66	NaN
Camsap3	0.00012	0.00013	0.00015	0.00022	6.1e-05	4.3e-05	6.8e-05	8e-05	17	17	1	2	2.8	0.32	0.63
Camta1	0.00015	7e-05	0.00048	8.7e-05	0.00017	3.7e-05	0.00033	8.7e-05	17	18	2	1	2.6	0.47	0.7
Camta2	0.00019	0.00027	9.2e-05	0.00015	5.3e-05	4.9e-05	6.8e-05	8.8e-05	26	37	1	2	2.3	0.4	0.67
Cand1	5.4e-05	4e-05	2.3e-05	0	1.3e-05	2e-05	3.1e-05	0	18	12	1	0	1.7	0.43	0.67
Cand2	1.7e-05	5.6e-06	0	0	6.9e-06	1.1e-05	0	0	8	2	0	0	1.2	0.64	0.77
Cant1	2.9e-05	3.6e-05	6.6e-05	8.4e-05	1.4e-05	2.2e-05	6.6e-05	8.4e-05	26	13	1	1	3	0.83	0.89
Canx	0.00011	9.7e-05	3.4e-05	7.8e-05	2e-05	3.1e-05	4e-05	6.2e-05	41	28	1	2	2.2	0.52	0.73
Cap1	9.7e-05	9.6e-05	4.8e-05	4.8e-05	2.2e-05	2.7e-05	4.9e-05	3.3e-05	27	26	1	2	2.2	0.37	0.66
Cap2	2.5e-06	0	0	0	2.5e-06	0	0	0	1	0	0	0	1	0.66	NaN
Capg	6.8e-05	7.1e-05	0.00011	0	3.1e-05	2.7e-05	5.4e-05	0	17	13	1	0	2.2	0.55	0.74
Capn1	0.00016	0.00022	5.4e-05	7.3e-05	5.2e-05	5.7e-05	5.4e-05	5.3e-05	26	33	1	2	2.1	0.53	0.73
Capn10	0	0	0	0	0	0	0	0	9	2	1	0	NaN	0.012	0.14
Capn11	0	0	5.4e-05	0	0	0	5.4e-05	0	0	0	1	0	3	0.012	0.14
Capn12	9.5e-07	0	0	0	9.5e-07	0	0	0	1	0	0	0	1	0.66	NaN
Capn13	1.5e-05	2.6e-05	0	0	5.2e-06	2.6e-05	0	0	9	1	0	0	1.6	0.62	0.77
Capn15	0	5.9e-06	6.8e-05	2.4e-05	0	5.9e-06	6.8e-05	2.4e-05	0	1	1	1	3.2	0.12	0.51
Capn2	0	0	0	5.1e-05	0	0	0	5.1e-05	0	0	0	1	4	0.0074	0.14
Capn3	9.7e-07	0	0	0	9.7e-07	0	0	0	1	0	0	0	1	0.66	NaN
Capn5	3.6e-05	4.1e-05	0	0	2e-05	2e-05	0	0	5	8	0	0	1.5	0.5	0.72
Capn7	2.4e-05	5.9e-05	6.8e-05	9e-05	1.2e-05	4.6e-05	6.8e-05	9e-05	12	9	1	1	2.9	0.61	0.77
Capn8	1.8e-06	0	0	0	1.8e-06	0	0	0	1	0	0	0	1	0.66	NaN
Capns1	0.00013	0.00015	0.00036	0	3.9e-05	5.9e-05	0.00015	0	74	38	5	0	2.4	0.12	0.51
Caprin1	0.00025	0.00011	4.4e-05	0.0001	6.1e-05	3e-05	3.4e-05	5.5e-05	37	22	1	2	2	0.34	0.65
Caprin2	9.7e-07	0	0	0	9.7e-07	0	0	0	1	0	0	0	1	0.66	NaN
Capza1	0.0001	5.3e-05	0.0002	0.00013	6e-05	4.3e-05	0.00013	8.6e-05	16	10	3	2	2.7	0.14	0.53
Capza2	0.00019	0.00012	0	3.6e-05	3.1e-05	4.6e-05	0	4.7e-05	58	24	0	1	1.6	0.36	0.66
Capzb	0.00029	0.00032	0.00048	0.00011	4.8e-05	6.1e-05	0.0003	7.8e-05	88	60	3	2	2.3	0.27	0.6
Car1	0	3.2e-06	0	0	0	3.2e-06	0	0	0	1	0	0	2	0.96	NaN
Car10	0	0	0	0	0	0	0	0	0	0	0	0	NaN	NaN	NaN
Car11	9e-07	0	0	0	9e-07	0	0	0	1	0	0	0	1	0.66	NaN
Car12	0	0	0	0	0	0	0	0	5	2	0	0	NaN	0.32	0.63
Car13	4.3e-06	0	0	0	2.1e-06	0	0	0	4	0	0	0	1	0.37	NaN
Car2	2.4e-05	6.4e-05	0	0	9.6e-06	2.9e-05	0	0	9	11	0	0	1.7	0.36	0.66
Car4	2e-05	6.5e-05	0	0	1.1e-05	4.8e-05	0	0	6	2	0	0	1.8	0.46	0.69
Car7	4.6e-06	8.3e-05	0.00037	0.00018	1.2e-05	7.5e-05	0.00023	0.00018	3	20	3	1	3.1	2.2e-05	0.0083
Car8	2.4e-05	5.6e-06	0	0	1.1e-05	1.5e-05	0	0	9	2	0	0	1.2	0.56	0.74
Car9	4.2e-05	9.1e-05	0	0	1.2e-05	5.2e-05	0	0	19	7	0	0	1.7	0.76	0.85
Card10	0.00022	0.00017	0.00032	0.00012	8.5e-05	4.7e-05	0.00011	6.2e-05	16	23	3	1	2.4	0.34	0.65
Card11	1.3e-06	1e-05	0	0	1.3e-06	1e-05	0	0	1	2	0	0	1.9	0.19	0.53
Card14	8.1e-06	0	0	0	5.5e-06	0	0	0	4	0	0	0	1	0.37	0.66
Card19	0	5.6e-05	3.4e-05	0.00038	0	1.6e-05	3.4e-05	0.00019	0	13	1	4	3.7	0.034	0.25
Card6	0	0	0	0	0	0	0	0	2	1	0	0	NaN	0.53	NaN
Carf	7.6e-05	3e-05	3.4e-05	0	5e-05	1.2e-05	3.4e-05	0	5	8	1	0	1.7	0.44	0.67
Carhsp1	0.00012	5.8e-05	0	0	1.7e-05	3.9e-05	0	0	51	8	0	0	1.3	0.1	0.48
[truncated: 13,158 more rows]

## Sheet: Enteroendocrine
Supplementary Data 3 – Zonation table reconstructed based on single enteroendocrine cells. Zone 1 -crypt, Zone 4- Tip
Gene_Name	Expression_Zone_1	Expression_Zone_2	Expression_Zone_3	Expression_Zone_4	Standard_error_of_the_mean_Zone_1	Standard_error_of_the_mean_Zone_2	Standard_error_of_the_mean_Zone_3	Standard_error_of_the_mean_Zone_4	Number_of_expressing_cells_zone_1	Number_of_expressing_cells_zone_2	Number_of_expressing_cells_zone_3	Number_of_expressing_cells_zone_4	Center_of_mass	p_value	q_value
0610005C13Rik	2.8e-06	0	2.5e-06	0	4.8e-07	0	2.5e-06	0	46	0	1	0	1.9	0.72	NaN
0610007N19Rik	4e-05	4.5e-05	2.5e-05	6.9e-05	2.1e-06	2.4e-05	1.5e-05	3.6e-05	515	5	3	6	2.7	0.49	0.7
0610007P14Rik	3.6e-05	0	3.6e-05	2.5e-05	1.8e-06	0	2.3e-05	2.5e-05	542	0	3	1	2.5	0.015	0.11
0610008F07Rik	7.1e-08	0	0	0	5.1e-08	0	0	0	2	0	0	0	1	1	NaN
0610009B14Rik	4.6e-08	0	0	0	3.2e-08	0	0	0	2	0	0	0	1	1	NaN
0610009B22Rik	3.5e-05	2.8e-05	1.1e-05	1.7e-05	1.8e-06	1.2e-05	8.7e-06	1.4e-05	565	5	2	2	2.1	0.16	0.42
0610009D07Rik	0.00014	0.00013	7.4e-05	0.00015	3.5e-06	4.1e-05	2.5e-05	4.2e-05	1331	11	8	9	2.5	0.14	0.39
0610009L18Rik	4.8e-06	7.5e-06	0	1.7e-05	6.2e-07	7.5e-06	0	1.3e-05	83	1	0	2	3	0.27	0.54
0610009O20Rik	2.1e-05	5.8e-06	5e-06	1.1e-05	1.3e-06	5.8e-06	5e-06	1.1e-05	352	1	1	1	2.1	0.16	0.42
0610010F05Rik	3.9e-05	5.8e-05	5.2e-05	1.1e-05	2.1e-06	2.4e-05	1.9e-05	1.1e-05	512	7	7	1	2.2	0.16	0.42
0610010K14Rik	5.7e-05	2e-05	4.1e-05	3.4e-05	2.3e-06	1.1e-05	1.6e-05	1.9e-05	751	3	6	3	2.3	0.16	0.42
0610011F06Rik	9.4e-05	9.9e-05	5.9e-05	0.00015	3.1e-06	3.6e-05	2.4e-05	5.5e-05	1009	7	7	10	2.7	0.32	0.58
0610012G03Rik	6.4e-05	8.3e-05	3.7e-05	7.4e-05	2.4e-06	3.8e-05	1.4e-05	2.4e-05	810	6	6	7	2.5	0.64	0.78
0610012H03Rik	2.1e-07	0	0	0	1.1e-07	0	0	0	5	0	0	0	1	0.99	NaN
0610030E20Rik	2.7e-05	1.2e-05	1.2e-05	3.5e-05	1.5e-06	8.5e-06	8e-06	2e-05	409	2	2	3	2.6	0.5	0.71
0610031J06Rik	9.1e-05	7.3e-05	2.6e-05	3.4e-05	2.9e-06	2.9e-05	1.3e-05	1.9e-05	1029	7	4	3	2	0.005	0.053
0610037L13Rik	4.3e-05	4e-05	3.6e-05	1.6e-05	2e-06	1.9e-05	2e-05	1.6e-05	619	5	4	1	2.2	0.2	0.47
0610038B21Rik	2.1e-07	0	0	0	1.3e-07	0	0	0	3	0	0	0	1	0.99	NaN
0610038L08Rik	0	0	0	0	0	0	0	0	0	0	0	0	NaN	NaN	NaN
0610039K10Rik	1.8e-07	0	0	0	8.4e-08	0	0	0	5	0	0	0	1	0.99	NaN
0610040B10Rik	4.5e-06	1.6e-05	1.3e-05	2.2e-05	5.6e-07	1.1e-05	1.1e-05	1.5e-05	92	2	2	2	2.9	0.15	0.41
0610040F04Rik	2.2e-06	0	0	0	4.1e-07	0	0	0	42	0	0	0	1	0.76	NaN
0610040J01Rik	5.2e-05	8.5e-05	3.8e-05	1.8e-05	2.2e-06	3.6e-05	2.2e-05	1.2e-05	720	7	4	2	2.1	0.15	0.4
0610043K17Rik	4.1e-07	0	0	0	2e-07	0	0	0	7	0	0	0	1	0.98	NaN
1110001A16Rik	2.3e-05	3.4e-05	1.8e-05	1.8e-05	1.3e-06	2e-05	1.2e-05	1.3e-05	410	3	3	2	2.3	0.84	0.89
1110001J03Rik	3.1e-05	1.3e-05	1.3e-05	3.2e-05	1.5e-06	9.2e-06	9.2e-06	1.7e-05	496	2	2	4	2.5	0.27	0.54
1110002L01Rik	3.4e-07	0	0	0	1.6e-07	0	0	0	8	0	0	0	1	0.97	NaN
1110004E09Rik	3.6e-05	1.1e-05	4.9e-05	3.7e-05	1.9e-06	7.8e-06	2.3e-05	1.7e-05	518	2	4	4	2.7	0.54	0.73
1110004F10Rik	0.00012	5.6e-05	1.8e-05	0.00012	3.2e-06	2.4e-05	1.2e-05	4.6e-05	1191	6	3	7	2.5	0.00026	0.0055
1110006O24Rik	3.3e-06	1.1e-05	9.5e-06	0	5.7e-07	1.1e-05	9.5e-06	0	61	1	1	0	2.3	0.78	0.85
1110007C09Rik	5.2e-05	1.8e-05	7.3e-05	1.7e-05	2.7e-06	9.9e-06	2.7e-05	1.3e-05	601	3	8	2	2.3	0.19	0.45
1110008F13Rik	1.1e-06	0	0	0	2.6e-07	0	0	0	28	0	0	0	1	0.85	NaN
1110008J03Rik	6.2e-06	7.5e-06	6.2e-06	0	6.6e-07	7.5e-06	6.2e-06	0	124	1	1	0	2	0.78	0.85
1110008L16Rik	4.3e-05	5.5e-05	1.2e-05	2.3e-05	2.2e-06	3.4e-05	9.5e-06	1.3e-05	580	3	2	3	2.1	0.16	0.42
1110008P14Rik	7.1e-05	0.00011	0.00011	6.8e-05	2.7e-06	4.1e-05	3.5e-05	4e-05	835	8	8	4	2.5	0.7	0.8
1110012L19Rik	4.5e-05	2.2e-05	1.2e-05	4.3e-06	2.3e-06	1.7e-05	8e-06	4.3e-06	558	2	2	1	1.7	0.027	0.16
1110017D15Rik	7.3e-06	1.5e-05	1.4e-05	3.7e-05	8.6e-07	1e-05	9.7e-06	2.6e-05	116	2	2	2	3.1	0.39	0.64
1110018G07Rik	3.3e-05	7e-05	1.6e-05	3.9e-05	1.7e-06	2.3e-05	1.2e-05	2.2e-05	502	8	2	3	2.4	0.078	0.29
1110019D14Rik	4e-06	0	0	0	5.4e-07	0	0	0	77	0	0	0	1	0.53	NaN
1110020A21Rik	2.1e-06	0	0	0	3.4e-07	0	0	0	51	0	0	0	1	0.7	NaN
1110025L11Rik	1.5e-08	0	0	0	1.5e-08	0	0	0	1	0	0	0	1	1	NaN
1110028F11Rik	6.5e-07	0	0	0	2e-07	0	0	0	12	0	0	0	1	0.95	NaN
1110028F18Rik	8.4e-07	0	0	0	2.7e-07	0	0	0	13	0	0	0	1	0.95	NaN
1110032A03Rik	3.1e-05	2.1e-05	2.3e-05	1.2e-05	1.7e-06	1.7e-05	1.4e-05	8.6e-06	488	2	3	2	2.2	0.31	0.57
1110032F04Rik	4.9e-05	0.00011	9e-05	3.4e-05	2.8e-06	3.7e-05	3.6e-05	2.7e-05	433	8	7	2	2.4	0.047	0.22
1110034G24Rik	1e-05	7.2e-06	0	1.3e-05	1.1e-06	7.2e-06	0	1.3e-05	160	1	0	1	2.5	0.57	0.75
1110035M17Rik	2.3e-07	0	0	0	1.3e-07	0	0	0	4	0	0	0	1	0.99	NaN
1110037F02Rik	3.3e-05	3.5e-05	5.9e-05	1.3e-05	1.7e-06	2.3e-05	2.3e-05	1.3e-05	513	3	7	1	2.4	0.24	0.51
1110038B12Rik	0.0001	2.7e-05	2.3e-05	2.4e-05	3.8e-06	2.1e-05	1.7e-05	1.5e-05	852	2	2	3	1.8	0.00044	0.0084
1110038F14Rik	4.1e-05	5.5e-06	3.1e-05	3.1e-05	2e-06	5.5e-06	2e-05	2.1e-05	590	1	3	3	2.5	0.066	0.27
1110046J04Rik	1.6e-06	0	0	0	3.7e-07	0	0	0	32	0	0	0	1	0.83	NaN
1110051M20Rik	2.4e-05	1.1e-05	6.2e-05	4.3e-06	1.5e-06	7.4e-06	3.2e-05	4.3e-06	364	2	4	1	2.5	0.51	0.71
1110054M08Rik	1.7e-05	2.2e-05	3.7e-05	2.4e-05	1.2e-06	1.2e-05	2.4e-05	1.8e-05	289	3	3	2	2.7	0.99	0.99
1110057K04Rik	3.5e-05	5.4e-05	2.6e-05	8.6e-06	1.6e-06	2.4e-05	1.6e-05	5.9e-06	540	6	3	2	2.1	0.31	0.57
1110058L19Rik	4e-05	6.8e-05	2.1e-06	4.3e-06	1.9e-06	3.6e-05	2.1e-06	4.3e-06	570	5	1	1	1.7	0.021	0.14
1110059E24Rik	6.1e-05	9.7e-05	5.5e-05	7.6e-05	2.6e-06	2.9e-05	2.5e-05	3.7e-05	729	9	5	5	2.5	0.42	0.65
1110059G10Rik	4.5e-05	7.2e-06	0.00011	3.8e-05	2.1e-06	7.2e-06	4.7e-05	1.8e-05	610	1	7	4	2.7	0.12	0.36
1110065P20Rik	5e-06	0	2.1e-06	0	5.9e-07	0	2.1e-06	0	107	0	1	0	1.6	0.59	0.75
1190002F15Rik	2.6e-06	0	0	0	5.2e-07	0	0	0	43	0	0	0	1	0.75	NaN
1190002N15Rik	3.3e-05	5.2e-05	6.2e-05	1.3e-05	1.9e-06	3.1e-05	3.8e-05	1.3e-05	414	4	4	1	2.3	0.62	0.77
1190003J15Rik	5.6e-05	6.1e-05	7.6e-05	8.4e-05	2.3e-06	1.8e-05	2.6e-05	4e-05	716	8	8	5	2.7	0.84	0.89
1190005I06Rik	2.3e-06	0	0	0	4.3e-07	0	0	0	39	0	0	0	1	0.78	NaN
1190007I07Rik	9.4e-06	3e-06	0	0	8.3e-07	3e-06	0	0	182	1	0	0	1.2	0.27	0.54
1200011I18Rik	3.5e-05	1.1e-05	2.2e-05	1e-05	1.8e-06	7.9e-06	2.2e-05	1e-05	532	2	1	1	2.1	0.025	0.15
1200014J11Rik	3.7e-05	2.3e-05	1.8e-05	2.3e-05	1.8e-06	1.8e-05	1.5e-05	1.6e-05	536	2	2	2	2.3	0.12	0.37
1300002E11Rik	2.7e-05	6e-06	5.9e-05	3.2e-05	1.5e-06	6e-06	2.5e-05	1.9e-05	449	1	5	3	2.8	0.37	0.62
1300002K09Rik	0.00012	0.0002	0.00028	6.1e-05	4.2e-06	7.2e-05	8e-05	3e-05	1053	11	14	4	2.4	0.035	0.19
1300015D01Rik	1.5e-07	0	0	0	9.4e-08	0	0	0	4	0	0	0	1	0.99	NaN
1300017J02Rik	1.8e-07	0	0	0	1.1e-07	0	0	0	3	0	0	0	1	0.99	NaN
1300018J18Rik	5.4e-08	0	0	0	5.4e-08	0	0	0	1	0	0	0	1	1	NaN
1500004A13Rik	7e-07	2.1e-05	0	0	2.2e-07	2.1e-05	0	0	14	1	0	0	2	0.11	0.35
1500009L16Rik	5.4e-05	5.5e-06	2.5e-05	5.1e-05	2.7e-06	5.5e-06	2.5e-05	2.8e-05	598	1	1	3	2.5	0.013	0.1
1500011B03Rik	6.8e-05	6.3e-05	0.00012	7.2e-05	2.6e-06	2.5e-05	3.5e-05	3.4e-05	792	6	11	5	2.6	0.4	0.64
1500011K16Rik	2.6e-05	5.8e-06	1.8e-05	7.5e-06	1.5e-06	5.8e-06	1e-05	7.5e-06	421	1	3	1	2.1	0.19	0.45
1500012F01Rik	0.00024	7.2e-05	6.8e-05	5.6e-05	6.7e-06	3e-05	2.6e-05	2.8e-05	1320	6	6	4	1.9	6.1e-06	0.00022
1500012K07Rik	6.5e-07	0	0	0	2.6e-07	0	0	0	9	0	0	0	1	0.97	NaN
1500015A07Rik	9.1e-06	1e-05	4.6e-06	1.4e-05	9e-07	7e-06	3.2e-06	1e-05	151	2	2	2	2.6	0.81	0.87
1500015O10Rik	6.7e-08	0	0	0	6.7e-08	0	0	0	1	0	0	0	1	1	NaN
1500016L03Rik	4.2e-05	5.8e-05	0.00011	7.3e-06	2.4e-06	2.3e-05	4.7e-05	7.3e-06	429	6	6	1	2.4	0.21	0.47
1500017E21Rik	2e-07	0	0	0	1.8e-07	0	0	0	2	0	0	0	1	1	NaN
1600002D24Rik	5.3e-08	0	0	0	5.3e-08	0	0	0	1	0	0	0	1	1	NaN
1600002H07Rik	4.3e-06	7.2e-06	2.5e-06	0	5.6e-07	7.2e-06	2.5e-06	0	83	1	1	0	1.9	0.85	0.9
1600002K03Rik	1.3e-05	4.6e-06	3.8e-05	1.9e-05	1.1e-06	4.6e-06	2.4e-05	1.2e-05	220	1	3	3	2.8	0.59	0.75
1600010M07Rik	6.1e-07	0	0	0	2.1e-07	0	0	0	12	0	0	0	1	0.95	NaN
1600012H06Rik	3.2e-05	3.1e-05	1e-05	3.3e-05	1.7e-06	1.3e-05	7.1e-06	2.6e-05	499	5	2	2	2.4	0.33	0.6
1600014C10Rik	2.4e-05	1e-05	2.1e-05	3.7e-06	1.5e-06	7.7e-06	1.5e-05	3.7e-06	357	2	2	1	2.1	0.41	0.65
1600014C23Rik	0	5.5e-06	0	0	0	5.5e-06	0	0	0	1	0	0	2	7.8e-24	4.9e-21
1600015I10Rik	2.5e-07	0	0	0	1.6e-07	0	0	0	3	0	0	0	1	0.99	NaN
1600016N20Rik	3.2e-06	0	0	0	4.9e-07	0	0	0	64	0	0	0	1	0.61	NaN
1600020E01Rik	2.7e-05	2.8e-05	1.2e-05	3.7e-06	1.7e-06	1.8e-05	1e-05	3.7e-06	398	3	2	1	1.9	0.34	0.6
1600023N17Rik	1.1e-06	0	1.5e-05	0	2.6e-07	0	1.5e-05	0	22	0	1	0	2.9	0.4	0.64
1600025M17Rik	1.8e-07	0	0	0	1.8e-07	0	0	0	1	0	0	0	1	1	NaN
1600029D21Rik	8.1e-06	0	0	0	1.5e-06	0	0	0	54	0	0	0	1	0.68	0.79
1600029I14Rik	2.3e-05	2.9e-05	5.5e-06	1.1e-05	1.7e-06	1.9e-05	5.5e-06	7.9e-06	292	3	1	2	2.1	0.63	0.77
1600029O15Rik	1.7e-06	0	0	0	3.2e-07	0	0	0	41	0	0	0	1	0.76	NaN
1700001C02Rik	9.9e-07	0	0	0	3.3e-07	0	0	0	15	0	0	0	1	0.94	NaN
1700001C19Rik	1.3e-06	0	0	0	3.3e-07	0	0	0	22	0	0	0	1	0.89	NaN
1700001D01Rik	1.7e-07	0	0	0	1.7e-07	0	0	0	1	0	0	0	1	1	NaN
1700001G11Rik	5.7e-07	0	5e-06	0	2.6e-07	0	5e-06	0	9	0	1	0	2.8	0.044	NaN
1700001G17Rik	1.4e-07	0	0	0	1.4e-07	0	0	0	1	0	0	0	1	1	NaN
1700001J03Rik	7.5e-07	0	0	0	2.7e-07	0	0	0	12	0	0	0	1	0.95	NaN
1700001K19Rik	1.3e-07	0	0	0	1.3e-07	0	0	0	1	0	0	0	1	1	NaN
1700001K23Rik	3.8e-07	0	0	0	1.6e-07	0	0	0	6	0	0	0	1	0.98	NaN
1700001L05Rik	1.1e-05	1.5e-05	2e-05	0	1e-06	1.1e-05	1.1e-05	0	184	2	3	0	2.2	0.49	0.7
1700001L19Rik	7.1e-07	0	7.5e-06	0	2.6e-07	0	7.5e-06	0	11	0	1	0	2.8	0.089	0.31
1700001O22Rik	5.1e-07	0	0	0	2.2e-07	0	0	0	8	0	0	0	1	0.97	NaN
1700001P01Rik	1e-07	0	0	0	1e-07	0	0	0	1	0	0	0	1	1	NaN
1700003C15Rik	2.8e-08	0	0	0	2.8e-08	0	0	0	1	0	0	0	1	1	NaN
1700003D09Rik	3.6e-08	0	0	0	2.5e-08	0	0	0	2	0	0	0	1	1	NaN
1700003E16Rik	4.2e-07	0	0	0	2.2e-07	0	0	0	6	0	0	0	1	0.98	NaN
1700003F12Rik	7.8e-08	0	0	0	4.9e-08	0	0	0	3	0	0	0	1	0.99	NaN
1700003G18Rik	2.4e-08	0	0	0	2.4e-08	0	0	0	1	0	0	0	1	1	NaN
1700003M02Rik	1.6e-07	0	5.3e-06	0	1.3e-07	0	5.3e-06	0	2	0	1	0	2.9	9.5e-07	4.2e-05
1700003M07Rik	2.6e-06	0	0	0	5.3e-07	0	0	0	42	0	0	0	1	0.76	NaN
1700003P14Rik	2.4e-08	0	0	0	2.4e-08	0	0	0	1	0	0	0	1	1	NaN
1700006A11Rik	8.1e-08	0	0	0	8.1e-08	0	0	0	1	0	0	0	1	1	NaN
1700006F04Rik	2.6e-08	0	0	0	2.6e-08	0	0	0	1	0	0	0	1	1	NaN
1700007B14Rik	3.3e-08	0	0	0	3.3e-08	0	0	0	1	0	0	0	1	1	NaN
1700007F19Rik	4.5e-08	0	0	0	3.2e-08	0	0	0	2	0	0	0	1	1	NaN
1700007G11Rik	2e-07	0	0	0	1.4e-07	0	0	0	2	0	0	0	1	1	NaN
1700007J10Rik	1.2e-07	0	0	0	8.8e-08	0	0	0	2	0	0	0	1	1	NaN
1700007K09Rik	1.9e-07	0	0	0	1.5e-07	0	0	0	2	0	0	0	1	1	NaN
1700007K13Rik	3.3e-06	0	9.7e-06	0	5e-07	0	7.7e-06	0	68	0	2	0	2.5	0.32	0.58
1700007L15Rik	2.1e-06	5.4e-06	0	0	4.2e-07	5.4e-06	0	0	45	1	0	0	1.7	0.63	0.77
1700007P06Rik	4.9e-06	5.9e-06	7.6e-06	0	7.2e-07	5.9e-06	7.6e-06	0	76	1	1	0	2.1	0.85	0.89
1700008F21Rik	3e-08	0	0	0	3e-08	0	0	0	1	0	0	0	1	1	NaN
1700008I05Rik	8.5e-08	0	0	0	8.5e-08	0	0	0	1	0	0	0	1	1	NaN
1700008J07Rik	8.5e-06	0	9.1e-06	4.3e-06	9.5e-07	0	9.1e-06	4.3e-06	128	0	1	1	2.4	0.72	0.82
1700008O03Rik	5.3e-07	0	0	0	1.7e-07	0	0	0	13	0	0	0	1	0.95	NaN
1700009C05Rik	4.2e-08	0	0	0	4.2e-08	0	0	0	1	0	0	0	1	1	NaN
1700009N14Rik	1.3e-07	0	0	0	1.1e-07	0	0	0	2	0	0	0	1	1	NaN
1700009P17Rik	4.2e-06	0	5e-06	0	6e-07	0	5e-06	0	79	0	1	0	2.1	0.7	NaN
1700010B08Rik	6.6e-08	0	0	0	4.6e-08	0	0	0	2	0	0	0	1	1	NaN
1700010I02Rik	1.5e-07	0	0	0	1e-07	0	0	0	3	0	0	0	1	0.99	NaN
1700010I14Rik	2.7e-06	0	0	0	4.9e-07	0	0	0	48	0	0	0	1	0.72	NaN
1700011A15Rik	7.4e-07	0	0	0	2.5e-07	0	0	0	13	0	0	0	1	0.95	NaN
1700011B04Rik	1.5e-07	0	0	0	9e-08	0	0	0	3	0	0	0	1	0.99	NaN
1700011H14Rik	3.5e-07	0	0	0	1.7e-07	0	0	0	6	0	0	0	1	0.98	NaN
1700011I03Rik	1e-07	0	0	0	6e-08	0	0	0	3	0	0	0	1	0.99	NaN
1700011J10Rik	2.4e-05	3.4e-05	1.3e-05	8.6e-06	1.4e-06	2.3e-05	9.5e-06	8.6e-06	395	3	2	1	2.1	0.42	0.65
1700012B09Rik	1.8e-08	0	0	0	1.8e-08	0	0	0	1	0	0	0	1	1	NaN
1700012B15Rik	6.5e-06	3e-06	0	1.3e-05	7.2e-07	3e-06	0	1.3e-05	126	1	0	1	2.9	0.7	0.8
1700012D01Rik	1.8e-06	0	0	0	4e-07	0	0	0	28	0	0	0	1	0.85	NaN
1700012D14Rik	6e-07	0	0	0	2e-07	0	0	0	14	0	0	0	1	0.94	NaN
1700012I11Rik	2.7e-08	0	0	0	2.7e-08	0	0	0	1	0	0	0	1	1	NaN
1700012P22Rik	2.3e-08	0	0	0	2.3e-08	0	0	0	1	0	0	0	1	1	NaN
1700013F07Rik	5.3e-07	0	0	0	2.5e-07	0	0	0	8	0	0	0	1	0.97	NaN
1700013G23Rik	6e-07	0	0	0	2.1e-07	0	0	0	12	0	0	0	1	0.95	NaN
1700015F17Rik	6.7e-08	0	0	0	6.7e-08	0	0	0	1	0	0	0	1	1	NaN
1700015G11Rik	2.5e-08	0	0	0	2.5e-08	0	0	0	1	0	0	0	1	1	NaN
1700016C15Rik	4.1e-06	6e-06	7.1e-06	0	6.6e-07	6e-06	7.1e-06	0	58	1	1	0	2.2	0.77	0.85
1700016D06Rik	6.2e-07	0	0	0	1.8e-07	0	0	0	16	0	0	0	1	0.93	NaN
1700016G22Rik	2.8e-07	0	0	0	1.4e-07	0	0	0	5	0	0	0	1	0.99	NaN
1700016H13Rik	4.7e-08	0	0	0	3.3e-08	0	0	0	2	0	0	0	1	1	NaN
1700016K19Rik	1.8e-06	5.4e-06	0	0	4.2e-07	5.4e-06	0	0	30	1	0	0	1.7	0.48	0.69
1700016L04Rik	8.8e-08	0	0	0	8.8e-08	0	0	0	1	0	0	0	1	1	NaN
1700016L21Rik	6.8e-08	0	0	0	5.1e-08	0	0	0	2	0	0	0	1	1	NaN
1700017B05Rik	5.2e-06	0	8.3e-06	0	6.4e-07	0	8.3e-06	0	101	0	1	0	2.2	0.62	0.77
1700017D01Rik	9.1e-08	0	0	0	9.1e-08	0	0	0	1	0	0	0	1	1	NaN
1700017N19Rik	1.3e-07	0	0	0	9.6e-08	0	0	0	2	0	0	0	1	1	NaN
1700018B24Rik	9.8e-08	0	0	0	9.8e-08	0	0	0	1	0	0	0	1	1	NaN
1700018F24Rik	1.6e-08	0	0	0	1.6e-08	0	0	0	1	0	0	0	1	1	NaN
1700018L02Rik	3e-06	1.6e-05	2.1e-06	0	7e-07	1.6e-05	2.1e-06	0	42	1	1	0	2	0.57	0.75
1700019B03Rik	1.5e-07	0	0	0	1.1e-07	0	0	0	2	0	0	0	1	1	NaN
1700019D03Rik	2.4e-06	0	1.5e-05	0	3.9e-07	0	1.5e-05	0	57	0	1	0	2.7	0.73	0.82
1700019E08Rik	9e-08	0	0	0	9e-08	0	0	0	1	0	0	0	1	1	NaN
1700019G17Rik	2.3e-06	0	0	0	4e-07	0	0	0	46	0	0	0	1	0.73	NaN
1700019L03Rik	4.4e-08	0	2.5e-06	0	4.4e-08	0	2.5e-06	0	1	0	1	0	3	3.4e-10	NaN
1700019M22Rik	2.4e-07	0	0	0	1.3e-07	0	0	0	5	0	0	0	1	0.99	NaN
1700019N19Rik	3.7e-08	0	0	0	3.7e-08	0	0	0	1	0	0	0	1	1	NaN
1700020D05Rik	3.6e-07	0	0	0	1.9e-07	0	0	0	5	0	0	0	1	0.99	NaN
1700020G17Rik	2.3e-06	0	0	0	5.4e-07	0	0	0	33	0	0	0	1	0.82	NaN
1700020I14Rik	1.4e-05	4.2e-06	1.5e-05	0	1.1e-06	4.2e-06	1.5e-05	0	224	1	1	0	2	0.35	0.6
1700020L24Rik	1.2e-06	0	0	0	3e-07	0	0	0	20	0	0	0	1	0.91	NaN
1700020M21Rik	2.3e-07	0	0	0	1.2e-07	0	0	0	4	0	0	0	1	0.99	NaN
1700020N18Rik	6.3e-08	0	0	0	6.3e-08	0	0	0	1	0	0	0	1	1	NaN
1700021F05Rik	2.5e-05	5.8e-06	2.5e-06	2.9e-05	1.4e-06	5.8e-06	2.5e-06	1.7e-05	396	1	1	3	2.6	0.15	0.4
1700021K19Rik	3e-05	3.5e-05	6.3e-05	7.2e-06	1.7e-06	2.3e-05	2.5e-05	7.2e-06	459	3	6	1	2.4	0.34	0.6
1700021N21Rik	3.1e-08	0	0	0	3.1e-08	0	0	0	1	0	0	0	1	1	NaN
1700022E09Rik	8.2e-08	0	0	0	8.2e-08	0	0	0	1	0	0	0	1	1	NaN
1700022I11Rik	7.2e-08	0	0	0	5.2e-08	0	0	0	2	0	0	0	1	1	NaN
1700022P22Rik	1.2e-07	0	0	0	9.4e-08	0	0	0	2	0	0	0	1	1	NaN
1700023E05Rik	1.1e-07	0	0	0	1.1e-07	0	0	0	1	0	0	0	1	1	NaN
1700023F06Rik	3e-05	5.4e-06	1.4e-05	0.0001	1.8e-06	5.4e-06	9.9e-06	5.4e-05	423	1	2	5	3.2	0.11	0.35
1700024B18Rik	2.7e-07	0	0	0	1.4e-07	0	0	0	5	0	0	0	1	0.99	NaN
1700024F13Rik	9.9e-08	0	0	0	5.8e-08	0	0	0	3	0	0	0	1	0.99	NaN
1700024P03Rik	2.3e-08	0	0	0	2.3e-08	0	0	0	1	0	0	0	1	1	NaN
1700024P16Rik	2.3e-06	0	0	0	4.6e-07	0	0	0	35	0	0	0	1	0.81	NaN
1700025B11Rik	2.5e-08	0	0	0	2.5e-08	0	0	0	1	0	0	0	1	1	NaN
1700025G04Rik	3.8e-06	0	0	0	6.2e-07	0	0	0	64	0	0	0	1	0.61	NaN
1700025K24Rik	9.3e-07	0	0	0	2.7e-07	0	0	0	18	0	0	0	1	0.92	NaN
1700025N23Rik	8.2e-07	0	0	5.1e-05	2.4e-07	0	0	5.1e-05	16	0	0	1	4	0.096	0.32
1700026L06Rik	3.3e-07	0	0	0	1.7e-07	0	0	0	6	0	0	0	1	0.98	NaN
1700027F09Rik	3.2e-08	0	0	0	3.2e-08	0	0	0	1	0	0	0	1	1	NaN
1700028D13Rik	1.8e-07	0	0	0	1.1e-07	0	0	0	3	0	0	0	1	0.99	NaN
1700028E10Rik	5.4e-07	0	1.4e-05	0	2.3e-07	0	1.4e-05	0	8	0	1	0	2.9	0.027	0.16
1700028I16Rik	2.7e-08	0	0	0	2.7e-08	0	0	0	1	0	0	0	1	1	NaN
1700028J19Rik	1.7e-06	0	0	0	4e-07	0	0	0	31	0	0	0	1	0.83	NaN
1700028K03Rik	4e-07	0	0	0	2.3e-07	0	0	0	5	0	0	0	1	0.99	NaN
1700028M03Rik	5.1e-08	0	0	0	5.1e-08	0	0	0	1	0	0	0	1	1	NaN
1700029B22Rik	2.1e-07	0	0	0	1.5e-07	0	0	0	2	0	0	0	1	1	NaN
1700029F12Rik	1.8e-06	4.2e-06	0	0	3.8e-07	4.2e-06	0	0	31	1	0	0	1.7	0.5	NaN
1700029I15Rik	2.7e-06	0	0	0	4.3e-07	0	0	0	51	0	0	0	1	0.7	NaN
1700029J03Rik	4.8e-08	0	0	0	4.8e-08	0	0	0	1	0	0	0	1	1	NaN
1700029J07Rik	4.7e-06	0	0	7.5e-06	6.8e-07	0	0	7.5e-06	71	0	0	1	2.8	0.61	0.76
1700029N11Rik	3.4e-08	0	0	0	3.4e-08	0	0	0	1	0	0	0	1	1	NaN
1700030C10Rik	4.5e-06	0	1e-05	1.3e-05	6.4e-07	0	1e-05	1.3e-05	75	0	1	1	3.1	0.77	0.85
1700030J22Rik	8.1e-07	0	7.6e-06	0	2.1e-07	0	7.6e-06	0	19	0	1	0	2.8	0.32	0.59
1700030K09Rik	7.6e-06	0	1.4e-05	0	8.2e-07	0	1.4e-05	0	126	0	1	0	2.3	0.51	0.71
1700030L20Rik	4.1e-08	0	0	0	4.1e-08	0	0	0	1	0	0	0	1	1	NaN
1700031A10Rik	3.7e-07	0	0	0	3.3e-07	0	0	0	2	0	0	0	1	1	NaN
1700031F05Rik	1e-07	0	0	0	5.9e-08	0	0	0	3	0	0	0	1	0.99	NaN
1700034E13Rik	2.3e-07	0	0	0	1.7e-07	0	0	0	2	0	0	0	1	1	NaN
1700034F02Rik	3.4e-07	0	0	0	1.7e-07	0	0	0	6	0	0	0	1	0.98	NaN
1700034H15Rik	2.3e-06	4.6e-06	0	8e-06	4.4e-07	4.6e-06	0	5.5e-06	37	1	0	2	2.9	0.011	0.093
1700034I23Rik	8.9e-08	0	0	0	5.2e-08	0	0	0	3	0	0	0	1	0.99	NaN
1700034J05Rik	5e-08	0	0	0	3.5e-08	0	0	0	2	0	0	0	1	1	NaN
1700034K08Rik	2.1e-07	0	0	0	1.3e-07	0	0	0	3	0	0	0	1	0.99	NaN
1700034O15Rik	9.7e-08	0	0	0	8e-08	0	0	0	2	0	0	0	1	1	NaN
1700034P13Rik	2.3e-07	0	0	0	1.2e-07	0	0	0	4	0	0	0	1	0.99	NaN
1700037C18Rik	6.4e-06	0	0	3.7e-06	7e-07	0	0	3.7e-06	119	0	0	1	2.1	0.48	0.69
1700037H04Rik	4.8e-05	3e-05	2.7e-05	0.00011	2.2e-06	1.6e-05	1.3e-05	5.6e-05	640	4	4	5	2.9	0.51	0.71
1700039E15Rik	3.2e-07	0	2.5e-06	0	3.2e-07	0	2.5e-06	0	1	0	1	0	2.8	3.4e-10	NaN
1700040L02Rik	2.2e-06	1.7e-05	0	0	6.1e-07	1.7e-05	0	0	33	1	0	0	1.9	0.51	0.71
1700040N02Rik	3.4e-08	0	0	0	3.4e-08	0	0	0	1	0	0	0	1	1	NaN
1700042B14Rik	6.7e-08	0	0	0	6.7e-08	0	0	0	1	0	0	0	1	1	NaN
1700042G15Rik	3.1e-08	0	0	0	3.1e-08	0	0	0	1	0	0	0	1	1	NaN
1700042O10Rik	3e-07	0	0	0	1.8e-07	0	0	0	4	0	0	0	1	0.99	NaN
1700045H11Rik	1.7e-07	0	0	0	1.4e-07	0	0	0	2	0	0	0	1	1	NaN
1700046C09Rik	6.9e-08	0	0	0	4.9e-08	0	0	0	2	0	0	0	1	1	NaN
1700047E10Rik	1.1e-06	0	0	0	3.2e-07	0	0	0	15	0	0	0	1	0.94	NaN
1700047G03Rik	0	0	1.2e-05	0	0	0	1.2e-05	0	0	0	1	0	3	1.1e-20	3.7e-18
1700047L14Rik	9.4e-08	0	0	0	9.4e-08	0	0	0	1	0	0	0	1	1	NaN
1700047M11Rik	1.6e-07	0	0	0	1.6e-07	0	0	0	1	0	0	0	1	1	NaN
1700048O20Rik	1.4e-06	0	0	1.7e-05	3e-07	0	0	1.7e-05	30	0	0	1	3.8	0.36	0.61
1700049E15Rik	3.6e-07	0	0	0	1.9e-07	0	0	0	5	0	0	0	1	0.99	NaN
1700049G17Rik	6.5e-06	1.3e-05	0	0	7.2e-07	9.2e-06	0	0	125	2	0	0	1.7	0.36	0.61
1700052K11Rik	5.6e-06	0	0	0	6.7e-07	0	0	0	101	0	0	0	1	0.4	0.64
1700052N19Rik	1.8e-05	1.8e-05	2.1e-06	2.7e-05	1.3e-06	9.8e-06	2.1e-06	2.7e-05	273	3	1	1	2.6	0.53	0.72
1700054A03Rik	3.5e-06	0	0	7.5e-06	7.6e-07	0	0	7.5e-06	47	0	0	1	3	0.55	0.74
1700054O13Rik	5e-07	0	0	0	2.1e-07	0	0	0	7	0	0	0	1	0.98	NaN
1700056E22Rik	2.4e-06	0	7.5e-06	0	4.6e-07	0	7.5e-06	0	43	0	1	0	2.5	0.7	0.8
1700057G04Rik	1.1e-07	0	0	0	7.7e-08	0	0	0	2	0	0	0	1	1	NaN
1700060C16Rik	9.9e-08	0	0	0	9.9e-08	0	0	0	1	0	0	0	1	1	NaN
1700060C20Rik	3.6e-08	0	0	0	3.6e-08	0	0	0	1	0	0	0	1	1	NaN
1700061F12Rik	0	0	9.5e-06	0	0	0	9.5e-06	0	0	0	1	0	3	1.1e-20	3.7e-18
1700061G19Rik	7.2e-08	0	7.5e-06	0	5.2e-08	0	7.5e-06	0	2	0	1	0	3	9.2e-07	4.2e-05
1700061I17Rik	4.4e-08	0	0	0	4.4e-08	0	0	0	1	0	0	0	1	1	NaN
1700063A18Rik	4.4e-08	0	0	0	4.4e-08	0	0	0	1	0	0	0	1	1	NaN
1700063D05Rik	2.7e-07	0	0	0	1.3e-07	0	0	0	5	0	0	0	1	0.99	NaN
1700064M15Rik	4.6e-08	0	0	0	4.6e-08	0	0	0	1	0	0	0	1	1	NaN
1700065D16Rik	1.1e-07	0	0	0	7.8e-08	0	0	0	2	0	0	0	1	1	NaN
1700065I17Rik	1.3e-07	0	0	0	9.3e-08	0	0	0	2	0	0	0	1	1	NaN
1700065J11Rik	1.7e-08	0	0	0	1.7e-08	0	0	0	1	0	0	0	1	1	NaN
1700065O20Rik	4.3e-06	0	0	0	8.1e-07	0	0	0	50	0	0	0	1	0.7	NaN
1700066B19Rik	6.9e-06	9.2e-06	0	0	7.2e-07	9.2e-06	0	0	128	1	0	0	1.6	0.47	0.68
1700066J24Rik	3.2e-07	0	0	0	2.1e-07	0	0	0	3	0	0	0	1	0.99	NaN
1700066M21Rik	4.4e-06	0	1.8e-05	0	6.4e-07	0	1.8e-05	0	89	0	1	0	2.6	0.66	0.79
1700066O22Rik	1.1e-06	0	0	0	2.5e-07	0	0	0	25	0	0	0	1	0.87	NaN
1700067G17Rik	3.4e-07	0	0	0	2e-07	0	0	0	4	0	0	0	1	0.99	NaN
1700067K01Rik	7.5e-07	0	0	0	2.7e-07	0	0	0	13	0	0	0	1	0.95	NaN
1700067P10Rik	1.1e-07	0	0	0	1.1e-07	0	0	0	1	0	0	0	1	1	NaN
1700069L16Rik	3.6e-08	0	0	0	3.6e-08	0	0	0	1	0	0	0	1	1	NaN
1700069P05Rik	9.4e-08	0	0	0	9.4e-08	0	0	0	1	0	0	0	1	1	NaN
1700071K01Rik	9.8e-08	0	0	0	9.8e-08	0	0	0	1	0	0	0	1	1	NaN
1700071M16Rik	3.1e-07	0	0	0	1.5e-07	0	0	0	6	0	0	0	1	0.98	NaN
1700073E17Rik	3.1e-06	0	0	0	5.3e-07	0	0	0	57	0	0	0	1	0.66	NaN
1700080O16Rik	2.4e-08	0	0	0	2.4e-08	0	0	0	1	0	0	0	1	1	NaN
1700081H04Rik	3.3e-07	0	0	0	3.3e-07	0	0	0	1	0	0	0	1	1	NaN
1700084C01Rik	3.7e-07	0	0	0	1.6e-07	0	0	0	7	0	0	0	1	0.98	NaN
1700084E18Rik	3.6e-07	0	0	0	1.5e-07	0	0	0	8	0	0	0	1	0.97	NaN
1700084F23Rik	1.9e-07	0	0	0	1.4e-07	0	0	0	2	0	0	0	1	1	NaN
1700086L19Rik	2.4e-05	3e-05	1.3e-05	6.1e-05	1.9e-06	1.4e-05	1.1e-05	2.8e-05	247	4	2	5	2.9	0.068	0.27
1700086O06Rik	8.9e-06	1.7e-05	0	7.3e-06	9.9e-07	1.7e-05	0	7.3e-06	137	1	0	1	2.2	0.66	0.79
1700088E04Rik	6.3e-07	0	1.8e-05	0	2.4e-07	0	1.8e-05	0	9	0	1	0	2.9	0.043	0.21
1700091H14Rik	8.2e-07	0	0	0	2.6e-07	0	0	0	15	0	0	0	1	0.94	NaN
1700092M07Rik	1.2e-07	0	0	0	8.2e-08	0	0	0	3	0	0	0	1	0.99	NaN
1700093K21Rik	2.7e-06	3e-06	0	7.7e-06	5.2e-07	3e-06	0	7.7e-06	38	1	0	1	2.9	0.36	0.62
1700094D03Rik	1.8e-05	0	5e-06	2.5e-05	1.4e-06	0	5e-06	2.5e-05	287	0	1	1	2.8	0.16	0.42
1700095A21Rik	1.6e-06	0	2e-05	0	3.3e-07	0	1.8e-05	0	30	0	2	0	2.9	0.027	0.16
1700095B10Rik	1.9e-07	0	0	0	1.9e-07	0	0	0	1	0	0	0	1	1	NaN
1700095B22Rik	1.6e-08	0	0	0	1.6e-08	0	0	0	1	0	0	0	1	1	NaN
1700096K18Rik	9e-06	5.9e-06	1.9e-05	7.2e-06	8.9e-07	5.9e-06	1.7e-05	7.2e-06	163	1	2	1	2.6	0.97	0.98
1700097N02Rik	4.8e-06	0	1.4e-05	1.7e-05	7.2e-07	0	1.4e-05	1.7e-05	75	0	1	1	3.2	0.77	0.85
1700101E01Rik	1.9e-07	0	0	0	9e-08	0	0	0	5	0	0	0	1	0.99	NaN
1700101I11Rik	4.2e-07	0	0	0	2e-07	0	0	0	6	0	0	0	1	0.98	NaN
1700102H20Rik	3.4e-06	0	0	0	5.2e-07	0	0	0	58	0	0	0	1	0.65	NaN
1700102P08Rik	1.4e-06	0	0	0	3.5e-07	0	0	0	26	0	0	0	1	0.87	NaN
1700104A03Rik	1.9e-07	0	0	0	1.9e-07	0	0	0	1	0	0	0	1	1	NaN
1700105P06Rik	4.3e-07	0	0	0	2.3e-07	0	0	0	5	0	0	0	1	0.99	NaN
1700108F19Rik	7.9e-07	0	0	0	1.8e-07	0	0	0	25	0	0	0	1	0.87	NaN
1700109G14Rik	6e-08	0	0	0	4.2e-08	0	0	0	2	0	0	0	1	1	NaN
1700109G15Rik	7.8e-08	0	0	0	7.8e-08	0	0	0	1	0	0	0	1	1	NaN
1700109H08Rik	6.4e-07	0	0	0	2.6e-07	0	0	0	11	0	0	0	1	0.96	NaN
1700110K17Rik	9.3e-06	0	2.1e-06	7.7e-06	9e-07	0	2.1e-06	7.7e-06	161	0	1	1	2.4	0.57	0.75
1700110M21Rik	1.6e-07	0	0	0	8.6e-08	0	0	0	4	0	0	0	1	0.99	NaN
1700111N16Rik	7.6e-08	0	0	0	6.1e-08	0	0	0	2	0	0	0	1	1	NaN
1700112E06Rik	7e-07	0	0	0	2.5e-07	0	0	0	13	0	0	0	1	0.95	NaN
1700112H15Rik	6e-08	0	0	0	6e-08	0	0	0	1	0	0	0	1	1	NaN
1700113A16Rik	6.4e-06	1.4e-05	3.4e-05	0	7.4e-07	9.6e-06	1.6e-05	0	124	2	5	0	2.5	0.0046	0.05
1700113H08Rik	1.9e-07	0	0	0	1.1e-07	0	0	0	3	0	0	0	1	0.99	NaN
1700119H24Rik	3.7e-07	0	0	0	2.3e-07	0	0	0	4	0	0	0	1	0.99	NaN
1700120C14Rik	6.4e-07	0	0	0	2.6e-07	0	0	0	10	0	0	0	1	0.96	NaN
1700120G07Rik	3.7e-08	0	0	0	3.7e-08	0	0	0	1	0	0	0	1	1	NaN
1700120K04Rik	5.7e-08	0	0	0	5.7e-08	0	0	0	1	0	0	0	1	1	NaN
1700121L16Rik	9.5e-07	0	0	0	2.9e-07	0	0	0	17	0	0	0	1	0.92	NaN
1700122O11Rik	9.6e-08	0	0	0	5.7e-08	0	0	0	3	0	0	0	1	0.99	NaN
1700123I01Rik	3.8e-07	0	0	0	1.7e-07	0	0	0	7	0	0	0	1	0.98	NaN
1700123M08Rik	7.9e-07	0	0	0	2.9e-07	0	0	0	12	0	0	0	1	0.95	NaN
1700123O20Rik	2.5e-05	5.5e-06	1.2e-05	8.6e-06	1.4e-06	5.5e-06	9.6e-06	8.6e-06	411	1	2	1	2.1	0.13	0.38
1700125G22Rik	2e-07	0	0	0	1.3e-07	0	0	0	3	0	0	0	1	0.99	NaN
1700125H20Rik	3.6e-08	0	0	0	3.6e-08	0	0	0	1	0	0	0	1	1	NaN
1700128F08Rik	1.7e-06	7.5e-06	0	0	4.6e-07	7.5e-06	0	0	23	1	0	0	1.8	0.34	0.6
1700129C05Rik	2.3e-08	0	0	0	2.3e-08	0	0	0	1	0	0	0	1	1	NaN
1810006J02Rik	4.1e-06	7.4e-06	0	0	6.8e-07	7.4e-06	0	0	52	1	0	0	1.6	0.67	0.79
1810007C17Rik	2.8e-08	0	0	0	2.8e-08	0	0	0	1	0	0	0	1	1	NaN
1810007D17Rik	8.2e-07	0	2.3e-05	0	2.5e-07	0	1.6e-05	0	17	0	2	0	2.9	0.00057	0.01
1810007I06Rik	3.8e-06	0	0	0	5.3e-07	0	0	0	74	0	0	0	1	0.55	NaN
1810008I18Rik	9.7e-06	5.5e-06	0	0	1.1e-06	5.5e-06	0	0	137	1	0	0	1.4	0.43	0.66
1810009A15Rik	1.9e-05	0	3.6e-05	7.3e-06	1.2e-06	0	2.3e-05	7.3e-06	319	0	3	1	2.5	0.22	0.49
1810010D01Rik	2.6e-07	0	0	0	1.1e-07	0	0	0	7	0	0	0	1	0.98	NaN
1810010H24Rik	4.8e-06	5.5e-06	0	0	7.8e-07	5.5e-06	0	0	69	1	0	0	1.5	0.67	0.79
1810011H11Rik	7.1e-08	0	0	0	5.6e-08	0	0	0	2	0	0	0	1	1	NaN
1810011O10Rik	4.1e-06	0	6.2e-06	7.3e-06	6.3e-07	0	6.2e-06	7.3e-06	73	0	1	1	2.9	0.77	0.85
1810012K16Rik	4.2e-07	0	0	0	1.6e-07	0	0	0	8	0	0	0	1	0.97	NaN
1810013L24Rik	4.6e-05	2.8e-05	3.5e-05	2.6e-05	2e-06	1.2e-05	2.1e-05	1.6e-05	651	5	4	3	2.3	0.43	0.66
1810014B01Rik	6.2e-06	0	0	4.3e-06	7.4e-07	0	0	4.3e-06	101	0	0	1	2.2	0.54	0.73
1810018F18Rik	1e-07	0	0	0	7.8e-08	0	0	0	2	0	0	0	1	1	NaN
1810019D21Rik	6.7e-05	3.3e-05	2.4e-05	5.6e-05	3e-06	1.6e-05	1.7e-05	3.5e-05	723	4	2	3	2.4	0.049	0.23
1810019J16Rik	3.6e-05	1.2e-05	1.5e-05	0	1.7e-06	1.2e-05	1.1e-05	0	558	1	2	0	1.7	0.0057	0.058
1810020O05Rik	4.8e-08	0	0	0	3.4e-08	0	0	0	2	0	0	0	1	1	NaN
1810021B22Rik	5.5e-06	2e-05	2.1e-06	0	7.3e-07	2e-05	2.1e-06	0	99	1	1	0	1.9	0.84	0.89
1810022K09Rik	8.6e-05	2.4e-05	3.2e-05	3.4e-05	2.8e-06	1.2e-05	1.5e-05	1.8e-05	1020	4	4	4	2.1	0.0014	0.021
1810024B03Rik	8.2e-07	0	0	0	2.5e-07	0	0	0	18	0	0	0	1	0.92	NaN
1810026B05Rik	8.8e-05	3.1e-05	5.2e-05	5.5e-05	2.9e-06	1.5e-05	2.2e-05	3.6e-05	989	4	5	4	2.3	0.014	0.1
1810026J23Rik	2.9e-05	1.8e-05	4.3e-06	2.4e-05	1.6e-06	1.3e-05	4.3e-06	1.5e-05	479	2	1	3	2.3	0.14	0.39
1810030O07Rik	2.8e-05	4e-05	2.9e-05	0	1.5e-06	2e-05	2e-05	0	474	4	2	0	2	0.098	0.33
1810032O08Rik	8.5e-06	0	0	0	7.9e-07	0	0	0	162	0	0	0	1	0.19	0.45
1810033B17Rik	9e-07	0	0	0	3.5e-07	0	0	0	9	0	0	0	1	0.97	NaN
1810034E14Rik	1.6e-05	3.5e-05	1.8e-05	1.4e-05	1.3e-06	2.4e-05	1.8e-05	1e-05	217	2	1	2	2.4	0.86	0.9
1810037I17Rik	0.00015	0.00025	0.00022	0.00018	3.6e-06	5.2e-05	4.7e-05	5.7e-05	1345	14	14	9	2.5	0.13	0.38
1810041L15Rik	4.2e-05	0.00014	4.3e-05	0.00014	2.4e-06	5.1e-05	2.1e-05	4.7e-05	460	7	5	8	2.8	0.0068	0.065
1810043G02Rik	3.3e-05	9.3e-06	2.1e-05	9e-05	1.9e-06	9.3e-06	1.6e-05	4.5e-05	431	1	2	5	3.1	0.14	0.39
1810043H04Rik	3.6e-05	6.4e-05	2.6e-05	1.2e-05	1.7e-06	2.2e-05	1.6e-05	8.2e-06	559	8	3	2	2.1	0.11	0.35
1810044D09Rik	5.6e-06	1.7e-05	2.6e-05	0	6.8e-07	1.7e-05	2.4e-05	0	97	1	2	0	2.4	0.61	0.76
1810046K07Rik	5e-07	0	0	0	2.7e-07	0	0	0	5	0	0	0	1	0.99	NaN
1810053B23Rik	3e-07	0	0	0	1.8e-07	0	0	0	4	0	0	0	1	0.99	NaN
1810055G02Rik	8.8e-06	0	2.5e-06	4.3e-06	9.8e-07	0	2.5e-06	4.3e-06	140	0	1	1	2.1	0.67	0.79
1810058I24Rik	0.0001	0.00013	9.3e-05	0.00023	3.2e-06	3.6e-05	3e-05	7.7e-05	1040	11	8	9	2.8	0.45	0.67
1810062G17Rik	2.9e-06	7.2e-06	1.9e-05	0	5.1e-07	7.2e-06	1.3e-05	0	48	1	2	0	2.6	0.13	0.38
1810062O18Rik	1e-06	0	0	0	2.6e-07	0	0	0	22	0	0	0	1	0.89	NaN
1810064F22Rik	3.1e-06	0	0	0	5.4e-07	0	0	0	52	0	0	0	1	0.69	NaN
1810065E05Rik	9.7e-07	0	8e-06	2.5e-05	3.5e-07	0	5.9e-06	2.5e-05	15	0	2	1	3.7	2.6e-05	0.00079
2010001E11Rik	5.7e-06	0	0	0	8.3e-07	0	0	0	68	0	0	0	1	0.59	0.75
2010001M06Rik	1.8e-05	3e-06	6.2e-06	3.2e-05	1.4e-06	3e-06	6.2e-06	1.8e-05	268	1	1	4	2.9	0.23	0.5
2010002M12Rik	1.3e-05	0	2.1e-06	0	1.1e-06	0	2.1e-06	0	204	0	1	0	1.3	0.21	0.47
2010003K11Rik	6.7e-06	7.4e-06	6.2e-06	0	9.3e-07	7.4e-06	6.2e-06	0	76	1	1	0	2	0.85	0.89
2010003O02Rik	1.6e-05	5e-05	1.5e-05	7.7e-06	1.2e-06	3.9e-05	9e-06	7.7e-06	256	3	3	1	2.2	0.84	0.89
2010005H15Rik	3.4e-07	0	2.1e-06	0	1.4e-07	0	2.1e-06	0	8	0	1	0	2.7	0.028	NaN
2010009K17Rik	9.3e-08	0	0	0	9.3e-08	0	0	0	1	0	0	0	1	1	NaN
2010010A06Rik	6e-07	0	0	0	2.5e-07	0	0	0	9	0	0	0	1	0.97	NaN
2010012O05Rik	3.8e-05	1.6e-05	2.4e-05	3.5e-05	2e-06	8.8e-06	1.5e-05	1.9e-05	527	3	4	4	2.5	0.64	0.78
2010015L04Rik	3e-05	1.5e-05	4.1e-05	1.7e-05	1.6e-06	1.1e-05	1.8e-05	1.7e-05	464	2	5	1	2.4	0.33	0.59
2010016I18Rik	1.9e-06	0	0	0	4.9e-07	0	0	0	31	0	0	0	1	0.83	NaN
2010106C02Rik	0	0	0	0	0	0	0	0	0	0	0	0	NaN	NaN	NaN
2010106E10Rik	3.1e-06	0	9.3e-06	1.3e-05	7.5e-07	0	9.3e-06	1.3e-05	36	0	1	1	3.3	0.37	0.62
2010107E04Rik	0.00033	0.00034	0.0002	0.00028	6.1e-06	6.5e-05	4.4e-05	6.2e-05	1777	14	13	12	2.4	0.14	0.4
2010107G12Rik	4.2e-06	0	0	0	6.3e-07	0	0	0	69	0	0	0	1	0.58	NaN
2010107G23Rik	6.3e-05	0	1.1e-05	3.1e-05	2.5e-06	0	8e-06	2.7e-05	766	0	2	2	2.1	0.00014	0.0033
2010109A12Rik	7.6e-07	0	0	0	2.3e-07	0	0	0	14	0	0	0	1	0.94	NaN
2010109I03Rik	4.7e-07	0	0	0	2.2e-07	0	0	0	9	0	0	0	1	0.97	NaN
2010111I01Rik	1.2e-05	1.7e-05	0	8.6e-06	1e-06	1.7e-05	0	8.6e-06	226	1	0	1	2.1	0.32	0.59
2010204K13Rik	2.4e-05	0.00014	9.3e-05	0.0001	1.9e-06	4.1e-05	3.3e-05	4.8e-05	275	10	7	4	2.8	4.3e-08	2.8e-06
2010300C02Rik	7.2e-05	7.1e-05	8.8e-05	1.5e-05	3e-06	2.7e-05	4e-05	1.5e-05	769	7	6	1	2.2	0.12	0.36
2010308F09Rik	4.2e-06	0	0	0	5.7e-07	0	0	0	75	0	0	0	1	0.54	NaN
2010310C07Rik	6.8e-08	0	0	0	4.8e-08	0	0	0	2	0	0	0	1	1	NaN
2010315B03Rik	2.8e-05	0	1.6e-05	1.2e-05	1.7e-06	0	9.7e-06	8.2e-06	428	0	3	2	2.2	0.11	0.35
2010320M18Rik	2.7e-05	1e-05	5.2e-05	3.4e-05	1.7e-06	7.1e-06	3.4e-05	2e-05	385	2	3	3	2.7	0.79	0.86
2200002D01Rik	2.1e-05	4.4e-05	3.4e-05	5.5e-05	1.5e-06	2.6e-05	3.1e-05	5.1e-05	287	3	2	2	2.8	0.91	0.93
2200002J24Rik	3.6e-06	0	0	0	5.2e-07	0	0	0	67	0	0	0	1	0.59	NaN
2210010C04Rik	8.3e-07	0	0	0	2.6e-07	0	0	0	15	0	0	0	1	0.94	NaN
2210013O21Rik	4.8e-05	7.6e-05	1.7e-05	3.1e-05	2.1e-06	2.6e-05	9.2e-06	1.6e-05	656	8	3	4	2.2	0.17	0.42
2210015D19Rik	5e-06	0	1.4e-05	1e-05	6.7e-07	0	1.1e-05	1e-05	99	0	2	1	3	0.56	0.74
2210016F16Rik	4e-05	8.7e-05	2.5e-05	5.6e-05	1.8e-06	3.4e-05	1.4e-05	2.4e-05	591	6	3	5	2.5	0.46	0.68
2210016L21Rik	4.9e-05	2.2e-05	9.2e-05	4.7e-05	2.1e-06	1.1e-05	3.4e-05	3.5e-05	671	4	9	2	2.6	0.19	0.46
2210018M11Rik	4.4e-05	2.3e-05	5.9e-05	6.6e-05	2e-06	1.3e-05	2.6e-05	4.8e-05	613	3	5	3	2.8	0.56	0.74
2210019I11Rik	1e-05	5.8e-06	2.1e-06	0	1.3e-06	5.8e-06	2.1e-06	0	130	1	1	0	1.6	0.74	0.83
2210039B01Rik	1.2e-05	1.2e-05	2.5e-05	3.7e-06	1.1e-06	8.5e-06	2.5e-05	3.7e-06	192	2	1	1	2.4	0.87	0.9
2210404J11Rik	2e-05	0	2e-05	3.7e-06	1.4e-06	0	1.5e-05	3.7e-06	324	0	2	1	2.2	0.16	0.42
2210404O07Rik	2.9e-05	6.2e-05	2.5e-05	6.4e-05	1.6e-06	4.3e-05	1.3e-05	3.1e-05	435	4	4	5	2.7	0.69	0.8
2210404O09Rik	8e-06	3e-06	0	0	8e-07	3e-06	0	0	146	1	0	0	1.3	0.39	0.64
2210407C18Rik	0.00015	0.00038	6.5e-05	0.00015	9.3e-06	0.00017	3e-05	7.5e-05	728	11	5	7	2.3	0.11	0.34
2210408F21Rik	9.3e-07	0	0	0	2.6e-07	0	0	0	16	0	0	0	1	0.93	NaN
2210408I21Rik	4.5e-06	0	7.5e-06	0	6.4e-07	0	7.5e-06	0	80	0	1	0	2.3	0.69	0.8
2210416O15Rik	7.8e-07	5.5e-06	0	0	2.9e-07	5.5e-06	0	0	12	1	0	0	1.9	0.071	0.28
2210417A02Rik	3.7e-06	0	0	0	5.8e-07	0	0	0	65	0	0	0	1	0.6	NaN
2210417K05Rik	1.1e-06	0	0	0	3.3e-07	0	0	0	20	0	0	0	1	0.91	NaN
2210420H20Rik	9.2e-08	0	0	0	9.2e-08	0	0	0	1	0	0	0	1	1	NaN
2300002M23Rik	2.1e-08	0	0	0	2.1e-08	0	0	0	1	0	0	0	1	1	NaN
2300009A05Rik	8.5e-05	0.00016	0.00017	0.00019	3.3e-06	5.3e-05	4.8e-05	8.1e-05	901	10	12	7	2.8	0.12	0.36
2310001H17Rik	1.9e-05	1.8e-05	1.9e-05	4.7e-05	1.4e-06	1.2e-05	1.9e-05	2.7e-05	279	2	1	4	2.9	0.34	0.6
2310001K24Rik	3.7e-08	0	0	0	3.7e-08	0	0	0	1	0	0	0	1	1	NaN
2310002D06Rik	5.7e-08	0	0	0	5.7e-08	0	0	0	1	0	0	0	1	1	NaN
2310002F09Rik	3.3e-07	0	0	0	1.3e-07	0	0	0	8	0	0	0	1	0.97	NaN
2310002J15Rik	3.5e-08	0	0	0	3.5e-08	0	0	0	1	0	0	0	1	1	NaN
2310002L09Rik	1.4e-07	0	0	0	1.4e-07	0	0	0	1	0	0	0	1	1	NaN
2310003H01Rik	2e-05	3.9e-05	1.6e-05	1.7e-05	1.4e-06	3.4e-05	1.1e-05	1.7e-05	313	2	2	1	2.3	0.68	0.8
2310005A03Rik	6.7e-07	0	0	0	2.6e-07	0	0	0	9	0	0	0	1	0.97	NaN
2310005G13Rik	1e-06	3e-06	0	1e-05	2.4e-07	3e-06	0	1e-05	22	1	0	1	3.4	0.074	0.28
2310007B03Rik	1.8e-05	2.7e-05	1.5e-05	3.7e-06	1.5e-06	1.2e-05	1.3e-05	3.7e-06	217	5	2	1	2.1	0.18	0.44
2310007L24Rik	1.3e-06	0	0	0	3e-07	0	0	0	27	0	0	0	1	0.86	NaN
2310008H04Rik	3.1e-06	0	0	0	4.7e-07	0	0	0	64	0	0	0	1	0.61	NaN
2310008N11Rik	1.9e-08	0	0	0	1.9e-08	0	0	0	1	0	0	0	1	1	NaN
2310009A05Rik	3.8e-05	4.8e-05	7.6e-06	8.6e-06	1.7e-06	1.7e-05	5.8e-06	5.9e-06	594	7	2	2	1.9	0.059	0.25
2310009B15Rik	1.5e-05	4.2e-06	2.5e-05	8.1e-06	1.1e-06	4.2e-06	1.8e-05	5.5e-06	272	1	3	2	2.5	0.79	0.86
2310010J17Rik	1.1e-05	2e-05	1e-05	4.3e-06	1e-06	2e-05	1e-05	4.3e-06	193	1	1	1	2.2	0.8	0.86
2310011J03Rik	3.4e-05	5.5e-06	2.5e-05	7.1e-05	1.7e-06	5.5e-06	1.3e-05	2.6e-05	512	1	4	6	3	0.095	0.32
2310014F07Rik	9.6e-08	0	0	0	6.8e-08	0	0	0	2	0	0	0	1	1	NaN
2310014L17Rik	1.8e-05	4.8e-05	0	0	1.5e-06	2.9e-05	0	0	246	3	0	0	1.7	0.14	0.39
2310015A10Rik	5.5e-06	0	0	7.2e-06	6.8e-07	0	0	7.2e-06	100	0	0	1	2.7	0.54	0.73
2310015B20Rik	2.1e-05	7.4e-05	5.4e-05	4.5e-05	1.6e-06	5.1e-05	2.4e-05	3.2e-05	253	4	5	3	2.6	0.18	0.45
2310015D24Rik	2.9e-07	0	0	0	1.2e-07	0	0	0	7	0	0	0	1	0.98	NaN
2310022A10Rik	7.5e-06	0	2.7e-05	4.3e-06	7.7e-07	0	1.9e-05	4.3e-06	146	0	2	1	2.7	0.64	0.78
2310022B05Rik	7e-05	5.7e-05	2.4e-05	4.9e-05	2.6e-06	2.8e-05	1.7e-05	3.1e-05	853	5	2	3	2.3	0.013	0.1
2310030A07Rik	5.1e-08	0	0	0	5.1e-08	0	0	0	1	0	0	0	1	1	NaN
2310030G06Rik	2.4e-05	6e-06	3.5e-05	2.2e-05	1.5e-06	6e-06	2.1e-05	1.5e-05	384	1	3	2	2.6	0.48	0.69
2310033P09Rik	3.1e-05	4.1e-05	2.2e-05	5.3e-05	1.8e-06	2.2e-05	1.2e-05	2.9e-05	421	5	3	3	2.7	0.84	0.89
2310034G01Rik	1.2e-05	1.3e-05	1.5e-05	7.7e-06	1.2e-06	9e-06	1e-05	7.7e-06	180	2	2	1	2.4	0.97	0.98
2310034O05Rik	1.9e-06	0	0	0	4.6e-07	0	0	0	26	0	0	0	1	0.87	NaN
2310035C23Rik	4.6e-05	0.0001	2.1e-06	4e-05	2e-06	4.1e-05	2.1e-06	2.1e-05	673	7	1	4	2.2	0.03	0.17
2310036O22Rik	0.00018	0.00022	0.00015	0.00028	4.2e-06	4.9e-05	4.5e-05	5.4e-05	1515	13	11	14	2.6	0.057	0.25
2310039H08Rik	3e-05	4.6e-06	0	4.7e-05	1.7e-06	4.6e-06	0	2.1e-05	431	1	0	5	2.8	0.022	0.14
2310039L15Rik	1.1e-06	0	0	0	3e-07	0	0	0	18	0	0	0	1	0.92	NaN
2310040G24Rik	2.3e-05	9.2e-06	0	8.6e-06	1.5e-06	9.2e-06	0	5.9e-06	347	1	0	2	1.9	0.1	0.33
2310042D19Rik	3e-08	0	0	0	3e-08	0	0	0	1	0	0	0	1	1	NaN
2310042E22Rik	4.7e-07	0	0	0	2.4e-07	0	0	0	5	0	0	0	1	0.99	NaN
2310043L19Rik	5.7e-08	0	0	0	4.1e-08	0	0	0	2	0	0	0	1	1	NaN
2310043O21Rik	3.2e-06	4.1e-05	1.6e-05	0	5.7e-07	1.9e-05	9.7e-06	0	52	4	3	0	2.2	1.3e-07	7.3e-06
2310044G17Rik	1.6e-05	1.1e-05	1.8e-05	2.5e-05	1.1e-06	8.2e-06	1.3e-05	2.5e-05	292	2	2	1	2.7	0.77	0.85
2310045N01Rik	7.3e-06	4.2e-06	0	0	7.5e-07	4.2e-06	0	0	134	1	0	0	1.4	0.45	0.67
2310047M10Rik	1.7e-05	1.3e-05	5.5e-06	0	1.2e-06	9.2e-06	5.5e-06	0	299	2	1	0	1.7	0.21	0.49
2310057J18Rik	1.7e-07	0	0	0	1.2e-07	0	0	0	2	0	0	0	1	1	NaN
2310057M21Rik	9.6e-06	0	8e-06	0	9.9e-07	0	5.9e-06	0	163	0	2	0	1.9	0.39	0.63
2310061I04Rik	6.6e-05	0.00012	6.6e-05	1.8e-05	3.1e-06	4.6e-05	4.5e-05	1.1e-05	774	9	5	3	2.1	0.1	0.34
2310061J03Rik	3e-06	0	7.6e-06	0	4.8e-07	0	7.6e-06	0	59	0	1	0	2.4	0.73	0.82
2310065F04Rik	7.2e-08	0	0	0	7.2e-08	0	0	0	1	0	0	0	1	1	NaN
2310067B10Rik	1.4e-05	3e-06	0	0	1.2e-06	3e-06	0	0	207	1	0	0	1.2	0.19	0.46
2310068J16Rik	3e-06	0	6.2e-06	2e-05	5.4e-07	0	6.2e-06	2e-05	46	0	1	1	3.5	0.54	0.72
2310069B03Rik	4.2e-08	0	0	0	4.2e-08	0	0	0	1	0	0	0	1	1	NaN
2310069G16Rik	6.9e-07	8.4e-06	0	0	2.2e-07	8.4e-06	0	0	14	1	0	0	1.9	0.11	0.35
2410002F23Rik	7e-05	3.9e-05	7.3e-05	1.1e-05	2.7e-06	3.9e-05	3.4e-05	8.4e-06	834	1	5	2	2.1	0.0026	0.032
2410004B18Rik	2.1e-05	2.9e-05	2.1e-06	3.7e-06	1.3e-06	2.2e-05	2.1e-06	3.7e-06	372	2	1	1	1.8	0.18	0.44
2410004I01Rik	2.6e-08	0	0	0	2.6e-08	0	0	0	1	0	0	0	1	1	NaN
2410004N09Rik	4.8e-05	3e-06	7.3e-05	4.3e-06	2.3e-06	3e-06	4e-05	4.3e-06	589	1	4	1	2.3	0.022	0.14
2410004P03Rik	9.3e-06	3e-06	1.8e-05	3e-05	9.1e-07	3e-06	1.8e-05	1.7e-05	147	1	1	3	3.1	0.29	0.56
2410006H16Rik	0.00011	5.7e-05	3.5e-05	6.2e-05	3.7e-06	2.5e-05	1.4e-05	3.2e-05	1056	6	6	4	2.2	0.0088	0.078
2410007B07Rik	3.3e-06	0	0	0	5.5e-07	0	0	0	53	0	0	0	1	0.68	NaN
2410012E07Rik	8.4e-08	0	0	0	6.5e-08	0	0	0	2	0	0	0	1	1	NaN
2410012M07Rik	4.9e-08	0	0	0	4.9e-08	0	0	0	1	0	0	0	1	1	NaN
2410015M20Rik	8.6e-05	0.00015	5.1e-05	0.00015	2.6e-06	4.1e-05	3.1e-05	4.6e-05	1052	11	4	10	2.6	0.014	0.1
2410016O06Rik	2e-05	3.9e-05	3.9e-05	0	1.3e-06	3.4e-05	3.2e-05	0	346	2	2	0	2.2	0.25	0.52
2410017I17Rik	1.5e-07	0	0	0	9.3e-08	0	0	0	3	0	0	0	1	0.99	NaN
2410018L13Rik	5.7e-06	0	1.2e-05	0	6.9e-07	0	1.2e-05	0	103	0	1	0	2.4	0.61	0.76
2410018M08Rik	2.7e-06	0	0	0	5.3e-07	0	0	0	36	0	0	0	1	0.8	NaN
2410021H03Rik	8.1e-07	0	0	0	2.8e-07	0	0	0	11	0	0	0	1	0.96	NaN
2410057H14Rik	4.9e-08	0	0	0	3.5e-08	0	0	0	2	0	0	0	1	1	NaN
2410066E13Rik	1.5e-06	0	0	0	3.5e-07	0	0	0	26	0	0	0	1	0.87	NaN
2410076I21Rik	1.8e-07	3e-06	0	0	7.6e-08	3e-06	0	0	6	1	0	0	1.9	0.0026	NaN
2410088K16Rik	1.4e-06	0	0	0	3.8e-07	0	0	0	20	0	0	0	1	0.91	NaN
2410089E03Rik	1.7e-05	1.9e-05	4.4e-05	7.5e-05	1.1e-06	1.1e-05	3.2e-05	6.7e-05	308	3	2	2	3.1	0.94	0.96
2410114N07Rik	6.1e-07	0	0	1.2e-05	2.3e-07	0	0	1.2e-05	10	0	0	1	3.9	0.016	0.11
2410124H12Rik	1e-07	0	0	0	6.2e-08	0	0	0	3	0	0	0	1	0.99	NaN
2410127L17Rik	3e-05	3.3e-05	1.2e-05	1.6e-05	1.6e-06	1.4e-05	1.2e-05	1.2e-05	446	5	1	2	2.2	0.22	0.5
2410131K14Rik	8.1e-06	0	8.4e-06	0	8.9e-07	0	8.4e-06	0	122	0	1	0	2	0.52	0.72
2410133F24Rik	9.5e-07	3e-06	0	0	2.1e-07	3e-06	0	0	26	1	0	0	1.8	0.41	NaN
2410137F16Rik	1.3e-07	0	0	0	7.9e-08	0	0	0	3	0	0	0	1	0.99	NaN
2410141K09Rik	1e-07	0	0	0	1e-07	0	0	0	1	0	0	0	1	1	NaN
2500004C02Rik	4.1e-06	0	0	0	5.6e-07	0	0	0	81	0	0	0	1	0.51	NaN
2510002D24Rik	3.7e-05	0	3.4e-05	2.5e-05	1.8e-06	0	1.7e-05	1.4e-05	537	0	5	3	2.5	0.078	0.29
2510003D18Rik	3.8e-08	0	0	0	3.8e-08	0	0	0	1	0	0	0	1	1	NaN
2510003E04Rik	3.3e-05	4.4e-05	1.1e-05	3.9e-05	1.7e-06	2.3e-05	7.5e-06	2e-05	504	5	2	4	2.4	0.45	0.67
2510009E07Rik	1.7e-05	6e-06	2.1e-05	4e-05	1.2e-06	6e-06	1.3e-05	2.2e-05	284	1	3	3	3	0.64	0.78
2510039O18Rik	7.6e-05	0.00011	3.9e-05	1.5e-05	2.6e-06	3e-05	1.8e-05	1e-05	936	12	5	2	2	0.0054	0.056
2510049J12Rik	5.9e-05	3.6e-05	5.8e-05	0.00011	2.5e-06	1.4e-05	2.7e-05	3.7e-05	724	5	5	7	2.8	0.41	0.65
2600006L11Rik	1.1e-06	2e-05	1.3e-05	1.2e-05	3.1e-07	1.2e-05	1.1e-05	1.2e-05	20	3	2	1	2.8	1.2e-10	1.4e-08
2610001J05Rik	3.1e-05	5.5e-06	1.5e-05	6e-05	1.6e-06	5.5e-06	1.5e-05	3.2e-05	499	1	1	4	2.9	0.056	0.24
2610002J02Rik	2.7e-05	9.2e-06	2.8e-05	0	1.5e-06	9.2e-06	1.9e-05	0	418	1	3	0	2	0.083	0.3
2610002M06Rik	2.9e-05	2.2e-05	1.6e-05	3.4e-05	1.5e-06	2.2e-05	9.9e-06	2.1e-05	464	1	3	3	2.5	0.3	0.57
2610005L07Rik	2.5e-05	3e-05	2e-05	0	1.6e-06	2.2e-05	1.4e-05	0	362	2	2	0	1.9	0.21	0.47
2610008E11Rik	4e-05	2.9e-05	5.3e-05	0	2e-06	1.2e-05	3.6e-05	0	544	5	4	0	2.1	0.11	0.35
2610015P09Rik	2.3e-05	1.8e-05	3.3e-05	7.7e-06	1.6e-06	1.5e-05	1.6e-05	7.7e-06	316	2	4	1	2.3	0.67	0.79
2610018G03Rik	2e-07	0	0	0	1.7e-07	0	0	0	2	0	0	0	1	1	NaN
2610019E17Rik	1.8e-05	1e-05	0	1.2e-05	1.2e-06	7.3e-06	0	8.6e-06	293	2	0	2	2.1	0.29	0.56
2610019F03Rik	1.7e-06	0	0	0	4.3e-07	0	0	0	25	0	0	0	1	0.87	NaN
2610020C07Rik	7.8e-07	0	0	0	2.6e-07	0	0	0	12	0	0	0	1	0.95	NaN
2610020H08Rik	2.3e-06	0	0	0	4e-07	0	0	0	45	0	0	0	1	0.74	NaN
2610027K06Rik	7e-08	0	0	0	7e-08	0	0	0	1	0	0	0	1	1	NaN
2610028E06Rik	7.9e-08	0	0	0	6.2e-08	0	0	0	2	0	0	0	1	1	NaN
2610034B18Rik	2.3e-05	2.4e-05	1.3e-05	0	1.3e-06	1.8e-05	1.1e-05	0	396	2	2	0	1.8	0.13	0.38
2610034M16Rik	0	0	0	0	0	0	0	0	0	0	0	0	NaN	NaN	NaN
2610035D17Rik	3e-05	4.8e-05	5.1e-05	5.2e-05	2e-06	2.3e-05	2.3e-05	2.5e-05	379	6	5	4	2.7	0.35	0.61
2610037D02Rik	4.1e-06	1.3e-05	1.2e-05	0	6e-07	1e-05	1.2e-05	0	77	2	1	0	2.3	0.37	0.62
2610044O15Rik8	1.5e-05	5.8e-06	1.8e-05	1.5e-05	1e-06	5.8e-06	1.5e-05	1e-05	274	1	2	2	2.6	0.74	0.83
2610203C22Rik	3.2e-07	0	0	0	1e-07	0	0	0	11	0	0	0	1	0.96	NaN
2610204G22Rik	4e-06	0	2.1e-06	0	6.2e-07	0	2.1e-06	0	65	0	1	0	1.7	0.74	NaN
2610206C17Rik	5.9e-07	0	0	0	1.8e-07	0	0	0	14	0	0	0	1	0.94	NaN
2610301B20Rik	4.1e-05	5e-05	3e-05	4.2e-05	2e-06	2.6e-05	2.4e-05	3.3e-05	554	4	2	3	2.5	0.33	0.59
2610301G19Rik	4.9e-05	6.4e-05	5e-05	2.4e-05	2.2e-06	2.8e-05	2.2e-05	1.4e-05	646	5	5	3	2.3	0.7	0.81
2610305D13Rik	2.4e-07	0	0	0	1.2e-07	0	0	0	5	0	0	0	1	0.99	NaN
2610306M01Rik	7.8e-06	2.1e-05	1e-05	1.4e-05	9e-07	2.1e-05	6.2e-06	1e-05	129	1	3	2	2.6	0.41	0.65
2610307P16Rik	2e-07	0	0	0	9.2e-08	0	0	0	5	0	0	0	1	0.99	NaN
2610316D01Rik	1.1e-07	0	0	0	6.9e-08	0	0	0	3	0	0	0	1	0.99	NaN
2610318N02Rik	5.3e-06	0	0	0	7.6e-07	0	0	0	73	0	0	0	1	0.56	0.74
2610507B11Rik	0.00012	4.6e-05	8.7e-05	1.1e-05	3.5e-06	2e-05	2.8e-05	8e-06	1152	6	8	2	2	0.00053	0.0096
2610507I01Rik	3.5e-06	0	5.5e-06	3.7e-06	5.2e-07	0	5.5e-06	3.7e-06	66	0	1	1	2.8	0.75	0.84
2610524H06Rik	1.7e-05	5e-05	3.5e-05	3.4e-05	1.3e-06	1.7e-05	2e-05	2.7e-05	275	7	4	2	2.6	0.017	0.12
2610528A11Rik	1.9e-06	0	0	0	4e-07	0	0	0	32	0	0	0	1	0.83	NaN
2610528J11Rik	4.7e-05	4.5e-05	7e-05	3.6e-05	2e-06	1.8e-05	2.6e-05	2e-05	688	6	7	4	2.5	0.9	0.93
2700029M09Rik	3.1e-05	5.6e-05	1.8e-05	3.7e-06	1.7e-06	2.4e-05	1e-05	3.7e-06	449	6	3	1	1.9	0.21	0.47
2700038G22Rik	7.1e-06	5.8e-06	0	0	7.8e-07	5.8e-06	0	0	120	1	0	0	1.5	0.51	0.71
2700046G09Rik	1.1e-05	0	1.2e-05	0	1e-06	0	9.6e-06	0	180	0	2	0	2	0.34	0.6
2700049A03Rik	1.8e-05	0	0	0	1.3e-06	0	0	0	285	0	0	0	1	0.03	0.17
2700050L05Rik	2.7e-05	3.1e-05	5.3e-06	1.3e-05	1.7e-06	1.3e-05	5.3e-06	1.3e-05	396	5	1	1	2.1	0.17	0.43
2700054A10Rik	1.6e-06	0	2.5e-06	0	3.3e-07	0	2.5e-06	0	31	0	1	0	2.2	0.6	NaN
2700060E02Rik	0.00019	7.2e-05	9.8e-05	0.00014	4.4e-06	2.5e-05	2.6e-05	3.9e-05	1461	7	11	9	2.4	0.0033	0.039
2700062C07Rik	1.7e-05	1e-05	5.5e-06	1.2e-05	1.2e-06	7.1e-06	5.5e-06	1.2e-05	277	2	1	1	2.3	0.54	0.73
2700070H01Rik	3.9e-06	0	0	0	5.9e-07	0	0	0	64	0	0	0	1	0.61	NaN
2700081L22Rik	9.1e-07	0	0	0	3e-07	0	0	0	17	0	0	0	1	0.92	NaN
2700081O15Rik	7.2e-05	6.2e-05	0	1.7e-05	3.1e-06	4.6e-05	0	1.3e-05	706	2	0	2	1.7	0.00066	0.012
2700086A05Rik	1.6e-06	0	0	0	3.9e-07	0	0	0	24	0	0	0	1	0.88	NaN
2700089E24Rik	0.00011	0.00013	7.3e-05	7.7e-05	3.3e-06	4e-05	2.6e-05	3.6e-05	1167	9	8	5	2.3	0.18	0.44
2700089I24Rik	4.6e-08	0	0	0	3.4e-08	0	0	0	2	0	0	0	1	1	NaN
2700094K13Rik	2.1e-05	5.8e-06	0	7.7e-06	1.3e-06	5.8e-06	0	7.7e-06	343	1	0	1	1.8	0.069	0.27
2700097O09Rik	1.2e-05	1.2e-05	0	4.3e-06	1e-06	8.4e-06	0	4.3e-06	214	2	0	1	1.9	0.42	0.65
2700099C18Rik	8.4e-07	0	0	0	2.4e-07	0	0	0	16	0	0	0	1	0.93	NaN
2810001G20Rik	1.4e-05	0	8e-06	0	1.3e-06	0	5.9e-06	0	209	0	2	0	1.7	0.27	0.54
2810002D19Rik	4.5e-06	0	5.3e-06	0	5.9e-07	0	5.3e-06	0	88	0	1	0	2.1	0.67	0.79
2810004N23Rik	3.2e-05	4.7e-05	7.5e-06	0	1.8e-06	2.6e-05	7.5e-06	0	439	4	1	0	1.7	0.055	0.24
2810006K23Rik	7.1e-06	4.2e-06	6.2e-06	0	7.4e-07	4.2e-06	6.2e-06	0	128	1	1	0	1.9	0.76	0.84
2810007J24Rik	1e-07	0	0	0	7.5e-08	0	0	0	2	0	0	0	1	1	NaN
2810008D09Rik	3.9e-05	3.2e-05	9.3e-05	3.3e-05	2e-06	2.2e-05	3.8e-05	2.6e-05	537	3	8	2	2.6	0.26	0.53
2810013P06Rik	5.3e-05	8.7e-05	8.8e-05	6.3e-05	2.4e-06	4.2e-05	2.7e-05	3.1e-05	638	8	8	4	2.6	0.52	0.71
2810021J22Rik	1e-05	2.4e-05	2e-05	3.7e-06	1e-06	1.2e-05	1.4e-05	3.7e-06	163	4	2	1	2.3	0.2	0.47
2810025M15Rik	0.00013	7.8e-05	4.9e-05	8.7e-05	6.6e-06	4.5e-05	2.3e-05	4.2e-05	756	4	4	5	2.3	0.25	0.52
2810029C07Rik	2.2e-06	0	0	4.3e-06	4.5e-07	0	0	4.3e-06	36	0	0	1	3	0.47	NaN
2810047C21Rik1	4.5e-07	0	0	0	1.9e-07	0	0	0	8	0	0	0	1	0.97	NaN
2810049E08Rik	1.2e-06	0	0	0	3.7e-07	0	0	0	15	0	0	0	1	0.94	NaN
2810055G20Rik	6.4e-07	0	0	0	2.3e-07	0	0	0	10	0	0	0	1	0.96	NaN
2810403A07Rik	0.00013	0.00012	5.2e-05	5.4e-05	3.8e-06	3.8e-05	2.2e-05	2.1e-05	1215	10	6	6	2.1	0.018	0.12
2810403D21Rik	3.9e-06	0	5.3e-06	0	5.2e-07	0	5.3e-06	0	75	0	1	0	2.2	0.71	0.81
2810404M03Rik	4.9e-07	0	0	0	2.5e-07	0	0	0	5	0	0	0	1	0.99	NaN
2810405F15Rik	4e-08	0	0	0	4e-08	0	0	0	1	0	0	0	1	1	NaN
2810407C02Rik	0.00017	0.00017	0.00011	0.00013	3.9e-06	5e-05	3.2e-05	4.3e-05	1413	11	10	9	2.4	0.22	0.49
2810408A11Rik	1.5e-05	3e-06	1e-05	0	1.2e-06	3e-06	1e-05	0	229	1	1	0	1.8	0.32	0.58
2810408I11Rik	2e-06	0	0	1.7e-05	3.9e-07	0	0	1.7e-05	42	0	0	1	3.7	0.51	0.71
2810408M09Rik	9.6e-06	0	0	1.3e-05	8.6e-07	0	0	1.3e-05	183	0	0	1	2.7	0.26	0.53
2810410L24Rik	2.1e-06	0	0	0	3.5e-07	0	0	0	48	0	0	0	1	0.72	NaN
2810417H13Rik	3e-05	4.6e-05	2.7e-05	7.5e-06	1.9e-06	2.7e-05	1.6e-05	7.5e-06	367	3	3	1	2.1	0.66	0.79
2810428I15Rik	1.7e-05	8.2e-06	8.7e-06	0	1.3e-06	8.2e-06	6.6e-06	0	250	1	2	0	1.8	0.37	0.62
2810429I04Rik	7.6e-07	0	0	0	2.7e-07	0	0	0	13	0	0	0	1	0.95	NaN
2810433D01Rik	1.1e-07	0	0	0	6.8e-08	0	0	0	3	0	0	0	1	0.99	NaN
2810442I21Rik	3.1e-06	0	0	0	6.2e-07	0	0	0	42	0	0	0	1	0.76	NaN
2810442N19Rik	2.3e-08	0	0	0	2.3e-08	0	0	0	1	0	0	0	1	1	NaN
2810454H06Rik	3.9e-06	0	1.8e-05	0	5.9e-07	0	1.8e-05	0	65	0	1	0	2.6	0.72	0.82
2810459M11Rik	4e-06	0	0	0	6.3e-07	0	0	0	67	0	0	0	1	0.59	NaN
2810471M01Rik	2e-07	0	0	0	1.7e-07	0	0	0	2	0	0	0	1	1	NaN
2810474O19Rik	6.5e-05	4.7e-05	5.5e-05	5.8e-05	2.7e-06	2.7e-05	2.4e-05	3.1e-05	778	3	5	4	2.5	0.25	0.53
2900002K06Rik	9.3e-07	0	0	0	2.5e-07	0	0	0	20	0	0	0	1	0.91	NaN
2900005J15Rik	1.7e-06	5.5e-06	0	1.1e-05	4.1e-07	5.5e-06	0	1.1e-05	26	1	0	1	3.1	0.13	0.38
2900008C10Rik	8.2e-06	0	0	1.1e-05	9e-07	0	0	1.1e-05	122	0	0	1	2.7	0.47	0.68
2900009J06Rik	6.5e-07	1e-05	0	0	1.8e-07	1e-05	0	0	14	1	0	0	1.9	0.11	0.35
2900011O08Rik	2.6e-08	0	0	0	2.6e-08	0	0	0	1	0	0	0	1	1	NaN
2900026A02Rik	0.0001	0.00015	4.6e-05	0.0001	3.2e-06	5.8e-05	2.1e-05	3.9e-05	1121	9	6	7	2.4	0.12	0.37
2900041M22Rik	6.8e-08	0	0	0	6.8e-08	0	0	0	1	0	0	0	1	1	NaN
2900052N01Rik	1.1e-06	0	0	0	3.9e-07	0	0	0	11	0	0	0	1	0.96	NaN
2900055J20Rik	1.1e-07	0	0	0	1.1e-07	0	0	0	1	0	0	0	1	1	NaN
2900056M20Rik	2e-05	3.8e-05	1.8e-05	3.8e-05	1.4e-06	1.9e-05	1.1e-05	2.7e-05	292	4	3	2	2.7	0.81	0.87
2900057B20Rik	7.1e-08	0	0	0	5.2e-08	0	0	0	2	0	0	0	1	1	NaN
2900060B14Rik	4.5e-05	6.8e-05	0.00012	4.3e-05	2.4e-06	3e-05	4.4e-05	2e-05	516	6	7	4	2.6	0.52	0.71
2900076A07Rik	1.7e-05	4.3e-05	4.3e-06	0	1.2e-06	2.6e-05	4.3e-06	0	304	3	1	0	1.8	0.21	0.47
2900079G21Rik	4.8e-08	0	0	0	4.8e-08	0	0	0	1	0	0	0	1	1	NaN
2900092D14Rik	1.7e-08	0	0	0	1.7e-08	0	0	0	1	0	0	0	1	1	NaN
2900093L17Rik	2.9e-08	0	0	0	2.9e-08	0	0	0	1	0	0	0	1	1	NaN
2900097C17Rik	0.00024	0.00012	0.00018	0.00016	4.7e-06	3.3e-05	4.9e-05	4.7e-05	1619	11	13	8	2.4	0.0065	0.063
3000002C10Rik	2e-06	0	0	0	4e-07	0	0	0	42	0	0	0	1	0.76	NaN
3010001F23Rik	4.9e-07	0	0	0	2e-07	0	0	0	7	0	0	0	1	0.98	NaN
3010026O09Rik	4.1e-06	7.5e-06	0	0	6.1e-07	7.5e-06	0	0	67	1	0	0	1.6	0.67	0.79
3110001D03Rik	5.2e-05	5.3e-05	3e-05	8.6e-06	2.2e-06	2.1e-05	1.4e-05	8.6e-06	712	6	4	1	2	0.074	0.29
3110001I22Rik	4.2e-06	0	1.8e-05	0	6.1e-07	0	1.8e-05	0	74	0	1	0	2.6	0.71	0.81
3110002H16Rik	8e-06	0	0	0	7.8e-07	0	0	0	155	0	0	0	1	0.2	0.47
3110007F17Rik	4.8e-07	0	0	0	1.8e-07	0	0	0	9	0	0	0	1	0.97	NaN
3110009E18Rik	3.2e-06	0	0	1e-05	5.1e-07	0	0	1e-05	61	0	0	1	3.3	0.6	0.76
3110009F21Rik	3e-07	0	0	0	1.4e-07	0	0	0	6	0	0	0	1	0.98	NaN
3110015C05Rik	2.1e-07	0	0	0	1.1e-07	0	0	0	4	0	0	0	1	0.99	NaN
3110021A11Rik	3.9e-06	7.5e-06	0	0	9.4e-07	7.5e-06	0	0	50	1	0	0	1.7	0.66	0.79
3110021N24Rik	2e-06	0	0	0	4.2e-07	0	0	0	32	0	0	0	1	0.83	NaN
3110035E14Rik	1.2e-07	0	0	0	9.2e-08	0	0	0	2	0	0	0	1	1	NaN
3110039I08Rik	1.6e-07	0	0	0	1.6e-07	0	0	0	1	0	0	0	1	1	NaN
3110039M20Rik	4.7e-08	0	0	0	4.7e-08	0	0	0	1	0	0	0	1	1	NaN
3110040N11Rik	1e-05	0	8.3e-06	0	8.9e-07	0	8.3e-06	0	189	0	1	0	1.9	0.26	0.54
3110043O21Rik	2.4e-05	0	1.2e-05	2.3e-05	1.4e-06	0	9.3e-06	1.1e-05	389	0	2	4	2.6	0.12	0.36
3110045C21Rik	1.7e-06	0	0	4.3e-06	4.1e-07	0	0	4.3e-06	29	0	0	1	3.1	0.36	NaN
3110047P20Rik	1.5e-07	0	0	0	1.1e-07	0	0	0	2	0	0	0	1	1	NaN
3110052M02Rik	1.6e-05	4.6e-06	5.5e-06	1.3e-05	1.2e-06	4.6e-06	5.5e-06	1.3e-05	271	1	1	1	2.4	0.41	0.65
3110056K07Rik	7.4e-06	0	5e-06	4.3e-06	9.7e-07	0	5e-06	4.3e-06	114	0	1	1	2.4	0.77	0.85
3110057O12Rik	3.5e-06	0	2.9e-05	1.5e-05	4.9e-07	0	2.9e-05	1e-05	70	0	1	2	3.2	0.18	0.45
3110062M04Rik	5.2e-06	0	0	0	6.5e-07	0	0	0	101	0	0	0	1	0.4	0.64
3110070M22Rik	4.4e-06	0	0	0	7.2e-07	0	0	0	60	0	0	0	1	0.64	NaN
3110079O15Rik	4.5e-08	0	5e-06	0	4.5e-08	0	5e-06	0	1	0	1	0	3	3.2e-10	NaN
3110082I17Rik	6.2e-06	1.5e-05	7.6e-06	0	8e-07	1.2e-05	7.6e-06	0	113	2	1	0	2	0.59	0.75
3110099E03Rik	5.9e-07	0	0	0	1.7e-07	0	0	0	16	0	0	0	1	0.93	NaN
3200001D21Rik	4.9e-07	0	0	0	2.5e-07	0	0	0	7	0	0	0	1	0.98	NaN
3230401D17Rik	4.8e-05	4.5e-05	5.9e-05	4.1e-05	2.2e-06	2.3e-05	2.8e-05	1.9e-05	653	4	4	4	2.5	0.72	0.82
3300002I08Rik	6.1e-07	0	0	0	2.3e-07	0	0	0	9	0	0	0	1	0.97	NaN
3300005D01Rik	9.2e-07	0	0	0	2.9e-07	0	0	0	18	0	0	0	1	0.92	NaN
3632451O06Rik	6.5e-07	0	0	0	2.3e-07	0	0	0	13	0	0	0	1	0.95	NaN
3632454L22Rik	1.9e-07	0	0	0	1.2e-07	0	0	0	4	0	0	0	1	0.99	NaN
3830406C13Rik	5.6e-05	9.1e-05	7.2e-05	4.3e-06	2.4e-06	5.3e-05	3e-05	4.3e-06	710	5	6	1	2.1	0.12	0.36
3830408C21Rik	3.8e-07	0	0	0	1.5e-07	0	0	0	9	0	0	0	1	0.97	NaN
3930402G23Rik	4.5e-06	0	0	0	6.1e-07	0	0	0	70	0	0	0	1	0.57	NaN
4430402I18Rik	4.1e-06	2.5e-05	5.5e-06	0	6.4e-07	2.1e-05	5.5e-06	0	61	2	1	0	2	0.21	0.49
4632415L05Rik	2e-05	3.4e-05	9.6e-06	7.3e-05	1.4e-06	1.9e-05	6.7e-06	3.6e-05	331	4	2	4	3	0.44	0.66
4632427E13Rik	1.1e-06	5.5e-06	9.3e-06	0	3.2e-07	5.5e-06	9.3e-06	0	20	1	1	0	2.5	0.098	0.33
4632428C04Rik	6.4e-07	0	0	0	2.1e-07	0	0	0	13	0	0	0	1	0.95	NaN
4632428N05Rik	7.7e-06	2.2e-05	2.2e-05	3.3e-05	9.4e-07	1.7e-05	1.4e-05	2.6e-05	110	2	3	2	2.9	0.13	0.38
4632434I11Rik	1.8e-06	0	0	0	4.3e-07	0	0	0	30	0	0	0	1	0.84	NaN
4732415M23Rik	4e-07	0	0	0	1.7e-07	0	0	0	8	0	0	0	1	0.97	NaN
4732416N19Rik	8.4e-08	0	0	0	4.9e-08	0	0	0	3	0	0	0	1	0.99	NaN
4732456N10Rik	2.1e-08	0	0	0	2.1e-08	0	0	0	1	0	0	0	1	1	NaN
4732471J01Rik	1e-06	0	0	0	3.3e-07	0	0	0	12	0	0	0	1	0.95	NaN
4732490B19Rik	6.3e-06	0	2.4e-05	4.3e-06	8.1e-07	0	1.4e-05	4.3e-06	110	0	3	1	2.8	0.22	0.49
4732491K20Rik	2.5e-06	0	1.2e-05	0	5.1e-07	0	1.2e-05	0	38	0	1	0	2.7	0.66	0.79
4831440E17Rik	6.8e-06	1.8e-05	2.6e-05	0	8.8e-07	1.8e-05	1.5e-05	0	103	1	4	0	2.4	0.032	0.18
4833411C07Rik	7.6e-08	0	0	0	7.6e-08	0	0	0	1	0	0	0	1	1	NaN
4833412C05Rik	0	0	0	0	0	0	0	0	0	0	0	0	NaN	NaN	NaN
4833417C18Rik	5.4e-07	0	0	0	2.1e-07	0	0	0	10	0	0	0	1	0.96	NaN
4833418N02Rik	6.4e-06	0	5.3e-06	0	7.9e-07	0	5.3e-06	0	107	0	1	0	1.9	0.59	0.75
4833419F23Rik	3.4e-07	0	0	0	1.3e-07	0	0	0	9	0	0	0	1	0.97	NaN
4833420G17Rik	5.4e-05	6.1e-05	6.9e-05	1.1e-05	2.3e-06	2.7e-05	3.9e-05	8.4e-06	704	6	4	2	2.2	0.18	0.44
4833422C13Rik	1.9e-05	0	3.7e-05	5.4e-05	1.5e-06	0	2.2e-05	2.1e-05	245	0	4	6	3.1	0.0043	0.048
4833423E24Rik	7.9e-08	0	0	0	7.9e-08	0	0	0	1	0	0	0	1	1	NaN
4833424O15Rik	1.8e-07	0	0	0	1.1e-07	0	0	0	3	0	0	0	1	0.99	NaN
4833427F10Rik	1.1e-06	0	0	0	2.7e-07	0	0	0	25	0	0	0	1	0.87	NaN
4833439L19Rik	0.00011	7.9e-05	8.5e-05	0.00014	3.2e-06	2.9e-05	3e-05	4.2e-05	1162	8	8	9	2.6	0.37	0.62
4921501E09Rik	1e-07	0	0	0	1e-07	0	0	0	1	0	0	0	1	1	NaN
4921504A21Rik	2.5e-06	0	9.5e-06	3.6e-05	4.6e-07	0	9.5e-06	2.7e-05	44	0	1	2	3.6	0.028	0.16
4921504E06Rik	3.5e-08	0	0	0	3.5e-08	0	0	0	1	0	0	0	1	1	NaN
4921506M07Rik	1.2e-06	0	0	0	3.6e-07	0	0	0	18	0	0	0	1	0.92	NaN
4921507P07Rik	1.7e-05	0	0	0	1.5e-06	0	0	0	188	0	0	0	1	0.13	0.38
4921508A21Rik	4.9e-06	0	2.5e-05	0	6.9e-07	0	2e-05	0	78	0	2	0	2.7	0.35	0.61
4921509O07Rik	6.9e-08	0	0	0	4.9e-08	0	0	0	2	0	0	0	1	1	NaN
4921511C20Rik	6.3e-08	0	0	0	6.3e-08	0	0	0	1	0	0	0	1	1	NaN
4921513I03Rik	8.6e-07	0	0	0	2.6e-07	0	0	0	14	0	0	0	1	0.94	NaN
4921515E04Rik	6.1e-06	0	0	0	7.6e-07	0	0	0	86	0	0	0	1	0.48	0.69
4921517D22Rik	2.3e-07	0	0	0	1.2e-07	0	0	0	4	0	0	0	1	0.99	NaN
4921524J17Rik	2.3e-05	1e-05	4e-05	4.1e-05	1.4e-06	7.3e-06	3.3e-05	2e-05	366	2	3	4	2.9	0.64	0.78
4921525B02Rik	4.1e-07	0	0	0	2.1e-07	0	0	0	6	0	0	0	1	0.98	NaN
4921525O09Rik	3e-07	0	0	0	2e-07	0	0	0	4	0	0	0	1	0.99	NaN
4921530D09Rik	1.3e-07	0	0	0	1.3e-07	0	0	0	1	0	0	0	1	1	NaN
4921530L18Rik	2.5e-06	9.3e-06	0	0	4.7e-07	9.3e-06	0	0	44	1	0	0	1.8	0.62	0.77
4921531C22Rik	5.5e-06	0	0	0	6.7e-07	0	0	0	100	0	0	0	1	0.41	0.65
4921536K21Rik	5.4e-07	0	0	0	2.1e-07	0	0	0	10	0	0	0	1	0.96	NaN
4921539E11Rik	4e-07	0	0	0	2.2e-07	0	0	0	4	0	0	0	1	0.99	NaN
4922501C03Rik	1.3e-05	1.5e-05	2.4e-05	0	1.1e-06	1.1e-05	1.6e-05	0	212	2	3	0	2.2	0.54	0.73
4922501L14Rik	3.4e-07	0	0	0	1.9e-07	0	0	0	4	0	0	0	1	0.99	NaN
4930401O12Rik	0	0	0	0	0	0	0	0	0	0	0	0	NaN	NaN	NaN
4930402F06Rik	7e-08	0	0	0	7e-08	0	0	0	1	0	0	0	1	1	NaN
4930402F11Rik	5e-07	0	0	0	2.6e-07	0	0	0	7	0	0	0	1	0.98	NaN
4930402H24Rik	3.8e-05	1.3e-05	5.7e-05	4.7e-05	2e-06	7.4e-06	2.1e-05	2.9e-05	499	3	6	3	2.7	0.67	0.79
4930404A10Rik	6.1e-08	0	0	0	4.6e-08	0	0	0	2	0	0	0	1	1	NaN
4930404H11Rik	5.2e-07	0	5.3e-06	0	2.2e-07	0	5.3e-06	0	7	0	1	0	2.8	0.015	0.11
4930404I05Rik	1.5e-07	0	0	0	8.9e-08	0	0	0	3	0	0	0	1	0.99	NaN
4930404N11Rik	7.5e-07	0	0	0	2.2e-07	0	0	0	17	0	0	0	1	0.92	NaN
4930405A21Rik	3.6e-07	0	0	0	2.1e-07	0	0	0	5	0	0	0	1	0.99	NaN
4930405J17Rik	5.7e-07	0	0	0	2.8e-07	0	0	0	5	0	0	0	1	0.99	NaN
4930405P13Rik	5e-08	0	0	0	3.7e-08	0	0	0	2	0	0	0	1	1	NaN
4930406D18Rik	1e-07	0	0	0	6e-08	0	0	0	3	0	0	0	1	0.99	NaN
4930408F14Rik	5e-08	0	0	0	5e-08	0	0	0	1	0	0	0	1	1	NaN
4930412B13Rik	4.2e-07	0	0	0	2.3e-07	0	0	0	4	0	0	0	1	0.99	NaN
4930412C18Rik	1.9e-06	0	0	0	4.7e-07	0	0	0	24	0	0	0	1	0.88	NaN
4930412O13Rik	1.7e-07	0	0	0	1.7e-07	0	0	0	1	0	0	0	1	1	NaN
4930413E15Rik	0	0	0	2.5e-05	0	0	0	2.5e-05	0	0	0	1	4	4.4e-28	4.4e-25
4930413F20Rik	3.4e-07	0	0	0	1.3e-07	0	0	0	9	0	0	0	1	0.97	NaN
4930413G21Rik	7e-07	0	0	0	2.6e-07	0	0	0	13	0	0	0	1	0.95	NaN
4930414L22Rik	3.1e-06	0	0	0	7.2e-07	0	0	0	52	0	0	0	1	0.69	NaN
4930415F15Rik	2.3e-07	0	0	0	1.2e-07	0	0	0	4	0	0	0	1	0.99	NaN
4930415L06Rik	3e-07	0	0	0	2e-07	0	0	0	3	0	0	0	1	0.99	NaN
4930415O20Rik	3.9e-07	0	0	0	2.1e-07	0	0	0	5	0	0	0	1	0.99	NaN
4930417O13Rik	2.3e-07	4.6e-06	0	0	1e-07	4.6e-06	0	0	6	1	0	0	2	0.0025	NaN
4930417O22Rik	0	0	0	0	0	0	0	0	0	0	0	0	NaN	NaN	NaN
4930419G24Rik	1.5e-07	0	0	0	1.1e-07	0	0	0	2	0	0	0	1	1	NaN
4930422G04Rik	3.1e-06	0	9.3e-06	0	4.7e-07	0	9.3e-06	0	63	0	1	0	2.5	0.73	0.82
4930425K10Rik	4e-08	0	0	0	4e-08	0	0	0	1	0	0	0	1	1	NaN
4930426D05Rik	8.1e-08	0	0	0	8.1e-08	0	0	0	1	0	0	0	1	1	NaN
4930427A07Rik	5.8e-06	2e-05	0	1.3e-05	7.3e-07	2e-05	0	1.3e-05	100	1	0	1	2.5	0.75	0.84
4930428D18Rik	2e-07	0	0	0	2e-07	0	0	0	1	0	0	0	1	1	NaN
4930428E07Rik	1.1e-07	0	0	0	1.1e-07	0	0	0	1	0	0	0	1	1	NaN
4930429B21Rik	5.4e-07	0	4.3e-06	7.7e-06	1.9e-07	0	4.3e-06	7.7e-06	11	0	1	1	3.5	0.0026	0.032
4930429D17Rik	3.9e-08	0	0	0	3.9e-08	0	0	0	1	0	0	0	1	1	NaN
4930429F24Rik	1e-06	0	0	0	3.4e-07	0	0	0	13	0	0	0	1	0.95	NaN
4930430A15Rik	1.3e-07	0	0	0	9.4e-08	0	0	0	2	0	0	0	1	1	NaN
4930430F08Rik	1.1e-05	1.1e-05	0	3.7e-06	1e-06	7.9e-06	0	3.7e-06	177	2	0	1	1.9	0.52	0.71
4930431F12Rik	8.4e-06	3e-06	0	1e-05	9.6e-07	3e-06	0	1e-05	114	1	0	1	2.5	0.73	0.82
4930431P03Rik	5.6e-07	0	1.2e-05	7.7e-06	2.6e-07	0	8e-06	7.7e-06	6	0	2	1	3.3	1.9e-11	2.5e-09
4930432J09Rik	2.3e-06	0	0	0	5.5e-07	0	0	0	39	0	0	0	1	0.78	NaN
4930432K09Rik	7.6e-08	0	0	0	7.6e-08	0	0	0	1	0	0	0	1	1	NaN
4930432K21Rik	2.7e-07	0	0	0	1.2e-07	0	0	0	6	0	0	0	1	0.98	NaN
4930433B08Rik	0	0	0	0	0	0	0	0	0	0	0	0	NaN	NaN	NaN
4930433I11Rik	1.4e-07	0	0	0	1.1e-07	0	0	0	2	0	0	0	1	1	NaN
4930433N12Rik	1.8e-06	0	0	0	5e-07	0	0	0	23	0	0	0	1	0.89	NaN
4930434J06Rik	8.6e-08	0	0	0	5.2e-08	0	0	0	3	0	0	0	1	0.99	NaN
4930435E12Rik	1.8e-07	0	0	0	1.1e-07	0	0	0	3	0	0	0	1	0.99	NaN
4930440C22Rik	1.2e-06	0	0	0	9.1e-07	0	0	0	5	0	0	0	1	0.99	NaN
4930441O14Rik	4.7e-07	0	0	0	2e-07	0	0	0	8	0	0	0	1	0.97	NaN
4930442J19Rik	4.1e-08	0	0	0	4.1e-08	0	0	0	1	0	0	0	1	1	NaN
4930444A02Rik	1.2e-05	2.9e-05	0	0	1.2e-06	2.2e-05	0	0	191	3	0	0	1.7	0.18	0.44
4930444F02Rik	1.4e-07	0	0	0	1.4e-07	0	0	0	1	0	0	0	1	1	NaN
4930444G20Rik	9.5e-08	0	0	0	6e-08	0	0	0	3	0	0	0	1	0.99	NaN
4930444M15Rik	8e-08	0	0	0	8e-08	0	0	0	1	0	0	0	1	1	NaN
4930444P10Rik	1.1e-07	0	0	0	6.7e-08	0	0	0	3	0	0	0	1	0.99	NaN
4930447C04Rik	0	9.2e-06	0	0	0	9.2e-06	0	0	0	1	0	0	2	7.8e-24	4.9e-21
4930447K03Rik	3.4e-07	0	0	0	1.7e-07	0	0	0	5	0	0	0	1	0.99	NaN
4930447N08Rik	2.7e-08	0	0	0	2.7e-08	0	0	0	1	0	0	0	1	1	NaN
4930448I06Rik	1.5e-06	0	0	0	3.6e-07	0	0	0	26	0	0	0	1	0.87	NaN
4930448I18Rik	1.1e-07	0	0	0	1.1e-07	0	0	0	1	0	0	0	1	1	NaN
4930448K20Rik	4.1e-07	0	0	0	2.2e-07	0	0	0	6	0	0	0	1	0.98	NaN
4930451C15Rik	1.8e-05	1.1e-05	2.6e-05	2.3e-05	1.3e-06	7.3e-06	1.9e-05	1.7e-05	273	2	2	2	2.7	0.96	0.97
4930451G09Rik	3.4e-06	0	0	0	5.9e-07	0	0	0	51	0	0	0	1	0.7	NaN
4930451I11Rik	1.1e-07	0	0	0	6.9e-08	0	0	0	3	0	0	0	1	0.99	NaN
4930452B06Rik	7.1e-07	0	0	0	5e-07	0	0	0	6	0	0	0	1	0.98	NaN
4930452N14Rik	1.4e-07	0	0	0	1.4e-07	0	0	0	1	0	0	0	1	1	NaN
4930453H23Rik	1.4e-07	0	0	0	1.4e-07	0	0	0	1	0	0	0	1	1	NaN
4930453N24Rik	1.4e-05	1.4e-05	0	0	1e-06	1e-05	0	0	241	2	0	0	1.5	0.17	0.44
4930455B14Rik	4.8e-08	0	0	0	4.8e-08	0	0	0	1	0	0	0	1	1	NaN
4930455D15Rik	1.2e-07	0	0	0	7.5e-08	0	0	0	3	0	0	0	1	0.99	NaN
4930455H04Rik	3.8e-07	0	0	0	3.8e-07	0	0	0	1	0	0	0	1	1	NaN
4930456L15Rik	5.2e-08	0	0	0	5.2e-08	0	0	0	1	0	0	0	1	1	NaN
4930465A12Rik	2.4e-08	0	0	0	2.4e-08	0	0	0	1	0	0	0	1	1	NaN
4930465K10Rik	2.1e-07	0	0	0	1.3e-07	0	0	0	3	0	0	0	1	0.99	NaN
4930467D21Rik	6.3e-08	0	0	0	6.3e-08	0	0	0	1	0	0	0	1	1	NaN
4930467E23Rik	3.4e-08	0	0	0	3.4e-08	0	0	0	1	0	0	0	1	1	NaN
4930468A15Rik	6.9e-08	0	0	0	4.9e-08	0	0	0	2	0	0	0	1	1	NaN
4930470H14Rik	3.6e-05	7.1e-05	2.4e-05	5.1e-05	2.1e-06	5.9e-05	1.7e-05	3.3e-05	425	3	2	3	2.5	0.67	0.79
4930470P17Rik	1.5e-08	0	0	0	1.5e-08	0	0	0	1	0	0	0	1	1	NaN
4930471M09Rik	4.6e-07	0	0	0	1.7e-07	0	0	0	9	0	0	0	1	0.97	NaN
4930473O22Rik	3.6e-08	0	0	0	3.6e-08	0	0	0	1	0	0	0	1	1	NaN
4930474G06Rik	9e-07	0	1.2e-05	0	3.1e-07	0	1.2e-05	0	11	0	1	0	2.9	0.088	0.31
4930474H20Rik	1.9e-07	0	0	0	1.3e-07	0	0	0	3	0	0	0	1	0.99	NaN
4930474M22Rik	0	0	5e-06	0	0	0	5e-06	0	0	0	1	0	3	1.1e-20	NaN
4930474N09Rik	7e-08	0	0	0	5e-08	0	0	0	2	0	0	0	1	1	NaN
4930479D17Rik	3.4e-08	0	0	0	3.4e-08	0	0	0	1	0	0	0	1	1	NaN
4930479M11Rik	1e-07	0	0	0	8.2e-08	0	0	0	2	0	0	0	1	1	NaN
4930480E11Rik	6.2e-08	0	0	0	6.2e-08	0	0	0	1	0	0	0	1	1	NaN
4930480M12Rik	3.9e-08	0	0	0	3.9e-08	0	0	0	1	0	0	0	1	1	NaN
4930481A15Rik	3.7e-06	0	0	3.7e-06	5.3e-07	0	0	3.7e-06	70	0	0	1	2.5	0.62	NaN
4930483J18Rik	4.3e-07	0	0	0	1.5e-07	0	0	0	11	0	0	0	1	0.96	NaN
4930483O08Rik	1.4e-07	0	0	0	1e-07	0	0	0	2	0	0	0	1	1	NaN
4930486I03Rik	1.9e-08	0	0	0	1.9e-08	0	0	0	1	0	0	0	1	1	NaN
4930488B22Rik	7.5e-07	0	0	0	2.3e-07	0	0	0	13	0	0	0	1	0.95	NaN
4930488L21Rik	4.8e-07	0	2.1e-06	0	1.8e-07	0	2.1e-06	0	9	0	1	0	2.6	0.045	NaN
4930500J02Rik	9.9e-07	0	0	0	3.2e-07	0	0	0	15	0	0	0	1	0.94	NaN
4930502E09Rik	3.4e-07	2e-05	0	0	1.6e-07	2e-05	0	0	6	1	0	0	2	0.0025	0.031
4930503E14Rik	4.7e-08	0	0	0	4.7e-08	0	0	0	1	0	0	0	1	1	NaN
4930503E24Rik	1.5e-07	0	0	0	8.9e-08	0	0	0	3	0	0	0	1	0.99	NaN
4930503L19Rik	1.4e-06	0	0	0	2.5e-07	0	0	0	35	0	0	0	1	0.81	NaN
4930504O13Rik	2.4e-08	0	0	0	2.4e-08	0	0	0	1	0	0	0	1	1	NaN
4930505A04Rik	1.7e-07	2e-05	0	0	1.4e-07	2e-05	0	0	2	1	0	0	2	8.7e-08	5.3e-06
4930505G20Rik	3.5e-08	0	0	0	3.5e-08	0	0	0	1	0	0	0	1	1	NaN
4930506C21Rik	5.2e-07	0	0	0	1.9e-07	0	0	0	11	0	0	0	1	0.96	NaN
4930506M07Rik	3.9e-05	6.3e-05	1.3e-05	6.6e-05	2e-06	2.4e-05	8.7e-06	2.2e-05	532	7	3	7	2.6	0.088	0.31
4930507D05Rik	1.4e-07	0	0	0	9.6e-08	0	0	0	3	0	0	0	1	0.99	NaN
4930509E16Rik	1.3e-07	0	0	0	8.3e-08	0	0	0	4	0	0	0	1	0.99	NaN
4930509J09Rik	4.7e-07	9.2e-06	0	0	1.8e-07	9.2e-06	0	0	9	1	0	0	2	0.023	0.14
4930509K18Rik	1.5e-07	0	0	0	1.1e-07	0	0	0	2	0	0	0	1	1	NaN
4930511A02Rik	2.5e-07	0	0	0	1.7e-07	0	0	0	3	0	0	0	1	0.99	NaN
4930511E03Rik	3.5e-08	0	0	0	3.5e-08	0	0	0	1	0	0	0	1	1	NaN
4930511M06Rik	7.5e-06	0	7.5e-06	0	8.1e-07	0	7.5e-06	0	127	0	1	0	2	0.5	0.7
4930511M11Rik	4.3e-07	0	0	0	2.4e-07	0	0	0	5	0	0	0	1	0.99	NaN
4930512B01Rik	2.6e-07	0	6.2e-06	0	1.9e-07	0	6.2e-06	0	2	0	1	0	2.9	9.7e-07	4.3e-05
4930513D17Rik	1.2e-07	0	0	0	9.2e-08	0	0	0	2	0	0	0	1	1	NaN
4930513N10Rik	1.2e-06	0	0	0	3e-07	0	0	0	24	0	0	0	1	0.88	NaN
4930515G01Rik	4e-07	0	0	0	2.2e-07	0	0	0	6	0	0	0	1	0.98	NaN
4930517E11Rik	9.1e-08	0	0	0	9.1e-08	0	0	0	1	0	0	0	1	1	NaN
4930519D14Rik	5.4e-08	0	0	0	5.4e-08	0	0	0	1	0	0	0	1	1	NaN
4930519F09Rik	2.8e-07	0	0	0	1.1e-07	0	0	0	8	0	0	0	1	0.97	NaN
4930519F16Rik	3.7e-07	0	0	0	2e-07	0	0	0	6	0	0	0	1	0.98	NaN
4930519H02Rik	3.5e-08	0	0	0	3.5e-08	0	0	0	1	0	0	0	1	1	NaN
4930520O04Rik	4.2e-07	0	0	0	1.9e-07	0	0	0	10	0	0	0	1	0.96	NaN
4930520P13Rik	7.4e-07	0	0	0	2.3e-07	0	0	0	13	0	0	0	1	0.95	NaN
4930523C07Rik	1.4e-06	0	0	0	3.3e-07	0	0	0	23	0	0	0	1	0.89	NaN
4930523O13Rik	1.6e-07	0	0	0	1.3e-07	0	0	0	2	0	0	0	1	1	NaN
4930524L23Rik	4.7e-07	0	0	0	1.8e-07	0	0	0	8	0	0	0	1	0.97	NaN
4930525D18Rik	3.6e-07	0	0	0	1.3e-07	0	0	0	8	0	0	0	1	0.97	NaN
4930525G20Rik	9.9e-07	0	0	0	2.7e-07	0	0	0	20	0	0	0	1	0.91	NaN
4930526I15Rik	2.7e-05	5.5e-06	1.9e-05	1.9e-05	1.8e-06	5.5e-06	1.2e-05	1.3e-05	345	1	3	2	2.4	0.57	0.74
4930526L06Rik	3.6e-06	0	0	0	5.7e-07	0	0	0	62	0	0	0	1	0.62	NaN
4930528A17Rik	7.4e-07	0	6.2e-06	0	3.2e-07	0	6.2e-06	0	12	0	1	0	2.8	0.11	0.36
4930528D03Rik	4.5e-06	3.1e-05	0	0	6.3e-07	2.3e-05	0	0	74	2	0	0	1.9	0.23	0.5
4930529M08Rik	3.5e-07	0	0	0	1.6e-07	0	0	0	7	0	0	0	1	0.98	NaN
4930533B01Rik	5.5e-08	0	0	0	4e-08	0	0	0	2	0	0	0	1	1	NaN
4930533P14Rik	3.1e-08	0	0	0	3.1e-08	0	0	0	1	0	0	0	1	1	NaN
4930538K18Rik	9.4e-08	0	0	0	6.9e-08	0	0	0	2	0	0	0	1	1	NaN
4930539C22Rik	3.9e-08	0	0	0	2.8e-08	0	0	0	2	0	0	0	1	1	NaN
4930539E08Rik	9.6e-05	0.00031	0.00021	0.00034	5.7e-06	9.9e-05	5.9e-05	9.5e-05	674	13	11	12	2.8	1.4e-07	7.8e-06
4930539J05Rik	1.6e-06	0	0	0	3.1e-07	0	0	0	34	0	0	0	1	0.81	NaN
4930539N22Rik	2.4e-08	0	0	0	2.4e-08	0	0	0	1	0	0	0	1	1	NaN
4930540M03Rik	5e-07	0	0	0	1.9e-07	0	0	0	9	0	0	0	1	0.97	NaN
4930542D17Rik	6e-07	0	0	0	2.3e-07	0	0	0	8	0	0	0	1	0.97	NaN
4930545E07Rik	2.6e-07	0	0	0	1.7e-07	0	0	0	3	0	0	0	1	0.99	NaN
4930546K05Rik	9.7e-07	0	0	0	4.3e-07	0	0	0	10	0	0	0	1	0.96	NaN
4930547C10Rik	0	0	0	0	0	0	0	0	0	0	0	0	NaN	NaN	NaN
4930547E14Rik	1.6e-07	0	0	0	1.2e-07	0	0	0	2	0	0	0	1	1	NaN
4930548G14Rik	5.1e-08	0	0	0	3.6e-08	0	0	0	2	0	0	0	1	1	NaN
4930548H24Rik	1.1e-07	0	0	0	8.3e-08	0	0	0	2	0	0	0	1	1	NaN
4930548J01Rik	3.1e-06	0	1.4e-05	0	5.2e-07	0	1.4e-05	0	56	0	1	0	2.6	0.73	0.82
4930550C14Rik	2e-06	4.2e-06	2.4e-05	0	4.8e-07	4.2e-06	1.7e-05	0	29	1	2	0	2.7	0.012	0.096
4930552N02Rik	1.6e-07	0	0	0	1.1e-07	0	0	0	2	0	0	0	1	1	NaN
4930552P12Rik	1.8e-07	0	0	0	1.2e-07	0	0	0	3	0	0	0	1	0.99	NaN
4930553E22Rik	1.7e-07	0	0	0	1.2e-07	0	0	0	2	0	0	0	1	1	NaN
4930555B11Rik	1.2e-07	0	0	0	5.9e-08	0	0	0	4	0	0	0	1	0.99	NaN
4930555G01Rik	9.4e-07	0	0	0	2.5e-07	0	0	0	19	0	0	0	1	0.91	NaN
4930556C24Rik	4.8e-08	0	0	0	3.4e-08	0	0	0	2	0	0	0	1	1	NaN
4930556G01Rik	8.1e-08	0	0	0	8.1e-08	0	0	0	1	0	0	0	1	1	NaN
4930556J02Rik	6.3e-08	0	0	0	6.3e-08	0	0	0	1	0	0	0	1	1	NaN
4930556M19Rik	2.8e-07	0	0	0	1.6e-07	0	0	0	4	0	0	0	1	0.99	NaN
4930556N09Rik	2e-05	1.6e-05	0	2.3e-05	2.3e-06	1.1e-05	0	2.3e-05	132	2	0	1	2.4	0.58	0.75
4930557A04Rik	2e-07	0	0	0	1.2e-07	0	0	0	4	0	0	0	1	0.99	NaN
4930557J02Rik	3.7e-08	0	0	0	3.7e-08	0	0	0	1	0	0	0	1	1	NaN
4930558G05Rik	1.9e-08	0	0	0	1.9e-08	0	0	0	1	0	0	0	1	1	NaN
4930558J18Rik	4.9e-07	0	0	0	1.6e-07	0	0	0	11	0	0	0	1	0.96	NaN
4930558K02Rik	3.2e-07	0	0	0	2.1e-07	0	0	0	3	0	0	0	1	0.99	NaN
4930562C15Rik	9.7e-08	0	0	0	5.6e-08	0	0	0	3	0	0	0	1	0.99	NaN
4930563D23Rik	1.7e-07	0	0	0	1.1e-07	0	0	0	3	0	0	0	1	0.99	NaN
4930563E18Rik	1.9e-07	0	0	0	1.9e-07	0	0	0	1	0	0	0	1	1	NaN
4930563E22Rik	2.5e-06	0	0	1.3e-05	4.7e-07	0	0	1.3e-05	38	0	0	1	3.5	0.47	0.68
4930563F08Rik	6.9e-08	0	0	0	5e-08	0	0	0	2	0	0	0	1	1	NaN
4930563M20Rik	1.7e-07	0	0	0	7.2e-08	0	0	0	6	0	0	0	1	0.98	NaN
4930564C03Rik	3.1e-08	0	0	0	3.1e-08	0	0	0	1	0	0	0	1	1	NaN
4930564G21Rik	1.4e-07	0	0	0	1.4e-07	0	0	0	1	0	0	0	1	1	NaN
4930564K09Rik	1.7e-07	0	0	0	9.7e-08	0	0	0	4	0	0	0	1	0.99	NaN
4930565N06Rik	1.6e-07	0	0	0	1.3e-07	0	0	0	2	0	0	0	1	1	NaN
4930568G15Rik	5e-08	0	0	0	5e-08	0	0	0	1	0	0	0	1	1	NaN
4930570G19Rik	0	0	0	0	0	0	0	0	0	0	0	0	NaN	NaN	NaN
4930573O16Rik	8.2e-08	0	0	0	8.2e-08	0	0	0	1	0	0	0	1	1	NaN
4930577N17Rik	1.1e-06	0	0	0	2.6e-07	0	0	0	27	0	0	0	1	0.86	NaN
4930578E11Rik	1.5e-07	0	0	0	1.1e-07	0	0	0	3	0	0	0	1	0.99	NaN
4930578M01Rik	4.1e-06	0	0	0	6.4e-07	0	0	0	59	0	0	0	1	0.64	NaN
4930579G18Rik	6e-07	0	0	0	2.4e-07	0	0	0	9	0	0	0	1	0.97	NaN
4930579G24Rik	2.4e-06	0	0	0	4.1e-07	0	0	0	44	0	0	0	1	0.74	NaN
4930579K19Rik	4.4e-06	1.9e-05	7.1e-06	1.4e-05	5.5e-07	1.1e-05	7.1e-06	1.1e-05	93	3	1	2	2.7	0.047	0.22
4930581F22Rik	1.1e-07	0	0	0	5.6e-08	0	0	0	4	0	0	0	1	0.99	NaN
4930583K01Rik	3.7e-07	0	0	0	2e-07	0	0	0	5	0	0	0	1	0.99	NaN
4930583P06Rik	1.3e-07	0	0	0	1.3e-07	0	0	0	1	0	0	0	1	1	NaN
4930590J08Rik	1.1e-07	0	0	0	1.1e-07	0	0	0	1	0	0	0	1	1	NaN
4930590L20Rik	5.4e-07	0	0	0	2.9e-07	0	0	0	4	0	0	0	1	0.99	NaN
4930592A05Rik	3.7e-08	0	0	0	3.7e-08	0	0	0	1	0	0	0	1	1	NaN
4930593A02Rik	5.4e-08	0	0	0	3.8e-08	0	0	0	2	0	0	0	1	1	NaN
4930594C11Rik	3.9e-06	0	1.5e-05	0	6.1e-07	0	1.1e-05	0	56	0	2	0	2.6	0.22	0.49
4930595M18Rik	8.6e-08	0	0	0	8.6e-08	0	0	0	1	0	0	0	1	1	NaN
4930596M17Rik	6e-08	0	0	0	6e-08	0	0	0	1	0	0	0	1	1	NaN
4930597G03Rik	7.2e-08	0	0	0	7.2e-08	0	0	0	1	0	0	0	1	1	NaN
4931402G19Rik	1.1e-07	0	0	0	6.6e-08	0	0	0	3	0	0	0	1	0.99	NaN
4931403E22Rik	1.5e-07	0	0	0	1.1e-07	0	0	0	2	0	0	0	1	1	NaN
4931406B18Rik	4.5e-07	0	0	0	2.7e-07	0	0	0	4	0	0	0	1	0.99	NaN
4931406C07Rik	2.8e-05	1.8e-05	3.3e-05	2e-05	1.7e-06	1e-05	1.5e-05	1.7e-05	449	3	5	2	2.5	0.77	0.85
4931406H21Rik	7e-07	0	0	7.3e-06	1.9e-07	0	0	7.3e-06	16	0	0	1	3.7	0.098	0.33
4931406P16Rik	2.1e-05	1.6e-05	1.7e-05	3.7e-06	1.3e-06	1.1e-05	1.2e-05	3.7e-06	354	2	2	1	2	0.45	0.67
4931408C20Rik	1.2e-07	0	0	0	9.4e-08	0	0	0	2	0	0	0	1	1	NaN
4931408D14Rik	2.4e-07	0	0	0	1.6e-07	0	0	0	3	0	0	0	1	0.99	NaN
4931414P19Rik	1e-05	0	8.4e-06	1.3e-05	9.6e-07	0	8.4e-06	1.3e-05	184	0	1	1	2.8	0.5	0.7
4931420L22Rik	8.4e-07	0	0	0	2.6e-07	0	0	0	14	0	0	0	1	0.94	NaN
4931423N10Rik	6.4e-08	0	0	0	4.5e-08	0	0	0	2	0	0	0	1	1	NaN
4931428F04Rik	5.1e-07	0	0	0	1.5e-07	0	0	0	13	0	0	0	1	0.95	NaN
4931428L18Rik	9.3e-07	0	0	0	2.9e-07	0	0	0	15	0	0	0	1	0.94	NaN
4931429I11Rik	1.5e-07	0	0	0	1.2e-07	0	0	0	2	0	0	0	1	1	NaN
4931429L15Rik	4.8e-07	7.4e-06	0	0	2.2e-07	7.4e-06	0	0	8	1	0	0	1.9	0.013	0.1
4931431C16Rik	1.9e-07	0	0	0	1.4e-07	0	0	0	3	0	0	0	1	0.99	NaN
4931440F15Rik	7.2e-07	0	0	0	2.3e-07	0	0	0	14	0	0	0	1	0.94	NaN
4931440P22Rik	2e-06	0	0	0	4e-07	0	0	0	35	0	0	0	1	0.81	NaN
4932411E22Rik	1.8e-08	0	0	0	1.8e-08	0	0	0	1	0	0	0	1	1	NaN
4932411N23Rik	7.7e-07	0	0	0	2.4e-07	0	0	0	13	0	0	0	1	0.95	NaN
4932412D23Rik	6.6e-08	0	0	0	4.7e-08	0	0	0	2	0	0	0	1	1	NaN
4932413F04Rik	1.9e-07	0	0	0	1.2e-07	0	0	0	3	0	0	0	1	0.99	NaN
4932414J04Rik	8.4e-08	0	0	0	6.5e-08	0	0	0	2	0	0	0	1	1	NaN
4932414N04Rik	7.7e-07	0	0	0	2.6e-07	0	0	0	12	0	0	0	1	0.95	NaN
4932415G12Rik	3.1e-06	0	1.6e-05	0	5.8e-07	0	1.6e-05	0	48	0	1	0	2.7	0.71	0.81
4932415M13Rik	6.5e-07	0	0	1.7e-05	3.3e-07	0	0	1.7e-05	7	0	0	1	3.9	0.002	0.027
4932416H05Rik	4.6e-06	3.8e-05	0	0	6.3e-07	2.2e-05	0	0	77	3	0	0	1.9	0.023	0.15
4932416K20Rik	3.4e-08	0	0	0	3.4e-08	0	0	0	1	0	0	0	1	1	NaN
4932418E24Rik	1.3e-07	0	0	0	8e-08	0	0	0	3	0	0	0	1	0.99	NaN
4932435O22Rik	5.4e-08	0	0	0	3.9e-08	0	0	0	2	0	0	0	1	1	NaN
4932438A13Rik	7.6e-05	6.2e-05	2.1e-05	0.0001	3.1e-06	2.6e-05	1.2e-05	5.2e-05	856	6	4	6	2.6	0.13	0.38
4932438H23Rik	2e-06	0	0	0	3.7e-07	0	0	0	42	0	0	0	1	0.76	NaN
4932441J04Rik	2.9e-08	0	0	0	2.9e-08	0	0	0	1	0	0	0	1	1	NaN
4933400A11Rik	6.7e-08	0	0	0	4.1e-08	0	0	0	3	0	0	0	1	0.99	NaN
4933400B14Rik	5.5e-08	0	0	0	3.9e-08	0	0	0	2	0	0	0	1	1	NaN
4933400C23Rik	3.8e-08	0	0	0	3.8e-08	0	0	0	1	0	0	0	1	1	NaN
4933400F21Rik	2.8e-08	0	0	0	2.8e-08	0	0	0	1	0	0	0	1	1	NaN
4933401B06Rik	1.5e-07	0	0	0	1.5e-07	0	0	0	1	0	0	0	1	1	NaN
4933401D09Rik	2.2e-07	0	0	0	9.2e-08	0	0	0	6	0	0	0	1	0.98	NaN
4933401H06Rik	2.5e-07	0	0	0	1.4e-07	0	0	0	4	0	0	0	1	0.99	NaN
4933401P06Rik	5.8e-08	0	0	0	5.8e-08	0	0	0	1	0	0	0	1	1	NaN
4933402N03Rik	4.5e-08	0	0	0	4.5e-08	0	0	0	1	0	0	0	1	1	NaN
4933402P03Rik	4.9e-08	0	0	0	4.9e-08	0	0	0	1	0	0	0	1	1	NaN
4933403O08Rik	1.3e-07	0	0	0	1.3e-07	0	0	0	1	0	0	0	1	1	NaN
4933404K08Rik	2.1e-06	2.1e-05	0	0	4.6e-07	2.1e-05	0	0	32	1	0	0	1.9	0.5	0.7
4933404O12Rik	3.2e-06	0	0	0	5.6e-07	0	0	0	50	0	0	0	1	0.7	NaN
4933405D12Rik	4.7e-07	0	0	0	1.9e-07	0	0	0	10	0	0	0	1	0.96	NaN
4933405L10Rik	8.7e-08	0	0	0	8.7e-08	0	0	0	1	0	0	0	1	1	NaN
4933406C10Rik	2e-06	0	0	0	3.5e-07	0	0	0	42	0	0	0	1	0.76	NaN
4933406F09Rik	2.3e-07	0	0	0	1.1e-07	0	0	0	5	0	0	0	1	0.99	NaN
4933406I18Rik	1.7e-07	0	0	0	7.3e-08	0	0	0	6	0	0	0	1	0.98	NaN
4933406J08Rik	8.1e-08	0	0	0	8.1e-08	0	0	0	1	0	0	0	1	1	NaN
4933407E24Rik	1.5e-07	0	0	0	1.5e-07	0	0	0	1	0	0	0	1	1	NaN
4933407G14Rik	2.1e-07	0	0	0	9.7e-08	0	0	0	5	0	0	0	1	0.99	NaN
4933407K13Rik	9.9e-06	0	9.3e-06	2.8e-05	9.2e-07	0	9.3e-06	1.9e-05	168	0	1	2	3.2	0.47	0.68
4933407L21Rik	1.3e-05	1.3e-05	4.4e-05	2e-05	1.3e-06	8.8e-06	1.9e-05	1.6e-05	162	2	5	2	2.8	0.056	0.24
4933408B17Rik	1e-06	0	9.5e-06	0	3.2e-07	0	9.5e-06	0	16	0	1	0	2.8	0.24	0.51
4933408J17Rik	2e-07	0	0	0	1.2e-07	0	0	0	3	0	0	0	1	0.99	NaN
4933408N05Rik	5.6e-07	0	0	0	3.8e-07	0	0	0	5	0	0	0	1	0.99	NaN
4933409G03Rik	2.6e-07	0	0	0	1.8e-07	0	0	0	3	0	0	0	1	0.99	NaN
4933409K07Rik	3.9e-06	0	0	2.1e-05	5.2e-07	0	0	1.7e-05	81	0	0	2	3.5	0.18	0.45
4933411E08Rik	4.1e-07	0	0	0	2.2e-07	0	0	0	5	0	0	0	1	0.99	NaN
4933411G11Rik	1.1e-07	0	0	0	8.5e-08	0	0	0	2	0	0	0	1	1	NaN
4933411K20Rik	2.3e-05	1.9e-05	1.2e-05	4.3e-06	1.3e-06	1.5e-05	7.6e-06	4.3e-06	375	2	3	1	2	0.46	0.68
4933412E12Rik	4.9e-06	0	1.2e-05	7.7e-06	6.5e-07	0	9.3e-06	7.7e-06	86	0	2	1	2.9	0.5	0.71
4933412O06Rik	1.4e-07	0	0	0	1.1e-07	0	0	0	2	0	0	0	1	1	NaN
4933413J09Rik	3.9e-08	0	0	1.1e-05	3.9e-08	0	0	1.1e-05	1	0	0	1	4	7.1e-14	1.4e-11
4933413L06Rik	1.6e-06	0	0	2.5e-05	4.1e-07	0	0	2.5e-05	20	0	0	1	3.8	0.17	0.44
4933415F23Rik	2.4e-07	0	0	0	1.4e-07	0	0	0	5	0	0	0	1	0.99	NaN
4933416C03Rik	9.5e-08	0	0	0	7.9e-08	0	0	0	2	0	0	0	1	1	NaN
4933416E03Rik	1.6e-08	0	0	0	1.6e-08	0	0	0	1	0	0	0	1	1	NaN
4933416M06Rik	2.2e-08	0	0	0	2.2e-08	0	0	0	1	0	0	0	1	1	NaN
4933416M07Rik	2.6e-07	0	0	0	1.6e-07	0	0	0	4	0	0	0	1	0.99	NaN
4933417D19Rik	3.1e-07	0	0	0	1.9e-07	0	0	0	4	0	0	0	1	0.99	NaN
4933417E11Rik	1.2e-06	0	0	0	3.9e-07	0	0	0	15	0	0	0	1	0.94	NaN
4933417O13Rik	7.9e-08	0	0	0	6.3e-08	0	0	0	2	0	0	0	1	1	NaN
4933421I07Rik	1.7e-07	0	0	0	1.7e-07	0	0	0	1	0	0	0	1	1	NaN
4933421O10Rik	1.5e-05	1.9e-05	0	2.7e-05	1.1e-06	1.7e-05	0	1.9e-05	244	2	0	2	2.7	0.4	0.64
4933422A05Rik	1.1e-07	0	0	0	6.7e-08	0	0	0	3	0	0	0	1	0.99	NaN
4933422H20Rik	1.1e-06	0	0	0	3.2e-07	0	0	0	17	0	0	0	1	0.92	NaN
4933425H06Rik	3e-08	0	0	0	3e-08	0	0	0	1	0	0	0	1	1	NaN
4933425L06Rik	1.5e-07	0	0	0	9.6e-08	0	0	0	3	0	0	0	1	0.99	NaN
4933426D04Rik	1.3e-07	0	0	0	1.1e-07	0	0	0	2	0	0	0	1	1	NaN
4933426M11Rik	4.6e-05	3e-05	3.1e-05	1.7e-05	2.1e-06	1.5e-05	1.7e-05	1.3e-05	620	4	4	2	2.2	0.27	0.54
4933427D06Rik	4.5e-07	0	0	0	1.8e-07	0	0	0	7	0	0	0	1	0.98	NaN
4933427D14Rik	2.1e-05	1.1e-05	1.7e-05	0	1.4e-06	7.5e-06	1.3e-05	0	296	2	2	0	1.9	0.35	0.61
4933427E11Rik	5e-07	0	0	0	1.8e-07	0	0	0	10	0	0	0	1	0.96	NaN
4933427E13Rik	8.8e-08	0	0	0	8.8e-08	0	0	0	1	0	0	0	1	1	NaN
4933427G17Rik	1.3e-06	2.6e-05	0	3.7e-06	3.6e-07	2.1e-05	0	3.7e-06	21	2	0	1	2.2	0.00024	0.0051
4933427I22Rik	3.1e-08	0	0	0	3.1e-08	0	0	0	1	0	0	0	1	1	NaN
4933430I17Rik	9.6e-07	0	0	0	2.9e-07	0	0	0	14	0	0	0	1	0.94	NaN
4933430M04Rik	1.6e-08	0	0	0	1.6e-08	0	0	0	1	0	0	0	1	1	NaN
4933430N04Rik	2.4e-08	0	0	0	2.4e-08	0	0	0	1	0	0	0	1	1	NaN
4933431E20Rik	1.3e-05	0	6.2e-06	0	1.1e-06	0	6.2e-06	0	219	0	1	0	1.6	0.18	0.44
4933431G14Rik	6.2e-07	0	0	0	2.7e-07	0	0	0	8	0	0	0	1	0.97	NaN
4933432I03Rik	1.8e-08	0	0	0	1.8e-08	0	0	0	1	0	0	0	1	1	NaN
4933432I09Rik	2.6e-08	0	0	0	2.6e-08	0	0	0	1	0	0	0	1	1	NaN
4933433F19Rik	1.1e-07	0	0	0	1.1e-07	0	0	0	1	0	0	0	1	1	NaN
4933433G15Rik	5.1e-07	0	0	0	2e-07	0	0	0	8	0	0	0	1	0.97	NaN
4933433G19Rik	8.3e-08	0	0	0	6.3e-08	0	0	0	2	0	0	0	1	1	NaN
4933434E20Rik	7.5e-05	5.4e-05	4.5e-05	1.2e-05	2.6e-06	4.3e-05	3e-05	8.2e-06	898	2	4	2	2	0.00079	0.013
4933436E23Rik	3e-07	0	0	0	1.9e-07	0	0	0	3	0	0	0	1	0.99	NaN
4933436H12Rik	1e-07	0	0	0	6.8e-08	0	0	0	3	0	0	0	1	0.99	NaN
4933438K21Rik	5.1e-06	0	9.3e-06	2.5e-05	7e-07	0	9.3e-06	2.5e-05	75	0	1	1	3.4	0.77	0.85
4933439C10Rik	1.9e-05	1e-05	2.3e-05	1.4e-05	1.7e-06	7e-06	1.4e-05	1.1e-05	243	2	3	2	2.5	0.99	0.99
4933439K11Rik	2.1e-07	0	0	0	1.3e-07	0	0	0	3	0	0	0	1	0.99	NaN
4933440M02Rik	2.8e-07	0	0	0	1.9e-07	0	0	0	4	0	0	0	1	0.99	NaN
5031410I06Rik	1.3e-07	0	0	0	1.1e-07	0	0	0	2	0	0	0	1	1	NaN
5031414D18Rik	2.7e-08	0	0	0	2.7e-08	0	0	0	1	0	0	0	1	1	NaN
5031425E22Rik	2.2e-05	6.7e-05	2.2e-05	3.7e-06	1.4e-06	2.5e-05	1.1e-05	3.7e-06	353	7	4	1	2.1	0.046	0.22
5031425F14Rik	1.3e-06	0	0	0	3.4e-07	0	0	0	21	0	0	0	1	0.9	NaN
5031426D15Rik	3.8e-06	0	0	2.3e-05	8.7e-07	0	0	1.7e-05	37	0	0	2	3.6	0.013	0.1
5031434C07Rik	6.4e-08	0	0	0	6.4e-08	0	0	0	1	0	0	0	1	1	NaN
5031434O11Rik	7.8e-06	0	1.2e-05	1.1e-05	1.1e-06	0	1e-05	1.1e-05	107	0	2	1	2.8	0.62	0.77
5031439G07Rik	1.7e-05	0	7.5e-06	0	1.3e-06	0	7.5e-06	0	263	0	1	0	1.6	0.1	0.33
5033404E19Rik	3.3e-07	0	0	0	2e-07	0	0	0	4	0	0	0	1	0.99	NaN
5033406O09Rik	1.6e-05	8.4e-06	3.2e-05	0	1.2e-06	6.1e-06	1.8e-05	0	244	2	3	0	2.3	0.5	0.7
5033411D12Rik	1.1e-06	0	5.3e-06	0	3.4e-07	0	5.3e-06	0	16	0	1	0	2.6	0.24	0.51
5330413P13Rik	3.2e-07	0	0	0	1.3e-07	0	0	0	8	0	0	0	1	0.97	NaN
5330417C22Rik	0.00039	0.0003	0.00036	0.00035	6.9e-06	4.3e-05	6.2e-05	6.2e-05	1805	17	18	14	2.5	0.84	0.89
5330426P16Rik	3.2e-07	0	0	0	2e-07	0	0	0	4	0	0	0	1	0.99	NaN
5330434G04Rik	6.3e-07	0	0	0	4e-07	0	0	0	7	0	0	0	1	0.98	NaN
5430402O13Rik	6.8e-07	0	0	0	2.2e-07	0	0	0	12	0	0	0	1	0.95	NaN
5430405H02Rik	5.4e-06	0	1.2e-05	0	6.9e-07	0	1.2e-05	0	96	0	1	0	2.4	0.64	0.78
5430416N02Rik	2.8e-05	8.2e-06	2e-05	7.2e-06	1.7e-06	8.2e-06	1.4e-05	7.2e-06	398	1	2	1	2.1	0.17	0.43
5430416O09Rik	8.6e-07	0	0	0	2.9e-07	0	0	0	10	0	0	0	1	0.96	NaN
5430417L22Rik	3.5e-05	2.2e-05	6.9e-05	3.3e-05	1.8e-06	1.3e-05	2.6e-05	1.9e-05	536	3	6	3	2.6	0.69	0.8
5430421F17Rik	8.5e-07	0	0	0	3.1e-07	0	0	0	11	0	0	0	1	0.96	NaN
5430425J12Rik	2.2e-06	3e-06	0	0	4.3e-07	3e-06	0	0	44	1	0	0	1.6	0.64	NaN
5430427M07Rik	3.3e-08	0	0	0	3.3e-08	0	0	0	1	0	0	0	1	1	NaN
5430427O19Rik	1.3e-06	0	0	0	3.4e-07	0	0	0	20	0	0	0	1	0.91	NaN
5430428K19Rik	6e-08	0	0	0	4.5e-08	0	0	0	2	0	0	0	1	1	NaN
5430434I15Rik	1.5e-07	0	0	0	1.5e-07	0	0	0	1	0	0	0	1	1	NaN
5430435G22Rik	2.4e-07	0	0	0	1.9e-07	0	0	0	2	0	0	0	1	1	NaN
5430437J10Rik	2.1e-07	0	0	0	1.2e-07	0	0	0	4	0	0	0	1	0.99	NaN
5430440P10Rik	3.9e-07	0	0	0	1.6e-07	0	0	0	8	0	0	0	1	0.97	NaN
5530401A14Rik	2.5e-07	1e-05	0	0	1.5e-07	1e-05	0	0	5	1	0	0	2	0.00071	0.012
5530601H04Rik	2.8e-05	2.9e-05	1.5e-05	2e-05	1.7e-06	1.8e-05	8.1e-06	2e-05	401	3	3	1	2.3	0.57	0.74
5730403I07Rik	4.1e-06	0	0	0	7.2e-07	0	0	0	56	0	0	0	1	0.66	NaN
5730405O15Rik	2.5e-07	0	0	0	1.3e-07	0	0	0	5	0	0	0	1	0.99	NaN
5730408K05Rik	1.6e-05	4.6e-06	0	0	1.2e-06	4.6e-06	0	0	256	1	0	0	1.2	0.1	0.34
5730409E04Rik	8.2e-07	0	0	0	2.5e-07	0	0	0	18	0	0	0	1	0.92	NaN
5730420D15Rik	9.1e-08	0	0	0	7.5e-08	0	0	0	2	0	0	0	1	1	NaN
5730422E09Rik	1e-06	0	8.4e-06	0	4e-07	0	8.4e-06	0	13	0	1	0	2.8	0.14	0.4
5730435O14Rik	1.1e-07	0	0	0	7.6e-08	0	0	0	2	0	0	0	1	1	NaN
5730455P16Rik	2.7e-05	1.3e-05	0	2.9e-05	3.8e-06	9.2e-06	0	2e-05	366	2	0	2	2.4	0.15	0.41
5730460C07Rik	2.1e-07	0	0	0	1.3e-07	0	0	0	3	0	0	0	1	0.99	NaN
5730480H06Rik	6e-06	4.6e-06	7.6e-06	0	7.7e-07	4.6e-06	7.6e-06	0	96	1	1	0	2.1	0.85	0.89
5730507C01Rik	3.1e-05	0	2.4e-05	1.7e-05	1.7e-06	0	1.5e-05	1.7e-05	432	0	3	1	2.4	0.065	0.27
5730508B09Rik	1.6e-05	5.5e-05	4.3e-05	6.8e-05	1.2e-06	2.7e-05	2e-05	3.2e-05	267	4	5	5	2.9	0.026	0.16
5730522E02Rik	3.5e-07	0	0	0	2.2e-07	0	0	0	5	0	0	0	1	0.99	NaN
5730559C18Rik	1.4e-05	1.7e-05	0	4.3e-06	1.1e-06	1.7e-05	0	4.3e-06	235	1	0	1	1.8	0.28	0.55
5730577I03Rik	1.5e-06	0	0	0	3.1e-07	0	0	0	30	0	0	0	1	0.84	NaN
5830403L16Rik	3.9e-08	0	0	0	3.9e-08	0	0	0	1	0	0	0	1	1	NaN
5830411N06Rik	6.5e-08	0	0	0	6.5e-08	0	0	0	1	0	0	0	1	1	NaN
5830415F09Rik	1.8e-06	4.6e-06	0	0	3.8e-07	4.6e-06	0	0	33	1	0	0	1.7	0.52	NaN
5830416I19Rik	3.4e-07	0	0	0	2.1e-07	0	0	0	3	0	0	0	1	0.99	NaN
5830416P10Rik	5.6e-06	0	0	0	7.6e-07	0	0	0	82	0	0	0	1	0.5	0.71
5830417I10Rik	2.8e-05	2.9e-05	6.2e-05	1.3e-05	1.6e-06	2.3e-05	2.7e-05	1.3e-05	422	2	5	1	2.5	0.4	0.64
5830418K08Rik	1.3e-05	0	0	0	1.2e-06	0	0	0	212	0	0	0	1	0.092	0.32
5830418P13Rik	7.1e-08	0	0	0	7.1e-08	0	0	0	1	0	0	0	1	1	NaN
5830428M24Rik	4e-07	0	0	0	3.7e-07	0	0	0	2	0	0	0	1	1	NaN
5830432E09Rik	3.7e-08	0	0	0	3.7e-08	0	0	0	1	0	0	0	1	1	NaN
5830444B04Rik	1e-05	1.7e-05	3.6e-05	1.5e-05	1e-06	1.7e-05	2.2e-05	1.5e-05	161	1	3	1	2.7	0.69	0.8
5830454E08Rik	1.9e-06	0	0	0	3.6e-07	0	0	0	35	0	0	0	1	0.81	NaN
5830473C10Rik	4.6e-08	0	0	0	4.6e-08	0	0	0	1	0	0	0	1	1	NaN
5930403L14Rik	5.8e-05	3.8e-05	5.3e-05	7.5e-06	3.6e-06	1.9e-05	2.6e-05	7.5e-06	473	5	4	1	2.1	0.44	0.66
5930430L01Rik	6.2e-06	3e-06	0	7.7e-06	6.7e-07	3e-06	0	7.7e-06	115	1	0	1	2.5	0.73	0.82
5930438M14Rik	7.4e-08	0	0	0	7.4e-08	0	0	0	1	0	0	0	1	1	NaN
6030408B16Rik	6e-07	0	0	0	2e-07	0	0	0	10	0	0	0	1	0.96	NaN
6030419C18Rik	8e-08	0	0	0	5.8e-08	0	0	0	2	0	0	0	1	1	NaN
6030440G07Rik	6.3e-06	0	2.2e-05	0	7.4e-07	0	1.5e-05	0	103	0	2	0	2.5	0.43	0.66
6030443J06Rik	4.5e-06	0	0	1.1e-05	6.6e-07	0	0	1.1e-05	73	0	0	1	3.1	0.6	0.76
6030458C11Rik	3.3e-05	1.7e-05	7.5e-06	3.1e-05	1.8e-06	1.7e-05	7.5e-06	2.7e-05	474	1	1	2	2.4	0.057	0.25
6030466F02Rik	2e-06	0	1e-05	0	4.3e-07	0	1e-05	0	33	0	1	0	2.7	0.61	0.76
6030468B19Rik	2.3e-08	0	6.2e-06	0	2.3e-08	0	6.2e-06	0	1	0	1	0	3	3.2e-10	3.4e-08
6230400D17Rik	1.2e-07	0	0	0	7.5e-08	0	0	0	3	0	0	0	1	0.99	NaN
6330403A02Rik	4.1e-06	1.7e-05	0	7.3e-06	6.7e-07	1.7e-05	0	7.3e-06	61	1	0	1	2.4	0.65	0.78
6330403K07Rik	8e-08	0	0	0	8e-08	0	0	0	1	0	0	0	1	1	NaN
6330403M23Rik	3.3e-05	6e-06	1.5e-05	0	1.9e-06	6e-06	1e-05	0	500	1	2	0	1.7	0.014	0.1
6330407A03Rik	5.6e-06	0	1.8e-05	0	7.1e-07	0	1.8e-05	0	96	0	1	0	2.5	0.64	0.78
6330408A02Rik	4e-06	0	0	0	6e-07	0	0	0	67	0	0	0	1	0.59	NaN
6330410L21Rik	3.6e-06	2.4e-05	6.2e-06	0	5.6e-07	2.1e-05	6.2e-06	0	60	2	1	0	2.1	0.21	0.48
6330415B21Rik	4.9e-07	0	0	0	2.2e-07	0	0	0	8	0	0	0	1	0.97	NaN
6330416G13Rik	1.5e-05	7.6e-06	1.7e-05	7.7e-06	1.2e-06	5.4e-06	1.4e-05	7.7e-06	221	2	2	1	2.4	0.95	0.96
6330418K02Rik	2e-06	0	0	0	3.6e-07	0	0	0	44	0	0	0	1	0.74	NaN
6330549D23Rik	9.9e-07	0	0	0	3.4e-07	0	0	0	13	0	0	0	1	0.95	NaN
6430531B16Rik	9.7e-08	0	0	0	9.7e-08	0	0	0	1	0	0	0	1	1	NaN
6430548M08Rik	1.4e-05	2.4e-05	5.4e-05	4.3e-06	1.1e-06	1.1e-05	1.8e-05	4.3e-06	231	4	7	1	2.5	0.0041	0.046
6430550D23Rik	5e-07	0	0	0	1.5e-07	0	0	0	15	0	0	0	1	0.94	NaN
6430571L13Rik	1.7e-06	0	0	0	3.8e-07	0	0	0	28	0	0	0	1	0.85	NaN
6430573F11Rik	3e-05	3.7e-05	2.4e-05	0	2.3e-06	1.9e-05	1.5e-05	0	355	4	3	0	1.9	0.29	0.56
6430584L05Rik	7.4e-08	0	0	0	7.4e-08	0	0	0	1	0	0	0	1	1	NaN
6430710C18Rik	9e-07	0	0	0	3.7e-07	0	0	0	14	0	0	0	1	0.94	NaN
6530402F18Rik	2.2e-06	0	2.1e-06	0	4.7e-07	0	2.1e-06	0	35	0	1	0	2	0.65	NaN
6530411M01Rik	1.3e-07	0	0	0	1.3e-07	0	0	0	1	0	0	0	1	1	NaN
6720401G13Rik	0.00014	9.7e-05	0.00022	1.2e-05	4.3e-06	3.1e-05	6.8e-05	9.2e-06	1210	9	13	2	2.2	0.0022	0.029
6720468P15Rik	3.7e-08	0	0	0	3.7e-08	0	0	0	1	0	0	0	1	1	NaN
6720483E21Rik	9.1e-07	0	0	0	3.2e-07	0	0	0	11	0	0	0	1	0.96	NaN
6720489N17Rik	6.3e-07	0	0	0	1.9e-07	0	0	0	15	0	0	0	1	0.94	NaN
6820431F20Rik	0.00048	0.00036	0.00043	0.00027	9.1e-06	7.6e-05	6.7e-05	6e-05	1937	15	22	12	2.3	0.08	0.3
7420426K07Rik	8.2e-08	0	0	0	8.2e-08	0	0	0	1	0	0	0	1	1	NaN
7420700N18Rik	9.7e-07	0	0	0	2.7e-07	0	0	0	19	0	0	0	1	0.91	NaN
7420701I03Rik	1e-07	0	0	0	7.1e-08	0	0	0	3	0	0	0	1	0.99	NaN
7530416G11Rik	3.8e-08	0	0	0	3.8e-08	0	0	0	1	0	0	0	1	1	NaN
7530420F21Rik	4.3e-07	0	0	0	2.8e-07	0	0	0	3	0	0	0	1	0.99	NaN
7630403G23Rik	1.4e-07	0	0	0	1.2e-07	0	0	0	2	0	0	0	1	1	NaN
8030411F24Rik	1.3e-07	0	0	0	1.3e-07	0	0	0	1	0	0	0	1	1	NaN
8030423F21Rik	1.6e-06	3e-06	0	0	4.4e-07	3e-06	0	0	25	1	0	0	1.6	0.4	NaN
8030442B05Rik	4.8e-08	0	0	0	4.8e-08	0	0	0	1	0	0	0	1	1	NaN
8030462N17Rik	1.9e-06	0	0	0	3.7e-07	0	0	0	36	0	0	0	1	0.8	NaN
8430403D17Rik	1.5e-08	0	0	0	1.5e-08	0	0	0	1	0	0	0	1	1	NaN
8430408G22Rik	1.1e-07	0	0	0	5.7e-08	0	0	0	4	0	0	0	1	0.99	NaN
8430410A17Rik	3.3e-05	4.8e-05	2.9e-05	0.00011	1.8e-06	2.4e-05	1.2e-05	7.6e-05	467	5	5	5	3	0.77	0.85
8430419L09Rik	7.4e-05	2.1e-05	3.8e-05	1.1e-05	2.9e-06	1.2e-05	2.1e-05	8.4e-06	856	3	4	2	1.9	0.0026	0.033
8430422H06Rik	2.6e-08	0	0	0	2.6e-08	0	0	0	1	0	0	0	1	1	NaN
8430423G03Rik	1.6e-08	0	0	0	1.6e-08	0	0	0	1	0	0	0	1	1	NaN
8430427H17Rik	6.5e-05	5.6e-05	5.2e-05	4.1e-05	2.4e-06	2.1e-05	2.6e-05	2e-05	829	6	5	4	2.3	0.4	0.64
8430429K09Rik	9.7e-06	6e-06	2.5e-06	3.7e-06	1.1e-06	6e-06	2.5e-06	3.7e-06	158	1	1	1	2	0.91	0.94
8430431K14Rik	5.7e-07	0	0	0	2.2e-07	0	0	0	11	0	0	0	1	0.96	NaN
8430437L04Rik	3.5e-08	0	0	0	3.5e-08	0	0	0	1	0	0	0	1	1	NaN
9030025P20Rik	7.5e-06	0	1.4e-05	0	9.4e-07	0	1.2e-05	0	113	0	2	0	2.3	0.45	0.67
9030204H09Rik	4.1e-07	0	0	0	2.9e-07	0	0	0	3	0	0	0	1	0.99	NaN
9030404E10Rik	1.1e-07	0	0	0	8.8e-08	0	0	0	2	0	0	0	1	1	NaN
9030612E09Rik	6.9e-07	0	0	0	2.5e-07	0	0	0	12	0	0	0	1	0.95	NaN
9030617O03Rik	1.2e-05	1.5e-05	1.4e-05	3.7e-06	1.2e-06	1.1e-05	1e-05	3.7e-06	156	2	2	1	2.2	0.94	0.96
9030619P08Rik	1.6e-06	0	0	0	3.7e-07	0	0	0	26	0	0	0	1	0.87	NaN
9030624G23Rik	8.6e-06	7.5e-06	0	1.4e-05	8.5e-07	7.5e-06	0	1.1e-05	151	1	0	2	2.7	0.48	0.69
9030624J02Rik	3.3e-05	5.8e-06	1e-05	0	1.9e-06	5.8e-06	1e-05	0	497	1	1	0	1.5	0.0064	0.063
9130008F23Rik	3.7e-06	0	0	1.7e-05	6.3e-07	0	0	1.7e-05	55	0	0	1	3.5	0.58	0.75
9130011E15Rik	4.3e-06	0	0	1.7e-05	5.6e-07	0	0	1.7e-05	84	0	0	1	3.4	0.58	0.75
9130015A21Rik	2.4e-08	0	0	0	2.4e-08	0	0	0	1	0	0	0	1	1	NaN
9130017N09Rik	0.00022	0.00022	0.00039	0.00036	5.6e-06	6.4e-05	9.8e-05	7.2e-05	1498	13	14	14	2.7	0.11	0.35
9130019O22Rik	3.9e-06	0	1.8e-05	0	4.9e-07	0	1.8e-05	0	83	0	1	0	2.6	0.68	0.8
9130019P16Rik	3.8e-07	0	0	0	2.1e-07	0	0	0	5	0	0	0	1	0.99	NaN
9130023H24Rik	1.1e-05	1e-05	9.1e-06	0	9.6e-07	7.1e-06	9.1e-06	0	195	2	1	0	1.9	0.53	0.72
9130024F11Rik	4.5e-06	0	0	0	6.5e-07	0	0	0	67	0	0	0	1	0.59	NaN
9130206I24Rik	7.8e-07	0	0	0	2.6e-07	0	0	0	12	0	0	0	1	0.95	NaN
9130209A04Rik	5.6e-08	0	0	0	5.6e-08	0	0	0	1	0	0	0	1	1	NaN
9130221F21Rik	1.5e-06	0	0	0	3.3e-07	0	0	0	29	0	0	0	1	0.85	NaN
9130221H12Rik	6.2e-06	0	2.1e-06	0	6.3e-07	0	2.1e-06	0	121	0	1	0	1.5	0.52	0.72
9130227L01Rik	1.7e-07	0	0	0	1.2e-07	0	0	0	2	0	0	0	1	1	NaN
9130230L23Rik	1.4e-05	0	0	2.7e-05	1.5e-06	0	0	2.7e-05	165	0	0	1	3	0.31	0.58
9130401M01Rik	1.7e-05	5.8e-06	1.4e-05	2.6e-05	1.3e-06	5.8e-06	8.2e-06	1.8e-05	268	1	3	2	2.8	0.81	0.87
9130409I23Rik	7.6e-07	0	0	0	2.6e-07	0	0	0	13	0	0	0	1	0.95	NaN
9230009I02Rik	3.2e-08	0	0	0	3.2e-08	0	0	0	1	0	0	0	1	1	NaN
9230102K24Rik	2.6e-07	0	0	0	1.7e-07	0	0	0	3	0	0	0	1	0.99	NaN
9230104L09Rik	2.7e-08	0	0	0	2.7e-08	0	0	0	1	0	0	0	1	1	NaN
9230105E05Rik	3.3e-06	0	0	0	5.7e-07	0	0	0	53	0	0	0	1	0.68	NaN
9230110C19Rik	3.7e-06	0	0	0	5.3e-07	0	0	0	71	0	0	0	1	0.57	NaN
9230112D13Rik	2.7e-07	0	0	0	1.3e-07	0	0	0	5	0	0	0	1	0.99	NaN
9230112J17Rik	6e-07	0	0	0	1.8e-07	0	0	0	14	0	0	0	1	0.94	NaN
9230114K14Rik	4.5e-06	2.4e-05	2.5e-05	4.3e-06	6.1e-07	1.8e-05	1.9e-05	4.3e-06	83	2	2	1	2.5	0.27	0.54
9230115E21Rik	2.7e-08	0	0	0	2.7e-08	0	0	0	1	0	0	0	1	1	NaN
9230116N13Rik	2.9e-07	0	0	0	1.8e-07	0	0	0	3	0	0	0	1	0.99	NaN
9330020H09Rik	1.3e-05	3e-06	0	8e-06	1.2e-06	3e-06	0	5.5e-06	180	1	0	2	2.1	0.46	0.67
9330102E08Rik	2.1e-07	0	0	0	1.4e-07	0	0	0	3	0	0	0	1	0.99	NaN
9330117O12Rik	1.2e-07	0	0	0	9.2e-08	0	0	0	2	0	0	0	1	1	NaN
[truncated: 17,513 more rows]
