# Supplementary material for: Clump sequencing exposes the spatial expression programs of intestinal secretory cells
Source: Nat Commun. 2021 May 24;12:3074. doi: 10.1038/s41467-021-23245-2 (PMC8144370; doi:10.1038/s41467-021-23245-2)
Supplement: Supplementary file 8 — Supplementary Data 5 [file 41467_2021_23245_MOESM8_ESM.xlsx]

## Sheet: Goblet libraries
Supplementary Data 5- smFISH probes
Probes sequences
Goblet validation
	Rpl3				Rpl4				Muc2				Clca1				Egfr				Ido1				Spink4				Agr2				Sox9				Neat1				Cdkn1a				Cdh17
1	gctgagaatttcctgtgaga			1	tacaccgatatgaggggacg			1	cagggaatcggtagacatcg			1	gagtcaccatgtcctttatg			1	actttcttttcctccaacgc			1	tgagtgccattgctgtctac			1	cagtcaagtgtgggccgggc			1	ttgccgtccaagtttctcag			1	ctcggctctccgacttccag			1	ctgtcccaaaatctagtctc			1	ttgtcacaatgagtcacctc			1	acacaggaagtgaagctggg
2	tagggaagctcttcactttc			2	cagatgactctcccttttcg			2	agactctatctgggagtgac			2	ttcaaacaggtatggagagg			2	tcttcaaaagtgcccagttg			2	ccacatcttcatctatgtgg			2	ctgcttgtgagctatgtgac			2	tgctttgtgtgagccgcaag			2	ttccaggcagttccgagcag			2	ttaaaggcgctttggaagct			2	attctggtctcaatccagtg			2	gagaatgtcatgggcttcag
3	gaggtgaacgggcttggaag			3	agctggcaaagtgacattct			3	gagagtagaccttggtgtag			3	cgggaatcaaaatggcaaca			3	ttgttgtacatcctctgcag			3	cagtggatgtggtagagcaa			3	cagccacagatgcatagcca			3	aaatctgggcttcccaccct			3	aagttgtcgctcccacagaa			3	ggatagcctggtcttgaaag			3	cgccaaataggtcactgtgc			3	cggttcttggccttcaaaaa
4	tcaacttcccggacgatgtg			4	tggtgtgaacgaagttcaca			4	cttcctcagagaggaattca			4	tattcaggctttgccttcca			4	atttccaagttcccaaggac			4	ctgtatgcgtcgggcagctc			4	ggggaaccaaggtcagggtg			4	acactgaaaatttctccatg			4	agttcctggactgaaactgg			4	catgtaggcctgtgaaactt			4	ttccgagtggaatggatgtg			4	agggttggtcttaaactgga
5	aatgcccacaaccaccattg			5	tgtctgttgtttttcctcaa			5	caggtacaccatgttattgg			5	aggtttcaagttttggcctc			5	ggtcgtaattcctttgcaca			5	tgctcagtgtgggcagcttt			5	agttccctgtccatgccaag			5	gccacaagaagcaggattgc			5	cctcgtctctcttgcaaaga			5	tcaagatcaaaggcgacctc			5	aaacccaagcccaaagtatt			5	ttagctcgaaagtcacagct
6	tcgtggggtctcaacatatc			6	ccaattcactgacggcatag			6	agatgtgagcatgtgtcgac			6	gatacaaggacatcagcgtt			6	ctggatggtctttaagaagg			6	caggtgtgccaggcgctgta			6	aaggctcccagctgacacca			6	tttggccaaggtaccagaaa			6	aacgaaaccggggccacttg			6	caaattacataccaccctgg			6	tgagtgtcctctctgaaacg			6	aatataccatctgtctctcc
7	atacagtcttgaaggtccgg			7	cctcgaactcttggaattcg			7	tgtagtgttcctcacacaag			7	tatatgttcggtgtagggct			7	ttgagggcaatgaggacata			7	ccatggtgatgtaccccagg			7	agaagggcattctggggaaa			7	ctccagatttgactgtggtg			7	ggaggagggagggaaaacag			7	ctggcagacctgacagtaaa			7	caaagcacgcgatgagtcag			7	ggctcttgtgtgatacagaa
8	tttacactcatcgctgatgt			8	cacatatttccaaaggcacc			8	caaggcaggtctttacacac			8	aagtcaggagtcaggtgaat			8	ttctccaaagggattctctc			8	tcccctcggttccacacata			8	tggaagctcagccatgtgct			8	agagtcctttgggtcctttt			8	ggggaaggcgagtcggagcg			8	caagacttgcgccttcaatc			8	gaaagtgctcttagctctgg			8	atgatgaaccgctcttgttt
9	tgccagttcttatagaagcg			9	aggttttggttggtgcaaac			9	gcataggagtcattgtgttc			9	agtcagcttctttcctgcta			9	atttcccctgatgatctgca			9	cagcacctttcgaacatcgt			9	ggttgggtgtctggggacag			9	gtgtctgaggtagtttgggc			9	ctcagctgccggctctaaac			9	caggggcaaggttttaagtg			9	cctatgttgggaaaccagac			9	ctatagctccatgagaatcc
10	gaaagccttcttcttagact			10	ttttgggttgtattcactct			10	aacagcacgacagtcttcag			10	atggacaaaggtcctgtctt			10	gctaaggcataggtgttttc			10	aacttctctgagagctcgca			10	agcccatccgtgccacagat			10	tgatcgccccaacctctgga			10	cacttagcagaggcgctggg			10	acctttaccaaaatgccgtg			10	gccacaaaacacgtcacgat			10	cattgatgtccttgacttct
11	atgctgttgaagtccttctc			11	agacatcaccaaagctggta			11	ccgaacttcgtgttcacaac			11	ttaaacactccccatcggaa			11	tttgtcccatagttggacag			11	agacagaataggaggcaggc			11	gtggcattcattttcatatg			11	gtatgtctgagtccagatga			11	gacgcggacgccgagcgaac			11	tctgtgaatcaacaccatcc			11	aaggagtggtgagtcagttt			11	tgactggagaaacgtgggtc
12	gatgacctggcagtacttct			12	aggaacctcctcaatacgat			12	ctgcatgactggaagcaact			12	gaacttctcgtcgttgttgt			12	tttcctgtaagttccgcatg			12	tttgccaggacacagtctgc			12	ttttcatccgggtcaggcaa			12	tggatctgtataaagcttct			12	tggccgggaaaggcgagaag			12	accggaaacatggctgtgag			12	cgctgtgcactcaggaaatg			12	atccagatctgtagcattga
13	ttcttctggcgtagaggaag			13	tcaaccttatcttcaaccac			13	accagacgtcatgaagtcat			13	ggggttttcctttggataag			13	atattgcagaggatggggtt			13	attggggtcctttttcttcc			13	catgatttgaatgtccttca			13	atcaagggtctgttgcttgt			13	caggagattcatacgcgagc			13	gccatggtgaacactatagt			13	tagcacaccctgctaaaatc			13	aaaaagctggccattgggag
14	ctggatctccatcaagtgtg			14	gagtttcttgagcagctgaa			14	tctcaatgttgagggagcag			14	ttttaccggtaatggctgct			14	aagacgttttggacgatgtc			14	tgttctcgtatgtcatgggc			14	ttcatggcttgagtgcacct			14	ttcgtccaagtgatgaatga			14	cgtcggtcatcttcatgaag			14	cactgctacgactcacactg			14	taagaccaggaacccaagag			14	cgttgatttggggaagttgg
15	aacacctggttcacaggaac			15	cctttttgatgtcattccaa			15	cttgtagtactcagtgggat			15	ttagtgatacaactgcctcc			15	gtccattgacatgttgctca			15	ggaaatgagaacagaatgtc			15	tcactgttctccagcatgaa			15	ttaaggcttgactgtgtggg			15	gagtcctccgacatggtggg			15	aagctgacttcaacgatggc			15	aatggactcggctaaggctg			15	ctgttttgctgtcgatttga
16	gacatcaatcatctcatcct			16	ctcattctctgagaggcata			16	tgaagatctgtgagcttggg			16	cgttactctgtcgattacac			16	ttggatcacatttggggcaa			16	gcccttgtcgcagtccccac			16	tcatgtcatagcctctgggg			16	ttatgttcagcaaacacttt			16	cgagggacagggcgaaccag			16	gcatccgcaaagaatgatgc			16	aaaacaagtttggtgccctt			16	gaaggaattctcactctggc
17	ttctttgtatgccaacgact			17	aaggccttgatgataccatt			17	tcatccatgaaggtatggtc			17	ggtgtggatctggtacaaat			17	atttctggcagttctcctct			17	ccaatagagagacgaggaag			17	agcttgggctgcatctttta			17	ctctgccaatttctggattt			17	gggtgttctccgtgtccgag			17	gaagatgcagcagtcgaacg			17	atttccccagacaaactgag			17	cgagttttctctaatctcca
18	aaacctcgatgggtctttcg			18	agtaataccagggatgttgc			18	aaagaccatggtggtagcag			18	atgatggaagccttctcgtt			18	tgggcacagatgattttggt			18	gcaggagaagctgcgatttc							18	ccaggttgaggagaacaaac			18	tcgctctccttcttcagatc			18	ctacaaaggctggatggagg			18	actgagctccatgttatggg			18	cttctccttgttgactaagg
19	tccaatacaggcaactttgc			19	tcagcttgcttacattaagc			19	aatcagtttgacctgggtac			19	ggggcttcttgattgtgatt			19	aacttttggcagaccagaca			19	tacagtggggattgctttga							19	tgcttgtcagttgtttcata			19	atgcacacggggaacttatc			19	cttacgcaatcttctcgagg			19	tgaccagaggactccattaa			19	ttggtcgatcgagaatggga
20	cacagagaaggcaacacggg			20	tccgtccagatgcagaaacg			20	agttgttgcaatccacaagg			20	gcatcgttggttttggtcat			20	tttgcatgtggcctcatctt			20	gccttttccaatgctttcag							20	atactggccatcaggagaaa			20	cagtcgtagcccttcagcac			20	tgcgcagacgttaaagtgtc			20	ccttttggtctagtattgat			20	tttccagtggatatgcaagt
21	cttgttaatctctgttcggt			21	catacagctcatccaacttc			21	tgttgtggatgcaaggacac			21	tcagattcctggatgacttc			21	acatccatctgataggtggt			21	actggtagctatgtcgtgca							21	ctacaaacacaattctgggg			21	cgttgacgcgcacgggcatg			21	aacacccacaagttttcagt			21	acaagcggggtttgaattca			21	acagtcactggagacagaca
22	agccttgaccaatcttgtaa			22	gttactcttgagggaagcag			22	tttccccagaagagtataga			22	atgggagtggtttgcttgaa			22	aaagctgtacttcccttcag			22	aaatttccttggctttctcc							22	tttgagtatcgtccagtgat			22	tgacgtgtggcttgttcttg			22	tcatttacaacccaacagct			22	gaatgtgtgtccaaaggcac			22	ttcattctcctggacttcaa
23	gtcagtagatgcattgttct			23	ttcatcatcttgtgcatggg			23	cagtgtccatcgaagtcata			23	atttgcagcagtgagaaggt			23	atctgtcaccacgtagtttc			23	acaaagtcacgcatcctctt							23	aggttcataagcgtagagcc			23	acaccatgaaggcgttcatg			23	ggcagaatttgtggctaact			23	attcttttacggcagagcta			23	aaagatcccgatgctgttac
24	gatgctcttgtcagacaagt			24	caagattctgctaaggtcgg			24	gctgaaggaaccagtagagt			24	cccggacttatcaagaacta			24	ttccacttcgtagtagtcag			24	gtggaaaaacgtgtctgggt							24	cgtacaacagagctgtgtca			24	ttgtgcagatgcgggtactg			24	attagatacggcatctacca			24	gctatcgttaatagatggca			24	ttagcttcgtccatatcatg
25	aatgcacaaagccacccagt			25	gagggctctttggatttctg			25	aagatctttatggccttgga			25	agacgatcatcgttcagcat			25	tttacacttgcggatgccat			25	cagacagatatatgcggaga							25	ttgagagctttcttcatgtt			25	cagagtcttgctgagctccg			25	ttttagtccagaagacgtcc			25	cctattcacatcctttagta			25	gtgtttggtctacaagcttg
26	aagtcattggtcacctcacc			26	atgaatcttcttgcgtggtg			26	ttcttgtcccagataacgat			26	acataggcagcactgtcaaa			26	ttacaaactttgcgacaggg			26	agcttggagctgcatttcca							26	ctacaattctgtctttagca			26	tcgttcagcagcctccagag			26	caaccacccagtatcaaatc			26	cagacctcagaggcctaaag			26	aagtccatctgagggaactt
27	cacacagcctttgagcatga			27	ggattcttcttcaagactct			27	cgactcttgataatgctgca			27	cagcaccactgtttaactgt			27	gcatttatggagagtgtgtc			27	ctcatacagcagaccttctg							27	ctgacccggtgcgcagttgg			27	tccacgaagggtctcttctc			27	ccaagcttgatccataactc			27	cccgcaaaaggattctcaag			27	tacttaactgaacctttccc
28	agtaagtactcgcttcttgg			28	catgattctcaggttcttca			28	acacaggcctcatagaagac			28	tgcttgatcagcagatctct			28	gcagtgcagtatttgaagtg			28	tttttggggtgtcccagacc							28	ctgtactgtaatctgcaagt			28	tggtctttcttgtgctgcac			28	ccatatctggtgccaaaagt			28	ccaaccaaccgaaacacagg			28	tcttgcttcttcaaggactg
29	gaaccagcaaggacttacga			29	tagtcttggcgtaagggttc			29	gcagagcagaaacagtcaca			29	atatagatgtccctcctgca			29	aaagaatcccccttaaaggc			29	cctgcactgccccctgaaaa							29	atatatctgttgtaacatta			29	cggggctggtacttgtaatc			29	tgcatctcaaagtagtgcca			29	acccagactatgattcaagg			29	tacgtcagacacctcgatac
30	ttcaggtcaatcttctccag			30	cgaagaatggtattcctgcg			30	aatatagcagccacacttgt			30	actgtaaatgctgtccgaag			30	ttctagttctcgtgggtcta			30	ttattcccagaaggacatca							30	cccacctgtgggtgtttaaa			30	cttgtccgttcttcaccgac			30	cccattcaacagtgaagcaa			30	taagacctcagggtgagttt			30	gcttggatgattaggatggt
31	tttggaggtggtgtcaatga			31	aagtttgtgatttctggcct			31	acttgcagatctcatcagtg			31	cagatccatcagttggatac			31	gcctgttatttcctttacgg			31	gattctttgccagcctcgtg							31	gtagtagataataatattgt			31	ggagagatgtgagtctgttc			31	aaagcttttcaatgtcaccc			31	tgggctcttaccacatacac			31	tttagagctccctgtaaagg
32	atggtctggaagcgaccatg			32	ctgcttccagctttttcaca			32	tctggatggcattcgatttt			32	aagcagctgctaatggtgtt			32	ttatcaggccaagcctgaat			32	ctggaggcatgtactctctc							32	ttctagaaaatcatgcttca			32	ttgcagcgccttgaagatag			32	gggtagtgacaaccatctat			32	ctttgagcttgcaaggtgag			32	ccctgtacaatcttgtacag
33	ccataaatgctttcttctcc			33	atttggttgccagtgcagta			33	taaaggtctctcgatcacca			33	acagctgctcaagctcttta			33	taggttctcgaaagcatgga			33	gactgggggagctgactcta											33	gaggaggaatgtggggagtc			33	cttcacttcttggcaatcag			33	tgactccaagactaggggat			33	gtgggatctgtgacaacttc
34	atgcgatctttcttgagtgg			34	ttctctggaacaaccttctc			34	gcctctgttgtagatgttaa			34	atccgaagagtatgtctgca			34	gctttgttctgccacgtatt			34	gtcttgaaatgacaaactca											34	gggagtgcacctcactcatg			34	caacgggaggcgtttacaag			34	aatctggagtctagacacct			34	gatcttgacatatcctgcat
35	cacaaagtggtcctggaatc			35	ttcttggcaaccaccttttt			35	gatttgggagtggaagtctc			35	caagaccattgttctgaacc			35	gccaaagaaaactgaccatg			35	gctttcgtcaagtcttcatt											35	tgagattgcccagagtgctc			35	ccatactatggtttcagagc			35	tttccaaaggacgctggcag			35	acacaatgctgctaactggt
				36	aatagtttatgcagctggct			36	tgtaggtgaagtcactgtgg			36	ttctggagattaactcccct			36	tgatgtgatgttcaggccaa			36	accattcacacactcgttat											36	ttgcacgtcggttttgggag			36	tagagacccagaagagtctg			36	atcctgagaaacagaagcca			36	attgtactctatgcctttca
				37	ttgctctctggaatttaaca			37	gaggattcagttggaggttt			37	tgagccattcatccattggt			37	atcacatccccatcactgat			37	ggaactttctcacagagacc											37	tcgcttcagatcaactttgc			37	gttgtataaggcatgactcc			37	acttggcaccagttttaaaa			37	atcagctcgaaggaggcaaa
				38	tattgaaatatgcggtctct			38	ttgaaagggtggtagactcc			38	attgtaggaggatgcgttgt			38	gcacaaatttcggtttccag			38	gtaagtatctactattgcga											38	gaagtcgatggggggctgtc			38	tctcatagcaagcgcaagac			38	actgtatagcattagtgctg			38	gaacacaggcacttcattca
				39	gtttgtcaccacatgtttga			39	atgtaggggtagatgtggag			39	aaccattttgttccactccg			39	cccgaagagttttttccagt			39	ttcttcttcgaaggtttcat											39	tcagttcaccgatgtccacg			39	aggtttctacaagcatcaca			39	ggactttgggatactacaca			39	gaataactcacagtcaggcc
				40	tccacaatttaagagtcaca			40	tctccaaagtagttggtgtg			40	ccttagtggttgtgtctagt			40	ctcagctctgttgttcatga			40	cgacttgtcgccatcagtgg											40	aatgttggagatgacgtcgc			40	ttcaagccaaacccacaatg			40	tcaggccaatcaaaagtacc			40	agagtcgattttaagccagc
				41	gttaatttcaaggggcttgg			41	tgattggggaggtcgaagag			41	ttccaaaagccaaccttagc			41	aaaggattgcagacgtggtt			41	tttccacatttgagggctct											41	actcattgacgtcgaaggtc			41	atctagtaagatgacccagg			41	gctgtcttggtgattaactc			41	gcggagcagcactaaatatc
				42	gtttgaccatgaagtctcac			42	tactgttgtagaccagttca			42	taataggaggcagtgtagca			42	atgttgcatttctccacgca			42	attcgtacccccagtccctc											42	ttgggtggcaagtattggtc			42	acagggttttcagaaccaat			42	gtgaattgctaggtccagtg			42	ccacttgtactcgatacaca
				43	gttctataattctgatgacc			43	gggtgtagacttggaagacg			43	ttcttattcactaccggggt			43	ttccacaaactcccttggtt			43	cactccttaggaaagtcatg											43	taactgccagtgtaggtgac			43	ccacatatacagggttttca			43	gggtgtgaacatcccaaata			43	cgtagaactcagagaggacc
								44	ggaggatcaaaatctgggca			44	ttgcatacactgttacaggg			44	tgtacaggtgatgttcatgg			44	gctttctcggttgtatcttt											44	tgggtgcggtgctgctgatg			44	accacttttaagcacactca			44	tcaatgtgctaacgtgttct			44	gttgtcattcacatctgtga
								45	tagtacagttacacagccac			45	attcaatcaaggctgtgacg			45	atcaatgtagtgggcacact			45	acactaaggccaactcagaa											45	tgcttcgacatccacacgtg			45	cagttacagctttcttcaca			45	tttaccccaggaattctatt			45	gatggcagaagaacaagcct
								46	aatctccactacgttgtcat							46	tgttgttctctcccatgatg			46	aggatgaaggtgttttctgt											46	cggaggctgctgcggaggag			46	tagtacagagaagcgtgtgc			46	tccacagaagtaggagtcac			46	tgacctcaaagatgaggctc
								47	aatgtagaccccaaagttgt							47	atctgcatacttccagacca			47	atctgatttaatgagctatg											47	cagcgtggtgagcgtgtgtg			47	atggttagtgggtttgtaca			47	catgagactaaggtgggtgt			47	cgaatgtaaacttgggcctc
								48	acggtcttgatctgtacttc							48	gcataggtggcagacattat			48	attctatagtcttacttggt											48	gtcttgatgtgcgttcgctg			48	ttttgctgtaaaggggagga							48	gaaacttcccagtcactttg
								49	caaagccactaactgcttgt											49	cataatatacaacaggcaaa											49	ctgtagtggctggggctcag
								50	tcagcagcaatttcacagtc											50	cacagatgatttttgaaatc											50	atctgttgcggggagtgctg
								51	ggagacacagtgcagttatt											51	gattattttcctacagggaa											51	aaggttgaaggggctgtagg
								52	gaataggctgtccatgatga											52	atatcattaaatagttcagc											52	ggtaggaggggctgtagtga
								53	tggcacactccatattagag											53	tattatttcttatatcattt											53	cgtattgcgagcgggtgatg
								54	gtcttcacacagacgtcata											54	tttcaatcataaatatattt											54	gagttctgatggtcagcgta
								55	caaactctctgggcacattg											55	tttactgggtctcattgttg											55	ctgcgtgactgtagtaggag
								56	ttggtctctacaacgaggta																							56	aaggtggagtagagccctga
								57	caacaaacatgtggggcgtt																							57	ctgcgcggggttcatgtaag
								58	acaatctcggtcttcacttc																							58	cagcgatgggggtgtacatg
								59	taaactggacagcatttccc																							59	gtctgcgggatggaagggac
								60	ggcacttgttggaatacact																							60	tgtgtgtagactggttgttc
								61	gagatgttacagggcacatg																							61	ttttctcttctcagggtctg
								62	ataatgtactgctgcttggg																							62	aaagatcagctctgtcacca
								63	ctggggtttttgtgaatctc																							63	tcgtttctttcttttcttct
								64	tgaagtcgggacaggtgatg																							64	tggttcttgatttcttcagc
								65	tgtatgtgatggagcctgaa																							65	aagtgtccaaaggaatttca
								66	ttttgagggatgcatgtctt																							66	aatcgttaccttcctttaca
								67	tcatgacggagacagcagag																							67	aagtctctctcctggaatcc
								68	ggacccaaaacagtagttca																							68	catgagctcagacaaagtct
								69	gatgcgaaggaatgtgcacg																							69	ccggccatttgcaatatgtt
								70	tgcctgagtttattatcgga																							70	caggagtgctgtccgtctgg
																																71	ctgatactggtgggtccatc
																																72	aactctgaaggagacaagcc
																																73	gagattctccaatcgtcctc
																																74	ttacaaagtccaaacaggca
																																75	ttttttctttaattacggct
																																76	aatattcctcacagaggact
																																77	ggtaatgagtcatacacagt
																																78	atatgtataaatcccctcaa
																																79	gcatttaactttttttatct
																																80	ggagtagttaagctgttgga
																																81	gctaagggacactcttgaac
																																82	aaatactctggttgcaagga
																																83	aggagaaagcaaatctgtac
																																84	cacacttttttcatttttct
																																85	ttctgtgtattatttatgtt
																																86	ccccaaactgatagtgtaac
																																87	ggggaattaatcaaagctca
																																88	tactcttgaaatccaagagc
																																89	tctttctttcttttaaggca
																																90	aagaaggctttctctctctc
																																91	tatctgtttattccccttat
																																92	aaagctcaccaatgctctat
																																93	tgttttcttctcgtttttta
																																94	agccgggatttaaggctcaa
																																95	gaacagcatatactttccca
																																96	ggcaaaggcacagtgaatgt

## Sheet: Tuft libraries
Tuft Validation
	Fabp1				Plek				il17rb				Cirbp				Nrep
1	tttccacagctgaccacaac			1	tttttacagggaggtctctt			1	cagagccacactgaatagtc			1	gatatactccactcctggag			1	tacttacagacaaaagcccc
2	ggctctgcaattggtacttg			2	tgaaggctgaggtgtttgtg			2	ttgacgagttccacttggag			2	acacacccaagcttcctaag			2	agcaaaggcaaggaaccaca
3	acctattgccttcatgaatg			3	ggtattaaacacacttccct			3	attgaaaactcctctgctgc			3	tgacgcgagcgggaagacag			3	aatttttccaaggtgtcagc
4	ctttctggatgaggtcctcg			4	gtgagagtacttcctttcag			4	agtatccagcttatgttcat			4	cacgaaaagcttgccttcat			4	catttctctcaacttgtgca
5	atgcacgatttctgacaccc			5	tgccaaagtcttgacaaggg			5	cttcaacaagcggatgctgg			5	tcgttggtgtcgaagctgag			5	gaacattaaccacaccagca
6	tgagtttgattttcttccct			6	caagtcaattgtctctggca			6	atgttgtttttgccactcac			6	atacttggagaagacctgct			6	catgcaccaaagtgcattta
7	actttgggtccataggtgat			7	ggggtctttcatagacagat			7	cctcacacagctgtatgaat			7	accaccacttcggagatctg			7	atttatctttaatgctcccg
8	cagggtgaactcattgcgga			8	cctgtgaggcagtgattaaa			8	gggaagcctacataggagaa			8	ccttagcgtcatcgatattt			8	ttattagcggcgtcgagaaa
9	acgactgccttgactttttc			9	cgattccgaactagcttgtt			9	tagcattggggatgttatgg			9	cacagacttcccattcatag			9	agaggcactaagagttttcc
10	tatgcctttgaaagttgtca			10	agggaagcggagatcatgag			10	aaagaagggctgtcctcatt			10	tggtcaactctgatctgccg			10	cctttatcccattagaacac
11	cattgagttcagtcacggac			11	ctgcattcttggacagatct			11	tggcgaggtgaagttcacag			11	accggttgtcagaagacttg			11	aatatacaccattatgccct
12	tctcttgtagacaatgtcgc			12	gtagtagaaagcatcagggc			12	tcagtgcactgctttttata			12	ttcgtcccccacggaaaaag			12	gcactgcattacataacctt
13	ccttgtctaaattctcttgc			13	gacatcatcatcactggagt			13	tacaagcagtgatgtctggg			13	tggcatagtagtctctggag			13	cagagcaagaatcagccttc
				14	cctctgaattcttctctcag			14	tcaaccatcttctcgttctt			14	agctccgataaccatagctg			14	ctactggcagtatatttgca
				15	agtaaacatccctgcttgat			15	gggattggttgtgaaattca			15	aactgtcatagctgtctctg			15	taggggacaaaggaatgcct
				16	ttctcactttccagtttttc			16	gaatcgtgtatctgtttcca			16	ttttactcgttgtgtgtagc			16	ccaagtggtctacaggttta
				17	tgactgctctctactgaagt			17	ctccagcactctagaaaacc			17	aaggacgatctggacgcgga			17	ataaccactttgtgtgctga
				18	ttcatctgctgtgatgatct			18	cagacgtcctcatcagttta			18	cccatcttaattacagccat			18	aaaatgcctccttagaggtc
				19	gctgcctgcaagtaataatg			19	attgccgcaggtatgtaaat			19	acacaacgatcagcgaagct			19	cagtagacacactgcttcac
				20	atgggttgtagaatcttggc			20	gatgggagcacttgtctctg			20	aagtgggaacaaggtgctca			20	actcttaatagtcttgggct
				21	gagaactcttgcttcagtga			21	catgcgtctgttgtcatctg			21	atcttgggtcagaagcaggc			21	gagttctgggtagtaaacca
				22	tgtttgatttgagtgctggt			22	caagttaggtagatcccagc			22	aaacaggtctagtcacgagg			22	tcttcccttaataagacctc
				23	aaagtctctagacttcccat			23	aggaaaggacgtcttcgtgc			23	aaaacagacagcgcttcctt			23	ctggagaggtgaattcacgg
				24	ccttgagactttctggacta			24	taatgaggggcaggagcatg			24	gtgctttccaaaacgttttt			24	aaagggtggaggtaactggt
				25	caaagggatgaaaggcctca			25	ctcagaaggataaaccacca			25	ccacacaacccgacaattta			25	cccatacaccatatgcaata
				26	tggtgtgaagtgtcatggta			26	agtcagtgaagcgacagacg			26	gccacaaccaaaaaacctga			26	atgataccaagacctcatca
				27	acttgtaggctgatgtctta			27	cacttctgcagtagttttga			27	caggggcgaccacacaaaaa			27	tcccatagtttcttcttata
				28	tctatctcaggctcagattt			28	tgccatttttcaaggatgac			28	tgctcaaatcgagtccattc			28	gaaacctatttgtccactgt
				29	tttagtatcattctttcccc			29	catctcggcgattttctttt			29	catgggcttgagacatgtgc			29	ttctgagcgttttcacttga
				30	tagttcctagcacttttgtg			30	tgagtggtcagccactgtac			30	ataaacatttccacagcctc			30	ggggttgtaaacgtggattc
				31	gccaaacccgtagttaaact			31	aagaccactttatctgccgc			31	atggagtatgcatgtcttcg			31	gacattgttgtagcgaacca
				32	aaagatgaccccttgctatg			32	cacaggcactgtcacaaagg			32	tacaagaattcctcagccac			32	cgcagtaggagttttgagtt
				33	ctatggtgattacaggccaa			33	gagggaacagatcctgagag			33	ggcttcgtgaagccaaagaa			33	tcagtcacttaccacaagga
				34	tcagcatctgtcttatgagg			34	tctggctgctgaaatcacta			34	tcatttcacacggtctttta			34	aggagcatgttgaaagtcca
				35	aaatatgtggacccttgtct			35	gatagaccaccaggtatttg							35	aagtaccgacaccttcttag
				36	cccatctacaataactctct			36	acactcagggcattatagtc							36	ggaaacaagtcagtccagtc
				37	gaaagatgtgctacacccat			37	catgagatgatattgggggc							37	tacagttttgtgattgctcc
				38	gaattggtaactggtgagct			38	agcgtttcttcactgacatg							38	ggaagagatctggtaggtca
				39	ttggagtatagttatggggt			39	agggtgaacagctatcatgg							39	agagataacctcagaacgcc
				40	aaggttcctctattccatat			40	gtctgtaactgtgttgtctt							40	caccttgcttatcaaaacca
				41	aaccttacagttcaccaact			41	aaatgtaggtcccactcatt							41	ctttcagtctggctaacaca
				42	catctcccagtttagtcaaa			42	gcgtggttctcagtgataat							42	cagtcagaagcgcaaacagt
				43	gctaaactgataccctacac			43	aagtgccgtattacctcatg							43	gggtagcgagaatgcacaag
				44	actatccattcactgagtca			44	aacctgacagacagcctgac							44	tatacctaccctaacagagg
				45	tccaacttgcaaagttccac			45	atgggcagtgcaagacagac							45	ccacaaatgcacaataccgt
				46	caggagaagcccagatatac			46	aaaacggtctacgtgcagca							46	cgcacactgcaattctacat
				47	ttgaccaataaggacatccc			47	ctcccaaacggattattcat							47	acaaaagcctgcattttcgg
				48	ttaagtttcccatcttactc			48	cttcttctcttaggaagcta							48	ggtacttatgagaggaccac

## Sheet: EE_libraries
EE Validation
	Sst				Cck				Gpx3				Nts				Pyy				Afp
1	tcggtagcgtctccttcagc			1	tccagcggagaaggctgcag			1	acatttcaagccatccactg			1	ttcagctggctttcaaagtg			1	tactgaactccgtggcctct			1	cagtgctggaagtgggatgt
2	tcctcaggcagcagcgacgg			2	gaaatcagctggcttggcga			2	ctgtcttagacttctcttgt			2	aaggagctagctctctctcg			2	agaagctcgaaggctcgaca			2	tgtgatccacttcatggctg
3	cagccagggcgcactggaga			3	tcaccacgcacagacatacg			3	tccatactcgtagatggtac			3	ttctctcagccttctgacaa			3	tacagcttccgaagcaagat			3	tagcaggaggatgagggaag
4	aaagccaggacgatgcagag			4	gcgccagcagctaggactgc			4	aaaaggaatgtattcctccc			4	acaccagctggagattcatt			4	tgcgcaccgccaccatagca			4	gctatcccaaactcattttc
5	aactgacggagtctggggtc			5	agggactaccggctgcgcca			5	tatatttgcctgcatactgc			5	ctgaaagccaggagagtcag			5	tgcgaccgtgacgggccaag			5	gcactgggaggaatctaacg
6	agccgccagagacttctgca			6	ggcgcctcttgcgcccgctg			6	agctggctacgttgacaaag			6	aatctgagcacagactccag			6	agacaggcgagcaggattag			6	gctatgctaagcacattctt
7	ccagttcctgtttcccggtg			7	cacagcccgcagctgccttc			7	tattggtctgtcagacctca			7	gtttgtcaatagatctgcct			7	gtaggcgtccaccagggctc			7	cacatcgctagtcattttgt
8	agctctgccaagaagtactt			8	gctagcagtgcgcccaggcg			8	cttgtagtgcattcagttca			8	tgctgatcttggatgtatgc			8	tcctccggggaggcgtcttc			8	gagtttttcttcattgcagc
9	tgtctggttgggctcggaca			9	tattctatggctggggtcca			9	aagccaaatggcccaagttc			9	gctgcaaacatttagcaagg			9	ggaggcgtagtagcggctca			9	ggctttctaaacacccatcg
10	cgggctccagggcatcattc			10	ctgcgccggccaaaatccat			10	ggctcctgtttgccaaattg			10	gggctgttcacgttatttat			10	accaggttgaggtagtggcg			10	ttagagagttccgtctcatg
11	ctccagcctcatctcgtcct			11	tgggtattcgtagtcctcgg			11	ggagtatctccgagttctcg			11	gtcgtcatcatgcatgtctc			11	ttttccataccgctgccggg			11	cagcagacactgatgtcttt
12	ttcgagttggcagacctctg			12	ccaagacgctggcccactac			12	acctggtcgaacatacttga			12	gaagtttccttttgccaaca			12	acagagctgcggggacatct			12	cacttcatagatgaacctgt
13	ttcccggggtgccattgctg			13	attccacctcctccaagcag			13	ggaaattaggcacaaagccc			13	aagatggtcagcattgcttc			13	gaggttctcgctgtcgctgt			13	catacatgaaggggttcctc
14	agttcttgcagccagctttg			14	cgtcagacattagaggcgag			14	agaatttctgctctttctcc			14	ctgcggcagattttctggag			14	ccaaaccttctggcctgaag			14	agccaaggacagaatggctg
15	gatgtgaatgtcttccagaa			15	cttaataaatagatactcaa			15	caggagttctgcagtgggag			15	tatctcccagtgttgaaagg			15	taacacatctcgcaggaggc			15	agaacgaccttgtcgtactg
16	acaacaatattaaagctaac			16	tggacagatttcacattggg			16	aaaagaggcggccaggtgag			16	gttatcaaggatatcttcct			16	atgcaagtgaagtcggtgta			16	atgctctctttgtctggaag
17	agggatcagaggtctggcta			17	gatgtggctgcattgcacac			17	atgtcatggatcttcatggg			17	ttccttctcgtttttatcat			17	gtgccctcttcttaaaccaa			17	cttctcttaattcctttgca
18	agagatatggggtttggggg			18	tccgaccacacagctaggct			18	cataaccggtatgccatctg			18	agctgccttttcagaatata			18	gtccgagacaccgagatatg			18	ggtttcgggatccaaatttt
19	atcgggggccaggagttaag			19	gtcactgaaggaaacactgc			19	catcttgacgttgctgactg			19	aacccctcttgagaatgtag			19	tttgtgcgaaatttgctttt			19	gcttaataatggttgttgcc
20	ctaatgcagggtcaagttga			20	catagcaacattaggtctgg			20	gcctcatgtaagacaggatg			20	attagcttctcagtagtagt							20	gcttcagttaacttttgact
21	ttgtatttacagtcttcaat							21	caggcttgtcttttatgtaa			21	tcaatcacaatcacaggtca							21	gagtttccttggcaacactc
22	ataatctcaccataatttta							22	tggttcagacacacagttgt			22	gttctgtcacatttattcac							22	actctgctattttgcttgac
								23	gacaattgtcacgtgtccac			23	acattgcatccaatttacat							23	cctagttggatcatgggtaa
								24	tgtgtagccatgcacacact			24	acacatcatgctcaagatct							24	ctctgcgtgaattatgcaga
								25	ttcaagcaggcagatacgtg			25	gacccataacttatcttgca							25	gataagccttcaggtttgac
								26	ccgtaaacacagatggacca			26	tttgggttaataacgctcca							26	cccaaaaactggcttggatt
								27	aaatatgagggtgttgtgcc			27	caaattggcaccattgttct							27	cctctgaagaaaattgggca
								28	ctagaacttgtgtttccttt			28	gggaagcagtgtatattttt							28	gcttgccatgaacatgattt
								29	gtgtgtagtgtgggcatgtg			29	cgagagatgaactagcagtt							29	ggtgagttcttgagtattca
								30	tcaggagcactgtgggatgg			30	caattctttcagatgagtct							30	cctggtacgttttagcaatt
								31	ctcacagttgtcttggctgg			31	tccatgtaaagagacactga							31	tccaatgaaaatgtcggcca
								32	ctccttcatagagacaccac			32	atcaattcatttgacaggca							32	tgcttcattccttatacaca
								33	aagcctgaatgcactaaggg			33	ctgatggcttgttgactttt							33	ctgataccagagttcacagg
								34	ggacagagtgagaggatagc											34	cctcctgttggaatacgaag
								35	agatgggggtgttgagatac											35	cacagatccttgtggaagat
								36	ctgctgcagaaagaccttta											36	cttgtttcatggtctgtagg
																				37	ttgcttcaccaggttaatga
																				38	tccaaaaggcccgagaaatc
																				39	ggaaatcaactttggaccct
																				40	taaacgcccaaagcatcacg
																				41	cacatttttttgtccactct
																				42	ctagcagttacagttaagcc
