# Supplementary material for: Clump sequencing exposes the spatial expression programs of intestinal secretory cells
Source: Nat Commun. 2021 May 24;12:3074. doi: 10.1038/s41467-021-23245-2 (PMC8144370; doi:10.1038/s41467-021-23245-2)
Supplement: Supplementary file 9 — Supplementary Data 6 [file 41467_2021_23245_MOESM9_ESM.xlsx]

## Sheet: Sheet1
Supplementary Data 6 - mean expression in single cells by cell types
Gene Name	enterocyte_crypt_mean_expression	enterocyte_V1_mean_expression	enterocyte_V2_mean_expression	enterocyte_V3_mean_expression	enterocyte_V4_mean_expression	enterocyte_V5_mean_expression	enterocyte_V6_mean_expression	Enteroendocrine_mean_expression	Goblet_mean_expression	Paneth_mean_expression	Tuft_mean_expression	Stem_not_dividing_mean_expression	Stem_dividing_mean_expression	enterocyte_crypt_percent_expressing_cells	enterocyte_V1_percent_expressing_cells	enterocyte_V2_percent_expressing_cells	enterocyte_V3_percent_expressing_cells	enterocyte_V4_percent_expressing_cells	enterocyte_V5_percent_expressing_cells	enterocyte_V6_percent_expressing_cells	Enteroendocrine_percent_expressing_cells	Goblet_percent_expressing_cells	Paneth_percent_expressing_cells	Tuft_percent_expressing_cells	Stem_not_dividing_percent_expressing_cells	Stem_dividing_percent_expressing_cells
0610007P14Rik	0.00012	7.5e-05	4.5e-05	3.2e-05	4e-05	3.2e-05	1.7e-05	0.00022	0.00032	0.00022	0.00024	8.9e-05	0.00012	69	48	24	16	18	10	5.6	39	62	38	51	51	72
0610009B22Rik	4.4e-05	3.6e-05	3.2e-05	4.3e-05	3e-05	1.8e-05	1.2e-05	0.00018	0.00015	0.00014	0.00019	5.9e-05	6.6e-05	36	29	21	21	12	5.7	2.8	35	35	24	46	40	52
0610009L18Rik	7.5e-06	7.6e-06	1.2e-06	1.1e-05	3.6e-06	0	2e-06	2.4e-05	1.3e-05	4.7e-05	7.2e-05	1.6e-05	1.1e-05	8.9	8.1	1.2	5.9	1.6	0	0.69	5.2	3.5	7.3	16	13	12
0610009O20Rik	2.5e-05	1.6e-05	6.8e-06	8e-06	7.2e-06	8e-06	1e-05	2.7e-05	4.3e-05	4.1e-05	5.1e-05	2.5e-05	2.6e-05	25	16	3.6	4.4	3.2	2.4	2.1	7.1	12	8.1	14	17	25
0610010F05Rik	8.1e-06	2.2e-06	2.5e-06	0	0	0	0	2e-05	8.1e-06	1.2e-05	9.3e-06	8.6e-06	1e-05	8.5	2	1.2	0	0	0	0	4.8	2.4	1.9	3	7.5	10
0610010K14Rik	4.7e-05	1.6e-05	1.3e-05	1.8e-05	9e-06	9.6e-06	1.9e-06	8.5e-05	6.4e-05	8.7e-05	7.1e-05	4.7e-05	5.9e-05	40	16	8.3	12	3.5	3.8	0.69	20	21	19	19	32	50
0610011F06Rik	7.2e-05	7.9e-05	8.5e-05	7.2e-05	4.5e-05	2e-05	8.1e-06	0.00047	0.00021	0.00031	0.0003	0.00011	9.7e-05	52	53	43	35	18	6.2	3.5	68	44	45	58	61	64
0610012G03Rik	0.00034	0.00043	0.00031	0.00031	0.00019	0.00012	3.5e-05	0	0	0	0	0.00023	0.00023	93	97	89	79	52	30	9	0	0	0	0	82	88
0610030E20Rik	4.8e-05	3.3e-05	3.4e-05	7.2e-05	3.6e-05	5.5e-05	3.6e-05	5.1e-05	3.8e-05	7.5e-05	7.9e-05	3.8e-05	4.4e-05	39	27	23	32	13	15	11	9.7	9	12	17	29	38
0610037L13Rik	2.7e-05	2e-05	1.2e-05	2.3e-05	1e-05	1.1e-05	3.4e-06	0.00012	0.00011	9.9e-05	0.00014	3e-05	3.2e-05	26	16	7.7	12	4.2	2.9	2.1	24	25	16	33	24	29
0610039K10Rik	0	0	0	0	0	0	0	2.6e-06	0	2.2e-06	2.3e-06	7.8e-07	3.5e-07	0	0	0	0	0	0	0	0.65	0	0.38	0.6	0.65	0.3
0610040B10Rik	6.2e-07	2.3e-06	2.6e-06	6.2e-06	4.5e-06	0	4e-06	1.2e-05	2.7e-06	2.8e-06	4.7e-06	2.9e-06	2.1e-06	0.85	2.8	1.8	2.9	1.9	0	0.69	2.6	0.98	0.77	1.2	2.5	2.4
0610040J01Rik	3.8e-05	4.2e-05	4.6e-05	2.8e-05	3.1e-05	2.1e-05	2.6e-05	8.3e-05	0.00012	9e-05	0.00022	4.6e-05	3.9e-05	34	32	27	12	13	6.2	8.3	16	29	15	46	32	37
1010001B22Rik	0	3.9e-07	0	0	0	0	0	7.2e-06	5.5e-06	6e-06	1.4e-06	1e-06	5.2e-07	0	0.4	0	0	0	0	0	1.6	1.2	1.2	0.6	0.65	0.6
1010001N08Rik	2.1e-05	1.3e-05	2.7e-05	3.3e-05	2.8e-05	2.1e-05	9.4e-06	3.1e-05	1.7e-05	7.8e-05	3.3e-05	3.4e-05	1.6e-05	21	12	15	15	11	6.7	3.5	6.1	4.9	15	7.8	24	16
1110001J03Rik	0.00021	0.00021	0.00016	0.00013	8.5e-05	6.8e-05	1.6e-05	0.00021	0.00027	0.00035	0.00021	0.00018	0.0002	85	85	67	54	29	21	6.3	38	57	51	46	74	85
1110002L01Rik	3.7e-06	7.1e-07	2.2e-06	3.4e-06	1.7e-06	1.6e-06	0	8.1e-06	5.8e-06	1.9e-05	5.1e-06	4.5e-06	4.4e-06	3	0.81	1.2	1.5	0.64	0.48	0	1.6	2	3.1	1.2	3.4	5.1
1110004E09Rik	3e-05	1.7e-05	1e-05	1.1e-05	8.3e-06	6.3e-06	0	9.9e-05	9.7e-05	0.00012	0.00011	4.2e-05	3.9e-05	29	15	7.7	5.9	4.5	1.4	0	20	23	21	27	31	37
1110004F10Rik	8.1e-05	5.2e-05	3.1e-05	2.3e-05	2.9e-05	1.9e-05	1.8e-05	0.00027	0.0002	0.00019	0.00024	8e-05	9e-05	55	41	17	13	13	6.2	4.2	51	47	33	52	48	61
1110006O24Rik	2.1e-06	2.1e-07	2.1e-06	0	2.9e-06	0	1.2e-06	1.2e-05	7.2e-06	1.9e-05	1.7e-05	1.2e-06	1.1e-06	3	0.4	1.2	0	0.64	0	0.69	2.3	1.6	2.7	4.2	0.98	0.9
1110008F13Rik	0.00038	0.00034	0.00023	0.00018	0.00012	5.1e-05	3e-05	0.00037	0.00045	0.00043	0.00037	0.00029	0.00032	94	90	72	59	39	17	9.7	59	76	58	67	88	96
1110008L16Rik	2.5e-05	7.8e-06	4.4e-06	2e-06	1.1e-06	0	5.1e-06	0.00015	0.00014	0.00014	0.0002	4.3e-05	4.3e-05	21	8.1	3	1.5	0.32	0	2.1	28	29	23	39	30	37
1110008P14Rik	5.7e-05	8.3e-05	4.9e-05	2.9e-05	3e-05	2.1e-05	1.1e-05	0.00018	0.00014	3.7e-05	0.00018	2.1e-05	3.3e-05	40	55	28	10	12	5.7	2.1	32	35	6.5	41	16	31
1110012L19Rik	1.2e-05	8.4e-06	1e-05	1.1e-05	1e-05	4e-06	0	0.00011	5.6e-05	6.4e-05	8e-05	2.5e-05	2.1e-05	12	8.1	7.1	5.9	5.1	1.9	0	23	15	14	23	19	21
1110017D15Rik	4.3e-07	0	7.9e-07	0	4.8e-07	0	0	3.8e-05	0	0	0	4.1e-07	7.5e-07	0.43	0	0.6	0	0.32	0	0	6.5	0	0	0	0.33	0.6
1110019D14Rik	5.6e-06	1.2e-05	7.4e-06	1.1e-05	5.5e-06	3e-06	6.4e-06	6.7e-06	1.2e-05	1.2e-05	1.3e-05	1e-05	7.5e-06	6.8	11	4.2	7.4	2.9	0.96	2.1	1.6	3.5	2.3	3	8.5	8.4
1110020A21Rik	7.9e-06	7.5e-06	9.6e-06	7.5e-06	1.2e-05	6.3e-06	5.1e-06	1.5e-05	8.5e-06	1e-05	2.8e-06	7.7e-06	6.6e-06	8.1	6.9	6.5	4.4	4.2	2.4	1.4	2.6	2.4	2.3	0.6	6.1	6.9
1110032A03Rik	1.8e-05	9.8e-06	1.3e-05	4.1e-05	1.1e-05	2.6e-05	1.6e-05	8.3e-05	6e-05	4e-05	8.8e-05	2.1e-05	1.6e-05	17	9.7	8.9	19	5.8	8.1	4.9	17	15	7.3	22	17	17
1110034G24Rik	1.2e-05	7.9e-06	1.4e-05	5.3e-06	7.9e-06	6.4e-06	2.3e-06	4.6e-05	4.1e-05	3.7e-05	2.3e-05	1.1e-05	1.2e-05	10	7.7	8.3	2.9	3.8	1.9	1.4	9	9.6	5	6	9.3	12
1110035H17Rik	6.2e-06	6.3e-06	1.8e-06	1.2e-05	5.8e-06	1.7e-05	8.8e-06	1.4e-05	1.6e-05	2.4e-05	1e-05	7.7e-06	6e-06	6.4	6.5	1.2	2.9	2.2	4.8	2.1	2.6	3.5	4.2	3.6	7	6.6
1110037F02Rik	1.8e-05	1.4e-05	7.5e-06	2e-05	1.5e-05	8.3e-06	1.5e-05	2e-05	2.1e-05	3.8e-05	4.4e-05	2e-05	1.6e-05	17	14	5.4	10	5.1	2.9	5.6	4.8	6.3	5.4	8.4	16	16
1110038F14Rik	3.5e-05	1.7e-05	2.4e-05	1.6e-05	2.1e-05	3e-05	7.2e-06	0.00012	9.3e-05	0.0001	7.9e-05	3.1e-05	3.4e-05	29	15	15	10	8.3	8.1	2.8	25	23	17	21	23	30
1110046J04Rik	1.9e-07	1.2e-06	3.5e-06	6.6e-06	4.3e-06	1.4e-05	7e-05	2.1e-06	2.5e-06	0	6.6e-06	4.1e-07	0	0.43	1.2	1.8	2.9	1.9	4.8	17	0.65	0.39	0	1.8	0.33	0
1110051M20Rik	2.8e-06	1e-06	7.9e-07	0	0	6.3e-07	0	5e-05	6e-06	2e-05	2.5e-05	4.5e-06	6.4e-06	3.8	1.2	0.6	0	0	0.48	0	10	1.8	3.8	7.2	3.4	6.9
1110059E24Rik	5.7e-05	5.8e-05	5.7e-05	3.9e-05	3.2e-05	4.2e-05	1.9e-05	0.0001	0.00015	9.8e-05	0.00016	5.2e-05	6.5e-05	45	40	30	21	13	11	6.9	23	35	19	37	35	51
1110059G10Rik	2.8e-05	2.9e-05	2.4e-05	3.7e-05	2.7e-05	2.8e-05	7.5e-06	6.7e-05	5.1e-05	6.3e-05	6.7e-05	2.5e-05	2.4e-05	26	24	16	19	11	7.7	3.5	14	15	11	16	18	22
1110065P20Rik	3.9e-05	4e-05	2.4e-05	3.3e-05	2e-05	9.4e-06	9.6e-06	0.00011	0.00011	8.2e-05	9.9e-05	4.2e-05	4.3e-05	36	33	13	18	8.3	2.9	3.5	23	27	15	20	31	35
1190002N15Rik	1.2e-05	7.8e-06	4.4e-05	6.8e-05	0.00012	0.00016	0.00012	1.8e-05	5.8e-06	2.6e-06	1.5e-06	7.2e-06	9.6e-06	10	5.7	26	31	36	38	26	3.2	1.6	0.77	0.6	6.9	9.3
1190005I06Rik	1.8e-06	1e-06	0	0	0	1.6e-06	0	1.5e-05	7.9e-06	6.1e-06	9e-06	1.6e-06	3.8e-06	2.1	1.2	0	0	0	0.48	0	2.9	2.2	1.2	1.2	1.3	3.9
1190007I07Rik	7.8e-05	4.6e-05	1.9e-05	6.6e-06	5.6e-06	4.6e-06	0	0.00011	0.00013	0.00022	0.00013	7.9e-05	7.5e-05	56	36	13	2.9	1.6	1.4	0	25	31	36	32	47	56
1300002E11Rik	4.2e-05	5.1e-05	5.7e-05	4.4e-05	5.7e-05	2.6e-05	1.6e-05	0.00011	7.6e-05	6.8e-05	8.4e-05	3.6e-05	2.9e-05	35	40	27	22	21	9.6	5.6	20	17	12	19	26	30
1500002F19Rik	5.4e-07	5.6e-07	0	0	0	0	0	1.4e-06	5.4e-06	1.2e-06	1.1e-05	9.9e-08	0	0.43	0.4	0	0	0	0	0	0.32	0.98	0.38	2.4	0.16	0
1500009L16Rik	6.9e-06	5.1e-07	0	2.2e-06	0	3.8e-06	1.3e-06	0.00017	0.00011	1.2e-06	9e-05	2.2e-06	6.6e-06	8.1	0.4	0	1.5	0	0.96	0.69	28	26	0.38	20	2	6.9
1500011B03Rik	7.7e-06	4.8e-06	2.2e-06	3.2e-06	0	0	0	0.00013	2.7e-05	1.8e-05	6.2e-05	1.9e-05	1.9e-05	8.1	4.5	1.2	1.5	0	0	0	21	6.1	3.5	14	15	20
1500011K16Rik	0.00012	0.00012	5.8e-05	2.4e-05	1.5e-05	1.2e-05	8.2e-06	0.00016	0.00017	0.00028	0.0002	9.8e-05	8.4e-05	71	62	30	12	7.4	3.8	2.1	33	40	41	45	57	61
1500015A07Rik	7.9e-06	4.2e-06	2.1e-06	0	1.1e-06	4e-06	0	5.5e-05	2.9e-05	2.6e-05	3.9e-05	1.2e-05	5.6e-06	8.9	3.6	1.2	0	0.64	1.4	0	11	6.9	4.2	9	8.8	6
1500026H17Rik	5.3e-06	4.5e-06	4.6e-06	9.6e-07	1.4e-06	0	2.2e-06	2.2e-05	1e-06	1.3e-05	6.1e-06	2e-06	2.1e-06	4.7	3.6	3	1.5	0.64	0	0.69	3.5	0.39	2.3	2.4	1.5	2.1
1500035N22Rik	1.1e-06	6.6e-06	3.4e-06	1.8e-06	3.7e-07	1.6e-06	0	2.6e-06	2.2e-06	0	1.1e-05	4.5e-07	4.3e-07	1.3	6.9	2.4	1.5	0.32	0.48	0	0.65	0.59	0	2.4	0.49	0.6
1600002D24Rik	4.3e-07	0	0	0	0	0	0	2.8e-06	6.7e-07	1.1e-05	0	3e-07	5.3e-07	0.43	0	0	0	0	0	0	0.65	0.2	1.5	0	0.33	0.6
1600002H07Rik	5.7e-06	9.2e-07	1.8e-06	2.6e-06	1.9e-06	0	0	1.1e-05	7.2e-06	1.6e-05	1.3e-05	4.2e-06	7.4e-06	6.4	1.2	1.2	1.5	0.96	0	0	2.6	2.2	3.1	3.6	3.8	7.5
1600002K03Rik	3.6e-05	2.1e-05	5.8e-06	5.8e-06	3.9e-06	2.6e-06	3.8e-06	5.5e-05	0.00011	7.4e-05	7e-05	2.7e-05	2.5e-05	31	19	4.2	2.9	1.3	0.96	2.1	12	24	13	16	21	25
1600012H06Rik	2.3e-05	2.1e-05	3.8e-05	3.4e-05	5.9e-05	4.7e-05	3.4e-05	4.3e-05	6.7e-05	5.1e-05	5.4e-05	1.6e-05	1.5e-05	23	19	23	16	21	12	11	9.4	17	8.8	14	13	16
1600014C10Rik	2.4e-05	4.9e-05	5.3e-05	8.4e-05	5.2e-05	4.5e-05	1.5e-05	1.6e-05	6.3e-06	9.2e-06	1.5e-05	7.8e-06	8.6e-06	21	37	29	37	20	12	6.3	3.2	2.4	1.5	3.6	6.2	8.7
1600020E01Rik	1.4e-05	1.4e-05	1.4e-05	1.6e-05	1.4e-05	1.1e-05	3.1e-06	4.3e-05	3.2e-05	3.1e-05	3e-05	1.2e-05	1.2e-05	14	13	8.9	8.8	6.1	3.3	0.69	10	7.1	5.4	8.4	9.8	11
1700001C19Rik	4.5e-07	2.9e-07	0	0	0	0	0	6.9e-06	1.5e-06	0	1.1e-06	1e-07	3e-07	0.43	0.4	0	0	0	0	0	1.3	0.39	0	0.6	0.16	0.3
1700001L05Rik	2.3e-06	5e-07	0	0	3.6e-06	3.6e-06	0	8.7e-06	3.5e-07	5.2e-06	7.1e-06	3.5e-06	4.1e-06	3	0.4	0	0	0.64	0.96	0	1.6	0.2	0.77	1.2	2.9	4.2
1700001O22Rik	8.2e-07	0	0	0	0	0	0	1.8e-06	2e-06	2.9e-06	1.2e-06	4.1e-06	5.3e-06	1.3	0	0	0	0	0	0	0.65	0.59	0.77	0.6	3.8	5.7
1700003E16Rik	0	6.4e-07	0	1.7e-06	0	0	0	2.5e-06	5.5e-07	2e-06	0	2.6e-07	0	0	0.81	0	1.5	0	0	0	0.32	0.2	0.38	0	0.33	0
1700007L15Rik	1.3e-05	9.6e-06	1.6e-06	3.8e-06	4.6e-07	3.9e-06	0	2.9e-05	1.9e-05	2.4e-05	1.8e-05	7.5e-06	9.7e-06	14	9.3	1.2	2.9	0.32	0.48	0	7.1	4.5	4.2	4.8	6.2	11
1700008J07Rik	1e-05	6.3e-06	4.4e-06	6.1e-06	8.6e-07	9.4e-06	0	3e-05	9.4e-06	2.7e-05	1.9e-05	1.1e-05	1.1e-05	9.8	6.5	3	1.5	0.64	1.4	0	5.8	3.1	4.2	4.8	9.2	9.6
1700008O03Rik	9.3e-07	0	0	0	0	0	0	2.1e-06	1.3e-06	1.6e-06	0	2.6e-06	2.1e-06	1.3	0	0	0	0	0	0	0.97	0.39	0.38	0	1.6	2.4
1700010I14Rik	0	3.6e-07	0	0	0	0	0	3.5e-06	1e-06	7.7e-07	1.1e-06	3.2e-07	0	0	0.4	0	0	0	0	0	0.65	0.39	0.38	0.6	0.33	0
1700011H14Rik	7.3e-06	6.6e-06	5.9e-07	0	0	0	3.5e-06	1.3e-06	3.3e-06	1.3e-05	7.2e-05	3.1e-06	4.6e-06	8.1	3.6	0.6	0	0	0	0.69	0.32	1.4	2.3	14	2.6	4.2
1700011I03Rik	0	0	0	0	0	0	0	0	1.6e-06	0	0	1.4e-06	4.1e-07	0	0	0	0	0	0	0	0	0.39	0	0	1.1	0.6
1700016K19Rik	1.5e-06	3.3e-07	0	0	0	0	1.8e-06	8.7e-06	1.5e-06	5.5e-06	5.6e-06	3.9e-06	2.5e-06	2.1	0.4	0	0	0	0	0.69	1.6	0.39	0.77	1.2	3.4	2.4
1700017B05Rik	1.1e-05	2.6e-06	4.9e-06	0	5.3e-06	1.6e-05	0.00012	1e-05	1.3e-05	2.7e-05	1.4e-05	1.8e-05	1.7e-05	11	2.8	3	0	2.2	5.7	28	2.3	3.7	5.4	3.6	15	17
1700018L02Rik	2.6e-07	1.3e-06	0	0	0	0	0	1.6e-06	4.1e-06	7.1e-07	0	6.2e-07	0	0.43	0.81	0	0	0	0	0	0.32	1.2	0.38	0	0.49	0
1700019D03Rik	1.2e-05	2e-06	0	0	2.4e-07	1.6e-06	1.9e-06	5.8e-06	6.2e-05	1.9e-05	1.1e-05	1.2e-05	1.1e-05	11	2.4	0	0	0.32	0.48	0.69	2.3	15	3.5	3	10	12
1700019G17Rik	2.9e-05	0.00011	0.00018	0.00017	0.00015	0.00011	6.5e-05	1.2e-05	1.6e-05	1.8e-05	2.2e-05	7.5e-06	7.1e-06	25	60	63	56	44	28	19	3.2	4.3	2.7	3.6	6.4	8.4
1700020I14Rik	0.00013	0.00013	0.00014	0.00017	0.00011	0.0001	4.3e-05	0.0001	0.00011	0.00017	0.00015	8.9e-05	0.00011	71	68	60	62	34	23	14	20	26	26	37	52	73
1700020L24Rik	2.6e-06	6e-07	0	2.6e-06	0	0	0	1.1e-05	1.9e-05	1.5e-05	1.2e-05	4.7e-06	3.4e-06	3	0.81	0	1.5	0	0	0	1.9	4.7	3.1	2.4	3.8	3
1700020N01Rik	0	2.2e-06	1.7e-06	0	1.3e-06	6.4e-07	6.1e-06	0	4.7e-07	0	1.4e-06	5.9e-07	5e-07	0	1.6	1.2	0	0.64	0.48	2.1	0	0.2	0	0.6	0.49	0.6
1700021F05Rik	3.3e-05	2.3e-05	1.7e-05	9e-06	1.1e-05	9.5e-06	3.9e-06	9.1e-05	6.6e-05	9.1e-05	5.5e-05	2.9e-05	3.8e-05	31	19	12	5.9	3.5	3.3	1.4	19	18	14	15	22	36
1700022N22Rik	1e-06	6.3e-07	2.9e-06	0	4.6e-07	0	0	0	0	0	0	1.9e-07	3.7e-07	0.85	0.81	1.8	0	0.32	0	0	0	0	0	0	0.16	0.3
1700023F06Rik	0	0	0	2.6e-06	0	0	0	0.00011	1.8e-06	0	3.6e-06	1.7e-07	5e-07	0	0	0	1.5	0	0	0	21	0.39	0	1.2	0.16	0.6
1700024P16Rik	8e-07	6.5e-07	2.7e-06	2.7e-06	3.6e-06	1.6e-06	6.8e-07	3.1e-06	1e-06	0	0	1.3e-07	1.9e-07	0.85	0.4	1.8	1.5	1.9	0.48	0.69	0.65	0.39	0	0	0.16	0.3
1700025G04Rik	1.7e-05	2.9e-05	1.7e-05	7.1e-06	4.6e-06	0	0	8.7e-06	1.6e-05	9.1e-06	1.4e-05	6.4e-06	1e-05	16	23	10	4.4	2.2	0	0	1.9	4.5	1.9	3	5.4	9.3
1700028J19Rik	9.4e-07	3.2e-07	0	0	2.3e-06	0	0	5.5e-06	6.7e-06	1.9e-06	1.3e-05	1.6e-06	1.9e-06	1.3	0.4	0	0	0.96	0	0	0.97	2	0.38	2.4	1.5	2.4
1700028K03Rik	3e-07	0	0	0	0	0	0	2.3e-06	8.6e-07	0	0	0	5.5e-07	0.43	0	0	0	0	0	0	0.65	0.2	0	0	0	0.6
1700029I15Rik	2.6e-06	6.1e-07	3.4e-06	5.9e-06	4.2e-06	1.7e-06	0	3.3e-06	2.4e-06	4.8e-06	3.6e-06	1.1e-07	5.5e-07	1.7	0.81	1.8	2.9	1.9	0.48	0	0.65	0.39	1.2	1.2	0.16	0.6
1700029J07Rik	9.2e-07	4e-07	0	0	0	0	0	2.3e-06	3.6e-06	0	4.1e-06	2.4e-06	2.8e-06	1.3	0.4	0	0	0	0	0	0.65	0.98	0	1.2	2	3.3
1700030K09Rik	4.3e-07	5e-07	1.2e-06	0	1e-06	0	0	1e-05	5e-06	5.7e-06	1.4e-05	1.8e-06	2.5e-06	0.43	0.4	0.6	0	0.32	0	0	2.6	1.8	1.5	3	1.5	2.7
1700031P21Rik	0	0	0	0	0	0	0	0	0	0	0	4e-07	3.9e-07	0	0	0	0	0	0	0	0	0	0	0	0.33	0.3
1700034H15Rik	1.8e-07	7e-07	0	2.9e-06	0	1.5e-06	0	0	0	5.7e-06	4.9e-06	2.2e-07	3.2e-07	0.43	1.2	0	1.5	0	0.48	0	0	0	0.77	0.6	0.16	0.3
1700034P13Rik	2.3e-06	2.6e-06	6e-06	0	3.3e-06	0	2.4e-06	5.2e-07	4.1e-07	0	0	2e-06	1.6e-06	0.85	2.4	4.2	0	0.96	0	0.69	0.32	0.2	0	0	1.5	2.1
1700037C18Rik	2.3e-06	4.8e-06	6.6e-06	6.2e-06	5.2e-06	2.6e-06	2.5e-06	2.3e-05	2.1e-05	1.3e-05	2.8e-05	5.6e-06	6.9e-06	2.6	4.9	4.2	2.9	2.6	0.96	0.69	4.8	5.5	1.5	6	5.1	7.2
1700037H04Rik	2.8e-05	1.7e-05	1.2e-05	2.5e-06	3.4e-06	0	3.8e-06	8.4e-05	5e-05	5e-05	0.0001	2.7e-05	3.3e-05	26	16	7.1	1.5	1.6	0	2.1	17	14	9.2	28	21	31
1700040D17Rik	2.5e-07	0	0	0	0	0	0	9.5e-07	0	0	1.2e-06	3.4e-07	2e-07	0.43	0	0	0	0	0	0	0.32	0	0	0.6	0.33	0.3
1700040L02Rik	1.9e-06	1.1e-06	0	0	0	0	0	1e-05	1e-05	2.5e-05	7.5e-06	5e-06	6.3e-06	1.7	1.2	0	0	0	0	0	2.3	2.9	4.6	2.4	4.4	6.9
1700047I17Rik2	3.3e-07	7.2e-07	9.9e-07	0	0	0	3.9e-06	0	0	0	0	2.2e-07	8.9e-07	0.43	0.81	0.6	0	0	0	0.69	0	0	0	0	0.16	0.9
1700048O20Rik	1.9e-07	0	0	0	0	0	0	1.4e-06	4.9e-07	0	0	1.2e-06	1.2e-06	0.43	0	0	0	0	0	0	0.32	0.2	0	0	1.1	0.9
1700049G17Rik	4.2e-06	3.7e-06	5.2e-06	0	7.2e-06	0	0	9.7e-06	5.6e-06	2.4e-06	3.3e-06	4.3e-06	4.7e-06	4.3	3.6	3	0	2.6	0	0	1.9	1.8	0.38	1.2	3.6	5.1
1700052K11Rik	2.5e-06	1.9e-06	2e-06	0	0	0	0	1.9e-05	6.6e-06	1.3e-05	2.5e-05	2.5e-06	2.3e-06	3	2	1.2	0	0	0	0	3.5	1.8	2.3	7.2	2.5	2.4
1700054A03Rik	1.2e-06	0	0	0	0	0	0	2.2e-06	1.4e-06	0	0	9e-07	4.6e-07	1.3	0	0	0	0	0	0	0.32	0.39	0	0	0.65	0.6
1700055D18Rik	8.2e-07	2.3e-07	0	0	0	2e-06	0	1.4e-06	2.7e-06	0	1.7e-06	5.3e-07	2.5e-07	0.85	0.4	0	0	0	0.48	0	0.65	0.39	0	0.6	0.33	0.3
1700056E22Rik	0	3.2e-07	0	0	1.2e-06	0	2.6e-06	1e-05	5e-06	0	1.8e-05	3.3e-07	2.9e-07	0	0.4	0	0	0.32	0	1.4	2.6	1.4	0	3.6	0.33	0.3
1700056N10Rik	4.1e-07	0	0	5.1e-06	1.5e-06	3e-06	0	0	0	6.2e-07	4.2e-06	1.1e-06	2e-07	0.43	0	0	2.9	0.64	0.96	0	0	0	0.38	0.6	1.1	0.3
1700064H15Rik	0	0	0	0	0	2.9e-06	0	0	0	0	0	4.2e-07	2.4e-07	0	0	0	0	0	0.48	0	0	0	0	0	0.33	0.3
1700066B19Rik	6.4e-06	1.8e-06	5.2e-07	0	0	0	6.9e-06	1e-05	9.1e-05	4.8e-05	1.1e-05	1.1e-05	9.2e-06	6.8	2	0.6	0	0	0	1.4	2.9	22	8.1	3	9	8.4
1700066M21Rik	4.8e-06	3e-06	2.7e-06	0	0	0	5.1e-06	9.1e-06	1.9e-06	1.7e-06	4.6e-06	3.6e-06	6.1e-06	6.4	3.2	1.8	0	0	0	1.4	1.3	0.78	0.38	1.2	3.1	7.2
1700067G17Rik	0	4.1e-07	0	0	0	0	0	0	0	0	2.3e-06	5.9e-07	6.8e-07	0	0.4	0	0	0	0	0	0	0	0	0.6	0.49	0.6
1700067K01Rik	2.9e-07	0	0	0	0	0	0	0	0	0	0	3.7e-07	9.3e-07	0.43	0	0	0	0	0	0	0	0	0	0	0.33	0.9
1700084C06Rik	0	0	0	0	2.7e-07	0	0	0	1.5e-06	1.2e-05	0	3.1e-07	0	0	0	0	0	0.32	0	0	0	0.59	1.5	0	0.16	0
1700084E18Rik	1.8e-06	2.1e-06	5.6e-07	5.3e-06	6e-07	0	0	1.6e-06	2.7e-06	2.4e-06	2.2e-06	1.7e-06	1.1e-06	2.1	2	0.6	2.9	0.32	0	0	0.32	0.78	0.38	0.6	1.3	1.2
1700086O06Rik	1.1e-05	2.9e-06	0	0	2.2e-06	1.4e-06	0	2.6e-05	1.8e-05	1.5e-05	1.6e-05	5.9e-06	5.7e-06	11	2.8	0	0	0.96	0.48	0	6.5	4.7	3.5	3.6	5.2	6
1700088E04Rik	1.1e-06	0	1.1e-06	3.1e-06	1.5e-06	0	2.7e-06	2.4e-05	5.5e-06	0	3.6e-05	3.7e-07	0	1.3	0	0.6	1.5	0.96	0	0.69	3.5	1.4	0	9	0.33	0
1700092M07Rik	7.9e-07	0	0	0	0	0	0	0	5.2e-07	0	0	1e-07	1.7e-07	0.85	0	0	0	0	0	0	0	0.2	0	0	0.16	0.3
1700096K18Rik	9.5e-06	5.8e-06	5e-06	5.8e-06	3.2e-06	5.5e-06	1.5e-05	2.5e-05	2.3e-05	1.7e-05	1.9e-05	3e-06	4.8e-06	8.1	5.7	4.2	2.9	1.3	1.9	4.2	5.2	6.3	2.7	5.4	2.8	4.8
1700097N02Rik	7.3e-05	9e-06	0	0	8.2e-07	3.8e-06	0	2.1e-05	2.6e-05	4.8e-05	2.8e-05	3.2e-05	5.5e-05	50	8.9	0	0	0.32	0.48	0	5.2	7.6	8.8	7.8	23	43
1700102P08Rik	3.2e-07	0	0	0	2e-06	1.5e-06	0	6.6e-07	2e-06	0	0	2.8e-07	1.8e-07	0.43	0	0	0	0.32	0.48	0	0.32	0.59	0	0	0.33	0.3
1700109H08Rik	2.9e-06	0	0	0	2.5e-06	0	0	0	9.4e-07	3.3e-06	0	6.2e-07	9.2e-07	1.7	0	0	0	0.64	0	0	0	0.39	0.38	0	0.49	0.9
1700112D23Rik	0	0	0	0	0	0	0	0	0	0	0	2.6e-07	0	0	0	0	0	0	0	0	0	0	0	0	0.16	0
1700112E06Rik	6.7e-07	3.3e-07	0	0	6e-07	0	0	3.4e-06	1.5e-06	5.8e-06	4.3e-05	2.1e-06	3.7e-06	0.85	0.4	0	0	0.32	0	0	0.65	0.39	1.2	9	1.8	4.2
1700112J16Rik	0	2.5e-06	0	1.4e-06	0	2.1e-06	0	4.5e-06	3.1e-06	1.4e-06	4e-06	1.9e-07	2.4e-07	0	2.4	0	1.5	0	0.48	0	1.3	0.78	0.38	1.2	0.16	0.3
1700113A16Rik	8.4e-06	4.8e-06	0	4e-06	1.7e-06	0	0	2.4e-05	1.7e-05	4.7e-05	1.1e-05	1.2e-05	1.2e-05	11	4	0	2.9	0.64	0	0	4.2	4.5	7.7	2.4	9.5	14
1700119H24Rik	2.4e-06	4.6e-06	1.4e-06	1.6e-06	1.5e-06	8.8e-07	3.4e-06	1.4e-06	1.6e-06	2.2e-05	9.2e-07	3.2e-06	2.6e-07	2.1	4.5	1.2	1.5	0.64	0.48	0.69	0.65	0.78	3.8	0.6	2.5	0.3
1700122O11Rik	3.3e-07	0	0	0	0	0	0	0	0	0	0	6.6e-07	0	0.43	0	0	0	0	0	0	0	0	0	0	0.65	0
1700123O20Rik	5.5e-05	5.6e-05	5.3e-05	5.2e-05	3.6e-05	4e-05	8.1e-06	0.00017	0.00017	0.00013	0.0002	6.6e-05	6.2e-05	45	43	28	29	15	14	2.8	32	39	25	45	44	50
1700124L16Rik	0	1.7e-06	0	0	0	0	0	0	1.1e-06	2.6e-06	2.5e-06	1.3e-07	2.8e-07	0	1.6	0	0	0	0	0	0	0.39	0.38	1.2	0.16	0.3
1810009A15Rik	5.1e-06	8.7e-07	1.1e-06	2.2e-06	3.3e-06	1.4e-06	2.9e-06	8.4e-07	0	0	0	3e-06	4.1e-06	6.4	0.81	0.6	1.5	0.96	0.48	0.69	0.32	0	0	0	2.5	4.2
1810010H24Rik	4e-07	3.7e-06	2.1e-06	2.6e-06	1.2e-06	1.3e-06	0	7.3e-06	5.5e-06	0	2.7e-06	4e-07	0	0.43	3.2	1.2	1.5	0.64	0.48	0	0.97	1.8	0	0.6	0.33	0
1810011O10Rik	2e-05	5e-05	6.3e-05	7.2e-05	0.00013	0.00021	0.00035	2.5e-05	3.6e-05	5.6e-05	3.4e-05	2.2e-05	1.1e-05	19	35	31	34	36	41	53	6.1	8.8	11	6	17	12
1810012K16Rik	1.4e-06	5.2e-07	0	0	1.8e-07	0	0	3.2e-06	1.1e-06	1.7e-06	0	9.7e-07	0	1.7	0.4	0	0	0.32	0	0	0.65	0.39	0.38	0	0.98	0
1810013D15Rik	0	2.7e-07	0	0	0	0	0	0	8.6e-07	0	6.1e-06	4.8e-07	0	0	0.4	0	0	0	0	0	0	0.2	0	0.6	0.33	0
1810013L24Rik	1.7e-05	2.3e-05	3.1e-05	3.2e-05	3.7e-05	4.8e-05	0.00011	2.8e-05	2.8e-05	3.5e-05	4.3e-05	1.3e-05	1.3e-05	14	21	18	18	16	14	31	5.2	7.6	6.5	11	10	12
1810014B01Rik	1.3e-05	2.1e-06	0	0	3.8e-07	0	0	5.4e-06	1.5e-05	1.8e-05	8.1e-06	7.7e-06	1e-05	13	2	0	0	0.32	0	0	1.9	4.1	4.2	2.4	6.1	10
1810022K09Rik	5.5e-05	5.6e-05	2e-05	2.7e-05	1.7e-05	1.7e-05	1.5e-05	6.9e-05	6.3e-05	0.00014	0.00012	7.2e-05	6.7e-05	44	40	14	15	7.7	5.7	4.9	15	19	25	28	44	51
1810024B03Rik	5.7e-06	2.2e-06	1.5e-06	0	1.6e-06	0	0	2.1e-05	1.8e-05	1.7e-05	1.7e-05	7e-06	5e-06	6.4	2.8	1.2	0	0.96	0	0	4.8	5.3	3.1	4.8	5.6	4.8
1810026J23Rik	2.6e-05	1.7e-05	1.6e-05	1.2e-05	1e-05	2.8e-06	0	4e-05	3.9e-05	5.7e-05	7.5e-05	2e-05	1.8e-05	25	15	11	7.4	4.2	0.96	0	8.4	11	8.5	14	16	19
1810030O07Rik	1.4e-05	1.5e-05	8.4e-06	4e-06	1.1e-05	8.4e-06	1.7e-06	2.7e-05	4.1e-05	7.1e-05	4.5e-05	1.7e-05	1.8e-05	16	14	6	2.9	4.5	3.3	0.69	6.8	9.6	11	12	14	17
1810032O08Rik	1.1e-05	5.3e-06	2.7e-06	2.8e-06	4.2e-06	0	0	2.7e-05	2.4e-05	5.8e-05	5.4e-05	1.9e-05	1.7e-05	11	5.7	1.8	1.5	1.6	0	0	5.8	7.8	10	12	14	18
1810034E14Rik	8e-06	1.8e-05	1.8e-05	1.8e-05	9.5e-06	1.1e-05	1e-05	3.1e-05	1.2e-05	2.8e-06	2.1e-05	3.8e-06	2.5e-06	8.1	15	11	7.4	4.8	3.8	4.2	6.1	3.1	0.77	4.8	3.3	2.4
1810037I17Rik	0.00027	0.00023	0.00023	0.00021	0.00023	0.00016	0.00021	0.00054	0.00051	0.00036	0.00046	0.00017	0.00025	91	89	73	71	58	40	42	79	85	54	75	73	92
1810041H14Rik	4.1e-07	4.1e-07	0	0	5.9e-07	0	0	5.5e-06	6.8e-06	1.1e-05	1.1e-05	1.8e-06	7.7e-07	0.43	0.4	0	0	0.32	0	0	0.97	1.6	2.3	2.4	1.5	0.9
1810043G02Rik	1.3e-06	0	0	0	4.3e-07	0	0	7.5e-05	2.9e-05	2.2e-05	2.3e-05	6.5e-06	1.1e-05	0.85	0	0	0	0.32	0	0	15	6.9	3.1	6	5.7	10
1810043H04Rik	0.00026	0.00021	0.00017	0.00017	0.00019	0.00015	7.4e-05	0.0002	0.00026	0.00022	0.00023	0.00015	0.00018	87	81	64	51	51	33	20	40	55	37	49	71	84
1810044D09Rik	1.5e-05	1.1e-05	5.7e-06	1.7e-06	6.4e-06	5.2e-07	2.3e-06	2.4e-05	2.9e-05	3.7e-05	4.6e-05	1.6e-05	1.8e-05	14	9.3	4.8	1.5	3.2	0.48	1.4	5.5	7.3	5.8	10	13	19
1810046K07Rik	1.2e-06	8.5e-06	1.9e-05	1.2e-05	7.2e-06	2.8e-06	0	2.1e-06	2.2e-06	0	0.00036	3.4e-07	2.1e-07	1.3	6.9	14	7.4	3.8	0.96	0	0.32	0.78	0	61	0.33	0.3
1810055G02Rik	6.8e-06	4.9e-05	0.00011	0.00012	0.00015	0.00012	0.00011	4.2e-06	5.8e-05	6e-06	1e-05	4.6e-06	4.8e-06	6.8	34	48	47	45	33	27	0.97	14	1.2	2.4	3.8	5.4
1810058I24Rik	9.7e-05	0.00015	0.00025	0.0002	0.00015	9.1e-05	6.2e-05	0.00029	0.00022	0.00022	0.0003	9.9e-05	8.6e-05	62	73	78	71	45	26	18	49	47	35	57	55	60
1810062O18Rik	3.3e-07	1.4e-06	0	0	0	0	0	2.4e-06	4.1e-06	5.3e-06	7.4e-06	1.3e-07	6.6e-07	0.43	1.2	0	0	0	0	0	0.65	0.78	1.2	2.4	0.16	0.9
1810063I02Rik	0	3.1e-07	0	2.5e-06	1.5e-06	0	0	2.2e-06	2.2e-06	1.8e-06	0	9.1e-07	2.2e-07	0	0.4	0	1.5	0.64	0	0	0.32	0.59	0.38	0	0.82	0.3
1810064F22Rik	3.3e-07	3.6e-07	0	0	0	0	0	2.2e-06	0	2.3e-06	1.2e-05	2.2e-06	5.1e-07	0.43	0.4	0	0	0	0	0	0.65	0	0.38	2.4	2	0.6
1810065E05Rik	1.3e-05	1.5e-05	1.5e-06	0	0	3.5e-06	0	8.3e-06	7e-06	1.7e-05	3.3e-06	3.7e-06	3.4e-06	12	12	1.2	0	0	0.48	0	2.3	2.2	3.5	1.8	3.3	3.9
2010001E11Rik	2.3e-06	2.4e-05	2.5e-05	2.4e-05	1.3e-05	1.2e-06	0	0	0	2.1e-06	3.9e-06	1.8e-07	2.2e-07	2.6	20	14	10	6.1	0.48	0	0	0	0.38	1.8	0.16	0.3
2010003K11Rik	1.6e-05	0.00014	0.00018	0.00026	0.00035	0.00063	0.00069	4.5e-06	7.5e-06	1.4e-06	1.5e-05	6.8e-07	9.2e-07	13	63	67	75	68	75	77	0.97	2	0.38	1.8	0.65	1.2
2010007H06Rik	1.7e-06	1.2e-06	2.2e-06	1.5e-06	0	8e-07	0	5.6e-06	1.9e-05	1.9e-05	7.6e-06	8e-06	6.3e-06	2.1	1.2	1.2	1.5	0	0.48	0	0.97	3.9	3.1	2.4	6.5	6.9
2010009K17Rik	7.4e-07	0	0	0	0	0	0	8.7e-07	2.5e-06	2.6e-05	1.2e-05	7.3e-06	3.8e-06	0.85	0	0	0	0	0	0	0.32	0.98	4.6	2.4	5.2	4.2
2010015M23Rik	2.3e-06	4.4e-07	0	0	0	0	6.8e-07	7.3e-06	1.3e-06	6.1e-06	3.9e-06	4.1e-06	1.3e-06	2.6	0.4	0	0	0	0	0.69	1.6	0.39	0.77	1.2	3.4	1.5
2010103J01Rik	1.6e-05	3.8e-05	5.4e-05	4.4e-05	6.8e-05	6e-05	2.2e-05	3.1e-06	3.2e-06	3.7e-06	1.4e-06	7e-07	4.8e-07	15	30	30	21	21	17	6.9	0.65	0.98	0.77	0.6	0.33	0.6
2010106C02Rik	1.4e-06	2.4e-06	2e-06	0	8.3e-07	0	0	1.9e-06	1.2e-06	0	0	2e-07	0	1.3	3.2	1.2	0	0.32	0	0	0.32	0.2	0	0	0.16	0
2010106E10Rik	5.4e-05	0.00033	0.00098	0.0013	0.0013	0.0012	0.00057	1.1e-05	9.2e-06	2.7e-06	1.2e-05	1.2e-06	2.3e-06	28	83	99	99	96	92	67	1.9	2	0.77	2.4	1.1	2.4
2010107E04Rik	0.0012	0.0016	0.0014	0.0012	0.00094	0.00071	0.0003	0.00048	0.00054	0.00055	0.00051	0.00079	0.0008	100	100	100	100	93	82	58	72	81	70	78	99	100
2010107G12Rik	1.8e-05	4.3e-06	4.7e-06	0	3.6e-05	0.00032	0.00082	8.1e-06	8.3e-06	2.9e-05	5.1e-06	6.1e-06	1.1e-05	16	6.1	2.4	0	9.9	49	88	1.9	2.7	4.6	1.8	5.2	12
2010107G23Rik	2.2e-05	1.3e-05	1.9e-05	6.5e-06	8.7e-06	1.6e-05	1.4e-05	0.00017	7.4e-05	6.5e-05	8.6e-05	2.6e-05	2e-05	20	13	12	4.4	3.8	6.2	5.6	32	18	13	23	19	21
2010109A12Rik	2.5e-06	7.4e-07	0	0	0	2.5e-06	2.1e-06	2.5e-06	2.9e-06	7.7e-06	0	2.1e-06	1.5e-06	1.3	0.81	0	0	0	0.96	0.69	0.97	0.98	1.5	0	1.5	1.5
2010109I03Rik	2.9e-05	2.1e-05	3.2e-05	1.6e-05	8.5e-05	0.00047	0.0087	1.1e-06	7.8e-06	2.9e-06	1.4e-06	3.9e-06	3.3e-06	20	19	19	8.8	12	25	94	0.65	1.8	1.5	0.6	2.9	3
2010110K18Rik	1.2e-06	0	0	0	2.7e-07	2.3e-06	0	0	1.9e-06	0	0	0	1.7e-06	1.7	0	0	0	0.32	0.48	0	0	0.59	0	0	0	1.8
2010111I01Rik	5.2e-05	2.6e-05	2e-05	8.6e-06	2.1e-05	1.7e-05	1e-05	0.00014	9.8e-05	0.00016	0.00017	5e-05	6.2e-05	41	20	13	5.9	8.3	4.3	4.2	28	25	26	39	35	49
2010300C02Rik	2.6e-05	2.1e-05	6.5e-06	1.8e-05	6.3e-06	1.9e-06	3.4e-06	7e-05	6.5e-05	6.2e-05	4.2e-05	2.2e-05	2.5e-05	25	20	4.2	8.8	3.2	0.48	1.4	15	17	11	11	18	26
2010308F09Rik	8.8e-07	2.5e-06	2.3e-06	2.6e-06	1.3e-05	2.3e-05	1.6e-05	2.8e-05	8e-06	0	1.1e-06	6.2e-07	8.3e-07	0.85	2.4	1.2	1.5	5.1	7.7	4.9	5.5	2.4	0	0.6	0.65	0.9
2010315B03Rik	2.2e-05	4e-05	2.8e-05	1.3e-05	2.8e-05	3.5e-05	2.4e-06	2.7e-05	3.9e-05	3.5e-05	2.2e-05	1.4e-05	9e-06	23	30	16	8.8	11	10	1.4	5.8	9.8	6.2	6	11	9.3
2010320M18Rik	2.3e-05	2.2e-05	1.6e-05	2.8e-05	1.5e-05	1.4e-05	0	6.1e-05	9.9e-05	7.2e-05	9.7e-05	2.4e-05	1.9e-05	22	21	9.5	18	6.1	4.3	0	12	24	13	26	18	19
2200002D01Rik	0.00092	0.0028	0.0037	0.004	0.0051	0.0068	0.0082	0.00021	0.00046	0.00042	0.00053	0.00014	0.00011	96	100	100	100	100	100	100	37	72	60	73	60	63
2200002J24Rik	5.7e-06	1.3e-05	3.1e-06	2.6e-06	2e-06	0	3.2e-06	2.5e-05	1.4e-06	1e-05	7.6e-06	5.1e-06	5.6e-06	6.4	11	1.2	1.5	0.96	0	1.4	5.2	0.59	1.5	1.8	3.9	6
2210011C24Rik	0	0	4.3e-06	0	1.1e-06	6.5e-06	2.9e-06	3e-06	0.00016	0	0.00012	4.5e-07	2.6e-07	0	0	1.8	0	0.32	0.96	1.4	0.65	31	0	23	0.33	0.3
2210013O21Rik	2e-05	1.5e-05	2.7e-06	2.9e-06	2.2e-06	0	0	0.00015	6.2e-05	6.2e-05	0.0001	4.3e-05	3.2e-05	20	13	1.8	1.5	1.3	0	0	27	16	11	23	28	31
2210016F16Rik	8.1e-05	0.00014	0.00019	0.0002	0.00019	0.00016	8.8e-05	0.00013	0.00017	0.00015	0.00015	3.9e-05	4.6e-05	53	66	69	68	53	38	26	28	39	27	34	29	37
2210016L21Rik	2.8e-05	3.1e-05	1.6e-05	2.1e-05	1.9e-05	8.7e-06	1.4e-06	0.00014	0.00015	7.8e-05	0.00029	4.3e-05	4.5e-05	27	27	11	10	6.4	2.9	0.69	28	35	15	51	30	39
2210019I11Rik	3.3e-06	1.4e-05	3.6e-05	3.4e-05	3.9e-05	3.2e-05	4.9e-06	0	1.2e-06	4.2e-06	5.2e-06	1.9e-06	1.2e-06	3.8	9.7	15	16	15	11	2.1	0	0.39	0.77	1.2	1.6	1.2
2210404O09Rik	5.5e-06	5.4e-06	1e-05	1.3e-05	1e-05	1.4e-05	9.1e-06	7.7e-06	1.5e-05	1e-05	9.4e-06	4.3e-06	3.7e-06	6	4.9	7.1	7.4	4.5	4.3	2.1	1.9	3.5	1.9	1.8	3.6	4.5
2210406O10Rik	5.9e-07	0	0	0	0	0	1e-06	8e-07	3.3e-06	3.6e-06	1.4e-06	1.7e-06	1.7e-06	0.85	0	0	0	0	0	0.69	0.32	0.78	0.77	0.6	1.5	1.8
2210407C18Rik	0.00016	0.0014	0.0018	0.00074	0.00033	7.3e-05	4.9e-05	3.8e-05	0.00011	0.00028	4.7e-05	0.0004	0.00028	57	87	74	62	29	17	15	8.1	24	36	9.6	83	82
2210408I21Rik	5.6e-07	0	0	0	0	0	0	0	9.1e-07	0	2.4e-06	4.1e-07	9.7e-07	0.85	0	0	0	0	0	0	0	0.2	0	0.6	0.49	1.2
2210417A02Rik	9.4e-06	1.2e-05	7.6e-06	2.4e-06	5.9e-06	0	5.5e-06	7.1e-06	9.4e-06	1.1e-05	1.1e-06	9.1e-06	5.6e-06	9.8	11	4.8	1.5	2.2	0	0.69	1.6	3.1	2.3	0.6	6.9	6.3
2300009A05Rik	7e-05	4.9e-05	4.7e-05	4.1e-05	3e-05	1.6e-05	2.4e-05	0.00013	0.0001	0.00016	8.2e-05	5.5e-05	6.6e-05	48	38	27	19	13	5.7	6.9	25	25	25	23	38	50
2310001H17Rik	6e-05	4.8e-05	3e-05	4.7e-05	3.4e-05	2.6e-05	1.7e-05	5.9e-05	4.8e-05	8.3e-05	0.00012	4.4e-05	3.8e-05	46	34	17	24	13	7.2	4.9	11	13	13	26	29	30
2310007B03Rik	1.7e-06	6.4e-06	9.7e-06	2.2e-06	1.8e-06	2e-06	7.7e-06	2.1e-05	2e-06	6.4e-06	4.6e-06	1.3e-06	7.1e-07	2.1	6.5	5.4	1.5	0.96	0.96	2.1	3.9	0.78	1.5	1.2	0.98	0.9
2310008N11Rik	0	0	0	0	0	0	0	9.3e-07	6.8e-07	6.1e-06	0	6.6e-07	8.5e-07	0	0	0	0	0	0	0	0.32	0.39	0.77	0	0.49	0.9
2310009B15Rik	2.9e-05	2.3e-05	2.6e-05	1.1e-05	9.7e-06	1.1e-05	3e-06	8.6e-05	5.7e-05	4.9e-05	8e-05	4.6e-05	4.1e-05	29	20	16	5.9	4.5	3.3	1.4	18	15	9.6	19	32	38
2310010G23Rik	4.6e-07	0	0	5.6e-06	0	0	0	8.8e-06	1e-06	1.2e-06	9.4e-06	3.9e-07	4.5e-07	0.85	0	0	2.9	0	0	0	1.3	0.39	0.38	2.4	0.49	0.6
2310011J03Rik	6.7e-05	8e-05	6.3e-05	5.8e-05	7.1e-05	8.8e-05	6.1e-05	0.00017	0.00016	0.0001	0.00021	4.9e-05	5.1e-05	48	52	35	29	26	23	17	29	36	19	45	35	44
2310015A10Rik	2e-06	2e-06	1.7e-06	0	3.5e-06	2.8e-06	0	9.9e-06	1.7e-05	9.8e-06	1.6e-05	3.2e-06	1.1e-06	2.6	2	1.2	0	1.6	0.96	0	2.6	3.9	1.5	5.4	2.6	1.5
2310016G11Rik	5.9e-06	1.2e-05	1.7e-05	6.3e-06	1.7e-05	2.5e-05	2.3e-05	4.8e-06	3.8e-06	0	6.5e-06	2.4e-06	1.2e-06	6.4	11	12	4.4	6.4	7.2	6.3	0.65	0.98	0	1.8	1.8	1.5
2310022A10Rik	6.1e-06	5.3e-06	5e-06	0	9.2e-06	3e-06	3.9e-06	2.9e-05	1.3e-05	4.4e-05	1.8e-05	1.2e-05	1e-05	7.2	5.7	3	0	2.2	0.96	1.4	4.8	4.1	6.9	4.2	10	10
2310022B05Rik	3.6e-06	4.1e-06	7.6e-06	6.9e-06	1.1e-05	7.2e-06	3.5e-06	6.3e-05	4.2e-05	2.9e-05	5.8e-06	9.1e-06	1.2e-05	4.3	4	4.2	4.4	4.5	2.4	1.4	14	11	5.4	1.8	7.7	12
2310030G06Rik	2.7e-05	3.3e-05	3.7e-05	2.6e-05	3e-05	2.7e-05	2.4e-05	7.1e-05	7.6e-05	5.2e-05	7.2e-05	2.3e-05	1.6e-05	26	28	19	13	9.6	9.1	6.3	12	19	9.6	17	18	18
2310033P09Rik	2.8e-05	2.5e-05	1.6e-05	1.4e-05	2.2e-05	2.2e-05	2e-05	8.3e-05	5.8e-05	8.9e-05	0.00012	2.9e-05	3.7e-05	25	21	11	7.4	8	5.3	5.6	16	15	15	26	21	33
2310035C23Rik	4.6e-05	3.9e-05	3.5e-05	2.7e-05	4.5e-05	5.1e-05	3.3e-05	4.5e-05	4.5e-05	7.4e-05	5.2e-05	2.7e-05	3.3e-05	40	33	20	13	17	14	12	9.7	13	12	11	20	28
2310036O22Rik	0.00019	0.00015	0.00012	0.00011	8.4e-05	0.00011	8.6e-05	0.00046	0.00043	0.00034	0.0004	0.00015	0.0002	82	74	56	43	32	30	26	67	74	47	67	68	89
2310039H08Rik	8e-05	8.3e-05	4.1e-05	5e-05	2.7e-05	2.4e-05	2.5e-06	0.00017	0.00036	0.00026	0.00017	7.8e-05	7.9e-05	54	54	23	22	10	6.7	0.69	31	67	38	34	48	57
2310040G24Rik	1.1e-05	1.4e-06	7.2e-07	1.6e-06	1.2e-06	0	0	0.00011	6.7e-05	7.9e-05	3.9e-05	4.2e-05	3.3e-05	13	1.6	0.6	1.5	0.64	0	0	19	16	13	9	30	29
2310043O21Rik	2.6e-06	5.5e-06	1.6e-06	0	7.6e-07	1.7e-06	6.6e-06	7.2e-06	0	0	0	6.9e-07	3.5e-07	2.1	3.6	1.2	0	0.32	0.96	2.1	1.6	0	0	0	0.16	0.3
2310057M21Rik	1.8e-05	4.7e-06	5.7e-06	4.6e-06	9e-06	3.8e-06	0	1.9e-05	8.1e-06	1.3e-05	7.7e-06	9.9e-06	8.5e-06	18	4.9	3.6	2.9	3.2	0.96	0	4.5	2.4	1.9	1.8	7.5	9.3
2310061I04Rik	6.3e-05	6.8e-05	7.6e-05	8.1e-05	6.9e-05	4.2e-05	1.9e-05	9.8e-05	9.3e-05	7.3e-05	9.6e-05	4.6e-05	5.1e-05	51	46	39	41	26	12	5.6	19	23	15	26	32	42
2310068J16Rik	4.7e-07	7.2e-07	6.7e-07	0	0	0	0	8.1e-06	3.8e-06	7.4e-06	1.2e-05	3.8e-06	2.4e-06	0.85	0.81	0.6	0	0	0	0	1.6	1.2	1.2	1.8	3.4	2.4
2310074N15Rik	7.1e-07	0	0	0	0	0	0	6.3e-07	3e-07	0	0	3.3e-07	0	0.85	0	0	0	0	0	0	0.32	0.2	0	0	0.33	0
2410002F23Rik	2.6e-05	2.4e-06	1.4e-06	5.7e-06	1.3e-06	6.2e-07	0	6.6e-05	5.9e-05	8.9e-05	0.0001	3e-05	2.8e-05	24	3.6	1.2	2.9	0.64	0.48	0	15	17	15	21	22	28
2410004B18Rik	3.8e-05	3.1e-05	2.9e-05	2.7e-05	2.8e-05	3.4e-05	1.6e-05	9.2e-05	8.4e-05	6.3e-05	0.00012	3.1e-05	2.8e-05	36	25	18	15	9.9	11	6.3	19	21	12	31	22	28
2410015M20Rik	0.00043	0.0005	0.00033	0.00029	0.00021	0.00012	6.2e-05	0.00058	0.00058	0.00066	0.00061	0.00042	0.00042	97	96	81	74	58	33	18	82	86	82	89	96	98
2410016O06Rik	2e-05	7.6e-06	6.2e-06	0	2.9e-06	1.2e-06	0	4.7e-05	3.9e-05	6.3e-05	5.5e-05	2.3e-05	2.2e-05	22	7.3	3.6	0	0.96	0.48	0	9.7	10	11	12	17	22
2410017I17Rik	8.4e-07	0	4.9e-07	0	0	0	0	0	0	0	0	7.7e-07	4.4e-07	1.3	0	0.6	0	0	0	0	0	0	0	0	0.65	0.6
2410018L13Rik	0	3.2e-07	0	0	2.7e-07	0	0	2e-06	6.6e-07	1.4e-06	5.7e-06	2.3e-06	1e-06	0	0.4	0	0	0.32	0	0	0.32	0.2	0.38	2.4	2	1.2
2410022M11Rik	4.7e-06	1.7e-06	1.4e-06	5e-06	0	1.2e-06	0	2e-05	1.4e-05	1.5e-05	3.6e-05	4.9e-06	3.4e-06	4.7	2	1.2	1.5	0	0.48	0	3.9	2.9	2.3	7.8	3.9	3.6
2410080I02Rik	0	0	7.8e-07	2.4e-06	0	0	0	5.2e-06	7.6e-06	0	0	4.7e-07	9e-07	0	0	0.6	1.5	0	0	0	0.97	1.2	0	0	0.49	0.9
2410089E03Rik	2.9e-06	0	0	0	0	0	0	1.3e-05	2.9e-06	5.8e-06	1.4e-05	3e-06	2.3e-06	3.4	0	0	0	0	0	0	2.6	1.2	1.2	3	2.6	2.7
2410131K14Rik	9e-06	3.7e-06	8.5e-06	3.9e-06	2.5e-06	9.3e-07	0	1.6e-05	8.8e-06	1.9e-05	1.2e-05	6.1e-06	7e-06	9.8	4.9	4.8	1.5	1.3	0.48	0	3.2	2.9	3.8	3.6	4.9	8.4
2500002B13Rik	1.8e-06	1.8e-06	4.2e-06	0	1.6e-06	0	0	2.4e-06	3.2e-06	0	1.4e-06	3e-06	4e-06	1.7	2	3	0	0.64	0	0	0.65	0.78	0	0.6	2.5	4.2
2510002D24Rik	7.9e-05	5.3e-05	2.6e-05	2.1e-05	1.9e-05	7e-06	7.5e-06	0.00017	0.00016	0.00022	0.0002	9.3e-05	9.3e-05	56	40	17	12	7.4	2.9	2.1	32	36	32	40	55	63
2510009E07Rik	3.3e-07	0	0	0	0	0	0	6.4e-06	1.4e-05	2.9e-06	5.6e-06	1.1e-06	7.9e-07	0.43	0	0	0	0	0	0	1.3	3.3	0.77	1.2	0.98	0.9
2510017J16Rik	1.4e-06	2.2e-06	1.5e-06	0	1.9e-06	5.2e-07	2.5e-06	0	4.8e-06	9.7e-06	7.1e-06	2.4e-06	2.1e-06	1.3	1.6	1.2	0	0.64	0.48	0.69	0	0.98	1.2	1.2	2.3	2.7
2510039O18Rik	5.9e-05	6e-05	5e-05	7.6e-05	7.4e-05	6.8e-05	8.3e-05	9.6e-05	8e-05	7.9e-05	0.00011	3.8e-05	3.7e-05	47	44	26	28	27	20	22	19	20	13	28	27	36
2510046G10Rik	9.6e-06	5.3e-06	6.8e-07	0	5.5e-07	0	0	7e-05	2.5e-05	3.5e-05	3.5e-05	1.1e-05	9.9e-06	10	6.1	0.6	0	0.32	0	0	14	6.3	5.4	8.4	8.7	10
2610001J05Rik	5.7e-05	3.1e-05	3e-05	4.1e-05	1.6e-05	1.8e-05	1.3e-05	0.00014	0.00013	9.6e-05	0.00013	5.6e-05	6.7e-05	45	29	18	21	6.7	5.3	3.5	28	29	17	31	37	54
2610002M06Rik	2.5e-05	2.7e-05	2.3e-05	1.6e-05	2.6e-05	1.4e-05	3.1e-05	5.1e-05	6.4e-05	2.8e-05	3.2e-05	1.9e-05	1.6e-05	23	23	14	8.8	12	4.8	9.7	11	16	5	8.4	15	16
2610008E11Rik	2.3e-06	1.8e-06	7e-07	2.2e-06	3.9e-06	6.6e-06	0	1.6e-05	7.1e-06	1.4e-05	6.7e-06	4.5e-06	2.8e-06	3	2	0.6	1.5	1.6	0.96	0	3.2	1.4	2.7	2.4	3.8	3.3
2610020C07Rik	2.9e-06	2e-06	0	0	0	0	0	3.3e-06	2.4e-06	7.4e-06	9e-06	3.5e-06	3.9e-06	3.8	1.6	0	0	0	0	0	0.65	0.78	1.2	1.8	2.8	3.6
2610020H08Rik	3.3e-06	9e-07	0	0	1.8e-06	3.9e-06	3.9e-06	4.6e-06	5.7e-06	7.5e-06	1.5e-05	2.1e-06	5e-06	4.3	0.81	0	0	0.64	0.48	0.69	1.3	1.8	1.2	4.2	1.8	5.1
2610021A01Rik	3.8e-06	6.2e-06	6.2e-06	3.4e-06	4.8e-06	0	0	5.5e-06	5.4e-06	7.9e-06	4.9e-06	7.1e-06	7.9e-06	3.8	5.3	4.2	1.5	2.2	0	0	1.3	1.4	1.9	0.6	5.9	8.1
2610035D17Rik	2.9e-06	7.4e-07	5.6e-07	4.9e-06	3.3e-06	2e-06	0	5.1e-05	2.5e-05	5.1e-05	3.8e-05	9.2e-06	6.5e-06	3.4	0.81	0.6	2.9	1.6	0.48	0	10	6.3	8.8	9	7	6.9
2610037D02Rik	2.7e-05	1.7e-05	1.2e-05	7.1e-06	6.1e-06	4.1e-06	6.1e-06	1.4e-05	2e-05	2.1e-05	2.5e-05	2.5e-05	1.8e-05	24	15	7.7	4.4	2.6	1.4	2.1	2.6	4.3	3.5	6.6	19	19
2610044O15Rik8	9.5e-06	2.9e-06	7.4e-06	3.1e-06	4.5e-06	2e-06	0	1.2e-05	1e-05	2e-05	3e-05	9e-06	8.7e-06	9.8	2.8	4.8	1.5	2.2	0.96	0	2.9	2.9	3.1	7.8	7.2	9.3
2610206C17Rik	0	0	0	0	0	0	0	0	0	0	0	1.7e-07	5.2e-07	0	0	0	0	0	0	0	0	0	0	0	0.16	0.6
2610301B20Rik	9.4e-07	1.3e-06	1.2e-06	0	0	0	0	3e-05	2.3e-06	5.5e-06	1.3e-05	4.8e-06	2.3e-06	0.85	1.6	0.6	0	0	0	0	6.5	0.59	1.5	4.2	4.1	2.7
2610318N02Rik	8e-06	7.4e-07	0	0	2.4e-07	8.9e-07	0	9.9e-06	1.9e-05	9.3e-06	1.6e-05	4.9e-06	6.2e-06	9.4	1.2	0	0	0.32	0.48	0	2.9	4.9	2.3	4.8	4.3	7.2
2610507B11Rik	8e-05	9.6e-05	0.00012	9.7e-05	9.7e-05	5.8e-05	2.2e-05	4.6e-05	6.2e-05	8.6e-05	5e-05	4.7e-05	5.2e-05	54	57	53	38	29	15	7.6	10	16	14	11	35	41
2610524H06Rik	6.5e-07	3.3e-07	0	0	0	0	0	7.2e-05	2e-05	1.6e-05	2e-05	1.6e-06	1.5e-06	0.85	0.4	0	0	0	0	0	14	5.3	3.1	5.4	1.3	1.2
2610528A11Rik	7.7e-06	6e-06	9.1e-07	0	0	0	1.4e-06	3.6e-06	7.9e-06	1.2e-05	5.1e-06	4.9e-06	7.3e-06	7.2	6.5	0.6	0	0	0	0.69	0.97	2.7	2.3	2.4	4.3	6.6
2610528J11Rik	0.0001	0.00015	0.00013	6.6e-05	7.5e-05	4.6e-05	3.5e-05	0.00025	0.00026	0.00019	0.00033	7.2e-05	6.7e-05	64	73	58	32	27	16	12	44	55	34	66	45	53
2700012I20Rik	3.3e-07	1.7e-06	9.7e-07	0	8.1e-07	0	0	0	9.7e-07	4.2e-06	5.5e-06	3.4e-07	5e-07	0.43	1.6	0.6	0	0.32	0	0	0	0.39	0.77	2.4	0.33	0.6
2700016F22Rik	9.9e-07	7.7e-07	0	0	0	0	0	6.8e-07	3.6e-07	0	2.8e-06	1.3e-06	1.2e-06	0.85	0.81	0	0	0	0	0	0.32	0.2	0	1.2	1.1	1.5
2700029M09Rik	6.9e-05	1.4e-05	3.8e-06	2.8e-06	6.6e-06	6.7e-06	1.3e-05	8.4e-05	8.8e-05	0.00012	0.00013	5.7e-05	9.9e-05	49	13	3	1.5	2.2	2.4	4.2	16	22	21	30	38	63
2700038G22Rik	1.6e-05	1.5e-06	0	4.5e-06	2.4e-07	0	0	1.5e-05	1.9e-05	7.9e-05	9e-06	3e-05	2.5e-05	17	2	0	1.5	0.32	0	0	3.5	5.1	13	2.4	23	23
2700046G09Rik	3.1e-06	5.1e-06	2.1e-06	0	2.8e-06	0	1.3e-06	2.1e-05	1.5e-05	3.9e-06	1.8e-05	5.3e-06	2.4e-06	3.4	4.5	0.6	0	1.6	0	0.69	4.2	2.9	0.77	4.8	4.1	3
2700049A03Rik	7.2e-06	8.9e-07	0	0	1.1e-06	0	0	1.2e-05	1.4e-05	1.6e-05	1.1e-05	8.5e-06	1e-05	9.4	1.2	0	0	0.64	0	0	3.2	2.9	3.5	3	6.7	11
2700060E02Rik	0.00024	0.00024	0.00019	0.00013	0.00013	8.8e-05	3.6e-05	0.00046	0.00042	0.00046	0.0005	0.00042	0.00032	88	87	66	46	43	25	14	71	74	67	82	95	94
2700062C07Rik	1.3e-05	9.9e-06	1e-05	0	7.6e-06	4.3e-06	5.6e-06	4.7e-05	3.7e-05	3.1e-05	5.3e-05	1.8e-05	1.4e-05	14	8.9	6.5	0	3.2	1.4	1.4	10	9.8	5.4	13	15	14
2700081O15Rik	1.1e-06	6.6e-07	7.7e-07	0	0	0	0	1.8e-05	1.4e-06	9.6e-06	2.8e-06	3e-06	2.2e-06	1.3	0.81	0.6	0	0	0	0	3.5	0.59	1.2	0.6	2.6	2.4
2700094K13Rik	0.00014	2e-05	3.9e-06	0	6.1e-06	1.3e-05	0	0.00021	0.00023	0.00032	0.00023	0.00016	0.00027	67	18	3	0	2.6	3.3	0	38	46	48	41	65	95
2700097O09Rik	1.2e-05	1.2e-05	7.8e-06	1.4e-05	5.9e-06	8.7e-06	3.1e-06	4.6e-05	2.4e-05	5.9e-05	5.2e-05	1.5e-05	1.7e-05	13	11	4.8	5.9	2.2	1.9	1.4	9.7	6.5	8.8	11	12	18
2810001G20Rik	1.6e-05	8.7e-06	8.6e-06	0	1.8e-06	3.8e-06	0	6.6e-05	3.3e-05	5.2e-05	7.1e-05	1.9e-05	1.6e-05	15	8.5	4.8	0	1.3	0.96	0	11	8	8.1	15	15	17
2810004N23Rik	7.7e-05	2e-05	8.8e-06	0	5.1e-06	0	2.2e-06	6.8e-05	7.4e-05	0.00011	8.9e-05	8.4e-05	8e-05	53	18	6	0	2.9	0	0.69	15	19	18	20	48	60
2810006K23Rik	8.3e-06	2.2e-06	1.5e-06	0	1.6e-06	0	0	2e-05	1.6e-05	9e-06	1.5e-05	1.1e-05	1.7e-05	8.5	3.2	0.6	0	0.96	0	0	3.9	4.5	1.9	4.8	8	17
2810021J22Rik	3.7e-06	0	3.2e-06	3.5e-06	3e-06	6.2e-07	1.4e-06	3.3e-06	6.6e-06	1.3e-06	1.2e-06	3.1e-06	3.3e-06	4.3	0	2.4	1.5	1.3	0.48	0.69	0.65	1.8	0.38	0.6	2.8	3.3
2810030D12Rik	9.2e-07	3.8e-06	4.5e-07	6.8e-06	1e-06	1.5e-06	3.6e-06	1.3e-05	1.2e-05	1.4e-05	4.9e-06	1.3e-06	1.6e-06	0.85	3.6	0.6	2.9	0.32	0.48	0.69	2.3	3.1	2.3	1.8	0.98	1.2
2810402E24Rik	1.3e-05	6.9e-06	4.9e-06	0	8.9e-07	2.3e-06	3.1e-06	2.9e-05	9.9e-06	3.4e-05	4.1e-05	1.1e-05	9.7e-06	13	7.3	3.6	0	0.32	0.96	1.4	5.8	2.4	6.2	9	8.8	10
2810403A07Rik	4.5e-05	3.3e-05	2.7e-05	4.8e-05	3e-05	2.9e-05	4.2e-05	8e-05	6.2e-05	8.8e-05	7.6e-05	5.5e-05	4.7e-05	36	27	14	21	11	7.2	13	14	16	13	16	37	40
2810405F17Rik	2.8e-06	3.6e-07	0	0	4.6e-07	0	4.9e-06	1.2e-06	7.6e-06	1.4e-05	9.4e-06	3.1e-06	1.2e-06	3	0.4	0	0	0.32	0	0.69	0.32	1.6	2.3	2.4	2.6	1.5
2810408A11Rik	1e-05	9.5e-06	6.4e-06	5.4e-06	6.3e-06	4.4e-06	2.2e-06	1.6e-05	8e-06	3e-05	3.6e-05	1.2e-05	9.8e-06	8.1	9.3	4.8	2.9	2.6	1.4	0.69	3.5	2.5	5.8	9.6	9.8	9.6
2810414N06Rik	6e-07	0	0	3.1e-06	0	0	0	0	3.4e-06	1.4e-06	0	7.2e-07	1.2e-06	0.85	0	0	1.5	0	0	0	0	1.2	0.38	0	0.65	1.5
2810417H13Rik	0.00035	1.3e-05	2.8e-06	8e-06	2.4e-06	7.7e-06	0	6.1e-05	0.00016	0.00013	7.9e-05	0.00013	0.00078	74	9.7	2.4	4.4	1.3	2.9	0	13	28	19	15	39	99
2810428I15Rik	0.00013	9e-05	6.7e-05	5.2e-05	5.4e-05	6.3e-05	2.7e-05	0.0003	0.00032	0.00026	0.00026	0.00013	0.00015	70	54	36	29	21	18	9.7	49	64	42	57	62	78
2810429I04Rik	2.2e-06	0	0	0	1.5e-06	0	0	0	9.4e-07	0	0	3.8e-06	3.6e-06	2.6	0	0	0	0.32	0	0	0	0.39	0	0	3.1	3.9
2810454H06Rik	2.9e-07	1.1e-06	0	0	8e-07	1.3e-06	0	2.9e-06	4e-06	5.7e-06	0	1.3e-06	1.3e-06	0.43	1.2	0	0	0.32	0.48	0	0.97	0.59	1.2	0	1.3	1.5
2810455O05Rik	0	0	0	0	0	0	0	0	9.9e-07	0	0	4.2e-07	6.2e-07	0	0	0	0	0	0	0	0	0.2	0	0	0.33	0.9
2810459M11Rik	1.2e-05	1.7e-05	6.5e-06	8.7e-06	2.3e-06	0	0	4.7e-06	2.5e-05	1.5e-05	4.5e-06	8.1e-06	7.2e-06	11	15	5.4	4.4	1.6	0	0	1.3	7.3	3.1	2.4	7	7.5
2810474O19Rik	4.9e-05	2.1e-05	3e-05	5e-05	0.0001	0.00021	0.0004	5.8e-05	3.2e-05	8.8e-05	5e-05	4.4e-05	4.3e-05	36	21	14	28	29	44	54	13	8.2	13	11	30	37
2900009J06Rik	2.9e-06	0	0	0	0	0	0	4.7e-06	2.9e-06	0	0	1.2e-06	3.5e-07	1.3	0	0	0	0	0	0	1.3	0.78	0	0	0.98	0.6
2900026A02Rik	4e-05	7.5e-05	0.00011	0.00012	0.00015	0.00017	0.00013	5e-05	5.4e-05	6.4e-05	3.1e-05	2.2e-05	1.8e-05	34	51	51	49	42	40	34	9.4	13	11	4.8	18	18
2900060B14Rik	3.8e-07	7.5e-07	0	6.6e-06	9.1e-07	3.1e-06	0	0	0	0	0	2.3e-06	1.7e-06	0.85	0.81	0	2.9	0.32	0.96	0	0	0	0	0	2	2.1
2900076A07Rik	8.9e-06	4.8e-06	5.9e-06	3.3e-06	3.2e-06	1.8e-06	0	2.8e-05	2.8e-05	2.2e-05	4e-05	7.7e-06	8.8e-06	10	5.3	3.6	2.9	1.6	0.96	0	5.5	7.1	3.1	8.4	6.4	9.9
2900089D17Rik	3.3e-07	0	0	0	0	0	0	0	3.3e-06	1.9e-06	1e-06	5.6e-07	2.9e-07	0.43	0	0	0	0	0	0	0	0.59	0.38	0.6	0.49	0.3
2900093K20Rik	4.8e-06	8.2e-06	8.1e-06	1.3e-05	8.1e-06	1.1e-05	5.9e-06	3.4e-05	1.9e-05	2.8e-05	3e-05	8.5e-06	3.9e-06	5.1	7.7	6	5.9	3.2	3.8	2.1	6.8	4.9	4.6	6.6	7	4.5
3010003L21Rik	1.3e-05	8.3e-06	4.6e-06	0	1.3e-06	0	6e-06	1.9e-05	2.2e-05	1.5e-05	2e-05	1.9e-05	1.9e-05	14	6.9	3	0	0.64	0	1.4	4.5	5.5	2.7	5.4	14	19
3010026O09Rik	2.8e-06	1.6e-06	7.1e-07	8.6e-06	0	1.9e-06	0	1e-05	1.8e-05	3.8e-05	8.4e-06	3.9e-06	6.9e-06	3.8	2	0.6	4.4	0	0.48	0	2.9	4.9	6.2	3.6	3.6	7.5
3110001I22Rik	5.7e-06	2.6e-06	0	6.8e-06	3.1e-06	3e-06	0	4.5e-06	5.2e-06	3.7e-06	7.1e-06	4e-06	1e-06	5.5	2	0	4.4	1.3	0.48	0	1.3	1.4	0.77	1.8	3.3	1.5
3110002H16Rik	1e-05	1e-05	3.9e-06	5e-06	9.9e-06	1.6e-05	5.5e-06	3.7e-05	4.4e-05	2.3e-05	3.7e-05	4.7e-06	5.4e-06	11	8.9	2.4	4.4	4.8	6.2	1.4	7.4	12	4.2	11	3.9	6.3
3110009E18Rik	3.4e-06	1.6e-06	1.4e-06	3e-06	1.9e-06	9.1e-07	0	2.2e-05	9.5e-06	8.7e-06	2.4e-05	6.7e-06	4e-06	4.7	1.6	1.2	1.5	1.3	0.48	0	3.5	2.4	1.9	4.8	5.7	5.1
3110021N24Rik	3e-06	3.1e-06	1.2e-06	0	1.2e-06	0	3.2e-06	2.4e-06	2.2e-06	1.8e-06	2.8e-06	5.2e-06	4.3e-06	3.4	2.8	0.6	0	0.32	0	0.69	0.32	0.59	0.38	0.6	3.8	4.2
3110040N11Rik	3.8e-05	3e-05	1.8e-05	1.5e-05	1.2e-05	7e-06	5e-06	5.4e-05	9.4e-05	7.6e-05	7e-05	2.2e-05	2.5e-05	34	23	10	8.8	4.8	1.9	1.4	13	24	15	22	18	24
3110043O21Rik	3.3e-06	1.6e-06	2.6e-06	9.7e-06	3.7e-06	1.9e-06	2.3e-06	1.3e-05	1.4e-05	5.7e-06	1.1e-05	1.7e-06	2.9e-06	3.8	2	1.2	2.9	1.6	0.48	0.69	2.9	3.7	1.2	3.6	1.6	3.6
3110045C21Rik	3.1e-06	2e-07	8.5e-07	0	2.4e-07	0	0	1.1e-05	4.1e-06	3.1e-06	1.5e-05	1.6e-06	3.7e-06	3.8	0.4	0.6	0	0.32	0	0	1.9	0.98	1.2	4.2	1.3	3.9
3110052M02Rik	1.1e-06	2e-06	2.3e-06	2.9e-06	4.9e-07	1.7e-06	0	7.7e-06	5.2e-06	4e-06	0	3.3e-07	4.9e-07	1.3	1.6	1.8	1.5	0.32	0.48	0	1.6	1.8	0.77	0	0.16	0.6
3110056K07Rik	1e-05	5.4e-06	2.9e-06	2.3e-06	7.3e-07	0	0	2.2e-05	1.3e-05	4.3e-05	3e-05	9.2e-06	8.8e-06	11	5.3	1.8	1.5	0.64	0	0	5.5	4.3	5.8	9	7	9.6
3110062M04Rik	6.3e-06	3.9e-06	2.2e-06	6e-06	2.8e-06	1.4e-06	0	1.6e-05	2.2e-05	2.1e-05	1.9e-05	6.3e-06	3.9e-06	8.1	3.2	1.8	2.9	0.96	0.48	0	3.2	5.5	3.8	4.8	5.4	4.5
3110079O15Rik	0	0	0	0	0	0	0	0	0	0	5.7e-06	1.8e-07	0	0	0	0	0	0	0	0	0	0	0	1.8	0.16	0
3110082I17Rik	1.4e-05	5.8e-07	8e-07	0	6e-07	0	0	1e-05	3.4e-05	3.4e-05	1.8e-05	1.3e-05	1.9e-05	14	1.2	0.6	0	0.32	0	0	2.6	9.4	6.9	5.4	11	19
3222401L13Rik	0	0	0	0	7.3e-07	0	0	1.2e-06	0	5.2e-06	2.2e-06	1.6e-06	1.2e-06	0	0	0	0	0.32	0	0	0.32	0	0.77	0.6	1.3	1.5
3300002A11Rik	0	0	0	0	0	0	0	0	0	0	0	1.7e-07	0	0	0	0	0	0	0	0	0	0	0	0	0.16	0
3300002I08Rik	4e-07	0	0	0	0	0	1.7e-06	4.2e-07	5.5e-07	1.8e-06	0	1e-06	0	0.43	0	0	0	0	0	0.69	0.32	0.2	0.38	0	0.82	0
3300005D01Rik	2.6e-07	0	0	2.3e-06	0	3e-06	8.6e-06	2.9e-06	8.6e-07	9e-06	4.1e-06	0	5.9e-07	0.43	0	0	1.5	0	0.96	3.5	0.65	0.2	1.5	1.2	0	0.6
3632451O06Rik	1.7e-06	1.8e-06	0	0	0	0	0	4.9e-06	5.2e-06	0	2e-06	1e-06	4.4e-06	2.1	1.6	0	0	0	0	0	1.3	1.4	0	0.6	0.98	4.8
3830403N18Rik	3.1e-06	1.7e-06	1.9e-06	0	4.6e-07	1e-06	0	0	0	0	0	9.6e-07	1.8e-06	1.7	0.81	1.2	0	0.32	0.48	0	0	0	0	0	0.49	1.5
3830406C13Rik	3.7e-05	3.3e-05	2.7e-05	1.3e-05	1.6e-05	1.5e-05	1e-05	6.2e-05	6.5e-05	5.9e-05	8.8e-05	4.3e-05	3.3e-05	33	28	18	7.4	6.4	4.3	3.5	13	17	11	21	31	32
3830408C21Rik	0	0	0	0	0	0	0	2.6e-06	0	0	0	2.4e-07	8.8e-07	0	0	0	0	0	0	0	0.32	0	0	0	0.33	0.3
3930402G23Rik	2.8e-06	1.1e-06	4.9e-07	0	0	0	0	4e-06	4.2e-06	5e-06	0	1e-07	2.9e-07	3	1.2	0.6	0	0	0	0	0.97	0.78	1.2	0	0.16	0.3
4430402I18Rik	1.7e-05	1.4e-05	1.9e-05	2.2e-05	6.2e-06	5.8e-06	0	1e-05	6.1e-06	1.2e-05	9.2e-06	9.1e-06	1.3e-05	15	12	11	10	2.6	0.48	0	2.3	2	1.9	3	8	13
4631405K08Rik	5.5e-07	0	0	0	0	0	0	1.3e-06	4.1e-07	0	0	7.4e-07	1.8e-07	0.43	0	0	0	0	0	0	0.32	0.2	0	0	0.65	0.3
4632404H12Rik	4e-06	2.5e-06	2.6e-06	3.5e-06	5.7e-07	2e-06	0	4.9e-06	4.4e-06	7e-06	1.7e-06	7.2e-06	4.8e-06	5.1	2.4	1.2	1.5	0.32	0.48	0	1.3	1.2	1.5	0.6	5.6	5.7
4632411P08Rik	2.7e-06	7.8e-07	0	0	0	0	0	3e-06	6.6e-06	3.3e-06	1.9e-05	5.5e-07	9.1e-07	1.3	0.81	0	0	0	0	0	0.65	1.4	0.38	4.8	0.49	1.2
4632415L05Rik	2.3e-05	1.4e-05	1.5e-05	1.8e-05	1.4e-05	1.1e-05	1.4e-06	1e-05	1.2e-05	2.3e-05	4.7e-06	1.6e-05	1.9e-05	23	13	8.9	10	4.8	2.4	0.69	2.6	3.5	3.8	1.8	12	19
4632428C04Rik	2.6e-06	5e-06	2e-06	4.9e-06	2.9e-06	2.7e-06	2.1e-06	1.5e-06	5.6e-07	0	2.4e-06	3.7e-07	5.3e-07	2.1	4.9	1.2	2.9	1.3	0.48	0.69	0.32	0.2	0	1.2	0.33	0.6
4731419I09Rik	2.7e-07	3.9e-07	0	0	0	0	0	1.8e-06	9.6e-07	2.8e-06	2.5e-06	6.6e-07	2.2e-07	0.43	0.4	0	0	0	0	0	0.65	0.2	0.38	0.6	0.65	0.3
4732419C18Rik	2.8e-06	2.8e-06	2.9e-06	0	3.6e-06	5.5e-07	0	9.1e-06	1.7e-06	0	1.4e-06	1.1e-06	5e-07	3.8	2.8	2.4	0	1.6	0.48	0	1.3	0.39	0	0.6	1.1	0.6
4732440D04Rik	5.2e-06	9.5e-06	4.9e-06	5.8e-06	1e-05	1.1e-05	1e-06	1e-05	1.1e-05	2.8e-05	1.4e-05	5.9e-06	4.6e-06	6	8.5	3	2.9	3.5	2.9	0.69	2.3	2.5	3.1	3	4.9	5.1
4732471J01Rik	0	4.8e-07	0	0	5.2e-07	0	1.4e-06	2e-06	0	1e-06	0	0	2.6e-07	0	0.4	0	0	0.32	0	0.69	0.32	0	0.38	0	0	0.3
4732490B19Rik	3.1e-07	3.2e-07	0	0	0	1.1e-06	0	2.1e-06	4.4e-06	2.8e-06	0	1.7e-07	0	0.43	0.4	0	0	0	0.48	0	0.65	1.2	0.38	0	0.16	0
4732491K20Rik	8.6e-07	1.3e-06	3e-06	0	0	0	0	8.4e-07	6.3e-06	4e-06	3.7e-06	1.6e-06	5e-07	1.3	1.2	1.8	0	0	0	0	0.32	1.2	0.77	1.2	1.5	0.6
4831440E17Rik	6.4e-07	3.9e-07	4.5e-07	0	0	0	0	0	1.4e-06	0	2.8e-06	1.9e-07	3.3e-07	0.85	0.4	0.6	0	0	0	0	0	0.39	0	0.6	0.16	0.3
4833403J16Rik	2.5e-06	0	0	0	0	0	0	0	0	0	0	2.7e-06	2e-06	2.1	0	0	0	0	0	0	0	0	0	0	2.1	2.4
4833407H14Rik	0	1.4e-06	6.3e-06	8.1e-06	1e-05	2.2e-05	4.4e-05	5.2e-06	4.3e-06	0	1.9e-06	0	3.1e-07	0	1.6	4.8	4.4	4.5	6.2	10	0.97	1.2	0	0.6	0	0.3
4833413G10Rik	1.7e-06	1e-06	2.4e-06	2.8e-06	2.3e-06	7.1e-07	0	1.4e-06	5e-07	0	0	1.7e-06	4.6e-07	2.6	1.2	1.8	1.5	0.64	0.48	0	0.32	0.2	0	0	1.1	0.6
4833418N02Rik	5e-06	1.3e-05	7.6e-06	1.4e-05	1.4e-05	5.5e-06	3.8e-06	1.1e-05	8.6e-06	9.9e-06	3e-05	2e-06	1.9e-06	5.1	12	5.4	5.9	5.1	1.9	1.4	2.6	2	2.3	6	2	2.1
4833420G17Rik	2.5e-05	1.9e-05	1.2e-05	1.8e-05	2.4e-05	2e-05	1.2e-05	6.2e-05	3.6e-05	4.8e-05	5.6e-05	2.5e-05	2.7e-05	24	15	7.1	8.8	9.6	6.7	3.5	12	9.6	8.8	13	19	26
4833439L19Rik	9.2e-05	0.00016	0.00017	0.00018	0.00021	0.00016	0.00016	0.0002	0.00018	6.7e-05	0.00016	3.9e-05	4.8e-05	62	74	61	59	56	41	38	37	41	13	39	28	43
4833445I07Rik	1.5e-06	1.4e-06	0	0	0	2.4e-06	0	9e-07	5.1e-06	9.3e-06	9.4e-06	2.3e-06	1.4e-06	1.7	1.6	0	0	0	0.96	0	0.32	1.4	1.5	1.8	2.1	1.8
4921506M07Rik	5.5e-07	0	9.4e-07	0	0	2.1e-06	0	2.9e-06	3.6e-06	5.6e-06	5e-06	1.3e-06	3e-07	0.43	0	0.6	0	0	0.48	0	0.65	0.98	0.77	1.2	1.1	0.3
4921507P07Rik	0	0	1.1e-06	0	0	0	0	1.3e-05	1.8e-06	0	0	1.7e-07	1.9e-07	0	0	0.6	0	0	0	0	1.9	0.39	0	0	0.16	0.3
4921524J17Rik	2.7e-05	1.6e-05	1.1e-05	9.6e-06	9.6e-06	5.9e-06	0	9.1e-05	4.9e-05	5e-05	7.5e-05	2e-05	2.5e-05	26	14	8.3	7.4	4.2	2.9	0	18	13	9.2	19	15	25
4930402H24Rik	9.4e-06	1.6e-05	2.9e-05	4.7e-05	3.8e-05	1.2e-05	1.1e-05	4e-05	5.2e-06	1e-05	5.9e-05	6e-06	6.2e-06	9.4	14	15	22	13	3.8	3.5	6.8	0.98	1.5	11	5.2	6.6
4930403P22Rik	6.4e-07	1.2e-06	0	0	0	6.6e-07	2e-06	0	0	0	0	5.4e-07	8.1e-07	0.43	0.81	0	0	0	0.48	0.69	0	0	0	0	0.49	0.9
4930404N11Rik	5.4e-07	2.1e-06	0	2.3e-06	6e-07	0	0	1.1e-05	2.5e-05	1.9e-06	0	2.2e-07	6.2e-07	0.85	1.6	0	1.5	0.32	0	0	1.9	6.1	0.38	0	0.33	0.6
4930415O20Rik	8.8e-06	6.4e-06	3.8e-06	0	9.1e-07	3e-06	0	5.3e-06	8.7e-06	7.5e-06	1.1e-05	6.1e-06	6.5e-06	8.9	6.5	2.4	0	0.32	0.96	0	1.3	2.2	1.9	2.4	4.6	7.2
4930427A07Rik	1.2e-05	2.1e-06	2.7e-06	2.8e-06	2.8e-06	6.8e-06	6.7e-06	7.9e-06	1.9e-05	4.5e-05	4.7e-05	9.9e-06	2.6e-05	13	2	1.8	1.5	1.6	1.9	1.4	1.3	5.3	6.9	13	7.5	25
4930430F08Rik	4.3e-06	3.5e-06	4.5e-06	9.6e-07	1.8e-06	7.9e-07	5.5e-06	1.4e-05	5.5e-06	3.7e-06	1.7e-06	4.2e-06	3.1e-06	3.4	3.6	3	1.5	0.96	0.48	0.69	2.9	1.4	0.77	0.6	2.9	3.3
4930451G09Rik	0	0	0	0	8.5e-07	0	0	0	0	0	1.5e-06	6e-07	0	0	0	0	0	0.32	0	0	0	0	0	0.6	0.49	0
4930452B06Rik	0	0	0	0	0	0	0	0	0	0	0	0	2.6e-07	0	0	0	0	0	0	0	0	0	0	0	0	0.3
4930453N24Rik	2.1e-05	1.3e-05	1.4e-05	1.6e-05	5e-06	1e-05	1.4e-05	3.9e-05	5.1e-05	2.3e-05	5e-05	1.8e-05	2.3e-05	23	13	8.3	7.4	2.6	2.9	4.2	8.7	15	4.6	13	15	23
4930458D05Rik	2.3e-06	3.5e-06	6.7e-06	3.1e-06	1.3e-06	3e-06	0	5.7e-06	1.6e-06	2.5e-06	1.2e-06	6.8e-07	0	2.6	2.8	4.2	1.5	0.64	0.96	0	0.97	0.39	0.77	0.6	0.82	0
4930461G14Rik	2.9e-07	1.9e-07	1.6e-06	0	0	0	0	1.2e-06	6.1e-07	0	0	2.4e-06	1.6e-06	0.43	0.4	0.6	0	0	0	0	0.32	0.2	0	0	1.8	1.5
4930480K23Rik	7.1e-07	3.4e-07	5.1e-07	0	1.6e-06	1.4e-06	0	0	1.1e-06	5.1e-07	0	6.7e-07	8e-07	0.85	0.4	0.6	0	0.64	0.48	0	0	0.39	0.38	0	0.49	0.9
4930481A15Rik	5.9e-06	8e-06	6.2e-06	6.1e-06	6.8e-06	1.6e-06	2.1e-06	2.7e-05	1.9e-05	2.6e-05	1.2e-05	7.1e-06	5e-06	6	7.7	4.8	2.9	2.6	0.96	0.69	5.5	4.5	5	3.6	5.7	5.4
4930500M09Rik	0	5.9e-07	0	0	0	0	0	0	6.7e-07	0	0	2.1e-07	3.5e-07	0	0.4	0	0	0	0	0	0	0.2	0	0	0.16	0.3
4930503L19Rik	3.7e-07	0	0	0	0	0	0	8.7e-06	0	0	0	6.1e-07	1.5e-06	0.43	0	0	0	0	0	0	1.6	0	0	0	0.49	1.8
4930507D05Rik	0	0	0	0	0	0	0	0	0	0	0	1.1e-07	3e-07	0	0	0	0	0	0	0	0	0	0	0	0.16	0.3
4930509E16Rik	6.9e-07	0	0	0	0	0	0	0	1.6e-06	0	0	1.1e-07	5.3e-07	0.85	0	0	0	0	0	0	0	0.39	0	0	0.16	0.6
4930515G01Rik	2.4e-06	1.7e-06	1.7e-06	6e-06	9.7e-07	0	0	6.2e-06	4.6e-06	1.9e-06	5.7e-06	1.1e-06	5.7e-07	0.85	2	1.2	2.9	0.32	0	0	1.6	1.6	0.38	1.8	0.82	0.6
4930518I15Rik	6e-06	3.8e-06	2.6e-06	0	2.9e-06	8.9e-07	0	5.9e-06	4.6e-06	1.7e-05	4.6e-06	4.1e-06	5.7e-06	6.4	2.8	1.8	0	0.96	0.48	0	1.3	1.6	2.7	1.8	3.3	5.7
4930522L14Rik	1.3e-05	3.7e-06	2.7e-06	2.6e-06	0	0	0	9e-07	3.5e-06	1.1e-05	6.5e-06	8.9e-06	1e-05	14	4.9	1.8	1.5	0	0	0	0.32	0.98	1.9	1.8	7.2	11
4930523C07Rik	2e-06	1.9e-07	0	0	0	0	0	2.2e-06	1.3e-05	1.5e-05	1.6e-05	7e-06	7.3e-06	1.7	0.4	0	0	0	0	0	0.97	4.3	2.7	3.6	5.9	7.2
4930524J08Rik	3e-06	1.1e-06	0	0	2.4e-07	0	1.1e-06	1.3e-06	7e-07	5.2e-06	0	2.2e-06	4.5e-06	3.4	0.81	0	0	0.32	0	0.69	0.32	0.2	0.77	0	2	4.2
4930524O07Rik	1.1e-06	1.4e-06	0	0	0	0	0	9.3e-06	7.1e-06	1.2e-06	5.7e-06	7e-07	1e-06	0.85	1.2	0	0	0	0	0	2.3	2	0.38	1.8	0.65	1.2
4930525G20Rik	4.1e-07	3.5e-07	0	0	0	0	0	1.2e-06	0	0	0	4.9e-07	0	0.43	0.4	0	0	0	0	0	0.32	0	0	0	0.33	0
4930532G15Rik	1.3e-06	7.8e-07	9.9e-07	2.7e-06	0	1.9e-06	0	0	1.9e-06	4.2e-06	0	1.5e-06	9.2e-07	1.3	0.81	0.6	1.5	0	0.48	0	0	0.59	0.77	0	1.3	0.9
4930539E08Rik	4.6e-06	3.5e-06	1.3e-05	1.8e-05	5.8e-05	0.00014	0.00045	2.3e-05	8.7e-06	2.3e-05	5.6e-05	1.5e-06	1.1e-06	5.1	2.8	6.5	8.8	18	32	69	4.2	2.4	3.1	10	1.3	1.5
4930539J05Rik	6.4e-07	0	8.9e-07	0	8.9e-07	0	1.2e-06	4.1e-06	1.6e-06	7.1e-06	4.2e-06	7.2e-07	1.1e-06	0.85	0	0.6	0	0.32	0	0.69	0.97	0.39	1.2	1.2	0.82	1.2
4930547M16Rik	5.4e-07	0	7.1e-07	0	0	0	0	0	0	0	0	0	5.1e-07	0.43	0	0.6	0	0	0	0	0	0	0	0	0	0.6
4930556M19Rik1	1.1e-06	2.7e-07	0	0	0	2.7e-06	0	0	0	0	0	9.2e-07	3.5e-07	0.85	0.4	0	0	0	0.96	0	0	0	0	0	0.82	0.3
4930558J18Rik	1.2e-06	0	0	0	0	0	0	0	0	0	0	0	1e-06	1.3	0	0	0	0	0	0	0	0	0	0	0	1.2
4930573C15Rik	3e-06	2e-06	8e-07	3.9e-06	1.6e-06	1.3e-06	0	2.1e-06	3e-06	4.7e-06	0	4.8e-07	1.7e-06	3.4	1.2	0.6	1.5	0.64	0.48	0	0.65	1.2	0.77	0	0.33	1.8
4930579G24Rik	8.6e-06	1.1e-06	5.6e-07	0	1.6e-06	8.7e-07	0	3.4e-06	1.6e-05	1.9e-05	9.8e-06	5.2e-06	1.2e-05	9.4	1.2	0.6	0	0.64	0.48	0	0.97	4.9	3.8	2.4	4.6	14
4930589L23Rik	0	0	0	0	0	0	0	0	0	0	0	2.6e-07	1e-06	0	0	0	0	0	0	0	0	0	0	0	0.33	1.2
4931406C07Rik	8e-05	0.00024	0.00041	0.00035	0.0004	0.00032	0.00017	4.6e-05	2.7e-05	5.2e-05	4.7e-05	3.9e-05	3.6e-05	52	82	88	85	75	61	38	11	8.2	10	13	28	32
4931406P16Rik	2.1e-05	1.1e-05	9.6e-06	4.4e-06	1.2e-05	1.4e-06	3.7e-06	2.4e-05	9.8e-06	2e-05	5.1e-06	8e-06	1.3e-05	17	12	5.4	2.9	5.1	0.96	1.4	5.2	2.5	3.1	1.2	6.4	14
4931414P19Rik	2.4e-06	3.6e-06	5.6e-06	2.7e-06	1.8e-06	4.1e-06	0	1.9e-05	1e-05	6.7e-06	1.6e-05	2.8e-06	4e-06	2.6	2.8	3	1.5	0.96	0.96	0	4.5	2.7	1.9	3	2.3	4.5
4931428F04Rik	1.1e-06	0	0	0	0	0	0	1.5e-05	5e-06	7.2e-06	8e-06	3e-06	1.5e-06	1.3	0	0	0	0	0	0	3.9	1.2	1.5	2.4	2.5	1.8
4932422M17Rik	1.8e-06	2.8e-06	7.9e-07	0	0	2.6e-06	0	9.3e-06	7.5e-06	7.2e-06	2.4e-06	8.3e-07	1e-06	2.6	2.4	0.6	0	0	0.48	0	1.9	2.4	1.2	1.2	0.65	1.2
4932438A13Rik	5.2e-05	7.4e-05	9.8e-05	0.00013	0.00016	0.0002	0.00014	2.6e-05	2.5e-05	3.5e-05	2.5e-05	2e-05	2.5e-05	42	48	45	54	45	42	28	6.1	6.9	6.5	4.8	17	23
4932438H23Rik	1.4e-06	3.1e-06	7.1e-07	0	1e-06	4e-06	0	3.1e-06	1.5e-06	8.8e-06	1.2e-05	1.5e-06	1.6e-06	1.7	2.8	0.6	0	0.64	0.48	0	0.65	0.59	1.9	1.8	1.1	1.5
4933404O12Rik	1.6e-06	3.9e-06	1.9e-05	1.2e-05	1.6e-05	1.6e-05	3.2e-05	4.2e-06	1.1e-06	1.6e-06	2.7e-06	5.1e-07	4.8e-07	1.7	4	10	5.9	7.4	3.8	8.3	0.97	0.39	0.38	0.6	0.49	0.6
4933405D12Rik	6.4e-07	3.5e-06	1.1e-05	6.2e-06	7.5e-06	2.2e-06	0	0	0	1.1e-06	0	0	2.9e-07	0.85	2.8	6	4.4	3.2	0.96	0	0	0	0.38	0	0	0.3
4933406C10Rik	3e-06	0	0	0	0	0	0	2e-05	1.4e-05	5.2e-05	9.4e-06	1e-05	7.5e-06	3	0	0	0	0	0	0	4.2	3.5	9.2	2.4	7.5	8.1
4933406P04Rik	4.1e-07	5e-07	0	0	0	0	0	3.1e-06	3e-06	2.3e-06	0	3.9e-07	8.1e-07	0.43	0.4	0	0	0	0	0	0.65	0.78	0.38	0	0.33	0.9
4933408B17Rik	0	6.5e-07	0	1.7e-06	0	0	0	1.7e-06	0	1.9e-06	9.2e-07	1.5e-06	9.6e-07	0	0.81	0	1.5	0	0	0	0.32	0	0.38	0.6	1.3	1.2
4933415A04Rik	3.6e-06	5.6e-06	1.1e-05	1.7e-05	1.8e-05	6.3e-06	2.2e-06	2.9e-06	5.2e-07	0	2.9e-06	7e-06	4.7e-06	4.3	5.7	7.1	8.8	6.7	2.4	0.69	0.97	0.2	0	0.6	5.9	5.7
4933427D14Rik	2.5e-06	3.7e-06	3.4e-06	0	4.7e-06	2.3e-06	4.9e-06	1.2e-05	8.1e-06	4e-06	1.2e-06	4.8e-06	5.6e-06	3.4	3.2	2.4	0	1.9	0.48	1.4	2.3	1.8	0.77	0.6	4.1	5.7
4933427G17Rik	1e-06	1.2e-06	4.2e-06	3.2e-06	2.2e-06	2.1e-06	0	1.7e-06	1.1e-06	0	1.3e-06	3.9e-07	6.4e-07	0.85	1.2	1.2	1.5	0.96	0.96	0	0.32	0.39	0	0.6	0.33	0.6
4933427J07Rik	0	0	0	0	0	0	0	0	0	0	0	4.6e-07	0	0	0	0	0	0	0	0	0	0	0	0	0.33	0
4933431E20Rik	3.2e-06	5.3e-06	6.8e-06	2.7e-06	2.9e-06	0	4e-06	2.5e-06	2.7e-05	4.1e-05	1.1e-05	1.6e-05	1.1e-05	3.8	4.9	4.2	1.5	0.96	0	1.4	0.65	7.1	7.7	1.8	14	12
4933433G15Rik	4e-07	0	0	0	0	0	0	0	0	0	0	1.5e-07	2.6e-07	0.43	0	0	0	0	0	0	0	0	0	0	0.16	0.3
4933434E20Rik	6.8e-05	6.8e-05	4.5e-05	4.6e-05	4.8e-05	2.4e-05	2e-05	0.00011	6.4e-05	6.7e-05	8.2e-05	5.7e-05	6.2e-05	52	45	26	28	17	8.1	6.3	21	16	12	19	37	48
5031425E22Rik	3.7e-05	2.6e-05	2.8e-05	1e-05	2.8e-05	2.2e-05	3.1e-05	9.5e-05	6.4e-05	0.00011	8.2e-05	3e-05	2.4e-05	32	22	15	5.9	9.9	5.7	9.7	19	16	18	20	21	24
5031439G07Rik	1.4e-05	9.9e-06	1.3e-05	1.2e-05	1.6e-05	1.4e-05	7.8e-06	2.9e-05	1.2e-05	2.6e-05	2.9e-05	1.2e-05	2.1e-05	14	10	8.3	7.4	6.4	3.3	3.5	5.2	3.9	5.8	6.6	10	20
5033403F01Rik	0	4.4e-07	7.5e-07	0	0	2e-06	0	0	2e-06	0	1.9e-06	1.4e-06	2.7e-07	0	0.4	0.6	0	0	0.48	0	0	0.59	0	0.6	1.1	0.3
5033430I15Rik	1.3e-06	2.8e-06	7.5e-07	0	3.1e-06	1.4e-06	2.2e-06	9e-06	1.1e-05	7.1e-06	2.4e-05	1.6e-06	8.6e-07	1.3	2	0.6	0	1.6	0.96	0.69	1.3	3.3	1.2	6.6	1.3	1.2
5330417C22Rik	7e-06	0	0	4.9e-06	3.7e-06	0	0	0.00023	0.00028	7e-05	1.1e-05	1.6e-05	1e-05	5.1	0	0	2.9	0.96	0	0	39	55	9.6	3	13	10
5330439K02Rik	2.9e-07	0	0	0	0	0	0	0	0	0	2.7e-06	1.6e-06	0	0.43	0	0	0	0	0	0	0	0	0	0.6	0.98	0
5430402O13Rik	0	0	0	0	0	0	0	0	2.4e-07	6.5e-06	3.9e-06	1.1e-06	0	0	0	0	0	0	0	0	0	0.2	0.77	1.2	0.82	0
5430403G16Rik	3.4e-06	1.6e-06	8e-07	3.7e-06	0	0	0	4.8e-06	2.5e-06	1.7e-05	9.4e-06	4e-06	4e-06	1.7	2	0.6	1.5	0	0	0	0.97	0.78	3.1	2.4	3.6	4.2
5430416N02Rik	6.6e-06	2.1e-06	1.5e-06	8e-06	4.7e-06	1.7e-06	2.6e-06	1.9e-05	2.6e-05	5.6e-05	2.4e-05	9.1e-06	1.2e-05	8.5	2.8	1.2	2.9	2.2	0.48	1.4	5.2	8	10	7.8	7.5	12
5730409E04Rik	0	0	0	0	0	0	0	0	1.1e-06	5.7e-06	0	2.5e-07	2.9e-07	0	0	0	0	0	0	0	0	0.39	0.77	0	0.16	0.3
5730419F03Rik	0	0	0	0	1.7e-06	1.7e-06	2.7e-05	1.7e-05	2.6e-06	1.3e-06	0	0	2e-06	0	0	0	0	0.64	0.96	6.9	2.9	0.78	0.38	0	0	2.1
5730420D15Rik	9e-07	1.2e-06	0	0	0	0	0	0	0	2.9e-06	0	1.5e-07	7.7e-07	1.3	1.6	0	0	0	0	0	0	0	0.77	0	0.16	0.9
5730422E09Rik	0	0	0	0	0	0	0	0	0	1.1e-06	0	3.9e-07	5e-07	0	0	0	0	0	0	0	0	0	0.38	0	0.33	0.6
5730455P16Rik	9.3e-06	3.5e-06	1.5e-06	0	1.7e-06	2.5e-06	1.5e-06	1.8e-05	1.9e-05	7.1e-06	2.4e-05	1.1e-05	8.8e-06	8.5	3.6	1.2	0	0.96	0.96	0.69	4.5	4.9	1.2	6	8.3	10
5730507C01Rik	1.3e-06	7.7e-07	0	0	3.2e-07	0	0	5.4e-06	1.2e-06	4.6e-06	2.8e-06	1.5e-06	3.1e-07	1.3	0.4	0	0	0.32	0	0	1.9	0.39	0.77	1.8	1.1	0.6
5730508B09Rik	1.4e-05	1.1e-05	1e-05	1.9e-06	1e-05	6.1e-06	8.5e-06	2e-05	1.6e-05	1.5e-05	5.6e-05	9.2e-06	1.4e-05	14	11	7.1	1.5	4.5	1.4	2.1	3.5	4.7	3.1	11	8.2	15
5730522E02Rik	2.1e-07	0	0	0	0	0	0	1.1e-06	0	0	0	2.1e-07	0	0.43	0	0	0	0	0	0	0.32	0	0	0	0.16	0
5730559C18Rik	4.1e-05	2.5e-05	7.8e-06	7.1e-06	5.6e-06	1.3e-05	1.7e-05	3.1e-05	0.00011	5.9e-05	6.1e-05	2.3e-05	3.2e-05	36	22	5.4	4.4	1.6	4.3	6.3	7.7	26	10	15	18	32
5830454E08Rik	2.1e-06	2.8e-06	1.7e-06	0	2.6e-06	0	0	1.2e-05	4.9e-06	1.6e-05	1.4e-05	3.7e-06	2.2e-06	1.7	2.8	1.2	0	0.64	0	0	2.9	1.2	3.1	3	3.8	2.1
5930430L01Rik	2.6e-06	1.4e-06	0	2.4e-06	1.3e-06	0	0	1e-05	4.9e-06	1.2e-05	6.9e-06	8.2e-06	5.2e-06	3.4	1.2	0	1.5	0.64	0	0	1.6	1.4	2.3	1.8	6.4	5.7
6030443J06Rik	1.1e-06	4.9e-07	0	0	0	0	0	0	3.7e-07	0	1.5e-06	3.8e-06	1.2e-06	1.3	0.4	0	0	0	0	0	0	0.2	0	0.6	3.1	1.2
6030445D17Rik	0	2.1e-06	3.6e-06	7.9e-06	2.5e-06	0	1e-06	0	1.3e-06	2.4e-06	0	0	2.8e-07	0	2	2.4	4.4	0.64	0	0.69	0	0.39	0.38	0	0	0.3
6030458C11Rik	1.2e-05	4.9e-06	3.7e-06	6.5e-06	8.5e-06	7.7e-07	8.7e-07	1.2e-05	2.3e-05	2.5e-05	3.9e-05	1.6e-05	1.2e-05	13	4.9	3	2.9	3.8	0.48	0.69	2.9	4.9	3.8	10	13	13
6230400D17Rik	1.2e-06	3.3e-07	0	0	0	0	0	1.8e-06	1e-06	3.8e-06	7.1e-06	2.7e-06	2.1e-06	1.7	0.4	0	0	0	0	0	0.32	0.39	0.77	2.4	2.3	2.4
6330403L08Rik	5.8e-07	3.7e-07	0	0	6.4e-07	0	1.3e-06	7.8e-07	1.8e-06	8.6e-06	0	1.3e-06	1.2e-06	0.85	0.4	0	0	0.32	0	0.69	0.32	0.59	1.2	0	1.3	1.2
6330408A02Rik	2.7e-06	1.4e-06	4.4e-07	0	2.7e-06	4.3e-06	0	4.5e-06	1.7e-06	1.4e-06	1.3e-05	3.4e-06	3.5e-06	3.8	1.6	0.6	0	0.64	0.96	0	0.97	0.59	0.38	1.8	2.9	4.2
6330416G13Rik	3.6e-06	8.4e-06	1.1e-05	3.9e-06	1.3e-05	3.3e-06	0	1.2e-05	1.7e-05	1.6e-05	1.3e-05	5.9e-06	5.3e-06	4.7	7.7	7.1	2.9	4.2	1.4	0	2.3	5.1	2.3	4.8	5.1	6
6330418K02Rik	4.4e-06	3.9e-06	3.9e-06	5.8e-06	7.3e-06	6.8e-06	1.2e-06	3.7e-05	1.3e-05	1.3e-05	1.5e-05	5.7e-06	5.5e-06	4.3	3.2	2.4	2.9	2.9	2.4	0.69	7.7	3.7	2.7	3	4.7	5.7
6330562C20Rik	0	1.2e-06	8.2e-07	0	0	0	0	0	8e-07	0	0	2.5e-07	0	0	1.2	0.6	0	0	0	0	0	0.2	0	0	0.16	0
6430548M08Rik	2.4e-06	2.2e-07	2e-06	0	4.9e-07	5.2e-06	4.7e-06	9.1e-06	1.1e-05	3.5e-06	0	2.7e-06	8.8e-07	2.6	0.4	1.2	0	0.32	1.9	2.1	1.6	3.7	0.77	0	2.6	0.9
6430550D23Rik	1.4e-06	0	6.6e-07	0	1.7e-06	0	0	1.2e-06	4.5e-07	2.2e-06	1.1e-06	7.8e-07	4.9e-07	1.7	0	0.6	0	0.64	0	0	0.32	0.2	0.38	0.6	0.82	0.6
6430573F11Rik	1.4e-06	0	0	0	0	0	0	4.6e-05	3.1e-06	1.4e-05	3.7e-06	5.2e-06	3.8e-06	1.3	0	0	0	0	0	0	7.7	0.98	2.7	1.2	4.4	3.9
6430573P05Rik	8.8e-07	1.7e-06	2.1e-06	5.3e-06	8.9e-07	1.4e-06	0	6.1e-07	2.1e-06	5.5e-07	0	1.4e-07	0	1.3	1.2	1.2	1.5	0.32	0.48	0	0.32	0.78	0.38	0	0.16	0
6430710C18Rik	3.6e-07	1.1e-06	2.8e-06	2e-06	4.8e-06	1.6e-06	0	1.5e-06	8.3e-07	1.6e-06	5.2e-06	2.2e-06	4.4e-07	0.43	1.2	1.8	1.5	2.2	0.96	0	0.32	0.2	0.38	1.8	1.8	0.6
6720427I07Rik	4.1e-06	2e-06	4.4e-07	0	8e-07	5.3e-06	0	4.9e-06	0	3.1e-06	0	3e-06	3.2e-06	4.3	2	0.6	0	0.32	0.96	0	0.65	0	0.38	0	2.5	3.3
6720489N17Rik	6.7e-07	3.3e-07	0	0	0	0	0	7.4e-06	2.9e-06	0	0	2.2e-06	3.4e-06	0.85	0.4	0	0	0	0	0	2.6	0.98	0	0	2.1	3.3
8030462N17Rik	3.9e-07	1.9e-06	2.4e-06	6.4e-06	1.8e-06	8.5e-07	3.9e-06	0	1.2e-06	3.3e-06	2.2e-06	7.8e-07	8.9e-07	0.43	2	1.2	2.9	0.64	0.48	0.69	0	0.39	0.77	0.6	0.82	1.2
8430432A02Rik	0	2.2e-07	0	0	0	0	0	0	1.5e-06	0	3.7e-06	1.7e-07	0	0	0.4	0	0	0	0	0	0	0.39	0	1.2	0.16	0
9030407P20Rik	1.6e-06	3.4e-06	2e-06	0	0	0	0	4.9e-06	4.6e-06	8e-06	3.8e-06	8.6e-07	1.9e-06	2.1	3.2	1.2	0	0	0	0	1.9	1.4	1.9	0.6	0.82	1.8
9030617O03Rik	2e-05	5.2e-05	5.6e-05	2.5e-05	3.2e-05	1.6e-05	5.5e-06	1.6e-05	5.1e-06	3e-05	1e-05	7e-06	5.5e-06	17	40	30	13	14	3.8	0.69	3.5	2.2	4.2	3.6	6.2	5.7
9030622O22Rik	0	4.8e-07	0	0	0	0	0	1.5e-05	1.4e-05	0	0	1.6e-07	2.4e-07	0	0.4	0	0	0	0	0	3.5	4.3	0	0	0.16	0.3
9030624G23Rik	2.6e-06	4.1e-07	0	0	0	0	0	1.3e-06	0	1.4e-06	1.2e-06	1.1e-06	1.1e-06	2.6	0.4	0	0	0	0	0	0.65	0	0.38	0.6	1.1	1.5
9030624J02Rik	1.5e-05	1.4e-05	1.5e-05	5e-06	1.8e-05	1.7e-05	1.9e-05	5.9e-05	2.8e-05	3.3e-05	0.00017	1.2e-05	9.7e-06	14	13	10	2.9	7.1	6.7	4.9	12	7.6	5	33	8.8	9.6
9130008F23Rik	3.1e-05	3.1e-05	2.7e-05	1.3e-05	5.2e-06	4.9e-06	0	1.5e-05	7e-06	3.5e-05	3.4e-05	1.1e-05	1.3e-05	27	26	14	5.9	1.9	1.9	0	3.5	2.4	7.7	9	9	14
9130011E15Rik	1.1e-06	2e-06	2.1e-06	2.2e-06	1.3e-06	5.7e-06	1.1e-06	2.9e-06	3.3e-06	3.1e-06	2.5e-06	1.7e-06	7.1e-07	1.3	2.4	1.8	1.5	0.64	1.4	0.69	0.65	0.98	0.77	0.6	1.1	0.9
9130019O22Rik	9.1e-06	5.8e-06	1.1e-05	5e-06	1.6e-05	2e-05	6.5e-06	9.2e-06	5.3e-06	5.8e-06	3.2e-06	2.4e-06	3.4e-06	7.2	5.3	6.5	4.4	4.8	5.3	1.4	1.9	1.4	1.5	1.2	2.1	3.9
9130023H24Rik	3.5e-06	2.1e-06	7.1e-07	2.1e-06	3e-06	1.5e-06	6.8e-07	2.9e-06	3.2e-06	9.5e-06	3e-06	2e-06	2.9e-06	4.3	2	0.6	1.5	1.6	0.48	0.69	0.65	0.78	1.5	0.6	1.6	3.6
9130221H12Rik	4.9e-06	3.6e-06	2e-06	2.3e-06	3.1e-06	1.2e-06	0	1.5e-05	1.3e-05	1.3e-05	0	2.8e-06	5.5e-06	6.4	3.6	1.8	1.5	1.3	0.48	0	2.6	2.7	1.5	0	2.8	6.3
9130230L23Rik	1.1e-05	2.9e-05	2.8e-05	3.7e-05	8.6e-05	0.00013	0.00024	4.8e-05	2.2e-05	4.1e-05	9e-05	1.2e-05	8.9e-06	13	22	17	15	26	30	44	8.7	5.7	6.9	21	9.8	9.9
9130401M01Rik	2e-05	7.2e-06	5.1e-06	2.1e-06	2.3e-06	0	1.2e-06	4.7e-05	6.2e-05	6.5e-05	4.6e-05	3.2e-05	3.5e-05	19	6.5	4.2	1.5	0.96	0	0.69	9.4	15	11	14	26	31
9130409J20Rik	1.2e-05	3.1e-05	3.4e-05	3.4e-05	3.5e-05	2.3e-05	8.1e-05	2.4e-05	2.2e-05	2.9e-06	4.3e-05	7.7e-06	4.9e-06	11	27	18	16	12	6.2	17	5.5	5.9	0.77	11	6.2	5.1
9130604C24Rik	5.7e-06	9.8e-07	2.8e-06	0	0	8.6e-07	0	1.1e-05	4.6e-06	1.5e-05	1.5e-05	6.7e-06	4.3e-06	6	1.2	1.2	0	0	0.48	0	2.6	1.4	3.1	3	5.2	3.9
9230105E05Rik	1.4e-06	0	0	0	1e-06	0	0	1.1e-05	1.3e-06	2.4e-05	5.4e-06	5.6e-06	8.9e-07	1.7	0	0	0	0.32	0	0	2.3	0.39	4.2	1.8	3.1	1.2
9230110C19Rik	8.8e-07	0	0	0	0	0	0	1.1e-05	5e-06	1.4e-06	9.5e-06	7.5e-07	1.1e-06	0.85	0	0	0	0	0	0	2.6	1.8	0.38	2.4	0.82	1.5
9230111E07Rik	1.6e-06	8.8e-07	0	0	0	0	0	7.6e-06	1.9e-06	3.9e-06	1.5e-06	9.5e-07	5.2e-07	1.7	0.81	0	0	0	0	0	1.9	0.59	0.77	0.6	0.65	0.6
9330020H09Rik	6.3e-06	3.7e-06	3.9e-06	1e-05	8.8e-06	2e-06	4.2e-06	2.9e-05	1.1e-05	2.1e-05	2.1e-05	6.5e-06	3.4e-06	6.4	3.6	1.8	4.4	2.2	0.48	2.1	6.1	3.5	3.8	6.6	4.7	3.6
9330121J05Rik	1.2e-06	6e-06	3.7e-06	6.3e-06	7.1e-06	1.4e-05	1e-05	0	2.8e-06	6.9e-06	4.5e-06	9.3e-07	6.4e-07	1.7	5.7	3	2.9	3.2	3.8	3.5	0	1.2	1.2	2.4	0.82	0.9
9330136K24Rik	1.1e-06	4.9e-07	0	0	1.2e-06	0	0	0	0	0	0	1.9e-07	5.2e-07	1.3	0.4	0	0	0.32	0	0	0	0	0	0	0.16	0.6
9330151L19Rik	7.2e-06	3e-06	5.5e-06	0	2e-06	8.8e-06	1.7e-06	1.8e-05	2e-05	3.8e-05	2.5e-05	1.1e-05	6e-06	9.8	3.2	4.2	0	0.96	1.4	0.69	3.5	4.3	5	5.4	9.7	6.9
9330160F10Rik	9.6e-07	4.1e-06	1.2e-06	4.3e-06	2.4e-06	1.1e-05	2.5e-06	1.7e-05	1.3e-05	6.2e-06	1.9e-05	2.5e-06	9.1e-07	0.85	4.5	0.6	1.5	0.64	3.3	0.69	3.2	2.7	0.77	3	1.8	0.9
9330175E14Rik	5.5e-07	0	0	0	6.8e-07	0	0	0	0	3.1e-06	0	1.1e-06	2.4e-07	0.43	0	0	0	0.32	0	0	0	0	0.38	0	0.65	0.3
9330179D12Rik	5e-07	1.8e-07	0	0	0	0	0	8.7e-07	6.7e-07	9.6e-07	0	5.4e-07	2.2e-07	0.85	0.4	0	0	0	0	0	0.32	0.2	0.38	0	0.33	0.3
9430002A10Rik	0	0	0	0	0	0	0	0	3.1e-07	0	0	1.2e-07	3.4e-07	0	0	0	0	0	0	0	0	0.2	0	0	0.16	0.3
9430015G10Rik	4.1e-06	8.9e-07	9.4e-07	0	5.9e-07	0	5e-06	1e-05	7e-06	1.6e-05	1.2e-06	4.3e-06	7.5e-06	4.7	1.2	0.6	0	0.32	0	1.4	2.3	2	2.3	0.6	3.8	9
9430016H08Rik	2.2e-05	1.9e-05	1.2e-05	1.3e-05	8.8e-06	9.4e-06	5.2e-06	7.5e-05	8.5e-05	0.00011	0.00011	2.4e-05	1.7e-05	23	18	8.3	5.9	4.5	2.9	1.4	15	22	20	25	19	16
9430037G07Rik	1.1e-06	0	0	0	0	0	0	0	3.5e-06	0	1.6e-06	6.1e-07	1.6e-06	1.7	0	0	0	0	0	0	0	0.59	0	0.6	0.65	1.8
9430038I01Rik	4.7e-05	4.7e-05	7.7e-05	0.00011	0.00011	0.00012	0.00012	4.1e-05	5.2e-05	6.7e-05	7.1e-05	2.7e-05	3.3e-05	36	36	40	46	35	29	35	9.4	12	13	17	21	28
9430060I03Rik	2.9e-06	3.3e-06	6.5e-07	0	6e-07	8.5e-07	0	1.4e-06	6.6e-06	4.5e-06	9.6e-06	1.9e-06	2.7e-06	3.4	3.6	0.6	0	0.32	0.48	0	0.32	1.8	0.77	1.2	1.8	2.4
9430065F17Rik	0	4.1e-07	0	0	6e-07	1.9e-06	0	3.9e-06	4.9e-06	1e-06	0	1.7e-06	1.7e-06	0	0.4	0	0	0.32	0.48	0	0.32	1.4	0.38	0	1.3	2.1
9530027J09Rik	0	1.1e-06	0	0	0	0	0	0	0	0	0	2.6e-07	6.1e-07	0	0.81	0	0	0	0	0	0	0	0	0	0.16	0.6
9530034E10Rik	8.3e-07	0	0	0	0	0	0	0	0	0	0	5.2e-06	2e-06	0.85	0	0	0	0	0	0	0	0	0	0	4.6	2.1
9530036O11Rik	5.5e-07	4.9e-07	0	0	0	0	0	2.2e-06	4.4e-06	6.1e-06	0	7.3e-07	6.9e-07	0.85	0.4	0	0	0	0	0	0.32	1.4	0.77	0	0.65	0.9
9530046B11Rik	0	0	9.5e-07	0	0	0	0	2e-06	1.2e-06	9e-06	0	1.6e-07	0	0	0	0.6	0	0	0	0	0.32	0.2	1.2	0	0.16	0
9530052C20Rik	0	4.2e-07	0	0	0	0	0	0	0	4e-06	0	1.2e-07	0	0	0.4	0	0	0	0	0	0	0	0.38	0	0.16	0
9530053A07Rik	0	0	0	2.2e-06	0	0	0	4.6e-05	5.8e-05	0	0	1.3e-07	0	0	0	0	1.5	0	0	0	8.7	15	0	0	0.16	0
9530068E07Rik	3.6e-05	2.9e-05	1.8e-05	1.6e-05	3e-05	1.8e-05	2.2e-05	0.00013	8.2e-05	0.00011	9.3e-05	3.5e-05	3.6e-05	31	24	10	7.4	11	6.2	9	28	20	17	24	26	32
9530082P21Rik	2.9e-06	3.6e-06	3.1e-06	2.9e-06	9e-07	6.7e-06	4.1e-06	9.6e-06	5.7e-06	8.3e-06	2.3e-06	1.2e-06	2.3e-06	3.4	2.8	2.4	1.5	0.32	1.4	0.69	1.6	1.6	1.5	0.6	0.98	2.4
9830147E19Rik	4.6e-06	3.1e-07	0	0	8e-07	0	0	5.9e-06	3.3e-06	1.3e-05	1.2e-05	3.7e-06	4.2e-06	3.4	0.4	0	0	0.32	0	0	1.3	1.2	2.3	2.4	3.1	4.5
9930004E17Rik	7.1e-07	1.7e-06	0	0	0	2.6e-06	0	1.9e-06	1.9e-06	0	0	0	2e-07	0.85	1.6	0	0	0	0.96	0	0.32	0.39	0	0	0	0.3
9930012K11Rik	4.8e-07	1e-06	1.6e-06	0	4.5e-07	2.3e-06	4.1e-06	3.9e-05	1.6e-06	4.7e-06	3.4e-06	8.1e-07	2e-07	0.43	1.2	1.2	0	0.32	0.48	2.1	6.8	0.39	0.77	0.6	0.98	0.3
9930021J03Rik	3.2e-05	3e-05	3.2e-05	4.1e-05	2.4e-05	1.2e-05	8.5e-06	1.3e-05	1.8e-05	2.9e-05	3.4e-05	2.1e-05	2.1e-05	27	24	17	16	9.6	4.3	2.8	2.9	5.1	5.4	7.2	17	21
9930111J21Rik2	0	0	0	0	0	0	0	0	2.3e-07	0	0	1.5e-07	0	0	0	0	0	0	0	0	0	0.2	0	0	0.16	0
A130010J15Rik	1.3e-05	1.2e-05	8e-06	9.3e-06	1e-05	5.9e-06	0	5.4e-05	4.9e-05	2.9e-05	2.5e-05	1.9e-05	1.5e-05	14	9.7	5.4	5.9	4.2	1.9	0	13	12	5	7.2	14	15
A130014A01Rik	1.4e-05	9.8e-06	1e-05	1.2e-05	1.4e-05	6e-06	6.6e-06	7.9e-06	7.9e-06	9.8e-06	3.7e-06	4.7e-06	5.3e-06	13	9.7	6.5	7.4	5.1	2.4	1.4	1.6	2	2.3	1.2	4.3	4.5
A130051J06Rik	5.5e-06	4.8e-06	2.6e-06	0	3.7e-06	0	0	4.6e-06	4.7e-06	1.9e-05	8.5e-06	1.7e-06	1.4e-06	5.1	5.3	0.6	0	1.9	0	0	1.6	2.4	3.8	3	1.6	1.8
A1cf	2.2e-05	3.9e-05	4.8e-05	5.5e-05	5.1e-05	3.7e-05	2.7e-05	1e-05	5.5e-06	8.2e-06	1e-05	1.1e-05	8.9e-06	21	31	27	28	19	12	8.3	2.3	1.6	1.5	1.2	9	9.6
A230005M16Rik	0	0	0	0	0	0	0	1.3e-06	0	1.9e-06	0	3.4e-07	0	0	0	0	0	0	0	0	0.32	0	0.38	0	0.33	0
A230046K03Rik	1.5e-05	1.5e-05	1.8e-05	1.5e-05	1.2e-05	6.4e-06	2.4e-06	2.1e-05	1.3e-05	3.5e-05	1.7e-05	1.1e-05	1.5e-05	18	14	11	7.4	5.1	1.9	1.4	4.2	3.5	6.9	3.6	8.5	16
A230050P20Rik	3.8e-06	0	0	0	0	0	0	2.6e-05	1.4e-05	2.5e-05	1.4e-05	9.5e-06	3.3e-06	4.7	0	0	0	0	0	0	5.5	4.1	4.2	3.6	8.5	3
A230060F14Rik	0	0	0	0	0	0	0	2.8e-06	4.1e-07	2.9e-06	2.4e-06	4e-07	2.1e-07	0	0	0	0	0	0	0	0.65	0.2	0.38	0.6	0.33	0.3
A230065N10Rik	4.3e-07	3.2e-07	0	0	0	0	0	3.2e-06	1.6e-06	0	0	1.9e-07	2.4e-07	0.43	0.4	0	0	0	0	0	0.65	0.39	0	0	0.16	0.3
A230072E10Rik	4.3e-06	2.8e-06	0	0	0	0	0	6.1e-06	4.4e-06	1.5e-05	5.9e-06	5.1e-06	2.6e-06	3	2.8	0	0	0	0	0	1.6	1.6	2.3	1.2	4.6	3.3
A230083N12Rik	5.6e-07	8.5e-07	0	3.5e-06	0	0	0	0	0	0	2.7e-06	0	2.3e-07	0.85	0.4	0	1.5	0	0	0	0	0	0	0.6	0	0.3
A230087F16Rik	7.2e-07	8.3e-07	0	0	2.9e-06	0	2.2e-06	0	9.7e-07	0	0	2.2e-07	5.5e-07	0.85	0.81	0	0	0.96	0	0.69	0	0.2	0	0	0.16	0.6
A230107N01Rik	2.6e-06	2.6e-07	0	0	0	0	0	2.5e-06	1.9e-06	0	1.2e-06	1.4e-06	5.4e-07	2.6	0.4	0	0	0	0	0	0.65	0.59	0	0.6	1.3	0.6
A330009N23Rik	0	0	0	0	0	0	0	0	0	0	0	1.3e-06	2.9e-07	0	0	0	0	0	0	0	0	0	0	0	0.65	0.3
A330017A19Rik	3e-06	1.9e-06	1.1e-06	0	0	0	0	7.3e-06	1.4e-05	2.6e-05	6.4e-06	1.4e-05	9.1e-06	3.4	2	1.2	0	0	0	0	1.6	3.1	4.2	1.8	11	9.9
A330069E16Rik	1.4e-06	9e-07	2.6e-06	5.8e-06	1.9e-06	1.8e-06	0	5.7e-06	3.6e-06	4.5e-06	4.6e-06	1.7e-06	7.2e-07	1.7	1.2	1.8	2.9	0.64	0.96	0	1.3	1.4	1.2	0.6	1.1	0.9
A330102I10Rik	7.1e-07	0	0	0	0	0	0	1.2e-05	3.9e-06	2.8e-06	3.3e-06	5.7e-07	3e-07	0.85	0	0	0	0	0	0	2.3	1.4	0.77	1.2	0.33	0.3
A430005L14Rik	7.9e-05	3.9e-05	3.3e-05	2.4e-05	1.7e-05	2.6e-05	1.2e-06	0.0001	0.00013	0.00014	0.00012	6.6e-05	8.2e-05	55	35	21	13	7.7	7.7	0.69	21	30	25	28	41	60
A430033K04Rik	4.2e-06	1.8e-06	0	0	2.7e-07	0	0	8.7e-06	7e-06	9.2e-06	4.5e-06	6.4e-06	6.7e-06	5.1	2	0	0	0.32	0	0	1.6	2	1.5	1.8	5.1	6
A430046D13Rik	1.8e-06	0	2.3e-06	0	0	0	0	2.6e-06	3.9e-06	9.6e-06	2.2e-05	3.8e-06	1.5e-07	3	0	1.2	0	0	0	0	0.32	0.98	1.2	4.8	2.9	0.3
A430073D23Rik	0	0	0	0	0	0	0	0	0	0	3.8e-06	2.8e-07	2.2e-07	0	0	0	0	0	0	0	0	0	0	0.6	0.33	0.3
A430078I02Rik	0	0	0	0	0	0	0	0	9.6e-07	1.2e-06	0	2e-07	2e-07	0	0	0	0	0	0	0	0	0.39	0.38	0	0.16	0.3
A430105I19Rik	6.1e-07	6.2e-07	0	0	0	0	5e-06	3.2e-06	2.5e-06	1.2e-06	5.3e-06	5.1e-07	5.1e-07	0.85	0.81	0	0	0	0	0.69	0.65	0.59	0.38	0.6	0.65	0.6
A430105J06Rik	1.2e-06	4.4e-07	0	0	0	0	0	2.6e-06	1.2e-06	4.8e-06	0	1.9e-06	1.2e-06	1.3	0.4	0	0	0	0	0	0.65	0.39	0.77	0	1.5	1.2
A530017D24Rik	3.1e-06	3.2e-06	4.1e-06	2.3e-06	4.5e-06	6.3e-06	1.6e-06	5.9e-06	7.8e-06	9e-06	4.9e-06	4.3e-06	4.7e-06	4.3	2.8	2.4	1.5	1.6	1.9	0.69	1.3	1.8	1.5	1.8	3.4	5.1
A530020G20Rik	3.7e-07	0	0	0	0	0	0	1.8e-05	1.4e-06	3.3e-06	2.2e-06	1.3e-06	1.3e-06	0.43	0	0	0	0	0	0	3.2	0.39	0.38	0.6	0.98	1.2
A530084C06Rik	6.4e-07	1.4e-06	9.3e-07	0	7.5e-07	0	0	0	0	1.5e-06	0	1.5e-06	7.7e-07	0.85	1.2	0.6	0	0.32	0	0	0	0	0.38	0	1.5	0.9
A630072M18Rik	7.6e-06	5.3e-06	6.8e-07	0	1.7e-06	1.4e-06	1.2e-06	1.6e-05	1e-05	1.7e-05	1.2e-05	4.6e-06	4.1e-06	7.7	5.7	0.6	0	0.96	0.48	0.69	2.3	2.7	3.5	3	3.9	4.5
A730011C13Rik	0	0	1.6e-06	0	0	0	0	2e-06	2.2e-06	0	0	6.2e-07	1.7e-07	0	0	1.2	0	0	0	0	0.65	0.59	0	0	0.65	0.3
A730015C16Rik	0	0	0	0	0	0	0	1.1e-06	0	7e-07	0	2e-07	0	0	0	0	0	0	0	0	0.32	0	0.38	0	0.16	0
A830010M20Rik	0	0	0	0	1.8e-06	9.3e-06	0	4.5e-06	2.7e-06	5.2e-06	3.7e-06	1.6e-07	1.4e-06	0	0	0	0	0.96	1.4	0	0.65	0.59	1.2	0.6	0.16	1.5
A830011K09Rik	0	0	0	0	0	0	0	2.5e-06	0	0	0	6.2e-07	0	0	0	0	0	0	0	0	0.65	0	0	0	0.49	0
A830052D11Rik	6.3e-07	1.9e-07	8e-07	2.7e-06	3.4e-06	4.8e-06	0	1.1e-06	4.6e-07	0	0	1.6e-07	6.2e-07	0.85	0.4	0.6	1.5	1.3	0.96	0	0.32	0.2	0	0	0.16	0.6
A830080D01Rik	6.2e-06	1e-06	1.3e-06	0	3.6e-06	8.6e-06	7.6e-06	1.1e-05	2.3e-06	1.5e-05	2e-06	5.5e-06	8e-06	6.4	1.2	1.2	0	1.9	1.9	2.1	1.6	0.78	2.3	1.2	4.3	9
A930003A15Rik	0	0	0	0	0	0	0	2.5e-06	7.6e-07	0	0	1.6e-06	2.3e-06	0	0	0	0	0	0	0	0.65	0.39	0	0	1.3	2.4
A930007I19Rik	8.5e-07	4e-07	0	2.6e-06	2.1e-06	2.2e-06	0	2.7e-06	9.3e-07	0	2.7e-06	1.1e-06	2.6e-07	0.85	0.4	0	1.5	0.64	0.96	0	0.65	0.39	0	0.6	0.98	0.3
A930009A15Rik	9.2e-07	2.8e-07	0	0	0	0	0	0	0	0	0	3.8e-05	2e-05	1.3	0.4	0	0	0	0	0	0	0	0	0	21	15
A930012L18Rik	2.9e-07	0	0	0	0	0	0	2.2e-06	0	5.9e-06	4.5e-06	6.5e-07	2.6e-07	0.43	0	0	0	0	0	0	0.32	0	0.77	1.2	0.33	0.3
A930015D03Rik	4.8e-06	4.4e-06	1.5e-05	2.1e-05	3.7e-05	3e-05	4.3e-05	1.1e-06	2.4e-06	0	4.5e-06	3.8e-06	2.6e-06	6.4	4.5	8.9	10	14	8.1	14	0.32	0.59	0	1.2	3.3	3
A930018M24Rik	0	2.9e-07	0	2.1e-06	0	0	0	0	0	0	0	1e-07	0	0	0.4	0	1.5	0	0	0	0	0	0	0	0.16	0
A930024E05Rik	5.6e-07	4.9e-07	0	0	5.3e-07	0	0	4.7e-06	2.6e-06	1.2e-05	0	1.8e-06	3.3e-06	0.85	0.81	0	0	0.32	0	0	1.3	0.98	3.1	0	1.6	3.3
A930024N18Rik	5.8e-07	1e-06	0	3.5e-06	7.1e-07	2e-06	0	0	4.3e-07	0	2.7e-06	9.2e-07	3.5e-07	0.85	0.81	0	1.5	0.32	0.48	0	0	0.2	0	1.2	0.65	0.3
A930029G22Rik	2.5e-06	0	0	0	0	0	0	2.1e-06	7.8e-06	2.9e-06	7.4e-06	2.4e-06	8e-07	2.6	0	0	0	0	0	0	0.97	1.6	0.77	1.2	2.1	0.9
A930033H14Rik	3.6e-07	0	0	0	0	0	0	0	8.5e-07	0	0	4.2e-07	2.9e-07	0.43	0	0	0	0	0	0	0	0.2	0	0	0.33	0.3
A930038B10Rik	0	3.8e-07	0	3.2e-06	0	0	0	2.5e-06	0	0	0	2.5e-07	0	0	0.4	0	1.5	0	0	0	0.32	0	0	0	0.33	0
AA386476	5.8e-06	9.1e-07	1e-06	0	6.3e-07	0	2.8e-06	2.8e-06	4.2e-06	1.8e-05	8.7e-06	7.8e-06	8.5e-06	5.5	0.81	0.6	0	0.32	0	0.69	0.65	1.2	3.5	1.2	5.7	8.4
AA415398	1.8e-06	1.9e-06	2.4e-06	0	1.1e-06	3.5e-06	0	7.6e-06	4.3e-06	3.3e-06	0	1.4e-06	1.8e-06	2.1	2	1.8	0	0.64	1.4	0	1.3	0.98	0.38	0	1.3	1.8
AA467197	4.6e-05	0.00013	0.00035	0.00039	0.00039	0.00033	0.00037	1e-05	0.00016	2e-05	7.6e-05	4.5e-06	6.5e-06	29	56	73	71	69	57	58	2.9	28	3.8	17	3.6	7.2
AA474331	5.6e-07	8.9e-07	0	0	0	0	0	0	1.3e-06	1.2e-06	0	8.7e-07	1.5e-06	0.85	0.81	0	0	0	0	0	0	0.39	0.38	0	0.82	1.5
AA474408	2.3e-06	2.6e-06	8e-07	0	6.8e-07	6.8e-06	4.8e-06	8.3e-06	3e-06	9e-06	1.4e-05	2.4e-06	2.2e-06	3	2.4	0.6	0	0.32	1.9	1.4	2.3	0.78	1.2	4.2	2.1	2.7
AA543186	1.7e-06	1.7e-06	1.9e-06	0	1.5e-06	0	0	3.8e-06	2.5e-06	0	3.2e-06	2.4e-06	1.2e-06	2.1	1.6	1.2	0	0.64	0	0	1.3	0.59	0	1.2	1.5	1.2
AA792892	0	0	1.4e-06	0	0	0	0	0	0	0	0	7.5e-07	8.5e-07	0	0	1.2	0	0	0	0	0	0	0	0	0.65	1.2
AA986860	4e-05	5e-05	4.5e-05	6.5e-05	6.5e-05	0.00014	0.00023	1.4e-05	3.1e-05	3.4e-05	3.4e-05	1.2e-05	8e-06	29	35	24	28	22	33	47	2.6	8.4	4.6	9	9	8.4
Aaas	8.9e-06	2.2e-06	7.1e-07	0	8.7e-07	2.9e-06	4.8e-06	2.6e-05	3.3e-05	1.9e-05	1.6e-05	5.9e-06	1.1e-05	8.9	2.8	0.6	0	0.64	0.96	1.4	5.2	10	3.5	4.2	5.4	12
Aacs	1.4e-05	8.6e-06	3.2e-06	5.6e-06	0	6.4e-07	0	7.9e-05	0.00011	3.8e-05	6.5e-05	7.4e-06	8.3e-06	14	8.5	3	2.9	0	0.48	0	14	23	6.2	14	6.5	9.6
Aadac	8.7e-05	0.00014	0.00015	8.5e-05	7e-05	3.3e-05	8e-06	5.6e-05	2.8e-05	0.00012	7.5e-05	1.8e-05	2.2e-05	45	60	46	34	20	10	3.5	12	7.6	20	16	14	22
Aaed1	5.6e-06	3.8e-06	3.2e-06	1.1e-05	3.6e-06	0	0	4e-05	1.7e-05	9e-06	1.2e-05	4e-06	4e-06	6.8	4.5	2.4	5.9	1.3	0	0	7.1	4.5	2.7	3.6	3.8	4.5
Aagab	1.5e-05	2.1e-05	1.4e-05	5.7e-06	1.8e-05	1.3e-05	7e-06	5.7e-05	2.6e-05	3.3e-05	4.4e-05	1.1e-05	1.1e-05	14	21	9.5	4.4	7.1	4.3	2.1	12	7.1	5.8	11	9.2	11
Aak1	2.3e-05	2.9e-05	3.4e-05	5.1e-05	4e-05	3.7e-05	1.4e-05	6.5e-06	3.2e-05	2.3e-05	1.3e-05	1.5e-05	1.3e-05	23	23	20	24	17	9.6	4.9	1.6	7.5	4.2	3.6	12	14
Aamdc	0.00012	0.00027	0.00035	0.00036	0.00026	0.00013	3.2e-05	9.5e-05	0.00015	0.00019	0.00015	7.2e-05	5.9e-05	71	85	85	81	61	30	10	19	35	30	34	46	49
Aamp	6.6e-05	7.6e-05	5.6e-05	4.7e-05	5.5e-05	6e-05	7.9e-05	0.00031	0.00023	0.00027	0.00032	7.4e-05	6.4e-05	52	49	30	22	22	16	19	54	50	44	62	48	50
Aar2	1.6e-05	1.3e-05	1.6e-05	1.2e-05	2.4e-05	1.4e-05	1e-05	5.5e-05	2.5e-05	3e-05	5e-05	1e-05	9.9e-06	16	13	11	7.4	8	5.3	4.2	10	7.6	6.5	12	8.8	12
Aars	0.0001	3.2e-05	2.1e-05	1.8e-05	2.1e-05	1.1e-05	1.5e-05	0.00016	0.00018	0.00021	0.00017	0.00011	0.00017	63	25	13	8.8	8.3	4.3	4.9	30	41	33	40	59	81
Aars2	9.9e-06	6.2e-06	1.2e-06	2.9e-06	3e-06	0	1e-06	1.7e-05	1.6e-05	1.6e-05	1.3e-05	5.8e-06	5.9e-06	8.5	6.1	1.2	1.5	1.3	0	0.69	2.9	4.1	3.1	4.8	4.7	7.2
Aarsd1	7e-06	4.9e-07	0	0	0	0	0	1e-05	7.1e-06	1.9e-05	1.1e-05	1.2e-05	1.1e-05	8.5	0.81	0	0	0	0	0	1.9	2.5	3.8	3.6	9.7	13
Aasdh	2.6e-06	3e-06	1.7e-06	0	0	1.5e-06	0	7.3e-06	1.1e-05	5.6e-06	1.6e-05	5.1e-06	7.1e-06	3.4	3.2	1.2	0	0	0.96	0	1.6	2.7	1.5	3.6	4.7	8.7
Aasdhppt	2.7e-05	1.3e-05	1.3e-05	1e-05	7.3e-06	4.9e-06	3.8e-06	7.8e-05	7.5e-05	0.00013	8.3e-05	4.1e-05	3.1e-05	26	12	8.9	5.9	3.2	1.9	0.69	17	19	21	19	28	28
Aatf	1.6e-05	4.6e-06	0	3.3e-06	3.1e-06	4e-06	1.2e-06	5.6e-05	5.5e-05	6.8e-05	7e-05	3.3e-05	2.8e-05	16	4.9	0	1.5	0.96	1.4	0.69	11	15	13	17	24	27
Abat	2.7e-05	5.4e-05	3.4e-05	5.9e-05	1.6e-05	5.9e-06	2.2e-06	4.3e-05	1.9e-05	3.7e-05	1.2e-05	5.5e-06	7.4e-06	25	41	18	28	8.3	1.9	0.69	7.1	4.9	5.8	3	4.9	7.8
Abca1	1.5e-06	2.3e-05	4.8e-05	3.8e-05	2.9e-05	1.6e-05	3.6e-06	6.6e-06	1.1e-06	2.3e-06	7.1e-06	3e-06	6.1e-07	1.3	15	25	16	9.3	4.8	0.69	1.3	0.39	0.38	1.8	2.3	0.6
Abca2	6.2e-06	7.1e-06	9.3e-06	7.1e-06	9.2e-06	3.2e-06	0	1.6e-05	1.3e-05	1.6e-05	7.8e-06	6.4e-06	7.1e-06	5.5	6.5	6	4.4	3.2	0.96	0	2.9	3.5	2.7	1.8	5.1	7.5
Abca3	2.2e-05	4e-05	5.2e-05	4.6e-05	4.7e-05	3.8e-05	8.4e-06	4e-05	2.8e-05	2.7e-05	7.8e-05	1.6e-05	1.7e-05	20	32	28	22	18	11	4.2	6.1	7.1	3.8	14	14	17
Abca5	0	0	1.7e-06	0	5.5e-07	0	0	1.5e-06	9e-07	4.5e-06	3.4e-06	3.9e-07	2.4e-07	0	0	1.2	0	0.32	0	0	0.32	0.2	0.38	0.6	0.33	0.3
Abca7	6.3e-06	8.1e-06	1.8e-05	2.5e-05	3.4e-05	5.5e-05	2.7e-05	4.8e-05	3.6e-05	1.1e-05	2.3e-05	1.5e-06	2.2e-06	6.4	7.7	11	13	11	12	8.3	10	7.6	2.3	6.6	1.3	2.4
Abcb10	2.1e-05	3.9e-05	3.2e-05	4.9e-05	4.7e-05	2e-05	6.7e-06	5.8e-05	2.8e-05	1.6e-05	3.3e-05	6.4e-06	9.1e-06	18	32	21	21	18	7.2	2.8	11	6.7	2.7	8.4	5.7	9.9
Abcb1a	2.1e-05	7e-05	6.2e-05	6.3e-05	8.5e-05	9.9e-05	6.1e-05	3.8e-05	6.6e-05	8.2e-05	3.9e-05	5.2e-06	5.6e-06	20	47	33	25	26	23	16	7.7	15	13	8.4	4.4	5.4
Abcb1b	1.8e-06	0	0	0	0	0	0	0	0	0	0	2.2e-07	0	0.85	0	0	0	0	0	0	0	0	0	0	0.16	0
Abcb6	9.1e-06	1.2e-05	5.9e-06	2e-05	1.4e-05	7.3e-06	0	1.9e-05	1.7e-05	3.4e-05	1.7e-05	6.1e-06	6.7e-06	9.8	11	4.2	10	5.8	2.4	0	3.2	4.3	5.8	3	4.9	6.9
Abcb7	4.2e-05	5.2e-05	5.6e-05	6.7e-05	6.2e-05	6.4e-05	2.4e-05	1.8e-05	2.5e-05	1.5e-05	3e-05	2.1e-05	2.8e-05	37	38	27	34	21	18	7.6	4.8	7.1	3.1	7.8	17	28
Abcb8	4.1e-05	3.1e-05	2.8e-05	2.4e-05	2e-05	1.8e-05	5.7e-06	6.2e-05	5.3e-05	9e-05	4.4e-05	2.4e-05	2.7e-05	37	26	16	13	7.4	5.7	1.4	13	14	15	14	19	26
Abcb9	5e-06	1.5e-05	2.8e-05	5.8e-06	1.3e-05	1.3e-05	1.3e-05	8.1e-05	3.1e-05	1.2e-05	4.7e-05	3.5e-06	2.8e-06	5.1	14	17	4.4	6.4	4.3	4.2	15	7.6	1.9	11	2.8	3
Abcc1	6.9e-06	0	0	0	0	0	1.9e-06	1.1e-05	1.4e-05	1e-05	1.5e-05	8e-06	6.2e-06	6.4	0	0	0	0	0	0.69	2.3	3.1	2.3	3	5.9	6.6
Abcc10	9.1e-06	8.3e-06	7.2e-06	1.1e-05	1.7e-05	8.2e-06	6.5e-06	8.9e-06	1.6e-05	2.5e-05	1.7e-05	6.7e-06	5.9e-06	9.8	8.5	4.8	5.9	5.8	2.4	2.8	2.3	3.3	4.2	5.4	5.7	5.7
Abcc2	1.6e-05	6.1e-05	0.00012	0.0001	0.00014	0.00014	6.6e-05	1.7e-05	1.7e-05	3.9e-05	1.2e-05	6.2e-06	4.7e-06	12	41	53	46	40	31	17	2.9	4.5	6.2	3	4.6	4.8
Abcc3	1.2e-05	2.8e-05	3.5e-05	2.3e-05	2.6e-05	9.3e-06	0	8.8e-05	6e-05	4.6e-05	0.00012	4.2e-06	4.1e-06	14	24	18	13	10	3.3	0	15	14	7.7	25	3.6	4.5
Abcc4	0	0	0	0	0	0	0	2.7e-05	2e-06	0	8.9e-06	1.5e-06	1.6e-06	0	0	0	0	0	0	0	5.8	0.78	0	2.4	1.3	1.8
Abcc5	5.4e-07	0	0	0	1.2e-06	1.8e-06	8.7e-07	3.7e-05	1e-05	5.7e-06	2.6e-05	5.5e-06	5.6e-06	0.43	0	0	0	0.64	0.48	0.69	7.1	2.7	1.5	7.2	4.7	6.3
Abcc6	4.8e-07	2.5e-06	1.3e-05	6.2e-06	5.4e-06	3.3e-06	0	3.7e-06	2.1e-06	5.6e-06	5.1e-06	6.1e-07	1.6e-06	0.43	2.4	7.1	2.9	2.6	0.96	0	0.65	0.39	0.77	0.6	0.49	1.8
Abcd1	1.8e-05	5.8e-05	0.00014	0.00013	0.00017	0.00017	7e-05	2e-05	1e-05	2.2e-05	1.3e-05	4.2e-06	6.3e-06	17	35	58	53	51	36	18	4.2	3.5	3.1	1.8	3.8	6.6
Abcd3	0.00015	0.00048	0.00069	0.00063	0.00049	0.00029	7.8e-05	0.00013	0.00011	0.0001	0.00014	4.5e-05	5.5e-05	69	96	98	88	80	58	24	24	26	18	31	30	46
Abcd4	1.6e-05	1.9e-05	2.5e-05	1.5e-05	1.4e-05	2.2e-05	7e-06	2.6e-05	2.1e-05	5.4e-05	2.4e-05	1e-05	8.3e-06	16	19	13	7.4	5.8	5.7	2.8	5.5	6.3	9.6	7.8	7.7	8.7
Abce1	5.3e-05	1.9e-05	8e-06	5e-06	4.9e-06	3.9e-06	0	3.5e-05	6.3e-05	8.4e-05	8.1e-05	4.7e-05	5.6e-05	44	15	5.4	1.5	2.2	0.96	0	9	16	15	20	32	46
Abcf1	0.00011	9.6e-05	7.5e-05	6.8e-05	7.8e-05	7.5e-05	4.1e-05	0.00017	0.00014	0.00018	0.00017	8e-05	9.9e-05	62	56	37	32	26	18	13	35	32	30	33	48	66
Abcf2	2.7e-05	7.4e-06	1e-05	6.3e-06	4.5e-06	8.6e-07	0	1.6e-05	1.5e-05	1.9e-05	2.5e-05	2e-05	2.5e-05	29	7.7	6	4.4	2.2	0.48	0	5.2	5.3	3.8	7.8	15	25
Abcf3	1.3e-05	1.6e-05	2.4e-05	3.5e-06	2.2e-05	2e-05	8.8e-06	7.3e-05	4.7e-05	2.7e-05	6.1e-05	1.2e-05	7.3e-06	14	13	13	2.9	8.7	5.3	3.5	15	13	5.4	14	8.7	8.1
Abcg2	4e-05	9.5e-05	0.00015	0.00015	0.00016	0.00016	0.0001	5.1e-05	0.0001	8.2e-05	3.7e-05	1.9e-05	2.2e-05	32	59	56	56	46	37	27	10	24	13	7.8	16	20
Abcg5	2.5e-05	9.4e-05	0.00014	0.00016	0.0002	0.00026	9.9e-05	3.5e-05	3.9e-05	4.9e-05	3.3e-05	7.6e-06	4.2e-06	21	53	60	57	50	51	27	6.8	9.8	6.9	7.8	5.7	5.1
Abcg8	3e-05	0.00012	0.00017	0.00022	0.00022	0.00016	0.0001	2.9e-05	4.6e-05	4.8e-05	3.2e-05	1.4e-05	7.1e-06	24	63	65	63	57	36	23	6.1	11	7.3	6.6	11	8.1
Abhd10	2.1e-05	4.2e-06	2.9e-06	6.1e-06	4.5e-06	4.3e-06	6.8e-07	3.9e-05	3.8e-05	3.5e-05	4.9e-05	1.6e-05	2.1e-05	21	4.5	2.4	2.9	2.2	0.96	0.69	10	10	7.7	14	13	19
Abhd11	8.5e-05	4.9e-05	2.2e-05	3.4e-05	3e-05	1.8e-05	3.5e-05	0.00015	0.00024	0.00033	0.00026	9.2e-05	8.6e-05	60	39	13	15	12	4.8	10	30	52	48	55	52	59
Abhd11os	0.00057	0.0012	0.0011	0.0011	0.001	0.00095	0.00072	0.00016	0.0004	0.00029	0.00021	0.00011	0.00015	96	100	99	100	94	90	85	30	69	43	40	54	74
Abhd12	1.9e-05	5.2e-05	8.6e-05	0.00011	8.6e-05	5.7e-05	2.9e-05	5.2e-05	4.9e-05	4.2e-05	5.9e-05	1.8e-05	1.6e-05	18	37	45	43	28	16	9	11	12	8.5	14	14	16
Abhd13	2.9e-05	3.4e-05	5.4e-05	3e-05	4.6e-05	5.9e-05	2.1e-05	3.1e-05	5.1e-05	3e-05	1.8e-05	2.4e-05	2.8e-05	28	30	31	16	19	16	8.3	6.5	15	6.2	4.2	18	26
Abhd14a	7.2e-05	3.3e-05	6.6e-06	6.7e-06	4.3e-06	2.7e-06	3.7e-06	0.00014	0.00011	0.0002	0.00015	9.4e-05	8.8e-05	56	28	4.8	4.4	1.6	1.4	1.4	29	27	33	33	54	63
Abhd14b	5.7e-05	4.4e-05	5e-05	5.5e-05	3.8e-05	1.6e-05	7.1e-06	6.8e-05	9.1e-05	0.0001	0.00012	5.4e-05	3.7e-05	43	34	28	28	15	5.3	2.8	14	23	18	27	36	34
Abhd16a	3.1e-05	2.9e-05	4.8e-05	3.7e-05	3.4e-05	3.8e-05	4.1e-05	0.00018	8.9e-05	8e-05	0.00027	2.3e-05	2e-05	28	25	28	21	13	11	13	34	22	14	51	17	19
Abhd17a	0.00012	0.0002	0.00027	0.00021	0.0002	0.00013	3.9e-05	0.00014	0.00015	0.00013	0.00018	7.7e-05	9.6e-05	72	81	80	69	53	32	14	29	34	25	42	48	62
Abhd17b	3.9e-05	3.5e-05	4.1e-05	4.8e-05	3.6e-05	3.9e-05	4.8e-05	6.9e-05	9.6e-05	4.9e-05	5.6e-05	3.2e-05	2.8e-05	36	30	24	22	14	13	14	14	22	8.5	15	22	25
Abhd17c	0.00012	0.00014	0.00019	0.00023	0.00027	0.00038	0.0005	8.5e-05	0.00012	0.00014	9.7e-05	9.7e-05	9.7e-05	74	72	65	65	63	65	76	18	27	25	26	55	64
Abhd18	2.7e-05	4.8e-05	7.5e-05	4.3e-05	4.9e-05	3.6e-05	1.8e-05	0	0	0	0	9.8e-06	6.1e-06	20	34	36	19	16	11	5.6	0	0	0	0	7.5	6.6
Abhd2	7e-05	9.9e-05	0.00019	0.00027	0.00058	0.0012	0.0027	1.4e-05	1.6e-05	9.6e-06	7.8e-05	2.4e-05	2.2e-05	38	52	58	66	77	90	94	3.5	3.5	2.3	17	15	18
Abhd3	1.8e-05	6.4e-05	9e-05	7.7e-05	7.3e-05	5.8e-05	2.3e-05	1.3e-05	1.6e-05	8e-06	1e-06	4.1e-06	5.5e-06	17	43	43	38	25	18	5.6	2.9	3.9	1.9	0.6	3.9	6.6
Abhd4	8.2e-06	1.3e-05	3e-05	4.4e-05	3.1e-05	4.2e-05	1.8e-05	1.4e-05	2.8e-05	3e-05	2.7e-05	8.1e-06	5.7e-06	7.7	11	19	25	13	14	6.3	3.9	7.3	5	7.8	6.1	5.4
Abhd5	8.7e-06	1.6e-05	2.4e-05	4.1e-05	2.7e-05	5.1e-05	4.7e-05	3.7e-05	2.7e-05	2.2e-05	5.3e-05	6.5e-06	7e-06	9.8	14	14	16	11	12	16	7.1	7.3	4.2	12	5.6	6.9
Abhd6	1.5e-05	5e-05	0.00011	0.00011	0.00011	0.00011	5.9e-05	1.9e-05	2.2e-05	2.4e-05	1.3e-05	5.3e-06	8.6e-06	14	36	50	49	33	28	16	4.2	6.5	5	3.6	4.4	8.4
Abhd8	2.2e-06	2e-07	0	0	0	0	0	2.6e-05	1.2e-05	4.7e-06	1.3e-05	2e-06	5.5e-06	2.6	0.4	0	0	0	0	0	5.5	3.9	1.2	2.4	1.5	5.1
Abi1	5.6e-05	7e-05	7e-05	8e-05	0.0001	9.3e-05	0.00014	7.3e-05	5.9e-05	7.1e-05	6.8e-05	4.3e-05	3.9e-05	49	48	35	34	35	29	38	15	15	11	19	31	34
Abi2	2.9e-07	1e-06	1.1e-06	0	0	0	0	2.1e-05	1.6e-06	1.5e-06	1.1e-05	2e-06	1.7e-06	0.43	0.81	0.6	0	0	0	0	3.5	0.78	0.38	3	2.1	1.8
Abi3	6.2e-06	5.6e-06	3.8e-06	2.8e-06	1.8e-06	3e-06	1.8e-06	1.3e-06	1.9e-05	1.7e-05	3.1e-05	4.5e-06	2.4e-06	6.8	5.3	2.4	1.5	0.96	0.96	0.69	0.65	4.9	3.1	7.2	3.6	3
Abl1	2.7e-05	1.9e-05	2.4e-05	1.4e-05	1.6e-05	1.1e-05	1.4e-05	4.6e-05	2.9e-05	5.3e-05	4.3e-05	2.1e-05	3.5e-05	25	16	15	7.4	6.4	4.8	4.9	9.7	7.8	10	9.6	19	32
Abl2	5.7e-06	3.8e-06	6.7e-06	0	1.9e-06	0	0	7.8e-06	9.2e-06	8.6e-06	1.1e-05	6.2e-06	7.2e-06	7.2	3.6	4.2	0	0.96	0	0	1.9	2.4	1.9	2.4	5.7	8.1
Ablim1	7.2e-06	3.3e-05	5.5e-05	7.6e-05	9.1e-05	6e-05	5.1e-05	3.2e-05	1.7e-05	6e-06	8.7e-06	7.5e-06	4.6e-06	7.7	27	31	31	28	16	17	5.2	4.5	1.2	3	6.2	4.2
Abr	6.4e-05	0.00016	0.00018	0.00017	0.0002	0.00024	0.00016	7.7e-05	7e-05	6e-05	6.7e-05	2.6e-05	2.1e-05	43	72	66	59	56	49	38	15	18	8.8	17	20	23
Abracl	0.00019	0.00011	4.2e-05	5.2e-05	2.8e-05	1.7e-05	1.6e-05	0.00036	0.00033	0.00028	0.00027	0.00018	0.00018	84	65	25	24	12	5.7	6.9	55	64	43	54	77	85
Abt1	2.9e-05	1.1e-05	8.4e-06	7.6e-06	7.7e-06	7.2e-06	2e-06	4.6e-05	4.5e-05	5.6e-05	8.7e-05	1.7e-05	2e-05	28	12	6	2.9	3.5	2.4	0.69	9.7	13	9.6	20	15	21
Abtb1	7.5e-06	8.8e-06	1.2e-05	2.5e-05	1.8e-05	1.3e-05	1.9e-05	7.9e-05	3.3e-05	4.9e-05	6.7e-05	8.6e-06	7e-06	7.7	8.5	7.1	13	6.7	3.3	5.6	14	9	8.5	17	7.9	7.8
Abtb2	3.5e-07	5.7e-07	0	0	0	0	0	5.4e-06	0	0	6.5e-06	1.2e-06	2.6e-07	0.43	0.4	0	0	0	0	0	0.65	0	0	0.6	0.98	0.3
Acaa1a	6.9e-05	0.00017	0.00027	0.00028	0.00027	0.00022	0.0001	0.0003	0.0002	0.00025	0.00027	6e-05	3.8e-05	51	76	79	71	64	48	23	49	47	43	55	39	37
Acaa1b	1.9e-06	2.8e-05	0.0001	0.00014	0.0001	3.9e-05	1.8e-05	1.1e-05	4e-06	2.3e-06	5.3e-06	1.1e-06	1.3e-06	2.1	19	46	53	28	11	4.2	2.3	1.4	0.77	1.2	0.82	1.2
Acaa2	7.9e-05	0.00024	0.00032	0.0003	0.00013	3.3e-05	9.5e-06	0.00023	0.00028	0.00029	0.00022	7.2e-05	6.7e-05	51	82	80	75	39	9.1	2.8	41	56	45	48	44	49
Acaca	1.7e-05	7.1e-06	3.8e-06	0	8e-07	5.5e-06	0	1.6e-05	2e-05	2.9e-05	1.9e-05	1.4e-05	1.4e-05	17	7.3	2.4	0	0.32	0.96	0	3.2	5.3	5	4.8	12	15
Acacb	1.3e-06	1.1e-06	0	0	0	0	0	8.5e-07	1.9e-06	3.4e-06	4.2e-05	2.2e-07	4.4e-07	1.7	1.2	0	0	0	0	0	0.32	0.59	0.38	9	0.16	0.6
Acad10	3.7e-06	6.5e-06	3.8e-06	1.6e-05	3.9e-06	2.4e-06	0	5e-06	6.5e-06	1.9e-05	1.2e-05	1.5e-06	2.6e-06	4.3	6.5	1.2	7.4	2.2	0.96	0	1.3	2.4	3.8	3	1.1	3.3
Acad11	1.5e-05	6.5e-05	0.00011	0.00011	9.3e-05	5.5e-05	3.9e-05	2.3e-05	2.4e-05	1.9e-05	2.8e-05	6.3e-06	6.7e-06	15	44	51	41	30	17	11	5.5	6.7	3.5	8.4	5.9	7.2
Acad12	6.3e-06	9.5e-06	1.6e-05	1.2e-05	2.1e-05	7.9e-06	2.9e-06	5.7e-06	2.2e-06	1.1e-05	3.9e-05	5.4e-06	3.1e-06	6.8	8.9	9.5	7.4	8	2.4	1.4	1.3	0.78	2.3	10	4.4	3.6
Acad8	2e-05	1e-05	1.9e-05	1.6e-05	1.1e-05	8.4e-06	7e-06	4.5e-05	7.3e-05	8.5e-05	6.7e-05	1.9e-05	1.6e-05	19	12	11	8.8	4.8	2.9	2.1	10	19	15	17	16	18
Acad9	1.4e-05	8.9e-06	3.8e-06	3.2e-06	7.4e-06	0	0	1.9e-05	2.2e-05	4.3e-05	2.9e-05	1.3e-05	9.8e-06	15	8.1	3	1.5	2.2	0	0	5.2	6.3	8.5	9	10	9.6
Acadl	7.3e-05	0.00016	0.0002	0.00018	0.00014	0.00012	4.8e-05	0.00012	6.8e-05	6e-05	0.00015	2.3e-05	3.2e-05	44	74	71	54	42	28	15	24	18	12	33	18	29
Acadm	8.3e-05	0.00017	0.0002	0.00018	0.00013	0.00013	9.3e-05	8.1e-05	9.6e-05	0.00013	0.00014	5.2e-05	3.7e-05	56	77	69	62	40	32	27	19	25	24	36	35	34
Acads	5.2e-05	9.2e-05	8.2e-05	8.5e-05	6.7e-05	4e-05	2.6e-05	0.00015	0.00011	0.00019	0.00017	5.3e-05	3.6e-05	43	58	46	37	23	13	9	31	28	34	38	36	32
Acadsb	5e-06	8.4e-06	0	0	1.5e-06	5.3e-06	0	0.00012	2.9e-05	2.5e-05	4.6e-05	9.4e-06	9.8e-06	5.5	6.9	0	0	0.64	0.96	0	22	7.5	5	11	8	11
Acadvl	0.0001	0.00015	0.00015	0.00015	0.00015	0.00017	0.00013	0.00019	0.00015	0.00021	0.00016	3.8e-05	4e-05	61	72	57	53	46	40	35	35	34	33	36	26	34
Acap1	0	0	0	0	0	0	0	5.2e-06	4.5e-07	0	3e-06	2.5e-07	2.3e-07	0	0	0	0	0	0	0	0.65	0.2	0	0.6	0.16	0.3
Acap2	2e-05	2.8e-05	3.6e-05	2.8e-05	4.4e-05	5.9e-05	7.8e-05	2.9e-05	2.6e-05	2.1e-05	2.1e-05	2.1e-05	2e-05	19	22	21	16	18	16	24	5.8	6.5	3.5	6	15	20
Acap3	3.2e-06	2.1e-06	2.6e-06	0	1.9e-06	1.2e-06	4.4e-06	1.4e-05	5e-06	1.5e-05	1.1e-05	2.1e-06	9.2e-07	3.4	2.4	1.8	0	0.64	0.48	0.69	2.6	1.4	1.9	4.2	1.8	0.9
Acat1	0.00011	0.0001	8.2e-05	9.1e-05	0.0001	7.6e-05	5.8e-05	0.00016	0.00024	0.00027	0.00017	7.8e-05	8.8e-05	67	63	42	29	32	22	18	31	51	43	37	46	58
Acat2	4.2e-05	1.4e-05	1.1e-05	7.5e-06	7e-06	3.2e-06	2.2e-06	4.9e-05	6.6e-05	4.6e-05	6.8e-05	2.1e-05	2.7e-05	37	14	7.1	4.4	3.5	0.96	0.69	12	18	8.1	17	17	24
Acbd3	2.9e-05	3.5e-05	2.7e-05	2.4e-05	2.2e-05	3.7e-05	4e-05	6e-05	8.1e-05	3.5e-05	4.8e-05	1.9e-05	2.1e-05	26	28	17	13	9.3	11	13	13	17	6.2	11	14	19
Acbd4	6.9e-05	0.00018	0.00022	0.00025	0.00027	0.00033	0.00013	3.5e-05	3.7e-05	4.5e-05	5.7e-05	1.2e-05	1.1e-05	50	79	76	74	63	59	35	8.1	11	9.2	17	9.5	11
Acbd5	3e-05	5.3e-05	7.9e-05	8.4e-05	7.7e-05	6.9e-05	5.3e-05	3.3e-05	4.2e-05	2.5e-05	4.8e-05	1.6e-05	1.6e-05	29	38	40	34	28	18	17	6.8	11	5	13	13	16
Acbd6	4.9e-05	3.4e-05	9.8e-06	4.9e-06	3.7e-06	7.7e-07	0	0.00015	0.00013	0.00013	0.00018	8.1e-05	8.3e-05	41	27	6	1.5	1.6	0.48	0	28	32	22	39	51	59
Acbd7	6.9e-07	0	0	0	0	0	0	4e-06	1.2e-06	0	0	1.4e-06	5.9e-07	0.85	0	0	0	0	0	0	0.65	0.39	0	0	1.3	0.6
Accs	4e-06	9.6e-07	0	0	1.1e-06	0	0	1.5e-05	1e-05	1.1e-05	4.5e-06	2.9e-06	3e-06	3.4	0.81	0	0	0.32	0	0	2.9	2.2	1.9	1.2	2.3	3.3
Acd	1.8e-05	9.1e-06	5.3e-06	1.4e-06	6.2e-06	2.5e-06	1.3e-06	8.8e-05	6.6e-05	3.8e-05	7.1e-05	2.2e-05	2.2e-05	17	8.1	3	1.5	2.6	0.48	0.69	17	16	7.3	16	17	21
Ace	5.8e-05	0.0003	0.0011	0.0013	0.0013	0.00077	0.00018	2.3e-05	2.8e-05	2.1e-05	3.6e-05	2.3e-06	4.2e-06	29	82	99	97	96	78	31	5.2	8	5.8	11	2	3.9
Ace2	6.8e-05	0.00028	0.00078	0.001	0.0014	0.0014	0.0009	2.8e-05	2.1e-05	1.1e-05	1.4e-05	1.9e-06	1.7e-06	34	82	95	99	97	94	77	5.8	6.3	3.5	3.6	1.6	2.1
Acer1	5.9e-06	1.2e-05	1.2e-05	6.1e-06	8.6e-06	8.7e-06	2.3e-05	1e-05	9.8e-06	2.3e-05	4.4e-05	6.5e-06	4.9e-06	6.8	11	5.4	4.4	3.5	3.8	6.9	3.2	2.4	3.5	9.6	5.2	6
Acer2	1.6e-05	2.9e-06	2.3e-06	0	1.2e-06	0	0	0.00013	6e-05	0.0001	9.3e-05	3.3e-05	2.9e-05	18	3.2	1.2	0	0.64	0	0	25	17	16	24	25	28
Acer3	1.8e-05	1.5e-05	1.1e-05	0	8.4e-06	7.7e-06	1.6e-05	1.8e-05	4.6e-05	3.1e-05	5.3e-05	1.2e-05	9.8e-06	20	15	8.3	0	3.5	2.9	5.6	3.5	11	4.6	15	9.8	10
Ache	2.5e-06	5.6e-07	0	0	0	0	0	1.8e-05	5.1e-06	4.9e-06	0	6.2e-06	4.3e-06	3.4	0.4	0	0	0	0	0	2.9	1.4	1.2	0	5.2	5.1
Acin1	0.0001	5.9e-05	3.2e-05	3.8e-05	3.5e-05	5.7e-05	2.1e-05	0.00019	0.00016	0.00016	0.00019	0.0001	0.00011	67	43	19	21	14	14	7.6	35	34	27	41	57	69
Ackr3	0	0	0	0	0	0	0	0	0	6.4e-06	0	2.5e-07	5.4e-07	0	0	0	0	0	0	0	0	0	1.2	0	0.16	0.6
Acly	3.4e-05	1.5e-05	1.2e-05	4.5e-06	9.3e-06	7.2e-06	5e-06	0.00015	0.00013	3.8e-05	7.5e-05	2.7e-05	3.1e-05	31	14	7.7	2.9	4.5	2.9	1.4	28	30	8.1	18	21	28
Acnat1	1.3e-05	1.3e-05	5.1e-06	1.1e-05	7.4e-06	5.8e-06	0	3e-06	3.3e-06	8.1e-06	6.6e-07	8.9e-06	6.8e-06	13	12	3	5.9	2.9	1.9	0	0.65	1.2	1.2	0.6	7	6.9
Aco1	5.3e-05	0.0001	0.0002	0.00019	0.00014	6.7e-05	2.2e-05	3.8e-05	5e-05	6.3e-05	4.5e-05	2.9e-05	3.2e-05	42	62	70	62	42	18	8.3	8.4	15	11	12	23	29
Aco2	0.00023	0.00045	0.00048	0.00045	0.00037	0.00018	6.6e-05	0.00026	0.00023	0.00031	0.00032	9.4e-05	0.00011	86	96	92	85	72	39	21	46	48	45	64	52	67
Acot1	1.2e-05	4.8e-06	2.3e-05	1.3e-05	3.2e-06	1.6e-06	0	7.5e-05	1.2e-05	0.00013	9.8e-05	6e-05	3.6e-05	13	4.5	13	7.4	1.6	0.48	0	15	3.1	21	20	36	28
Acot11	2e-05	3.9e-05	3.7e-05	4.7e-05	3.8e-05	3e-05	4.4e-06	3.3e-06	1.8e-05	1.7e-05	1.1e-05	3.3e-06	6e-06	17	31	22	24	13	8.6	1.4	1.3	4.9	2.7	1.8	3.1	6
Acot13	8.8e-05	0.00016	0.00014	0.00012	8.8e-05	2.9e-05	1.6e-05	0.00021	0.00027	0.0002	0.00024	7.6e-05	7.1e-05	61	73	58	53	29	10	4.9	39	54	34	53	45	52
Acot2	5.1e-06	1.5e-05	2.6e-05	2.1e-05	1.5e-05	8.2e-06	0	4e-06	2.9e-06	2.9e-06	5.2e-06	8.4e-06	2.8e-06	5.1	13	15	13	6.1	2.4	0	0.97	0.59	0.77	1.2	5.9	2.7
Acot4	2.9e-06	1.7e-05	2.1e-05	2.7e-05	2.2e-05	2.1e-05	9.7e-06	6.4e-06	2.5e-06	4e-06	9.6e-06	1.1e-06	2.2e-06	3	14	14	16	10	6.2	2.1	1.6	1.2	1.2	3	1.1	2.7
Acot6	5.7e-07	6.8e-07	6.1e-07	2.4e-06	0	0	0	1.3e-06	4.3e-07	0	0	2.8e-06	1.9e-06	0.85	0.81	0.6	1.5	0	0	0	0.32	0.2	0	0	2.1	2.1
Acot7	4.9e-05	3.4e-05	2.9e-05	2.8e-05	2.5e-05	1.9e-05	1.1e-05	0.00018	0.00017	0.00014	0.0004	5.2e-05	6.5e-05	40	29	17	15	11	5.7	4.2	32	41	22	64	35	51
Acot8	4.3e-05	4.9e-05	5.5e-05	6.3e-05	4.8e-05	3.5e-05	3e-05	0.00012	0.00011	8.7e-05	0.00016	2.6e-05	2.3e-05	35	35	33	28	18	10	9.7	24	27	17	37	21	23
Acot9	8.6e-06	1.8e-05	2.9e-05	5.6e-05	3.5e-05	2.9e-05	4.8e-05	9e-06	1.1e-05	5.7e-06	6.4e-06	1.5e-06	2.4e-06	8.1	17	17	25	13	11	14	1.9	3.5	1.5	2.4	1.3	2.4
Acox1	6.6e-05	0.0003	0.00058	0.00062	0.00059	0.00052	0.00031	0.00011	6e-05	3.8e-05	8.6e-05	1.9e-05	1.8e-05	42	85	96	94	85	76	60	21	15	6.5	19	15	18
Acox3	1.3e-05	1.9e-05	3.4e-05	3.5e-05	2.9e-05	3.1e-05	1.4e-05	1.7e-05	2e-05	2e-05	3.1e-05	7e-06	6.2e-06	14	17	19	15	12	9.6	5.6	2.9	5.3	3.1	7.2	6.2	7.2
Acp1	0.00012	7.2e-05	6.1e-05	6.9e-05	4.2e-05	6e-05	4.4e-05	0.00019	0.00015	0.00017	0.00018	0.00015	0.00016	74	50	32	32	17	16	15	39	37	30	45	69	82
Acp2	1.2e-05	2.5e-05	2.8e-05	2.8e-05	2.9e-05	3.3e-05	1.6e-05	2e-05	1.8e-05	1.8e-05	2.7e-05	1.1e-05	8.7e-06	14	21	17	12	11	9.6	6.3	4.5	4.9	3.8	5.4	8.3	8.7
Acp5	6.5e-05	0.00013	0.00013	9.1e-05	0.0001	5.6e-05	2.1e-05	3.7e-05	0.00012	0.00011	6.8e-05	3.2e-05	3.7e-05	46	64	56	35	32	16	5.6	9.4	27	19	18	23	33
Acp6	2.5e-05	5.2e-05	3.2e-05	1.7e-05	3e-05	2.3e-05	1.2e-05	5.3e-05	5.4e-05	0.00013	9.3e-05	3.2e-05	2.7e-05	24	37	20	12	11	6.7	3.5	12	15	22	23	23	26
Acpp	1.9e-05	5.7e-06	8e-07	8.5e-06	6.1e-06	6e-06	0	1.1e-05	1.9e-05	3.6e-05	8.6e-06	2.2e-05	2.4e-05	20	6.1	0.6	5.9	2.6	1.9	0	2.6	5.9	6.5	3	17	24
Acrbp	7e-06	1.1e-05	9.7e-06	2.2e-06	3.9e-05	3e-05	2.6e-05	3e-05	1.4e-05	2.3e-05	3.3e-05	7e-06	7.8e-06	7.2	11	6	1.5	11	9.6	6.9	5.8	3.7	4.2	7.2	5.4	8.1
Acsf2	1.3e-05	1.1e-05	5.2e-05	7.5e-05	0.00012	0.00014	0.00012	8.4e-06	9.2e-06	2.9e-05	7.9e-06	1.4e-05	1e-05	13	11	29	35	38	33	28	1.9	2.9	5.4	2.4	12	10
Acsf3	1.7e-05	2.8e-05	3.8e-05	3.3e-05	4.2e-05	2.8e-05	3.2e-06	4.8e-05	5.5e-05	3.6e-05	3.6e-05	8.9e-06	9.9e-06	14	22	23	15	15	7.2	1.4	11	14	6.5	7.8	8.3	11
Acsl1	2.2e-05	3.9e-05	5.6e-05	6e-05	7.6e-05	4e-05	6.6e-06	2.7e-05	3.4e-05	3.7e-05	3.5e-05	3e-05	2.8e-05	22	30	29	28	27	11	2.1	5.2	8.4	6.5	9.6	21	27
Acsl3	2.5e-05	6.6e-06	4.8e-06	3e-06	7.8e-06	4.4e-05	0.00029	2.1e-05	1.6e-05	2.8e-05	6.5e-06	2e-05	2.3e-05	22	7.7	3	1.5	3.5	12	47	5.2	3.9	5	1.8	17	24
Acsl4	2.6e-06	2.4e-07	0	0	0	0	0	1.7e-06	4.1e-07	0	1.5e-05	5.8e-07	5.8e-07	3.4	0.4	0	0	0	0	0	0.32	0.2	0	3.6	0.82	0.6
Acsl5	0.0002	0.00068	0.0013	0.0013	0.0016	0.0013	0.00063	0.00012	0.00015	0.00015	0.00014	5.4e-05	6.2e-05	78	98	100	99	99	92	73	25	37	28	30	37	49
Acsm3	1e-05	7.1e-07	1.1e-06	0	3.2e-06	0	0	3.7e-06	5.3e-06	3.9e-05	6.9e-07	1.7e-05	1.2e-05	9.4	0.81	0.6	0	0.96	0	0	1.3	1.6	6.2	0.6	12	12
Acsm5	0	1.5e-06	1.9e-06	1.2e-05	1.5e-06	2.2e-06	0	0	0	4e-06	0	1.9e-07	0	0	1.6	1.8	4.4	0.96	0.48	0	0	0	0.77	0	0.16	0
Acss1	2.2e-05	1.4e-05	1.1e-05	7.7e-06	1.1e-05	4.2e-06	0	2.5e-05	7.4e-05	0.0001	2.6e-05	3e-05	3.4e-05	20	12	7.1	4.4	4.5	0.96	0	5.8	18	18	4.8	23	31
Acss2	2.1e-05	1.8e-05	4.7e-06	5.6e-06	3.2e-06	4.4e-06	6.2e-06	2.4e-05	2.7e-05	9.5e-05	9.1e-05	2.6e-05	2.9e-05	19	17	3.6	2.9	1.6	1.4	1.4	5.8	7.1	16	23	20	28
Acta1	1.2e-06	1.3e-06	6.6e-06	0	1e-05	1.9e-05	3.8e-06	1.6e-05	9.1e-06	5.6e-06	2.2e-05	1.1e-06	1.4e-06	1.3	1.2	3.6	0	3.8	3.8	0.69	2.6	2.5	0.77	1.8	0.82	0.9
Actb	0.0027	0.0063	0.0084	0.0085	0.01	0.011	0.01	0.00073	0.00083	0.00072	0.00087	0.0012	0.0013	100	100	100	100	100	100	100	90	95	85	95	98	100
Actg1	0.0019	0.0016	0.0013	0.0014	0.0017	0.0021	0.0033	1.2e-05	2.4e-05	2.5e-05	2.4e-05	0.0017	0.0019	100	99	99	100	98	99	98	4.5	7.6	5.4	7.8	100	100
Actl6a	6.5e-05	2.2e-05	1.8e-05	0	1.3e-05	1.6e-05	7.7e-06	0.00021	0.00017	0.00022	0.00021	7.8e-05	7.6e-05	52	20	12	0	5.8	5.7	2.8	40	38	34	42	48	54
Actn1	5.6e-05	1e-05	1.3e-06	0	1.2e-06	3.8e-06	0	0.00019	0.00021	0.00015	0.0002	7.2e-05	6.9e-05	43	11	1.2	0	0.96	0.96	0	36	45	23	44	47	54
Actn4	0.0002	0.00041	0.00054	0.00058	0.00059	0.00066	0.00071	0.00013	0.00021	0.00017	0.00017	9.1e-05	0.00011	86	97	93	88	83	81	88	27	45	28	38	55	69
Actr10	2.9e-05	2.8e-05	3.4e-05	3.2e-05	2.8e-05	2.2e-05	2.1e-05	0.00018	9.6e-05	7.4e-05	0.00013	2.3e-05	2.1e-05	27	25	21	16	11	7.7	6.9	31	24	15	31	17	20
Actr1a	6.1e-05	7.1e-05	7.9e-05	8.8e-05	9.3e-05	0.0001	8.4e-05	5.2e-05	5.7e-05	4.1e-05	0.0001	2.8e-05	3.5e-05	48	47	38	41	28	27	25	12	14	8.8	24	22	34
Actr1b	5.7e-05	5.6e-05	4.7e-05	5e-05	4.6e-05	5.9e-05	3e-05	8.4e-05	8.7e-05	9.8e-05	7.5e-05	3.7e-05	5e-05	41	43	25	26	19	17	9.7	17	22	17	20	28	44
Actr2	0.00015	0.00017	0.00013	0.00013	0.00018	0.00018	0.00025	5.5e-05	0.00011	7.1e-05	7.5e-05	6.3e-05	6.8e-05	75	71	57	50	52	40	53	12	24	12	18	42	51
Actr3	0.00025	0.00034	0.00042	0.00042	0.00041	0.0004	0.00037	0.00027	0.00027	0.00026	0.00038	0.00015	0.00015	89	93	93	85	75	67	65	50	59	43	74	69	78
Actr5	6.4e-06	1.9e-06	5.2e-06	0	1.1e-06	4.3e-06	1.4e-06	4.1e-05	1.3e-05	1.5e-05	2.2e-05	1.1e-05	1.1e-05	6.4	2.8	3	0	0.64	0.96	0.69	7.7	4.1	3.5	4.2	8.7	10
Actr6	3.6e-06	1.5e-06	6.8e-07	2e-06	1.2e-06	1.3e-06	0	1.4e-05	1.1e-05	1.5e-05	1.3e-05	5.5e-06	6e-06	4.3	1.6	0.6	1.5	0.64	0.48	0	2.9	2.7	2.7	3.6	4.4	6.9
Actr8	1.1e-05	6.1e-06	2.7e-06	4.5e-06	4.9e-06	2.9e-06	4.1e-06	2.8e-05	4.4e-05	3.7e-05	2.5e-05	9e-06	8.1e-06	12	6.5	1.8	2.9	1.9	1.4	1.4	5.8	12	7.3	8.4	7.7	8.7
Acvr1	6.2e-06	6.9e-06	6.5e-06	2.4e-06	4.5e-06	2.2e-06	3.8e-06	1.6e-05	9.8e-06	2.1e-06	2.9e-06	3.2e-06	4.2e-06	7.7	6.9	4.8	1.5	2.2	0.96	2.1	2.9	2.5	0.38	1.2	3.1	3.9
Acvr1b	2.2e-05	1.9e-05	2.8e-05	1.1e-05	1.7e-05	1.8e-05	1.1e-05	3.5e-05	2.5e-05	6.9e-05	3.7e-05	1.6e-05	1.8e-05	23	17	14	5.9	6.1	6.7	3.5	7.1	6.7	9.6	8.4	13	17
Acvr1c	1.2e-05	1.3e-05	3.8e-06	0	6.7e-07	0	0	3.6e-06	1.2e-05	1.7e-05	0	4.4e-06	7.5e-06	11	13	2.4	0	0.32	0	0	0.65	2.9	3.1	0	3.4	6.9
Acvr2a	9.3e-06	2.1e-05	2.9e-05	1.6e-05	2.7e-05	2.4e-05	1.1e-05	1.4e-05	8.6e-06	1.1e-05	1.1e-05	7.1e-06	5.2e-06	8.5	18	17	8.8	9.9	6.2	3.5	3.5	2	1.9	3	6.2	6
Acvr2b	7.8e-06	1.8e-06	1.9e-06	0	1.1e-06	3.6e-06	1.3e-06	2.8e-05	1.3e-05	1.5e-05	2.5e-05	1.5e-05	9.5e-06	6.8	2.4	1.2	0	0.64	0.48	0.69	6.1	3.1	2.3	6.6	12	11
Acy1	5e-05	0.00012	0.00016	0.00011	8e-05	3.2e-05	7.5e-06	3.8e-05	7.9e-05	6.2e-05	5.4e-05	1.2e-05	1.1e-05	37	60	60	43	25	11	3.5	9	21	11	14	10	11
Acy3	5e-06	2.4e-05	6.5e-05	7.3e-05	8.1e-05	8.4e-05	5.6e-05	5.5e-05	3e-05	1.8e-05	3.3e-05	4.5e-06	5.1e-06	6	21	33	37	29	22	17	11	8.6	3.8	6.6	3.4	6
Acyp1	2.8e-05	1.4e-05	6.5e-06	1.3e-05	5.5e-06	4.1e-06	2.9e-06	0.00011	7e-05	6.8e-05	0.00011	3.2e-05	3.9e-05	26	13	4.8	5.9	3.2	1.9	1.4	23	18	12	25	23	34
Acyp2	3.1e-07	0	2.2e-06	0	6.4e-07	0	0	4e-06	5.4e-06	7.7e-06	1.2e-05	1.8e-07	2.9e-07	0.43	0	1.2	0	0.32	0	0	0.97	1.2	1.5	4.2	0.16	0.3
Ada	8.9e-05	4.5e-05	9.3e-05	9.4e-05	0.00032	0.0023	0.012	1.1e-05	3.4e-05	2.6e-05	2.6e-05	8.7e-06	1.2e-05	48	33	36	37	41	79	99	2.6	9.8	6.2	7.8	7.7	12
Adal	4.1e-06	4.1e-06	4.5e-06	0	0	0	0	4.3e-06	6.3e-06	5.2e-06	3.9e-06	5.8e-06	5.8e-06	5.1	4.5	3	0	0	0	0	0.97	2	1.2	1.2	4.9	5.7
Adam10	7.6e-05	6.9e-05	9.1e-05	9.7e-05	8.9e-05	6.9e-05	5.6e-05	4.1e-05	3.7e-05	5.7e-05	4e-05	4e-05	4.4e-05	54	46	43	46	30	18	17	8.7	9.4	9.2	11	31	39
Adam15	5.3e-06	1.2e-05	6.1e-06	6.4e-06	2.4e-06	1.2e-05	5.9e-06	2.5e-05	3.3e-05	3.3e-05	2.1e-05	6.1e-06	8.1e-06	6	10	3.6	4.4	0.96	2.9	2.1	4.5	8.4	5.4	6	4.9	9.3
Adam17	1.9e-05	8.4e-06	1.6e-05	1.9e-05	1.8e-05	1.4e-05	1.2e-05	1.7e-05	1.7e-05	2.4e-05	2.4e-05	1.1e-05	1.6e-05	17	8.5	11	8.8	7.1	3.3	4.9	3.5	4.9	4.2	6.6	10	17
Adam28	2.9e-07	3.9e-07	0	4.3e-06	1.3e-06	4.4e-06	5.2e-06	0	0	0	0	1.8e-07	1.2e-06	0.43	0.4	0	2.9	0.64	0.96	1.4	0	0	0	0	0.16	1.5
Adam4	4.1e-06	7e-06	1.2e-06	1.6e-05	2.6e-06	7.3e-06	0	3.3e-06	2.8e-06	2.1e-06	7.9e-06	1.2e-06	1.2e-06	3.8	6.9	0.6	8.8	0.96	1.4	0	0.65	0.59	0.77	1.2	1.1	1.5
Adam8	2.4e-07	5.4e-07	0	0	0	0	0	0	3.9e-06	4.3e-06	1.2e-06	1.3e-06	4.6e-07	0.43	0.4	0	0	0	0	0	0	0.78	0.77	0.6	1.1	0.6
Adam9	1.1e-05	1.8e-05	1e-05	1.2e-05	1.7e-05	9.4e-06	9.7e-06	1.4e-05	3.2e-05	2.1e-05	7.6e-06	7.9e-06	7.3e-06	10	16	7.1	8.8	7.4	2.9	3.5	3.2	7.1	4.2	3	6.4	8.1
Adamts10	8e-07	0	0	0	0	0	0	6.4e-06	2.4e-06	0	0	1.2e-06	3.8e-06	0.85	0	0	0	0	0	0	0.97	0.98	0	0	1.1	4.5
Adamts15	1.3e-05	4.2e-06	0	0	7.4e-07	0	3.6e-06	6.3e-06	3.6e-06	1.5e-05	3.5e-06	3.6e-06	4.3e-06	12	4	0	0	0.64	0	0.69	1.3	0.78	2.3	1.8	3.1	4.5
Adamts17	0	0	0	0	0	0	0	6.1e-06	9.1e-06	0	0	9.8e-07	4.7e-07	0	0	0	0	0	0	0	0.97	2.7	0	0	0.82	0.6
Adamtsl4	0	0	0	0	1.2e-06	0	0	0	0	0	7e-06	9.2e-07	3.8e-07	0	0	0	0	0.32	0	0	0	0	0	1.2	0.65	0.3
Adamtsl5	7.4e-06	3.5e-05	5.8e-05	7.5e-05	8.1e-05	8.4e-05	4.6e-05	2.3e-05	2.7e-06	8.3e-06	7.5e-06	1.1e-06	1.5e-06	7.7	28	32	35	25	20	13	3.9	0.78	1.9	3.6	0.98	1.8
Adap1	3.9e-05	0.0001	0.00015	0.00014	0.00023	0.00029	0.00019	9.8e-06	2.6e-05	1.9e-05	4.4e-05	6.5e-06	1.1e-05	31	60	58	54	55	58	49	2.3	7.3	2.7	11	5.9	11
Adap2	1.5e-06	1.7e-05	2.4e-05	3.9e-05	3.1e-05	2.2e-05	3.2e-06	2.8e-06	1.9e-06	3.2e-06	0	1.6e-06	6.4e-07	1.7	13	17	19	11	4.8	1.4	0.65	0.59	0.38	0	1.5	0.9
Adap2os	2.3e-06	1.5e-05	2.7e-05	2.6e-05	2.4e-05	3.5e-05	7.9e-06	3.9e-06	1.8e-06	4.4e-06	0	1.7e-06	4.6e-07	2.1	11	14	12	9.3	9.6	2.1	0.65	0.39	0.77	0	1.3	0.6
Adar	1.1e-05	1.6e-05	2.4e-05	2.8e-05	3.5e-05	3.2e-05	1.4e-05	1.9e-05	3.6e-05	3.9e-05	4.5e-05	9.4e-06	8.2e-06	12	15	14	15	14	8.6	4.9	4.2	9	8.1	10	7.5	9.3
Adarb1	0	0	0	0	0	0	0	0	0	3.4e-06	5.3e-06	1e-06	4.7e-07	0	0	0	0	0	0	0	0	0	0.77	0.6	0.98	0.6
Adat1	6.8e-06	9.2e-07	4.5e-07	0	1.5e-06	8.5e-07	0	9.7e-06	1e-05	2.4e-05	4.9e-06	9.6e-06	1.1e-05	8.5	1.2	0.6	0	0.64	0.48	0	2.6	2.2	3.8	1.2	6.7	11
Adat2	3.8e-06	1.3e-06	0	2.8e-06	0	0	0	2.6e-05	1.7e-05	1.1e-05	1.8e-05	7.2e-06	7.7e-06	4.3	1.2	0	1.5	0	0	0	6.5	5.5	2.7	4.8	5.9	9
Adat3	2.5e-06	2.9e-06	7.6e-07	3e-06	2.2e-06	0	0	6.9e-06	1.7e-05	2.3e-05	5.6e-06	3e-06	4.8e-06	3	2.8	0.6	1.5	0.96	0	0	1.9	3.9	3.8	2.4	2.1	4.8
Adck1	7.5e-06	4.2e-06	5.1e-06	4.1e-06	6.8e-06	0	0	1.3e-05	7.6e-06	1.9e-05	2.1e-05	5.7e-06	4.5e-06	6.8	4	3.6	2.9	3.2	0	0	2.9	2	3.1	4.8	4.9	4.5
Adck2	9.4e-06	1.1e-05	1.1e-05	3.4e-06	1.3e-05	5.6e-06	0	2.3e-05	3.1e-05	3.4e-05	1.3e-05	9.2e-06	5.9e-06	11	9.3	7.1	2.9	5.8	2.4	0	4.8	8	5.4	4.2	7	6.6
Adck3	3.8e-05	1.9e-05	4.5e-06	1.2e-05	2.5e-06	0	1.3e-06	6.8e-05	4.1e-05	0.00014	5.2e-05	3.4e-05	4e-05	32	18	3	4.4	0.64	0	0.69	13	11	22	15	25	34
Adck4	9.2e-06	9.4e-06	1.1e-05	1.3e-05	1.9e-05	3.2e-05	1.5e-05	2.4e-05	3.1e-05	1.1e-05	2.6e-05	5.9e-06	4.9e-06	8.9	7.7	7.7	7.4	7.1	9.6	5.6	4.8	7.3	2.3	4.8	5.2	5.4
Adck5	3.1e-05	6.2e-05	9.9e-05	0.00018	0.00015	0.00015	3.4e-05	0.00016	7.1e-05	0.00018	0.00011	3.4e-05	2.7e-05	31	42	48	57	40	33	9.7	32	18	30	26	24	26
Adcy1	0	0	0	0	0	0	0	4.1e-05	0	0	0	9e-07	1.2e-06	0	0	0	0	0	0	0	6.5	0	0	0	0.98	1.2
Adcy3	1.8e-06	1.2e-06	0	0	0	0	0	4.8e-06	2.2e-06	1.3e-05	7.4e-06	5.8e-06	9.2e-06	2.1	1.6	0	0	0	0	0	1.3	0.78	2.3	1.8	4.7	10
Adcy5	0	0	0	3.2e-06	0	0	0	0	0	0	8.5e-05	2.9e-07	0	0	0	0	1.5	0	0	0	0	0	0	17	0.16	0
Adcy6	5.1e-05	3.3e-05	1.7e-05	5.8e-06	2.6e-05	2.3e-05	4.8e-06	4.5e-05	8.5e-05	0.00013	9.5e-05	4.7e-05	4.9e-05	40	26	11	2.9	11	5.3	1.4	11	22	20	21	31	41
Adcy8	6.1e-07	3.1e-07	0	0	0	1e-06	1.4e-06	1.9e-05	1.4e-05	1.8e-05	2.9e-06	1.9e-07	2.2e-07	0.85	0.4	0	0	0	0.48	0.69	2.9	3.3	2.3	0.6	0.16	0.3
Adcy9	8.6e-06	1.5e-05	9.2e-06	6.1e-06	1.4e-05	4.5e-06	0	6.2e-06	6.3e-06	3.3e-06	4.4e-06	2.9e-06	2.8e-06	10	14	6	1.5	4.5	0.96	0	1.9	1.6	0.77	1.2	2.5	3
Add1	7.4e-05	6.1e-05	4.8e-05	5.2e-05	4.2e-05	3e-05	1.5e-05	7.7e-05	8.3e-05	9.4e-05	7.7e-05	4.5e-05	4.7e-05	55	42	27	24	18	8.1	4.9	16	21	18	21	32	39
Add3	9.3e-05	5.5e-05	1.1e-05	3.5e-06	1.5e-06	4e-06	1.1e-06	7.3e-05	4.3e-05	0.00012	6.2e-05	5.4e-05	7.2e-05	61	38	7.1	1.5	0.96	1.4	0.69	15	12	23	13	37	53
Adgra3	2.4e-05	2.7e-05	3.1e-05	1.4e-05	1.5e-05	1.6e-05	0	2e-05	2.2e-05	3.4e-05	4.3e-06	1.9e-05	1.9e-05	22	22	18	7.4	6.4	5.3	0	3.9	5.7	5.4	1.2	16	19
Adgrd1	2e-06	3.2e-06	4.5e-06	7e-06	1.9e-05	1.8e-05	1.4e-05	1.5e-05	0	0	2.4e-06	1.8e-07	8e-07	2.1	2.4	3	4.4	7.1	6.7	4.2	2.3	0	0	0.6	0.16	0.9
Adgre5	3.3e-06	1.5e-06	0	0	0	0	0	4.7e-05	0.00012	1.8e-05	4.9e-05	2.9e-06	4.4e-06	4.3	1.6	0	0	0	0	0	11	28	3.1	9	2.6	4.5
Adgrf1	0	0	0	0	0	0	0	1.4e-06	0	0	1.7e-06	7.1e-07	0	0	0	0	0	0	0	0	0.32	0	0	0.6	0.65	0
Adgrg1	5.1e-06	8.7e-06	2.2e-06	0	6.5e-06	2.7e-06	2.8e-06	6.3e-05	4.4e-05	3.9e-05	2.9e-05	9e-06	5e-06	6.4	7.7	1.8	0	2.6	0.96	0.69	13	10	6.2	9	7.7	5.4
Adgrg6	1.7e-06	0	0	0	6e-07	0	0	0	0	4.7e-06	8e-06	4.2e-06	4e-06	2.1	0	0	0	0.32	0	0	0	0	0.77	2.4	2.8	3.6
Adgrg7	8.1e-06	2.5e-05	3.6e-05	3.6e-05	2.9e-05	1.7e-05	4.7e-06	6.1e-06	1.6e-05	1.3e-05	1.3e-05	4.8e-06	6e-06	10	21	20	18	11	5.7	0.69	1.3	5.1	2.7	4.2	4.3	6.9
Adgrl1	3.5e-06	4.4e-07	8.4e-07	0	0	0	0	2.3e-05	5.6e-06	0	3.8e-06	4.7e-06	7.5e-06	3.4	0.4	0.6	0	0	0	0	3.5	1.6	0	1.2	4.1	7.8
Adgrl2	1.3e-05	5.3e-06	3.8e-06	0	2.7e-06	4.8e-06	5.9e-06	1.1e-05	9.6e-06	2e-05	1.8e-05	1.4e-05	2.1e-05	14	4.5	2.4	0	1.6	1.4	2.1	2.3	2.7	3.5	3	12	20
Adh1	7.2e-05	0.00031	0.00042	0.00033	0.00017	0.00013	9e-05	0.00025	5.2e-05	7.2e-05	0.00086	2.1e-05	1.9e-05	44	81	86	75	48	32	20	39	15	14	81	13	16
Adh4	1.4e-06	7.1e-06	8.6e-06	1e-05	1.6e-06	1.6e-06	0	1.2e-05	9.8e-07	1.9e-06	1.5e-06	0	4.9e-07	1.7	6.1	5.4	5.9	0.96	0.48	0	2.6	0.39	0.38	0.6	0	0.6
Adh5	4.2e-05	3.1e-05	2.7e-05	1.4e-05	1.3e-05	3.6e-06	4.7e-06	0.00025	0.00014	0.00029	0.00028	6.3e-05	5e-05	32	25	17	8.8	4.8	1.4	2.1	46	32	42	55	40	43
Adh6a	0.00011	0.00055	0.00074	0.00061	0.00053	0.00068	0.0013	9.5e-05	5.6e-05	4.1e-05	7.7e-05	6.3e-06	9.3e-06	42	90	96	90	80	81	93	19	14	7.7	17	5.4	8.1
Adhfe1	0	0	0	0	0	0	0	1.5e-06	0	2.2e-06	0	3e-07	0	0	0	0	0	0	0	0	0.32	0	0.38	0	0.16	0
Adi1	2.6e-05	1.2e-05	1.4e-05	1.1e-05	8.2e-06	1.1e-05	2.1e-06	6.1e-05	2.5e-05	4.1e-05	3.7e-05	3.4e-05	3e-05	27	11	7.1	5.9	3.2	3.3	0.69	14	7.6	8.5	11	26	28
Adipor1	0.00014	0.00015	0.00013	0.0001	8.2e-05	5.3e-05	4.8e-05	0.00022	0.00026	0.00018	0.00021	0.00011	0.0001	76	70	57	44	29	17	15	41	54	31	47	60	68
Adipor2	9.3e-05	0.00021	0.00028	0.00024	0.00024	0.00015	0.00014	0.00012	0.00016	0.00011	6.9e-05	4.2e-05	4.8e-05	55	85	82	66	60	36	35	23	34	17	17	31	39
Adk	6.1e-05	6.6e-05	4.7e-05	5.5e-05	3.3e-05	1.3e-05	7.7e-06	8.1e-05	9.2e-05	0.00016	7.7e-05	4.9e-05	5.4e-05	49	42	27	28	12	4.8	2.1	17	23	27	19	35	44
Adnp	1.8e-06	1.5e-06	0	0	1.8e-06	0	0	1.4e-06	0	0	6.4e-06	8.2e-07	1.5e-06	3	1.2	0	0	0.32	0	0	0.32	0	0	0.6	0.82	2.1
Adnp2	7.1e-06	8e-06	7.7e-06	2.6e-06	1.2e-05	6.4e-06	6.2e-06	2.8e-05	1.6e-05	2e-05	8.2e-06	6.7e-06	1e-05	8.5	6.5	6	1.5	4.5	2.4	2.8	5.2	4.3	4.2	3.6	5.6	12
Ado	2.8e-05	2e-05	6e-06	9e-06	1.6e-06	2.4e-06	0	4e-05	2.9e-05	5.7e-05	6.1e-05	4.9e-05	5.1e-05	28	19	4.8	4.4	0.64	0.96	0	8.4	7.8	10	14	35	41
Adora1	3.9e-07	1.4e-07	0	0	2.7e-07	0	0	1.4e-06	2.6e-06	9e-06	2.1e-05	6.4e-06	4.3e-06	0.43	0.4	0	0	0.32	0	0	0.32	0.78	1.9	4.2	5.4	3.9
Adora2b	1e-06	2.1e-06	1.9e-05	5.1e-05	3.1e-05	2e-05	2.2e-06	9.3e-07	3.3e-06	1.7e-06	0	1.7e-07	0	1.3	1.6	13	29	12	5.3	0.69	0.32	0.98	0.38	0	0.16	0
Adpgk	1.4e-05	4.2e-06	7.1e-07	2.3e-06	2.4e-07	0	0	2.8e-05	3.1e-05	2.8e-05	2.8e-05	1.1e-05	1.5e-05	14	4	0.6	1.5	0.32	0	0	6.1	8	4.2	7.8	9.3	15
Adprh	1.6e-05	2.2e-05	1.5e-05	2.1e-05	1.8e-05	1.8e-05	1.1e-05	9e-05	6.4e-05	6.7e-05	8.8e-05	1.3e-05	1.1e-05	16	21	8.9	12	7.4	5.3	4.2	18	17	13	24	10	13
Adprhl2	1.6e-05	6.3e-06	5.4e-06	1.1e-05	1.5e-05	4.8e-06	1.7e-06	7.6e-05	4.7e-05	7.8e-05	7.7e-05	2.6e-05	2.6e-05	16	6.5	3.6	4.4	5.1	0.96	0.69	16	14	15	20	20	27
Adprm	9.3e-06	1.4e-05	1.8e-05	1.6e-05	4e-05	6.5e-05	0.0001	6.2e-05	1.9e-05	2.8e-05	5e-05	6.4e-06	6.3e-06	9.8	12	11	8.8	16	16	26	12	5.5	5.4	12	5.4	6.9
Adra2a	1.3e-05	7.2e-07	0	0	0	0	0	9.4e-06	3.3e-05	4.4e-05	2.4e-05	3.1e-05	3.6e-05	13	1.2	0	0	0	0	0	2.3	9.4	6.9	4.8	23	33
Adrbk1	2.2e-05	2.6e-05	1.9e-05	1.5e-05	3.1e-05	2.4e-05	3.4e-05	6e-05	0.00016	4.3e-05	4e-05	1.4e-05	1.6e-05	23	20	11	7.4	12	8.1	9.7	12	36	7.7	10	12	16
Adrbk2	7.8e-06	9.5e-07	0	0	0	0	0	4.1e-05	2.2e-05	4.1e-05	4.8e-05	1.7e-05	1.6e-05	8.5	1.2	0	0	0	0	0	7.7	4.7	5.8	10	13	16
Adrm1	5.4e-05	3.8e-05	4.5e-05	4.4e-05	4.3e-05	5.7e-05	2.2e-05	0.00014	9.8e-05	9.6e-05	0.00013	4.9e-05	4.6e-05	43	30	26	24	16	17	7.6	30	28	20	36	34	38
Adsl	3.1e-05	1.5e-05	4.9e-06	1.3e-05	1.8e-06	3.3e-06	0	6.8e-05	8.1e-05	8.2e-05	7.7e-05	3e-05	2.9e-05	29	14	3	5.9	0.96	0.96	0	15	21	16	22	24	27
Adss	7.3e-05	7.7e-05	0.00013	0.00014	0.00012	0.00016	0.00018	9.9e-05	5.9e-05	0.00013	0.00014	6.3e-05	6.4e-05	51	52	58	51	40	40	42	21	16	25	33	41	49
Adssl1	0	0	0	0	0	0	0	0	0	0	0	4.4e-07	2e-07	0	0	0	0	0	0	0	0	0	0	0	0.33	0.3
Adtrp	3.5e-05	6.8e-05	6.9e-05	4.5e-05	5.9e-05	4.2e-05	4.6e-06	6e-05	3.5e-05	6.2e-05	0.00014	1.8e-05	1.8e-05	29	47	35	25	21	12	2.1	12	9.4	11	31	14	19
Aebp2	4.3e-05	2.4e-05	3.1e-05	3.6e-05	1.1e-05	1.4e-05	1.1e-05	7.6e-05	3.7e-05	5.4e-05	5.6e-05	3.4e-05	3.5e-05	37	20	17	13	4.8	4.8	2.8	15	8	10	14	26	31
Aen	3.3e-05	4.5e-06	3.5e-06	4.4e-06	8.1e-07	3e-06	1.7e-06	9.7e-06	8.2e-06	1.1e-05	2e-06	4.7e-05	4.4e-05	31	5.7	1.2	2.9	0.64	0.96	0.69	2.6	2.4	1.9	1.2	33	36
Aes	0.0005	0.00063	0.00064	0.00063	0.00061	0.0006	0.00025	0.00051	0.00046	0.00038	0.0004	0.00029	0.00034	98	99	98	93	88	81	48	78	80	57	72	85	97
Afap1	1e-06	1.4e-07	0	0	6.1e-07	0	0	1.2e-05	0	4.4e-06	7.8e-06	6.3e-06	5.8e-06	1.3	0.4	0	0	0.32	0	0	2.3	0	1.2	1.8	5.2	6.6
Afap1l1	4e-06	2.4e-06	1e-06	0	0	0	0	6.8e-06	6.6e-06	2.4e-05	7.6e-06	3.1e-05	2.4e-05	4.3	2	0.6	0	0	0	0	1.6	1.4	4.2	2.4	21	23
Aff1	1.5e-05	1.9e-05	2.3e-05	1.8e-05	5.3e-05	6.2e-05	9.5e-05	1.9e-05	3.7e-05	2.7e-05	1.2e-05	9.4e-06	1.4e-05	15	17	12	8.8	18	18	25	4.2	9	5.4	3.6	7.5	14
Aff4	3.5e-05	3.7e-05	5.7e-05	4.6e-05	5.5e-05	9.9e-05	0.00019	0.00011	4.8e-05	7.1e-05	6.1e-05	2.8e-05	2.1e-05	33	30	30	22	22	26	47	20	12	11	13	21	21
Afg3l1	3.1e-05	3.3e-05	3.4e-05	2.1e-05	3.2e-05	3.4e-05	1.7e-05	7.6e-05	5.5e-05	8.6e-05	8.4e-05	2.9e-05	2.1e-05	31	26	20	12	12	10	4.2	15	15	14	22	23	21
Afg3l2	4.9e-05	5.8e-05	5.8e-05	3.5e-05	5.1e-05	3.2e-05	3.3e-05	9.3e-05	0.00011	0.0001	7.7e-05	2.9e-05	3.4e-05	41	42	29	18	18	9.6	6.3	18	25	16	18	21	28
Afm	0	0	0	0	0	0	0	0	1.7e-06	1.9e-06	0	1.8e-07	2.8e-07	0	0	0	0	0	0	0	0	0.39	0.38	0	0.16	0.3
Afmid	6.7e-07	3.3e-06	3.4e-06	0	3.4e-06	2.4e-06	0	1.5e-06	7e-06	2e-06	1.4e-06	2.4e-07	3.1e-07	0.85	3.6	3	0	0.96	1.4	0	0.32	1.8	0.38	0.6	0.33	0.3
Aftph	3.1e-05	3.9e-05	4.3e-05	4.1e-05	6e-05	6.1e-05	3.7e-05	4e-05	4.2e-05	4.4e-05	2.6e-05	2.7e-05	2.4e-05	30	31	23	21	23	14	13	8.4	11	6.9	8.4	21	23
Aga	1.4e-05	1.4e-05	7.1e-06	3.7e-06	2.8e-06	8.5e-07	0	0.00014	0.00012	9.9e-05	0.00011	2.1e-05	1.2e-05	14	14	5.4	2.9	1.3	0.48	0	26	27	16	28	17	13
Agap1	3.4e-05	2.3e-05	4.5e-05	3.9e-05	4.9e-05	3.8e-05	3.3e-05	6.5e-05	8.3e-05	8.3e-05	8.8e-05	3.7e-05	4.6e-05	29	17	24	16	17	11	9.7	15	19	13	17	27	40
Agap3	1.1e-05	7.9e-06	9.2e-06	1.7e-05	7.3e-06	2.8e-06	4.9e-06	2.5e-05	3.5e-05	3.2e-05	3.6e-05	1.5e-05	1.5e-05	10	6.9	6	8.8	2.9	0.96	1.4	6.1	8	6.2	9	12	14
Agbl3	5.3e-07	0	1.5e-06	0	0	0	0	7.6e-06	1.2e-06	4.2e-06	1.5e-05	4.4e-06	1.6e-06	0.43	0	0.6	0	0	0	0	0.97	0.39	1.2	3	3.3	1.8
Agbl5	4.1e-06	2.8e-06	2.4e-06	0	2.3e-06	1.3e-06	0	2.5e-05	1.4e-05	1e-05	1.8e-05	2.9e-06	4.4e-06	5.5	3.2	1.8	0	0.96	0.48	0	5.2	3.3	1.9	3.6	2.3	5.7
Ager	6.2e-07	0	0	0	7.8e-07	0	1.1e-06	2.6e-06	2e-06	6.3e-06	0	6.8e-07	0	0.85	0	0	0	0.32	0	0.69	0.32	0.59	0.77	0	0.49	0
Agfg1	3.7e-05	4.6e-05	5.5e-05	6.9e-05	8.3e-05	8e-05	0.00011	5.3e-05	2.3e-05	3.3e-05	2.6e-05	1.9e-05	2.4e-05	33	34	30	32	28	19	31	11	7.1	4.6	6.6	16	24
Agfg2	1e-05	1.5e-06	9.4e-07	0	2.7e-06	2e-06	2.2e-06	2.6e-05	3.5e-05	2e-05	2.2e-05	8.3e-06	7.9e-06	11	1.2	0.6	0	1.3	0.96	0.69	5.2	7.6	4.2	7.2	7	7.2
Aggf1	4.8e-05	3.6e-05	4.2e-05	2.6e-05	2.9e-05	2e-05	1e-05	5.1e-05	5.4e-05	7.6e-05	5.6e-05	4.9e-05	5.1e-05	40	27	22	15	12	7.2	4.2	13	13	13	14	33	41
Agk	1e-05	3.9e-06	4.4e-06	2.3e-06	0	8.5e-07	0	2.4e-05	1.7e-05	4.1e-05	1.3e-05	1.1e-05	1.1e-05	11	4	1.8	1.5	0	0.48	0	5.2	4.7	7.3	4.8	8.2	12
Agl	1e-05	9.5e-06	5.2e-06	4e-06	6.4e-06	4.9e-06	0	1.5e-05	2e-05	0	2.4e-05	4.4e-06	2.3e-06	9.8	8.9	2.4	2.9	2.2	0.96	0	3.5	4.1	0	7.8	3.4	2.7
Agmat	3.3e-05	2e-05	1.1e-05	1.2e-05	3e-06	1.6e-06	1.3e-06	3.6e-05	3.8e-05	0.00012	3.5e-05	3.6e-05	3.7e-05	29	19	7.1	5.9	1.3	0.48	0.69	9	10	22	9	26	36
Agmo	1.8e-05	0.00011	0.00021	0.00022	0.00025	0.00019	5.2e-05	1.5e-05	1.5e-05	1.3e-05	2.8e-05	9.1e-06	5.4e-06	17	57	68	71	57	44	17	4.2	4.3	2.7	7.2	7.4	6.3
Ago1	1.2e-05	8.5e-06	1.3e-05	1.6e-05	7.6e-06	1.1e-05	0	2.9e-05	1.1e-05	2.3e-05	2.2e-05	1.8e-05	1.8e-05	12	8.5	10	7.4	3.8	2.9	0	7.1	3.3	4.6	4.8	14	19
Ago2	8.3e-05	0.00012	8.4e-05	9.9e-05	7.9e-05	9.7e-05	6.5e-05	7.1e-05	5.6e-05	5.9e-05	5.5e-05	5.9e-05	7.4e-05	57	65	40	38	29	26	17	15	15	11	17	39	54
Ago3	8.9e-06	1e-05	1.3e-05	9.8e-06	1.2e-05	1.2e-05	4.6e-06	1.6e-05	1.6e-05	1e-05	2.2e-05	9.8e-06	1.1e-05	9.8	11	8.3	5.9	5.1	4.3	1.4	3.5	4.5	2.3	6.6	8.3	13
Ago4	7.6e-07	2.7e-06	3.8e-06	0	5.5e-06	0	2.3e-06	4.8e-06	5.9e-06	1.9e-06	3.6e-06	1.8e-06	9.5e-07	0.85	2.8	2.4	0	1.3	0	0.69	1.3	1.2	0.38	1.2	1.6	1.2
Agpat1	1.6e-05	2.8e-05	4.2e-05	2e-05	6e-05	3.7e-05	2.8e-05	2.8e-05	3.8e-05	3.3e-05	4.1e-05	9.7e-06	1e-05	15	23	23	8.8	22	11	7.6	5.5	9.8	5.4	11	7.9	11
Agpat2	0.00015	0.00043	0.00053	0.00053	0.00054	0.00048	0.00046	0.00011	0.00017	7e-05	0.00018	3.4e-05	3.1e-05	71	97	92	94	86	71	66	19	37	13	35	25	28
Agpat3	4.1e-05	8.3e-05	0.00013	0.00012	8.8e-05	5.4e-05	1.2e-05	0.00015	8.6e-05	5.5e-05	6e-05	3.7e-05	3.5e-05	37	55	54	47	32	16	4.2	28	21	9.2	16	27	32
Agpat4	2.7e-05	9.4e-06	4.5e-07	3.2e-06	2.1e-06	5.5e-06	2.3e-06	2.5e-05	3.4e-05	6.7e-05	1.9e-05	4.4e-05	5.2e-05	24	10	0.6	1.5	0.96	0.96	0.69	4.8	9.4	11	4.2	30	45
Agpat5	5.6e-05	1.5e-05	9.3e-06	7.5e-06	4.1e-06	4.3e-06	0	6.5e-05	9e-05	0.00013	9.2e-05	4.7e-05	5.2e-05	47	15	6	2.9	1.9	1.9	0	14	24	19	20	34	45
Agpat9	2.7e-05	6.2e-05	0.00012	0.00013	0.00015	0.00012	0.00011	2.2e-06	9.9e-06	1.7e-05	1.2e-05	3.7e-06	4.7e-06	22	44	53	54	47	28	28	0.32	2.7	3.1	2.4	3.1	5.7
Agps	2.4e-05	2.3e-05	1.8e-05	1.7e-05	2.8e-05	4e-05	7e-05	2e-05	1.9e-05	9.4e-06	1.3e-05	1e-05	1.9e-05	23	19	12	7.4	12	11	17	3.5	5.7	1.9	4.2	7.9	17
Agr2	3.7e-05	3.8e-05	4.9e-05	5.9e-05	5e-05	7.7e-05	5.5e-05	0.0004	0.0022	0.00042	0.00024	3.7e-05	4e-05	30	28	26	26	17	22	17	57	100	56	52	25	32
Agr3	4.3e-06	0	9.4e-07	0	6.4e-07	9.7e-07	0	4.4e-05	2.2e-05	3.5e-05	0	4.7e-05	3e-05	2.6	0	0.6	0	0.32	0.48	0	6.5	5.7	6.5	0	28	23
Agrn	1.8e-05	2.6e-05	3.2e-05	6.8e-05	5.9e-05	7.7e-05	9.3e-05	3.3e-05	2.7e-05	4.1e-05	3.7e-05	9.1e-06	1.3e-05	17	21	19	32	22	22	22	5.8	7.6	5.8	8.4	8	13
Agt	0	0	0	0	0	0	0	6.1e-06	1.2e-05	1.6e-05	0.00018	0	1.8e-07	0	0	0	0	0	0	0	0.97	2.9	1.9	31	0	0.3
Agtpbp1	1.3e-06	1.5e-06	1.5e-06	0	1e-06	0	0	4.5e-06	4.1e-06	0	6.4e-06	4.5e-07	1.6e-06	1.7	1.2	1.2	0	0.32	0	0	0.65	1.2	0	1.2	0.33	1.8
Agtrap	1.4e-05	4.1e-06	2.2e-06	1.7e-06	3e-06	0	3.1e-06	8.7e-05	2.7e-05	2.9e-05	2e-05	1.5e-05	2.1e-05	14	4.5	1.8	1.5	1.3	0	0.69	17	8.4	5	5.4	14	20
Agxt	1.3e-06	1.3e-06	0	0	1.2e-06	0	0	2.2e-05	9.6e-07	6.5e-06	0	1.2e-06	8e-07	1.7	1.2	0	0	0.32	0	0	4.2	0.39	1.2	0	0.82	0.9
Ahctf1	3e-05	9.6e-06	1.2e-05	2.7e-05	6.8e-06	1.9e-05	2.3e-05	3e-05	3.2e-05	5.9e-05	3.9e-05	3e-05	3.9e-05	27	8.9	7.1	13	2.9	6.2	6.9	7.7	8.4	9.2	8.4	23	38
Ahcy	6.1e-05	3.2e-05	2.2e-05	3.9e-05	3e-05	1.5e-05	6.3e-06	5.6e-05	3.7e-05	7.7e-05	5.1e-05	5.2e-05	5.1e-05	48	25	13	16	12	4.3	2.1	13	11	17	13	35	42
Ahcyl1	0.00011	0.00014	0.00023	0.00027	0.00027	0.0002	0.00011	0.00014	6.1e-05	9.5e-05	5.9e-05	7.9e-05	9.2e-05	69	66	71	78	64	47	27	24	16	18	17	47	62
Ahcyl2	0.00019	0.00027	0.00026	0.00025	0.00025	0.00018	5.6e-05	0.00012	8.8e-05	0.00012	0.0002	7.5e-05	7.5e-05	82	89	82	71	60	41	16	24	22	22	42	47	53
Ahdc1	1.2e-05	1.1e-05	1.4e-05	1.1e-05	1e-05	2.2e-05	1.8e-05	2.9e-05	5.8e-06	1.6e-05	1.2e-05	1e-05	9.2e-06	12	9.3	8.3	5.9	4.2	5.3	5.6	5.8	1.6	2.3	3	8.3	9.6
Ahi1	1.3e-06	5.1e-07	0	0	5.3e-07	0	0	1.9e-05	6.8e-07	0	1.9e-05	1.3e-06	2.6e-06	1.3	0.4	0	0	0.32	0	0	2.9	0.2	0	3	0.82	2.7
Ahnak	2.8e-05	6.9e-05	0.00012	0.00016	0.00027	0.00045	0.00072	7e-06	4.3e-05	1.7e-05	4.8e-06	2.8e-06	2.5e-06	21	47	54	56	62	67	82	2.3	9.2	2.7	1.2	2.5	2.4
Ahr	2.2e-05	1.4e-05	1.4e-05	2.3e-05	1.1e-05	1.5e-05	2e-05	1.2e-05	1.3e-05	1.6e-05	3.1e-05	1.7e-05	1.2e-05	22	13	9.5	12	4.2	4.8	6.9	2.3	3.3	3.1	6	14	12
Ahsa1	0.0001	4.6e-05	4.8e-05	4.4e-05	2.9e-05	1.5e-05	8.7e-06	0.00018	0.00013	0.00019	0.0002	9.7e-05	0.00012	64	38	26	24	11	5.3	3.5	38	35	36	49	56	67
Ahsa2	2e-05	2.4e-05	2.5e-05	2.7e-05	2.3e-05	8.5e-06	1.8e-06	0.00011	4.9e-05	5.8e-05	0.00019	3.1e-05	2.5e-05	18	19	14	13	9.9	2.9	0.69	23	13	10	41	22	25
Ahsg	0	0	0	0	0	0	0	0	0	0	0	4.3e-07	5.2e-07	0	0	0	0	0	0	0	0	0	0	0	0.33	0.6
AI314180	5e-05	4.9e-05	3.1e-05	3.2e-05	4.4e-05	3.5e-05	4.4e-05	6e-05	5.9e-05	7.4e-05	6.1e-05	3.7e-05	3.8e-05	37	37	20	16	14	10	9.7	14	16	12	16	26	34
AI413582	1e-05	9.5e-06	1.4e-05	1.2e-05	2.2e-05	2.5e-05	1.3e-05	0.00011	7.4e-05	3.8e-05	8.7e-05	9.6e-06	1.1e-05	10	10	9.5	7.4	8.7	7.2	5.6	20	16	6.5	19	8.2	12
AI427809	7.1e-06	2.3e-05	3.4e-05	3.2e-05	1.9e-05	3e-06	7e-06	1.5e-05	2.1e-05	2.4e-05	1.9e-05	1.2e-05	8.6e-06	8.1	18	18	13	6.1	0.96	1.4	3.5	5.7	4.6	4.2	8.5	8.4
AI429214	0	0	0	0	0	0	0	0	0	0	0	3.4e-07	0	0	0	0	0	0	0	0	0	0	0	0	0.16	0
AI464131	9.3e-06	5.6e-06	7.9e-06	1.4e-05	5.6e-06	1e-06	0	1.7e-05	1.6e-05	3.2e-05	2.1e-05	1.1e-05	1.1e-05	10	6.1	5.4	7.4	2.9	0.48	0	3.2	4.3	5.8	3.6	9	12
AI467606	0	1.4e-07	0	0	0	0	0	5.7e-05	2.4e-05	1.1e-05	2.2e-05	0	1.1e-06	0	0.4	0	0	0	0	0	9.4	5.7	1.2	4.8	0	0.9
AI480526	2.2e-05	1.7e-05	1.6e-05	2.4e-05	2.6e-05	1.9e-05	2.1e-05	5.9e-05	3.9e-05	7.5e-05	5.4e-05	1.3e-05	1.3e-05	18	15	9.5	12	10	4.3	4.9	11	10	10	11	11	13
AI597479	1.1e-05	5.9e-06	3.1e-06	4.8e-06	4.9e-06	5.2e-07	6.3e-06	1.6e-05	1.5e-05	1.7e-05	1.1e-05	1e-05	8e-06	9.4	6.1	1.8	2.9	2.2	0.48	2.1	3.9	4.5	3.5	2.4	8.2	9.3
AI606181	5.2e-06	3.7e-06	3.6e-06	7.4e-06	5.9e-06	3.2e-06	0	7.9e-06	7.4e-06	4.9e-06	1e-05	4.6e-06	3.3e-06	6.4	4	2.4	4.4	1.6	0.96	0	2.3	1.8	0.77	1.8	3.8	3.6
AI661453	1.7e-05	3.1e-05	3.8e-05	3.6e-05	5.7e-05	7.8e-05	0.0001	1.5e-05	2.9e-05	2.4e-05	3.3e-05	1.5e-05	1.4e-05	21	25	21	16	21	20	27	2.9	7.1	4.2	6.6	12	15
AI837181	9.6e-06	1.1e-05	1.5e-05	1.5e-05	1.4e-05	1.6e-05	3.3e-06	3.1e-05	2.9e-05	2.6e-05	3.1e-05	1.2e-05	1.5e-05	10	11	9.5	8.8	6.1	5.7	1.4	6.5	9.8	3.8	7.8	9.7	16
AI839979	0	0	0	0	0	0	0	0	1.7e-06	1.3e-06	4.2e-06	7.4e-07	3.2e-07	0	0	0	0	0	0	0	0	0.59	0.38	0.6	0.65	0.3
AI846148	2.9e-06	1.5e-06	5e-06	7.9e-06	1.7e-06	6.9e-06	0	1.8e-05	1.6e-05	9.8e-06	4.2e-05	5.3e-06	2.3e-06	2.6	1.6	2.4	4.4	0.64	1.4	0	3.9	4.5	2.3	9.6	4.6	2.7
AI854703	5.2e-07	0	0	0	0	0	0	1.4e-06	0	1.3e-06	3.7e-06	2.4e-07	1.4e-06	0.43	0	0	0	0	0	0	0.32	0	0.38	1.2	0.16	1.5
AI987944	6.5e-06	4.2e-06	7.8e-06	9.7e-06	9.1e-06	6.3e-06	2.5e-06	1.1e-05	1.8e-05	1.9e-05	2.1e-05	7.3e-06	5.2e-06	7.7	4	4.8	5.9	4.2	2.4	1.4	2.3	4.7	3.5	5.4	5.1	5.7
Aida	1.9e-05	1.3e-05	2e-05	2.6e-05	2.4e-05	2.1e-05	7.8e-06	2e-05	2.3e-05	2.1e-05	5.4e-06	1.6e-05	1.7e-05	19	12	12	15	9.6	6.2	2.8	4.5	6.7	3.5	1.8	14	16
Aif1l	3.2e-07	4.5e-07	0	0	0	0	0	0	1e-06	0	0	2.1e-07	7.9e-07	0.43	0.4	0	0	0	0	0	0	0.2	0	0	0.16	0.9
Aifm1	5.3e-05	5e-05	4.1e-05	2e-05	2.4e-05	9.8e-06	5.7e-06	6.3e-05	7.7e-05	0.0001	0.00011	3.4e-05	3.8e-05	41	39	23	12	8.7	2.9	2.1	12	21	18	24	26	33
Aifm2	2.2e-06	1e-05	2.8e-06	1.1e-05	4.3e-06	3e-06	8.7e-07	2.8e-05	2.1e-05	6.7e-06	3.7e-05	5.7e-06	6e-06	3.4	8.1	2.4	7.4	1.9	0.96	0.69	5.2	5.5	0.77	6.6	4.7	6.6
Aifm3	7.1e-07	5.1e-07	0	0	0	0	0	2.8e-06	1.7e-06	1.3e-05	0	2e-06	2.3e-06	0.43	0.4	0	0	0	0	0	0.97	0.39	1.5	0	2	2.4
Aig1	9e-05	9.4e-05	7.6e-05	4.7e-05	2.6e-05	2.1e-05	1e-06	0.00019	0.00017	0.00025	0.00022	0.00012	0.00011	57	58	38	25	11	6.2	0.69	36	37	39	48	63	69
Aim1	2e-05	2.8e-05	2.5e-05	3e-05	2.4e-05	2.9e-05	1.5e-05	5.2e-05	2.6e-05	3.2e-05	1.3e-05	3.6e-06	9.3e-06	20	24	13	15	9	10	4.9	11	6.5	5	4.2	3.4	10
Aim1l	9.9e-06	2.6e-05	2.9e-05	3.7e-05	5.6e-05	0.0001	0.00013	2.5e-05	1.8e-05	2.1e-05	3.1e-06	6.2e-06	6.2e-06	9.4	22	18	19	19	24	33	5.2	4.5	3.1	1.2	4.9	6.9
Aim2	5.9e-07	4e-07	0	0	0	0	0	8.6e-06	6.2e-06	1.1e-05	1.4e-06	1e-06	5.5e-07	0.85	0.4	0	0	0	0	0	1.9	2	2.3	0.6	0.82	0.9
Aimp1	0.0001	9.3e-05	7.6e-05	7.2e-05	4.3e-05	3.4e-05	1.2e-05	0.00024	0.0003	0.0003	0.00028	0.00013	0.00011	63	60	33	32	18	11	4.2	41	60	44	56	64	70
Aimp2	3.8e-05	3e-05	2.7e-05	3.9e-05	2.7e-05	1.4e-05	0	0.0001	0.00013	0.00017	0.00012	3.7e-05	4.3e-05	35	25	18	21	9.3	3.8	0	22	32	27	30	28	37
Aip	2.2e-05	2.1e-05	2.7e-05	4.6e-05	3.7e-05	1.7e-05	9.4e-06	9.2e-05	6.4e-05	3.6e-05	7.9e-05	1.4e-05	1.7e-05	20	19	17	25	13	6.2	3.5	17	17	7.3	22	10	17
Airn	2.2e-06	0	0	0	9.2e-07	1.4e-06	0	3.5e-05	3e-05	1.1e-05	1.7e-05	3.9e-06	3.4e-06	1.3	0	0	0	0.32	0.48	0	5.8	7.1	1.5	3.6	3.3	3.3
Ajuba	1.6e-06	0	2.1e-06	0	2.4e-07	0	2.2e-06	2.4e-06	2.1e-06	0	3.4e-05	2.4e-06	1.6e-06	1.3	0	1.2	0	0.32	0	0.69	0.97	0.98	0	6.6	2.1	1.8
AK010878	3.1e-05	1.9e-05	1.4e-05	1.1e-05	1.7e-05	1.9e-05	1.9e-06	3.9e-05	3.8e-05	4.1e-05	7e-05	2.8e-05	3.3e-05	29	17	8.9	7.4	8	5.3	0.69	10	11	7.7	17	22	30
Ak1	0	0	0	0	0	0	0	2.3e-05	0	1.8e-06	1.2e-05	2.1e-06	1.2e-06	0	0	0	0	0	0	0	4.5	0	0.38	3.6	1.6	1.5
AK157302	3.9e-06	1.8e-06	3e-06	0	3.2e-06	7.9e-07	0	1.4e-06	2.5e-06	2e-06	0	3.2e-07	1.3e-06	3	1.6	1.8	0	1.3	0.48	0	0.32	0.78	0.38	0	0.33	1.2
Ak2	0.00032	0.00045	0.00045	0.00047	0.00042	0.00029	0.0001	0.00031	0.00039	0.00038	0.00049	0.00017	0.00019	91	97	90	94	81	55	28	52	71	54	81	74	84
Ak3	0.0001	0.00023	0.00035	0.00034	0.00023	0.00012	2.5e-05	8.5e-05	0.00014	0.00011	0.00014	6.3e-05	5.9e-05	63	86	88	78	57	33	6.9	18	33	19	33	41	49
Ak6	5.1e-05	2.5e-05	1.3e-05	1.4e-05	1.8e-05	8.3e-06	5.9e-06	0.00011	8.7e-05	7.6e-05	9.3e-05	4e-05	5.4e-05	39	19	8.3	7.4	8	2.4	2.1	22	21	15	22	29	43
Ak7	9.2e-07	0	0	0	0	0	0	2.5e-06	9.3e-06	1.1e-05	7.3e-05	3.4e-06	3.2e-06	1.3	0	0	0	0	0	0	0.97	2.4	2.3	19	2.6	3
Akap1	3.3e-05	1.7e-05	8e-06	7e-06	5.5e-06	4e-06	0	2.9e-05	3.8e-05	7e-05	3.3e-05	2.3e-05	2.3e-05	33	16	5.4	2.9	2.6	1.4	0	6.5	9.4	11	8.4	19	22
Akap10	8e-06	8.4e-06	8.6e-06	5.4e-06	1.4e-05	1.1e-05	2.4e-06	1.1e-05	9.4e-06	1.4e-05	8.6e-06	7.1e-06	7.9e-06	8.5	7.7	5.4	2.9	5.1	3.3	0.69	2.3	2.2	1.9	3.6	5.4	8.1
Akap11	3.1e-05	2.6e-05	2.5e-05	5.6e-05	2.4e-05	1.4e-05	1.3e-05	4.8e-05	2.4e-05	3.6e-05	2.5e-05	2.4e-05	2.9e-05	26	19	15	26	8.3	5.7	3.5	9	5.7	6.2	8.4	19	26
Akap13	2.6e-05	4.2e-05	5.1e-05	3.8e-05	3.4e-05	5.4e-05	5e-05	1.4e-05	3.1e-05	1.9e-05	3.5e-05	2.5e-05	2.1e-05	24	32	25	19	14	15	13	3.5	8.8	3.8	7.8	21	21
Akap17b	1.1e-06	2.7e-06	1.7e-06	3.2e-06	0	0	0	2.1e-05	3.7e-06	5.7e-06	1.5e-06	1.4e-06	9.1e-07	0.85	2	1.2	1.5	0	0	0	3.2	0.98	0.77	0.6	1.3	0.9
Akap7	8.3e-05	9.5e-05	9.2e-05	7.4e-05	6.1e-05	3.3e-05	4.4e-06	3.5e-05	5.2e-05	6.8e-05	4.1e-05	5.2e-05	5.3e-05	59	58	42	32	21	11	0.69	7.7	15	13	9	36	45
Akap8	2.9e-05	2.1e-05	1e-05	1.2e-05	1.4e-05	1.7e-05	1.5e-06	4.2e-05	3.2e-05	7.2e-05	7.4e-05	3.8e-05	3.3e-05	26	17	6.5	5.9	5.8	5.3	0.69	10	9.4	13	13	26	31
Akap8l	8.7e-06	5.6e-06	1.3e-05	1.5e-05	1.3e-05	1.3e-05	5.8e-06	4.8e-05	2.8e-05	3.7e-05	3e-05	9.5e-06	6.3e-06	9.8	4	8.9	4.4	4.2	4.3	1.4	10	7.3	6.5	8.4	7.5	7.5
Akap9	7.3e-05	8.7e-05	0.00012	0.00012	0.00012	0.00013	0.00013	0.0002	0.00016	0.00015	0.00016	0.0001	9.5e-05	50	57	52	56	40	32	33	36	36	23	35	59	63
Akip1	1.8e-05	8.1e-06	1.4e-06	4.3e-06	1.1e-06	1.2e-06	4.2e-06	6.5e-05	6.3e-05	7.3e-05	6.5e-05	2.5e-05	3.1e-05	19	8.5	1.2	2.9	0.64	0.48	0.69	15	17	13	18	21	28
Akirin1	4.1e-05	3.7e-05	3.2e-05	6.8e-05	5.3e-05	3.8e-05	4.3e-05	8.6e-05	4.3e-05	3.3e-05	7.1e-05	2.4e-05	2.4e-05	34	30	20	28	17	11	14	19	13	6.5	20	18	23
Akirin2	5.6e-05	5.9e-05	6.5e-05	7.7e-05	4.5e-05	4.6e-05	4.8e-05	0.00013	7.9e-05	9.9e-05	0.00019	5.6e-05	6.6e-05	46	42	36	29	19	16	15	26	20	18	42	36	48
Akna	8.6e-07	0	0	0	0	0	0	1.5e-05	2.8e-06	8.6e-06	5.2e-06	6.1e-07	1.1e-06	1.3	0	0	0	0	0	0	3.5	0.98	1.2	0.6	0.49	1.5
Akr1a1	0.00047	0.00058	0.00061	0.0006	0.00053	0.00049	0.00033	0.00076	0.00079	0.00077	0.00073	0.00046	0.00039	97	98	96	96	83	76	60	91	95	82	90	97	98
Akr1b10	4.2e-06	7.9e-06	4.7e-06	2.2e-06	4.9e-06	1.9e-06	1.3e-06	1.5e-05	6.1e-05	2.3e-05	7.2e-05	8.4e-06	4.5e-06	5.5	5.7	3	1.5	2.2	0.96	0.69	3.2	13	3.5	18	6.4	4.8
Akr1b3	2.4e-05	1.1e-05	1.9e-06	6.6e-06	2.4e-07	2.6e-06	0	4.4e-05	4.2e-05	3.3e-05	9.2e-05	4.3e-05	3.4e-05	23	11	1.8	4.4	0.32	0.48	0	12	15	6.9	24	32	31
Akr1b7	6.4e-06	5.5e-05	0.00015	0.00019	0.00011	3.4e-05	2.3e-05	2e-05	2.4e-05	4.4e-06	1.9e-05	0	3.2e-07	6.4	30	61	54	31	9.6	5.6	4.2	5.1	0.77	4.8	0	0.3
Akr1b8	5.8e-06	7.9e-06	1.2e-06	0	6.7e-07	0	0	9.9e-06	4.1e-06	1.4e-06	8e-06	1.2e-06	1.4e-06	5.1	6.5	1.2	0	0.32	0	0	2.6	1.4	0.38	1.8	0.98	1.5
Akr1c12	7e-05	9.8e-05	9.8e-05	4.4e-05	6.2e-05	3e-05	1.7e-05	0.00037	0.00016	0.00013	0.00018	3.8e-05	3.3e-05	50	56	45	22	22	8.6	4.2	58	36	22	40	28	31
Akr1c13	0.00013	0.00023	0.00019	0.0001	7.7e-05	3.2e-05	2.4e-05	0.00046	0.00015	0.00011	0.00023	5.3e-05	3.3e-05	65	83	60	40	26	10	6.3	62	33	20	52	35	28
Akr1c14	3.6e-06	6.6e-06	3e-06	2.5e-06	1.3e-06	0	0	1.9e-05	2.4e-05	2.8e-06	6.8e-06	3e-06	2.1e-06	4.3	7.7	1.8	1.5	0.96	0	0	4.8	7.1	0.77	2.4	2.5	2.4
Akr1c19	3.9e-05	7.4e-05	6.9e-05	3.3e-05	1.9e-05	5e-06	4.9e-06	0.00017	2.5e-05	1.9e-05	2.3e-05	6.5e-06	4.8e-06	31	46	33	16	7.4	1.9	1.4	27	6.7	3.5	6	5.1	5.4
Akr1e1	1.5e-05	3.2e-05	3.6e-05	3.8e-05	2.1e-05	9.7e-06	2.2e-06	0.00011	7.3e-05	8.1e-05	7.1e-05	1.8e-05	1.7e-05	16	28	23	19	9.6	2.9	0.69	21	18	13	20	15	19
Akr7a5	0.00016	0.00027	0.00024	0.00014	0.00012	2.4e-05	1.6e-05	0.00033	0.00022	0.00039	0.00037	0.00019	0.00015	76	89	77	50	39	7.7	4.2	54	49	56	66	76	75
Akt1	8.8e-05	4.4e-05	3.4e-05	2.4e-05	3e-05	1.4e-05	1.7e-05	0.00013	0.00013	0.00013	0.00012	6.3e-05	8.9e-05	60	32	20	15	11	5.7	5.6	23	32	23	27	40	59
Akt1s1	6.3e-05	4.3e-05	3.6e-05	4e-05	3.1e-05	3.1e-05	5.7e-06	0.00016	0.00014	0.00018	0.00015	7.4e-05	6.7e-05	50	36	20	19	11	9.6	2.1	32	35	31	36	45	54
Akt2	1.8e-05	2.5e-05	2.3e-05	2.2e-05	3.2e-05	1.3e-05	1.4e-05	2.1e-05	3.2e-05	2.9e-05	2.4e-05	1.1e-05	1.4e-05	18	20	15	12	12	3.3	5.6	4.8	8.6	5.4	6.6	10	14
Aktip	3.3e-05	4e-05	3.4e-05	2.3e-05	3.2e-05	3.3e-05	2.3e-05	7.9e-05	3.5e-05	6.6e-05	6.5e-05	3.3e-05	3e-05	30	31	20	10	12	11	7.6	16	9.8	12	16	26	28
Alad	5.7e-05	5.6e-05	9.7e-05	0.0001	0.00011	8.3e-05	4.6e-05	0.00015	0.00018	0.00018	0.00023	4.9e-05	5.8e-05	43	41	43	41	34	21	12	28	40	31	49	33	43
Alas1	1.9e-05	3.3e-05	2.2e-05	2.4e-05	3.9e-05	4.9e-05	8.1e-05	7.7e-05	8e-05	8.4e-05	5e-05	8.5e-06	8e-06	18	23	15	12	14	14	22	16	21	13	13	7	9.3
Alcam	3.5e-05	4.3e-05	2.7e-05	1.5e-05	2.1e-05	8.9e-06	3.2e-06	3.3e-05	3.6e-05	3.3e-05	9.2e-06	2.2e-05	3e-05	32	32	17	8.8	8	3.3	1.4	8.1	9.4	5.4	4.2	17	27
Aldh16a1	4.6e-05	6e-05	6.9e-05	6.3e-05	6.9e-05	7.6e-05	4.7e-05	6e-05	6.7e-05	9.9e-05	6.9e-05	2.4e-05	2.1e-05	36	41	33	32	20	17	13	14	16	20	20	19	22
Aldh18a1	8.9e-05	0.00013	0.0001	9.9e-05	4e-05	1.3e-05	5e-06	8.1e-05	0.00011	0.00011	8e-05	4.2e-05	3.4e-05	59	66	44	43	15	4.8	1.4	19	27	19	17	28	31
Aldh1a1	4e-05	0.00038	0.00075	0.00059	0.00027	2.9e-05	2.6e-05	2.5e-05	9.2e-06	1.1e-05	3.6e-06	4e-06	2.3e-06	28	82	95	84	51	8.1	6.9	4.2	2.7	1.9	1.8	3.3	2.4
Aldh1a7	2.5e-06	3.2e-05	4.8e-05	3.9e-05	2.9e-05	4.1e-06	5.8e-06	7.6e-06	9.7e-07	6.7e-06	4.9e-06	6.8e-07	1.3e-06	3	21	27	15	9	1.4	1.4	1.3	0.2	1.2	1.8	0.65	1.5
Aldh1b1	0.00044	0.00027	9.8e-05	6.3e-05	5.4e-05	4.9e-05	2e-05	0.00035	0.00053	0.00086	0.00041	0.00041	0.00042	96	83	49	29	20	13	4.9	55	82	92	66	93	99
Aldh1l1	1.6e-05	4.3e-05	7.2e-05	7.6e-05	4.8e-05	4e-05	2.8e-06	8.6e-06	2.5e-05	2.5e-05	5.2e-05	7.2e-06	5.1e-06	12	33	39	29	19	9.1	0.69	1.9	6.5	5.4	14	6.4	6
Aldh2	7e-05	0.00013	0.00016	0.00015	0.00011	8.4e-05	3e-05	0.00011	0.00017	0.00026	0.00078	5.8e-05	4.2e-05	53	68	66	56	34	22	11	23	39	41	87	39	40
Aldh3a2	2.7e-05	8.6e-05	0.00011	0.00012	0.00011	8e-05	7e-05	5e-05	3.8e-05	6.3e-05	0.00025	1.5e-05	1.2e-05	25	52	55	40	37	23	19	11	10	10	51	13	13
Aldh3b1	5.3e-06	1.8e-05	3.4e-05	3.7e-05	5.4e-05	5.7e-05	2.7e-05	5.9e-05	1.7e-05	8.6e-06	5e-06	1.5e-06	1e-06	5.5	16	18	19	19	16	7.6	10	4.7	1.9	2.4	1.1	1.2
Aldh4a1	5.5e-06	5.8e-06	3.1e-05	8e-05	0.00014	0.00014	4.7e-05	1.9e-05	3.8e-06	6.1e-06	6.5e-06	3.8e-07	0	4.7	3.6	15	29	41	33	13	3.2	0.98	0.77	3	0.33	0
Aldh5a1	1.6e-05	2.5e-05	1.6e-05	3.3e-06	7.6e-06	7e-06	0	3.2e-05	2.7e-05	4e-05	3.5e-05	2e-05	1.9e-05	18	23	11	2.9	3.8	2.9	0	7.1	7.1	9.2	9	16	19
Aldh6a1	1.1e-05	1.8e-05	2.4e-05	1.7e-05	1.4e-05	1.8e-06	3.6e-06	1.3e-05	4.7e-06	2e-05	2.2e-05	1e-05	9.5e-06	11	15	13	8.8	5.1	0.96	0.69	3.2	1.6	3.5	4.8	8.2	10
Aldh7a1	6.8e-07	9.5e-07	3.8e-06	0	9.4e-07	1.7e-06	3.5e-06	5e-05	2e-05	2.8e-05	4.2e-05	5.7e-06	5.1e-06	0.85	1.2	2.4	0	0.32	0.48	0.69	9.7	4.7	4.6	11	4.7	5.7
Aldh8a1	0	0	0	0	0	0	0	4.3e-06	0	0	0	0	2.2e-07	0	0	0	0	0	0	0	0.97	0	0	0	0	0.3
Aldh9a1	0.00011	0.00025	0.00025	0.00022	0.00016	0.00012	5.8e-05	0.0001	0.00014	0.00014	0.00018	3.9e-05	4.9e-05	63	91	76	56	46	31	16	19	32	22	42	29	40
Aldoa	0.00034	0.0006	0.00035	0.00019	0.00019	0.00017	0.00016	0.00065	0.00069	0.00045	0.00066	0.00024	0.00013	92	98	78	63	51	37	32	80	88	59	85	81	66
Aldob	0.00043	0.0012	0.0021	0.0021	0.0023	0.002	0.0015	0.00042	0.00025	0.00049	0.0002	0.00015	0.00014	93	100	100	100	99	98	94	61	52	66	43	64	71
Aldoc	1.4e-06	4.1e-06	1.8e-05	1.1e-05	5.3e-06	0	1.2e-06	2.1e-05	7.4e-06	9.4e-06	2.4e-05	3.9e-06	2.3e-06	1.7	4	9.5	5.9	1.9	0	0.69	4.2	2.2	1.5	6.6	2.9	2.4
Alg1	1.2e-05	7e-06	6.8e-06	0	3.7e-06	6.9e-06	4e-06	4e-05	5e-05	2.5e-05	3.5e-05	6.8e-06	6.4e-06	12	7.3	3.6	0	1.6	1.9	0.69	8.4	13	3.8	10	6.1	7.2
Alg10b	2.7e-06	9.3e-07	2.2e-06	1.7e-06	4.3e-06	1.3e-06	0	4.7e-06	1.7e-06	3.2e-06	9.5e-07	1.1e-06	3.2e-06	3.4	0.81	1.2	1.5	1.6	0.48	0	1.6	0.78	0.77	0.6	1.1	3.6
Alg11	2.1e-05	2e-05	2.7e-05	1.5e-05	2.9e-05	2.7e-05	6.8e-06	1.2e-05	1.3e-05	9.4e-06	2.1e-05	1.3e-05	1.6e-05	21	17	14	8.8	11	6.7	2.8	2.3	3.5	2.3	5.4	10	16
Alg12	6.3e-06	1e-05	4e-06	0	4.7e-07	3.2e-06	3.6e-06	9e-06	2e-05	3.5e-06	2e-05	4.7e-06	3.9e-06	7.2	8.9	3.6	0	0.32	0.96	0.69	2.6	5.7	0.77	5.4	3.8	4.2
Alg13	1e-05	4.6e-06	2.5e-06	3.9e-06	4.8e-07	8.9e-07	1e-06	4.6e-06	1.7e-05	4e-06	3.9e-05	5.3e-06	8e-06	11	4.9	1.8	1.5	0.32	0.48	0.69	1.3	4.9	1.2	11	3.8	9.3
Alg14	2.4e-05	1.2e-05	9.1e-06	7.5e-06	3.8e-06	7.2e-06	7.5e-06	4.3e-05	7.1e-05	4.9e-05	5.1e-05	1.9e-05	2e-05	27	12	6.5	4.4	1.6	2.4	2.8	8.7	17	10	11	15	20
Alg2	8.8e-06	1.8e-05	5.4e-06	1.3e-05	1e-05	6.3e-06	0	2.9e-05	1.9e-05	1.8e-05	2e-05	9.1e-06	1e-05	11	15	3.6	4.4	3.8	1.9	0	6.8	4.9	3.5	6	7.5	10
Alg3	1.9e-05	4.3e-06	7.3e-06	2.9e-06	4.8e-06	3.5e-06	3.2e-06	5.1e-05	6.3e-05	4.8e-05	4.9e-05	9.9e-06	9.8e-06	19	4.9	3.6	1.5	2.6	0.96	0.69	10	16	9.6	14	8.2	11
Alg5	4.4e-05	3.8e-05	3.2e-05	3.6e-05	1.5e-05	1.7e-05	1e-05	0.00014	0.00029	0.00022	0.00019	5.6e-05	5.5e-05	39	32	21	16	6.4	5.7	3.5	26	59	33	37	37	45
Alg6	2.6e-05	1.5e-05	1.7e-05	7.8e-06	1.6e-05	7.8e-06	8.7e-06	1.7e-05	3.6e-05	2.2e-05	4.8e-05	1.9e-05	2.6e-05	26	11	11	4.4	6.7	2.4	2.8	3.5	9	4.2	13	16	27
Alg8	8.3e-06	2e-06	0	0	0	0	0	2e-05	5.4e-05	4.9e-05	2.7e-05	3.2e-06	1e-05	9.8	2	0	0	0	0	0	4.8	14	7.7	7.2	2.8	9.6
Alg9	1.7e-05	1.5e-05	1.2e-05	8.7e-06	1e-05	1.2e-05	1.1e-05	4.4e-05	4.6e-05	5.7e-05	5.8e-05	1.2e-05	1.2e-05	17	14	6.5	4.4	4.8	2.9	3.5	10	11	8.8	13	10	12
Alkbh1	4.8e-05	2.1e-05	1.5e-05	2.7e-06	1.1e-05	6.9e-06	0	7.4e-05	0.00012	0.00013	9.3e-05	7.6e-05	7.6e-05	41	19	10	1.5	3.8	1.4	0	17	27	21	19	46	53
Alkbh2	7.9e-06	2.5e-06	1.1e-06	5.7e-06	1.4e-06	0	0	3e-05	3.4e-05	5.1e-05	3e-05	2.2e-05	1.1e-05	8.9	2.8	0.6	2.9	0.64	0	0	5.8	8.4	8.1	8.4	18	11
Alkbh3	1.4e-05	2e-05	1.3e-05	1.6e-05	7.9e-06	9.6e-06	1.1e-06	4.7e-05	4.5e-05	5.7e-05	7.5e-05	1.3e-05	1.3e-05	14	17	9.5	8.8	4.2	3.3	0.69	10	13	9.6	19	10	15
Alkbh4	1e-05	8.8e-06	1.2e-05	7.9e-06	7.2e-06	6.7e-06	1.8e-06	8.7e-06	2.9e-05	1.6e-05	3.3e-05	7e-06	7.4e-06	9.8	8.9	7.7	2.9	2.2	2.4	0.69	2.3	7.5	3.8	9	6.2	7.2
Alkbh5	8.2e-05	9.1e-05	9.6e-05	9.5e-05	0.00011	9.5e-05	6.4e-05	5.7e-05	6.8e-05	6.8e-05	3.9e-05	6.4e-05	6.2e-05	54	53	47	35	36	21	19	10	17	13	11	40	48
Alkbh6	3.4e-05	2.9e-05	2.1e-05	1.5e-05	1.4e-05	1.2e-05	7.6e-06	0.00017	8.5e-05	8.3e-05	0.0001	3.1e-05	3.1e-05	31	25	12	7.4	5.1	3.3	2.8	32	21	15	29	22	28
Alkbh7	2.7e-05	3.8e-05	2.8e-05	3.4e-05	2.8e-05	1.9e-05	9.5e-06	0.00011	9.6e-05	0.00011	0.00017	3e-05	2.6e-05	24	29	17	18	11	6.2	2.8	22	22	20	40	22	26
Alkbh8	1.2e-05	8.6e-06	3e-06	8.8e-06	3.8e-06	0	0	1.2e-05	1.5e-05	1.2e-05	2.3e-05	1.2e-05	1.3e-05	14	8.1	2.4	5.9	1.6	0	0	2.9	4.1	1.9	3.6	10	14
Alms1	9.6e-06	1.8e-07	0	0	4.4e-07	0	0	4.2e-06	6.3e-06	9.3e-06	7e-06	1.2e-05	1.2e-05	9.8	0.4	0	0	0.32	0	0	0.65	1.6	1.5	1.8	9.5	13
Alox5ap	1.1e-06	1.7e-06	1.1e-06	0	8.2e-07	0	0	1.5e-05	7.9e-06	6.4e-06	0.00078	5e-07	8e-07	1.3	1.6	0.6	0	0.32	0	0	3.2	2.7	1.9	73	0.65	1.2
Alpi	0.00013	0.00045	0.00072	0.00072	0.001	0.0012	0.001	1.9e-05	1.7e-05	1.7e-05	1.6e-05	2.7e-06	2e-06	55	92	90	97	93	92	88	4.2	6.5	3.5	4.2	2.5	2.4
Alpk1	1.4e-06	2.3e-07	6.2e-07	0	9.5e-07	3.1e-06	0	3.1e-06	4e-06	3e-06	7.2e-07	2.5e-06	1e-06	2.1	0.4	0.6	0	0.32	0.48	0	0.65	1.2	0.77	0.6	2	1.2
Alpk2	5.5e-07	1.7e-06	8.3e-07	0	0	0	0	0	0	0	1.5e-06	7.3e-07	2.7e-07	0.43	1.2	0.6	0	0	0	0	0	0	0	0.6	0.65	0.3
Alppl2	1.3e-05	3.6e-06	0	0	0	1.5e-06	0	3.3e-06	0	0	1.8e-06	2.6e-07	0	11	4	0	0	0	0.48	0	0.65	0	0	0.6	0.16	0
Als2	4e-06	8.6e-06	1.2e-05	1.1e-05	4.4e-06	1.5e-05	2.7e-06	8.5e-06	3.9e-06	2.2e-06	5.1e-06	2.5e-06	2.4e-06	3.8	7.3	8.3	7.4	1.9	4.8	1.4	1.9	0.78	0.38	1.2	2	2.4
Als2cl	4.8e-06	4.4e-06	5.7e-06	3.1e-06	1.4e-06	0	0	2e-05	3.5e-06	4.5e-06	9.3e-06	4.9e-06	4.3e-06	5.1	5.3	2.4	1.5	0.96	0	0	4.2	1.2	1.2	2.4	4.1	4.8
Als2cr12	3e-06	1.3e-05	1.5e-05	4.7e-06	7.5e-06	7.5e-06	2.2e-06	5.1e-06	2.8e-06	1e-05	4.7e-06	1.6e-07	2.2e-07	3	11	10	2.9	4.2	2.4	0.69	0.97	0.98	1.5	1.2	0.16	0.3
Alyref	0.00016	5.3e-05	2.2e-05	3.4e-05	2.4e-05	2.3e-05	1.5e-05	0.0002	0.00022	0.0002	0.00015	8.3e-05	0.00013	76	36	14	18	9.3	6.7	4.9	37	46	32	33	48	75
Alyref2	8.1e-06	6.8e-06	8.5e-06	0	1.2e-05	8.5e-06	1.9e-06	0.00011	0.0001	6.8e-05	9.8e-05	5.2e-06	6.3e-06	8.9	7.3	4.8	0	4.8	2.9	0.69	22	26	15	25	4.1	7.2
Amacr	1.2e-05	2.2e-05	1.9e-05	2.4e-05	1.1e-05	4.6e-06	1e-06	4.1e-05	4.6e-05	3.2e-05	2.1e-05	7.7e-06	5.9e-06	12	19	11	12	4.5	0.96	0.69	8.7	12	7.3	6	6.2	5.7
Ambra1	7.2e-06	8.4e-06	5.4e-06	8.4e-06	2e-05	2.2e-05	1.1e-05	3.1e-05	2.9e-05	2.1e-05	2.6e-05	8.5e-06	9.5e-06	9.4	8.1	4.2	4.4	7.1	7.2	3.5	6.5	7.1	3.8	7.8	6.5	9.9
Amd1	2.6e-05	7e-06	1.2e-05	7e-06	1.5e-05	3.7e-06	2.8e-06	7.7e-06	1.2e-05	1.5e-05	2.2e-05	4.1e-05	3.3e-05	26	7.3	7.1	4.4	5.1	0.96	1.4	1.6	4.1	2.7	6.6	30	31
Amd2	1.6e-06	1.1e-06	2.2e-06	2.1e-06	5.9e-07	1.6e-06	0	0	0	0	0	1.6e-06	1.3e-06	1.7	1.2	1.8	1.5	0.64	0.48	0	0	0	0	0	1.3	1.5
Amdhd2	1.7e-05	3.8e-05	6.3e-05	8.3e-05	5.7e-05	2.6e-05	8.8e-06	9.6e-05	6.9e-05	9e-05	0.00015	1.1e-05	9.3e-06	17	32	29	37	18	9.1	2.1	18	18	17	32	9.2	11
Amer1	4.8e-06	3.5e-06	1e-06	0	5.2e-07	3.5e-06	0	9.3e-06	1.7e-05	1.2e-05	2.1e-05	1.2e-05	9.4e-06	5.5	3.2	0.6	0	0.32	0.48	0	2.3	4.3	2.3	4.2	8.7	10
Amer2	7.8e-07	5.6e-07	1.1e-06	0	0	0	0	7.2e-06	0	1.3e-06	0	3.3e-07	6.2e-07	0.43	0.4	0.6	0	0	0	0	1.6	0	0.38	0	0.33	0.6
Amfr	4.3e-05	6.6e-05	6.3e-05	6.1e-05	5.8e-05	3.9e-05	3.3e-05	9.9e-05	9.3e-05	8.9e-05	6e-05	2.6e-05	2.9e-05	37	45	36	26	22	14	13	19	22	15	17	21	28
Amhr2	0	0	0	0	6e-07	0	0	0	2.3e-06	0	0	0	3.8e-07	0	0	0	0	0.32	0	0	0	0.78	0	0	0	0.3
Amica1	0.00011	4.1e-05	2.4e-05	1.6e-05	9.5e-06	1.2e-05	1.9e-06	9.7e-05	5.8e-05	0.00049	0.00018	0.00035	0.00032	52	28	11	7.4	2.9	3.3	0.69	17	15	62	32	91	95
Amigo1	3.4e-06	1.6e-06	0	0	0	0	2.8e-06	2.4e-05	6.3e-06	4.5e-06	9.7e-06	5.5e-06	6.1e-06	3.4	1.6	0	0	0	0	0.69	5.8	2.2	1.2	1.8	4.3	6.6
Amigo2	0	0	0	0	0	0	0	6.6e-05	2e-06	0	2.2e-06	1.2e-07	0	0	0	0	0	0	0	0	11	0.59	0	0.6	0.16	0
Amigo3	2.5e-06	3.8e-06	7.1e-06	3.9e-06	6.1e-06	2.4e-06	0	7.9e-06	1.7e-05	3.8e-06	0	1.6e-06	7.4e-07	3	3.2	4.2	1.5	3.2	0.96	0	1.9	4.1	0.77	0	1.5	0.9
Ammecr1	2.8e-05	1.1e-05	0	0	9e-07	1.8e-06	0	1.2e-05	1.8e-05	9.5e-06	2.5e-05	2e-05	2.9e-05	26	12	0	0	0.32	0.96	0	3.2	4.7	1.9	5.4	16	28
Ammecr1l	4.1e-05	4.3e-05	4.1e-05	4.3e-05	3.7e-05	3e-05	2e-05	5e-05	4.3e-05	4.6e-05	5.3e-05	3.4e-05	4e-05	35	33	23	24	16	8.6	6.3	9.7	11	7.7	12	26	35
Amn	3.7e-05	8.6e-05	0.00018	0.00021	0.00026	0.00028	0.00016	0.00016	6.2e-05	0.00014	6e-05	1.7e-05	1.4e-05	30	44	58	56	57	51	35	29	15	21	16	14	14
Amn1	2.9e-05	4.2e-05	5e-05	4.3e-05	5.3e-05	4.9e-05	5.6e-05	9e-05	5.4e-05	4.6e-05	7e-05	3.1e-05	2.9e-05	24	31	26	21	20	13	19	19	13	7.7	17	23	25
Amot	3e-05	1e-05	7e-06	6.9e-06	6.3e-06	4.8e-06	3.7e-06	8.3e-06	4.9e-06	6e-06	1.9e-05	2.5e-05	3.4e-05	29	9.3	4.8	4.4	3.2	1.9	2.1	2.3	1.8	1.2	4.2	20	31
Amotl1	0	0	0	0	0	0	0	3.3e-05	7.9e-06	1.6e-05	0	8.1e-07	5.2e-07	0	0	0	0	0	0	0	5.2	2	2.3	0	0.82	0.6
Amotl2	1.2e-06	4.6e-06	9.2e-06	1.1e-05	4.3e-06	1.2e-05	4.2e-06	6.4e-05	1.7e-06	1.4e-05	4e-06	2.2e-06	2.4e-06	1.3	3.6	5.4	5.9	1.9	4.3	0.69	12	0.39	2.3	1.2	1.5	2.7
Ampd2	1.3e-05	7.2e-06	3e-06	0	5.2e-06	9.8e-07	2.2e-06	7.6e-05	3e-05	5.5e-05	1.2e-05	1.3e-05	1.4e-05	13	6.5	2.4	0	1.9	0.48	0.69	15	7.3	7.7	3	11	14
Ampd3	5.1e-06	4.2e-06	0	0	7.1e-07	0	0	1.9e-05	3.9e-05	8.2e-06	4e-05	5.4e-06	5.1e-06	4.3	4.5	0	0	0.32	0	0	3.5	9	1.9	10	4.6	5.4
Amt	2.4e-06	3e-07	0	0	0	0	0	0	1.4e-06	6.8e-06	0	6.5e-06	2.6e-06	3	0.4	0	0	0	0	0	0	0.39	1.2	0	5.2	2.7
Amz1	7.3e-07	3.4e-07	0	0	0	0	0	0	0	6.3e-06	0	9e-07	0	0.85	0.4	0	0	0	0	0	0	0	1.5	0	0.82	0
Amz2	2.8e-05	2e-05	8.2e-06	9.6e-06	6.3e-06	1e-05	0	0.00012	8e-05	7.7e-05	0.0001	2.9e-05	3.3e-05	26	18	5.4	4.4	2.9	3.8	0	23	18	12	24	23	30
Anapc1	4.4e-05	2.5e-05	2.2e-05	2e-05	2.5e-05	1.5e-05	5.9e-06	4e-05	4.7e-05	9.1e-05	5e-05	3e-05	4.4e-05	40	23	14	10	8.7	4.3	2.1	11	13	14	11	24	39
Anapc10	1.2e-05	6.8e-06	7.9e-06	7.6e-06	4.8e-06	7.3e-06	1.4e-06	6.5e-05	5.3e-05	3.3e-05	5.6e-05	1.6e-05	1.2e-05	13	6.5	6	4.4	2.2	1.4	0.69	13	13	6.9	18	13	14
Anapc11	0.00011	5.5e-05	6.5e-05	5.1e-05	4.8e-05	3.6e-05	2.5e-05	0.00022	0.0002	0.00016	0.00024	0.00011	0.00018	70	42	33	24	18	12	9.7	39	45	29	49	55	87
Anapc13	0.00031	0.00033	0.00027	0.00026	0.00021	0.00011	7.4e-05	0.00043	0.00046	0.00054	0.00047	0.00029	0.00029	91	90	80	71	54	25	19	68	79	73	81	86	93
Anapc15	6.1e-05	1.3e-05	1e-05	8.7e-06	1.8e-05	9.4e-06	2.9e-06	5.7e-05	6.9e-05	7.7e-05	9e-05	3.7e-05	6.1e-05	48	12	7.7	4.4	6.1	2.4	1.4	14	18	14	22	26	48
Anapc15ps	0	4.1e-07	0	0	0	0	0	0	0	0	0	2.4e-07	4.5e-07	0	0.4	0	0	0	0	0	0	0	0	0	0.16	0.3
Anapc16	6.8e-05	5e-05	5.4e-05	4.3e-05	3.4e-05	3.2e-05	1.3e-05	0.00023	0.00015	0.00015	0.00019	6.7e-05	6.9e-05	49	38	26	18	13	9.1	4.9	43	35	24	42	40	50
Anapc2	2.1e-05	2.7e-05	3.6e-05	3e-05	4.5e-05	6e-05	6.3e-05	7.7e-05	8.1e-05	8e-05	5.3e-05	1.4e-05	1.5e-05	22	22	21	15	16	16	15	15	20	12	14	11	16
Anapc4	5.2e-06	6.4e-06	6.8e-06	1.5e-05	6.2e-06	8.6e-06	1.1e-06	5.3e-05	3.5e-05	5.2e-05	4.3e-05	7.3e-06	1.2e-05	7.2	6.1	5.4	7.4	2.2	1.9	0.69	11	11	8.5	11	5.9	11
Anapc5	0.00012	4.5e-05	3.3e-05	1.7e-05	2.4e-05	9.7e-06	5.5e-06	0.00029	0.00022	0.00025	0.00018	0.00013	0.00016	67	35	17	10	8.7	3.8	2.1	51	48	39	44	65	82
Anapc7	1.5e-05	1.5e-05	1.7e-05	7.9e-06	9.5e-06	8.8e-07	6.6e-06	7.8e-05	4.6e-05	6.6e-05	6.2e-05	2e-05	1.7e-05	17	13	10	4.4	2.9	0.48	2.1	15	12	12	13	16	19
Ang	1.2e-05	1.2e-05	1.7e-05	5e-06	5.8e-06	2.1e-06	5.1e-06	0.00029	0.00036	0.00013	6.2e-05	3.1e-05	1.6e-05	10	12	11	4.4	3.5	0.96	1.4	47	62	21	14	20	14
Ang4	2.8e-06	3.2e-06	2.1e-05	9.6e-07	6.1e-06	5.3e-06	0	5.5e-05	0.00024	0.00047	6.6e-05	9.2e-06	1.5e-05	3	3.2	3	1.5	2.6	1.9	0	12	34	46	15	7.2	14
Angel1	1.3e-06	0	0	0	0	0	0	1.3e-05	2e-06	2.5e-06	1.3e-06	2.5e-06	1.8e-06	1.7	0	0	0	0	0	0	2.3	0.59	0.38	0.6	1.8	2.1
Angel2	5.7e-05	6.4e-05	5.1e-05	5.2e-05	5.7e-05	7.2e-05	6.3e-05	7e-05	8.6e-05	9.9e-05	7.7e-05	4.9e-05	5.7e-05	43	45	27	25	18	19	19	15	20	16	17	33	44
Angpt2	1.2e-06	0	6.2e-07	0	0	0	0	1e-05	2.9e-06	1.9e-05	8.6e-06	9.9e-06	3.5e-06	1.3	0	0.6	0	0	0	0	2.6	0.78	3.8	3	7.4	4.2
Angptl4	4e-06	9.3e-06	3.9e-05	6.1e-05	7.8e-05	3.7e-05	3.8e-06	4.5e-06	5e-06	5e-06	4.5e-06	3.9e-06	2.5e-06	3	6.5	21	26	20	9.1	1.4	0.97	1.2	1.5	1.8	3.3	2.7
Angptl6	2.2e-06	2.4e-06	7.2e-07	0	2.2e-06	0	2.5e-06	3.7e-06	5.3e-06	3.9e-06	9.9e-06	4.1e-06	5.9e-06	2.6	2.8	0.6	0	1.3	0	0.69	0.97	1.6	1.2	2.4	3.4	6.3
Angptl8	4.1e-06	8.5e-06	1.4e-05	1.4e-06	3.1e-06	3.2e-06	0	0	0	0	0	8.9e-07	9.3e-07	4.3	7.3	7.7	1.5	1.3	0.48	0	0	0	0	0	0.82	0.9
Ank	2.8e-05	6e-05	9.3e-05	6e-05	6.1e-05	1.2e-05	7.4e-06	7e-05	5.2e-06	1.3e-05	2.4e-05	5.5e-06	9.2e-06	25	48	42	26	21	4.8	2.1	13	1.6	2.3	7.2	5.4	9
Ank3	4.4e-06	2.4e-05	4.3e-05	3.9e-05	2.9e-05	5.2e-05	1.2e-05	3e-05	5.3e-05	2.8e-05	3.7e-05	1.1e-05	7.1e-06	4.7	18	23	19	12	15	4.9	5.5	13	5	8.4	9.2	8.7
Ankfy1	3.3e-05	3e-05	3.7e-05	4.2e-05	4.4e-05	4.7e-05	3.8e-05	6.1e-05	5.6e-05	4.3e-05	3.7e-05	2e-05	2.4e-05	29	25	21	21	15	14	15	14	14	6.9	9	15	25
Ankhd1	3.9e-05	2.7e-05	2.2e-05	4.7e-05	3.1e-05	2e-05	1.8e-05	5e-05	2.8e-05	5.5e-05	3e-05	3.3e-05	3.4e-05	30	24	15	21	11	6.2	4.9	10	7.8	9.2	7.8	24	32
Ankib1	2.3e-05	3.8e-05	4.5e-05	6.6e-05	5.3e-05	4.6e-05	2.7e-05	2.5e-05	2.2e-05	2e-05	2.5e-05	1.3e-05	1.7e-05	20	28	24	25	19	12	6.9	5.5	5.5	3.1	6	11	16
Ankle1	7.2e-06	1.3e-06	4.4e-07	5.8e-06	0	0	0	4.7e-06	1.1e-05	1.6e-05	1.6e-06	1.5e-06	2.1e-05	8.5	1.6	0.6	2.9	0	0	0	1.3	3.7	2.3	0.6	1.1	18
Ankle2	1.7e-05	1.2e-05	6.7e-06	1.3e-05	1.3e-05	6.7e-06	7e-06	1.5e-05	1.2e-05	2.3e-05	2.6e-05	1.2e-05	1.7e-05	17	11	4.2	7.4	5.1	2.9	2.8	3.5	2.9	3.5	3.6	9.8	18
Ankmy2	2e-05	2.9e-05	3.8e-05	7.4e-05	2.9e-05	1.5e-05	1.4e-05	3.4e-05	2.7e-05	2.4e-05	1.8e-05	1.3e-05	1.6e-05	22	25	21	29	12	5.3	3.5	7.7	6.9	4.6	6.6	11	16
Ankra2	4e-05	2.5e-05	2.2e-05	2.2e-05	2.7e-05	2.2e-05	1.9e-05	9.3e-05	5.7e-05	7.1e-05	0.0001	3.5e-05	4.3e-05	37	21	15	10	11	7.7	7.6	18	15	12	23	26	38
Ankrd10	4e-05	2e-05	1.2e-05	6e-06	7.1e-06	2.6e-06	3.1e-06	9.5e-05	3.9e-05	9.6e-05	6.6e-05	6.6e-05	5.5e-05	35	19	7.7	2.9	2.6	0.96	1.4	18	11	17	14	44	46
Ankrd11	0.00012	0.00013	7.5e-05	8.8e-05	8.9e-05	9.2e-05	4.1e-05	0.00017	0.00012	0.00018	0.00013	0.00014	0.00013	69	67	38	38	31	23	11	30	28	27	27	67	71
Ankrd12	3.6e-05	3.8e-05	2.6e-05	3.3e-05	4.1e-05	3.8e-05	5.3e-05	0.0001	4.4e-05	5.3e-05	7e-05	2.9e-05	2.2e-05	31	30	16	16	15	12	14	18	11	8.1	16	20	23
Ankrd13a	9.7e-05	0.00011	0.00011	0.00011	0.00012	9.5e-05	6.8e-05	7.9e-05	7.7e-05	5.3e-05	7e-05	3.4e-05	4.2e-05	64	63	54	37	36	27	17	15	20	10	19	24	39
Ankrd13b	5e-06	3.8e-06	0	0	0	0	0	2.6e-05	6.8e-06	1.4e-05	1.4e-05	6.5e-06	5.7e-06	5.5	3.6	0	0	0	0	0	6.5	1.6	2.3	3	5.9	6
Ankrd13c	6.5e-05	6e-05	8e-05	6.4e-05	7.9e-05	9.4e-05	5.9e-05	5.7e-05	4.1e-05	5.6e-05	6.9e-05	4.1e-05	4.5e-05	48	44	38	32	26	25	17	11	12	10	16	30	40
Ankrd16	1.2e-05	1.5e-05	9.6e-06	8.5e-06	1e-05	5.2e-06	3.5e-06	2.5e-05	3.2e-05	2.3e-05	3.5e-05	9.2e-06	1.1e-05	11	13	6	4.4	4.5	1.4	1.4	5.8	7.3	4.6	7.2	7.4	12
Ankrd17	8.1e-05	6.6e-05	5.8e-05	5.2e-05	6.8e-05	7.2e-05	4.3e-05	8.7e-05	0.0001	0.00013	6.3e-05	7.5e-05	8.3e-05	55	47	32	28	24	19	15	18	25	20	16	46	57
Ankrd24	2.8e-06	3.2e-06	1.1e-06	0	1.1e-06	0	0	1.3e-05	7.1e-06	1e-05	1.7e-05	3.9e-06	1.9e-06	2.1	2.8	1.2	0	0.32	0	0	2.9	2.4	1.9	4.8	3.3	2.4
Ankrd26	4.8e-06	7.3e-07	0	0	0	0	0	5.6e-06	6.1e-06	1.6e-05	0	9.5e-06	9.7e-06	6.8	1.2	0	0	0	0	0	0.97	1.6	3.5	0	7.9	10
Ankrd27	7.5e-06	5.3e-06	7.9e-06	5.8e-06	4.6e-06	7e-06	0	1.2e-05	1.1e-05	3.4e-05	1.4e-05	7.3e-06	6.6e-06	8.5	4.9	4.8	2.9	2.2	1.9	0	2.6	2.9	5	3.6	6.5	7.2
Ankrd28	8.3e-06	5e-06	9.4e-06	1.3e-05	1.2e-05	8.2e-06	2.3e-06	3.7e-06	3.9e-06	1.5e-05	6.2e-06	5.6e-06	6.9e-06	8.5	5.3	5.4	5.9	3.5	1.9	1.4	0.65	0.98	2.3	1.8	4.4	7.5
Ankrd29	8.5e-07	3.1e-07	9.6e-07	3.2e-06	3.2e-06	4.8e-06	1.2e-06	0	1e-06	9.5e-06	0	2.8e-06	2.3e-06	0.85	0.4	0.6	1.5	1.3	1.4	0.69	0	0.39	1.5	0	2.3	2.7
Ankrd37	4.7e-06	1.3e-05	2.2e-05	2.9e-05	1.8e-05	2e-05	7.1e-05	2.7e-05	1.3e-05	6.7e-06	2.1e-05	3.3e-06	2.7e-06	4.7	10	12	12	6.7	7.7	19	5.8	2.9	1.5	5.4	2.5	3.3
Ankrd39	1.4e-05	2.4e-06	0	3.7e-06	0	0	3.1e-06	0	0	0	0	1.4e-05	1.7e-05	14	2.8	0	1.5	0	0	0.69	0	0	0	0	11	16
Ankrd40	2.9e-05	3.3e-05	4.2e-05	5.5e-05	6e-05	6.3e-05	4.8e-05	5.1e-05	4.1e-05	4.6e-05	4.4e-05	2.4e-05	2.2e-05	29	28	26	26	23	19	13	11	11	9.6	11	19	23
Ankrd42	0	0	0	0	5.8e-07	0	0	1.5e-06	5.4e-07	6.4e-06	0	5.6e-07	2.7e-07	0	0	0	0	0.32	0	0	0.32	0.39	1.2	0	0.49	0.3
Ankrd44	5.7e-06	2.6e-06	0	2.3e-06	1.7e-06	0	0	3.4e-05	5.5e-06	1e-05	3.4e-06	5e-06	6.2e-06	5.5	2.4	0	1.5	0.32	0	0	5.8	2.5	1.9	1.2	3.9	5.4
Ankrd46	1.8e-05	2.3e-05	2.6e-05	6.4e-05	4.9e-05	3.1e-05	3.4e-05	4.2e-05	1.5e-05	1.4e-05	3.7e-05	1.1e-05	9.8e-06	20	21	15	28	19	10	9	9	4.1	3.5	9	8.7	11
Ankrd49	1.4e-05	5.7e-06	6.3e-06	0	3.9e-06	0	6.4e-06	1.1e-05	1.8e-05	2.4e-05	1.1e-05	1.3e-05	1.8e-05	13	6.1	4.2	0	1.9	0	2.1	2.9	4.5	3.1	3	11	19
Ankrd50	7.6e-06	6.9e-06	1.4e-05	1.5e-05	2.1e-05	1.2e-05	1.6e-05	9.8e-06	1.1e-05	1.8e-05	1.6e-05	5.9e-06	7.2e-06	8.5	6.1	7.7	7.4	7.7	3.8	6.3	1.9	2.4	3.1	2.4	4.7	7.5
Ankrd52	1.8e-06	1.7e-06	3.1e-06	0	5.5e-06	0	0	1.1e-05	4.3e-07	1.5e-06	6.8e-06	2.4e-06	2.4e-06	2.1	1.6	1.8	0	1.9	0	0	1.3	0.2	0.38	2.4	2.1	3
Ankrd54	2.8e-05	2.9e-05	3.3e-05	4.1e-05	4.2e-05	4.7e-05	2.6e-05	8.3e-05	5.4e-05	5.8e-05	5.9e-05	1.7e-05	2.7e-05	27	22	17	19	15	11	7.6	16	15	8.8	13	14	26
Ankrd6	6.3e-07	4.6e-07	0	0	0	0	0	3.6e-06	0	2.2e-06	0	1.7e-07	2e-07	0.85	0.4	0	0	0	0	0	0.65	0	0.38	0	0.16	0.3
Ankrd9	3e-05	4e-05	5.6e-05	5.9e-05	7.6e-05	6.2e-05	7.8e-05	9.3e-06	2.6e-05	1.9e-05	2.4e-05	9.4e-06	1.5e-05	26	28	31	29	26	18	22	2.3	6.9	3.5	7.2	7.9	15
Anks1	6.3e-06	1.2e-05	1.7e-05	6.3e-06	1.9e-05	1.1e-05	6.5e-06	1.4e-05	1.9e-05	2.2e-05	2.5e-05	6.5e-06	6.5e-06	7.7	11	7.7	4.4	6.7	4.3	2.8	3.2	5.5	3.5	4.2	5.7	6.9
Anks3	1.3e-05	1.4e-05	8.9e-06	9.1e-06	1.7e-05	1.5e-05	1.6e-05	3.4e-05	4e-05	2.4e-05	2.4e-05	9.5e-06	6.9e-06	12	13	6	5.9	6.4	4.3	4.9	7.1	11	4.6	6	8.5	7.2
Anks4b	4.2e-05	0.0001	0.00014	0.00019	0.00024	0.00024	0.00024	5.9e-05	2.2e-05	2.7e-05	8.5e-05	1.1e-05	1.3e-05	36	60	60	60	60	50	47	13	4.9	4.2	19	8.5	14
Anks6	0	0	0	0	0	0	0	1.6e-05	8.3e-06	0	1.9e-06	9.9e-08	2.9e-07	0	0	0	0	0	0	0	3.5	2.2	0	0.6	0.16	0.3
Ankzf1	1.4e-05	1.9e-05	1.3e-05	1.3e-05	1.4e-05	2.2e-05	6.2e-06	3.5e-05	3e-05	2.5e-05	4.5e-05	1.2e-05	8.5e-06	15	15	8.3	7.4	5.4	6.7	2.8	7.4	7.5	5.4	9.6	8.7	9.6
Anln	2.1e-05	1.6e-06	6.2e-07	0	6.5e-07	0	0	4.5e-06	1e-05	1.5e-05	6e-06	3.5e-06	2.6e-05	19	2	0.6	0	0.32	0	0	1.3	3.1	2.7	1.2	2.6	24
Ano10	6.1e-06	2e-05	2.8e-05	1.9e-05	2.6e-05	1.7e-05	1.3e-05	5e-05	2.6e-05	4.1e-05	6.3e-05	1.2e-05	1e-05	7.2	18	14	12	9.3	6.7	4.9	10	6.3	8.5	14	9.2	9.9
Ano6	8.2e-05	0.00024	0.0004	0.00041	0.00037	0.00021	4.1e-05	3.5e-05	3.1e-05	8.8e-05	0.00012	2.6e-05	3e-05	53	83	88	87	72	43	12	7.4	8.4	14	29	19	28
Ano7	1.1e-06	2.3e-06	1.9e-06	0	6.9e-07	1.2e-06	2.7e-06	1.2e-05	0.00019	8.1e-06	0.00011	5.9e-07	1.8e-07	1.3	2	1.2	0	0.32	0.48	0.69	2.6	38	1.5	20	0.33	0.3
Ano8	1.7e-06	4.5e-06	1.1e-06	0	2.7e-06	0	0	1.2e-05	2.8e-06	7.5e-06	6.3e-06	2.4e-06	1.9e-06	2.1	3.2	0.6	0	1.3	0	0	2.6	0.78	1.9	1.8	2	2.4
Ano9	4.6e-05	6.4e-05	6.3e-05	6.9e-05	6.9e-05	6.5e-05	3.6e-05	2.3e-05	5e-05	6.9e-05	3.3e-05	3.3e-05	3.6e-05	34	46	32	28	23	19	8.3	6.5	13	12	6.6	26	32
Anp32a	0.00012	5.8e-05	3.3e-05	3.8e-05	2.6e-05	2.8e-05	5.6e-06	0.00029	0.0002	0.00028	0.00032	0.00016	0.00014	65	41	20	21	9.9	6.7	1.4	49	44	44	62	70	75
Anp32b	0.00032	6.4e-05	2.7e-05	1.6e-05	3.2e-05	2e-05	2e-05	0.00036	0.00033	0.0005	0.00034	0.00042	0.00056	88	43	17	10	11	5.7	6.3	63	63	68	65	93	99
Anp32e	8.6e-05	2.6e-05	9.6e-06	1.2e-05	4.3e-06	4e-06	0	0.00015	0.00014	0.00013	0.00011	5.2e-05	0.00012	55	21	6	5.9	1.9	0.96	0	29	33	21	28	37	71
Anpep	0.00025	0.0017	0.0024	0.0023	0.0023	0.0015	0.00037	0.00016	5.6e-05	9.7e-05	5.6e-05	2.5e-05	1.8e-05	58	100	100	99	97	81	43	27	15	17	17	18	18
Antxr2	3.8e-06	1.4e-05	1.8e-05	2.9e-05	2.4e-05	1.6e-05	0	1.4e-05	2.6e-05	9.1e-06	2.5e-05	2.3e-06	2.8e-06	3.8	12	9.5	16	9.3	4.8	0	2.6	6.1	1.5	6	2.3	3
Anxa11	8.4e-05	8.6e-05	9.2e-05	5.1e-05	8.1e-05	7.4e-05	0.00012	5.5e-06	3.7e-06	2.3e-06	8.8e-06	7.3e-05	6.6e-05	57	54	45	24	29	21	31	1.6	0.98	0.38	3	46	51
Anxa13	2.1e-05	6.5e-05	4.1e-05	2.5e-05	1.6e-05	1.3e-05	1e-05	1.4e-05	3.8e-05	1e-05	2e-05	1.8e-06	2.8e-06	20	48	26	15	6.7	4.3	3.5	5.2	13	1.5	6.6	1.8	3
Anxa2	0.0002	0.00053	0.00066	0.00077	0.00088	0.0012	0.0021	0.00015	0.00064	0.00018	0.0003	3e-05	2.8e-05	74	99	92	96	90	90	97	29	84	29	55	19	25
Anxa3	0	4.5e-07	0	0	6.1e-07	0	1.9e-06	3e-06	9.3e-05	2.2e-06	4.9e-06	6.1e-07	0	0	0.4	0	0	0.32	0	0.69	0.97	18	0.38	1.2	0.33	0
Anxa4	0.00035	0.00057	0.00074	0.00079	0.00086	0.00092	0.00068	0.00065	0.00071	0.00058	0.00085	0.00025	0.00023	92	96	92	97	93	86	77	84	92	74	96	86	90
Anxa5	5.9e-07	5.5e-07	0	0	2e-06	3.3e-06	4.1e-05	0.00022	0.00017	2.9e-05	2.8e-05	1.1e-06	8e-07	0.85	0.81	0	0	1.3	1.4	13	33	35	5.4	6.6	0.98	0.9
Anxa6	0	0	0	0	0	0	0	0.00016	2.6e-06	6e-06	9.6e-06	6.9e-07	0	0	0	0	0	0	0	0	25	0.59	1.5	1.8	0.49	0
Anxa7	3.4e-05	2.8e-05	8.5e-06	1.5e-05	2.7e-05	4.2e-05	5.5e-05	8.5e-05	0.00016	9.6e-05	0.00014	2.3e-05	1.8e-05	31	25	4.2	8.8	11	13	17	18	36	16	34	16	18
Aoc1	8.4e-05	0.00028	0.00043	0.0005	0.00047	0.00045	0.00025	0.00012	0.00012	0.00012	7.9e-05	1.7e-05	1.5e-05	51	86	89	84	77	68	47	24	28	18	17	13	15
Aoc2	4.9e-06	3.1e-06	2.1e-06	0	9.2e-07	3.3e-06	0	1.1e-06	3.5e-06	8.4e-06	6.8e-06	2.9e-06	2.4e-06	4.3	3.2	1.8	0	0.32	0.48	0	0.65	1.2	1.2	2.4	2.8	3
Ap1ar	0.0001	0.00012	0.00011	9.8e-05	9.9e-05	3.6e-05	9.7e-06	8.6e-05	8.2e-05	0.00016	7.4e-05	8.1e-05	8e-05	62	60	52	41	30	11	2.8	17	21	25	18	47	59
Ap1b1	3.7e-05	4.9e-05	6e-05	6.9e-05	6.2e-05	5.7e-05	1.3e-05	6.7e-05	7.6e-05	6.5e-05	8.8e-05	2.1e-05	2.2e-05	34	38	32	29	23	16	4.9	14	18	12	21	17	20
Ap1g1	4.5e-05	5e-05	5.1e-05	5.5e-05	4e-05	4e-05	2.6e-05	4.4e-05	5.9e-05	5.9e-05	4.9e-05	2.8e-05	3.3e-05	39	38	27	24	16	11	7.6	8.4	14	9.6	13	21	32
Ap1g2	2.1e-05	2.6e-05	4e-05	3.2e-05	3.1e-05	4.6e-05	2.7e-05	3.3e-05	4.4e-05	4.3e-05	3.5e-05	1.5e-05	1.4e-05	23	22	26	13	12	12	7.6	7.4	11	8.8	8.4	12	14
Ap1m1	9.2e-06	1.2e-05	2.2e-05	7.9e-06	1.7e-05	1e-05	9.9e-06	5.1e-05	2.4e-05	1.8e-05	4.7e-05	7.9e-06	7.3e-06	11	11	15	5.9	6.1	4.3	2.8	9	5.5	3.8	11	6.4	8.4
Ap1m2	5.1e-05	5.2e-05	5.5e-05	4.8e-05	4.6e-05	2.3e-05	2e-05	0.00013	0.00014	0.00015	0.0002	3.7e-05	3.5e-05	42	40	28	25	18	7.2	5.6	26	32	26	44	27	31
Ap1s1	0.00013	9.6e-05	9.1e-05	8e-05	6.5e-05	5.9e-05	2.8e-05	0.00032	0.00027	0.00029	0.00035	9.6e-05	0.00011	72	57	42	34	23	16	9	53	56	44	67	54	70
Ap1s2	1.4e-06	0	7.6e-07	0	0	2.5e-06	0	1.1e-05	3.6e-07	0	4.2e-05	1.2e-06	2.6e-06	2.1	0	0.6	0	0	0.96	0	2.3	0.2	0	9.6	1.1	2.1
Ap1s3	1.1e-05	1.5e-05	3.8e-05	3.6e-05	4.7e-05	3.3e-05	1.1e-05	6.5e-06	7.6e-06	1.9e-06	3.5e-06	9e-06	8.5e-06	11	13	20	18	17	9.1	4.9	1.3	1.8	0.77	1.8	7	9.9
Ap2a1	2e-05	2.7e-05	1.9e-05	3.3e-05	2.4e-05	2e-05	1.8e-05	6.8e-05	4.7e-05	4.9e-05	5.1e-05	1.2e-05	1.2e-05	22	22	12	16	9	6.7	7.6	14	13	9.2	13	9.7	11
Ap2a2	8.2e-05	0.00018	0.00021	0.00024	0.00023	0.00022	7.3e-05	7.1e-05	6.1e-05	8.4e-05	8e-05	2.5e-05	2.6e-05	55	79	73	76	58	48	19	15	15	14	16	20	24
Ap2b1	6.6e-05	7.5e-05	9.8e-05	0.0001	9.7e-05	9.3e-05	5.5e-05	0.00011	0.00014	0.00012	0.00012	4e-05	4.5e-05	51	49	49	37	32	23	16	20	32	20	28	31	38
Ap2m1	0.00019	0.00022	0.00024	0.00018	0.00018	0.00014	0.00011	0.0003	0.00026	0.0002	0.00029	0.00012	0.00012	82	83	69	66	48	38	31	57	59	39	63	62	72
Ap2s1	0.00017	0.00017	0.0002	0.00016	0.00016	0.00017	8.8e-05	0.00037	0.00039	0.00028	0.00038	0.00014	0.00018	82	79	66	65	48	40	25	64	72	48	73	69	81
Ap3b1	4.4e-05	4.5e-05	4.5e-05	4.7e-05	5.7e-05	5.5e-05	3.5e-05	7.3e-05	7.5e-05	7.1e-05	8.4e-05	3.3e-05	3.2e-05	38	35	24	21	20	14	13	15	19	11	17	23	28
Ap3d1	1.8e-05	2.6e-05	3.1e-05	3.5e-05	4.3e-05	4.9e-05	2.8e-05	5.7e-05	6.2e-05	2.3e-05	4.3e-05	1.2e-05	1e-05	19	25	17	18	14	13	7.6	12	15	4.2	9.6	9.8	11
Ap3m1	4e-05	4e-05	3.6e-05	2.8e-05	3.7e-05	2.4e-05	9.1e-06	3.7e-05	7.3e-05	3.5e-05	3.2e-05	1.6e-05	1.9e-05	33	31	23	15	13	7.2	2.1	8.1	19	6.5	9	12	18
Ap3s1	0.00012	0.00021	0.0002	0.00022	0.00016	0.00011	8.9e-05	0.00015	0.00013	6.8e-05	8e-05	0.0001	0.00012	73	83	71	74	47	31	24	34	37	14	25	58	72
Ap3s2	2.3e-05	2.7e-05	1.6e-05	9.6e-06	1.8e-05	1.1e-05	1e-05	9.7e-05	6.1e-05	5.9e-05	7.9e-05	1.8e-05	1.9e-05	22	26	8.3	5.9	7.4	3.3	3.5	22	17	13	21	14	17
Ap4b1	9e-06	7e-06	9.4e-06	2.2e-06	5.7e-06	5.4e-06	0	3.5e-05	1.8e-05	1.5e-05	3.2e-05	2.9e-06	2.5e-06	11	6.5	5.4	1.5	2.6	1.4	0	8.4	4.7	2.7	6	2.5	2.7
Ap4e1	7.1e-06	4.4e-06	8.6e-07	0	3.9e-06	2.7e-06	0	2.9e-06	5.3e-06	6.2e-06	3.8e-06	3.9e-06	6.3e-06	7.7	4.9	0.6	0	1.9	0.48	0	0.97	1.4	0.77	1.2	3.1	6.6
Ap4m1	1.4e-05	8e-06	2.7e-06	2.8e-06	3.9e-06	5.1e-06	3.2e-06	3.1e-05	3e-05	5.7e-05	4.7e-05	3.8e-05	2.2e-05	15	8.1	1.8	1.5	1.6	1.4	1.4	7.4	6.7	10	12	27	21
Ap4s1	2.9e-05	3.2e-05	2.1e-05	2.1e-05	1.5e-05	1.2e-05	6.7e-06	7.7e-05	8.2e-05	8.4e-05	9.8e-05	3.2e-05	3.7e-05	29	29	13	13	6.4	4.8	3.5	15	20	13	21	24	32
Ap5b1	5.2e-07	2.5e-06	4.4e-06	6.3e-06	1.2e-05	9.6e-06	1.9e-05	3.8e-06	1.3e-06	4.2e-06	5.2e-06	0	8.6e-07	0.85	2.8	3.6	4.4	3.5	2.9	5.6	0.97	0.39	0.77	1.2	0	0.9
Ap5m1	1.3e-05	1e-05	1.2e-05	2.6e-05	1.7e-05	1.8e-05	6.1e-06	1e-05	2e-05	2.6e-05	1.6e-05	1.1e-05	8.5e-06	11	9.3	7.1	13	5.8	4.3	1.4	2.3	5.3	4.6	3.6	9.3	9.9
Ap5s1	2.2e-05	2.1e-05	3.7e-05	4.5e-05	3.3e-05	2.8e-05	2.8e-05	7.1e-05	3.6e-05	1.2e-05	4.1e-05	8.7e-06	8.5e-06	20	17	21	26	12	8.6	7.6	14	9.2	2.7	11	7.4	8.7
Ap5z1	4.8e-06	1.2e-05	7.8e-06	1.7e-06	1.2e-05	2.3e-05	7.3e-06	1.2e-05	1.6e-05	2.1e-05	2.1e-05	3.6e-06	2.7e-06	4.7	10	6	1.5	4.5	6.2	2.1	2.9	3.9	4.2	4.2	3.3	2.7
Apaf1	2.4e-05	3.8e-05	4.9e-05	9e-05	5e-05	6.3e-05	6.2e-05	2.3e-05	4e-05	1.9e-05	2.1e-05	1.4e-05	1.6e-05	21	28	28	35	20	17	17	4.5	11	4.2	6.6	11	16
Apba3	2.2e-05	2.9e-05	3.3e-05	2.5e-05	4.3e-05	6e-05	7.4e-05	2.9e-05	2.4e-05	2.2e-05	5.8e-05	1.2e-05	1.3e-05	23	23	21	12	16	18	22	6.8	7.6	3.8	13	9.8	13
Apbb1ip	0	0	0	0	0	0	0	1.5e-06	4.2e-07	3.6e-06	0	0	3.1e-07	0	0	0	0	0	0	0	0.65	0.2	0.77	0	0	0.6
Apbb2	2.3e-05	1.9e-05	1.1e-05	3.7e-05	1.3e-05	5.5e-06	2.3e-06	5.5e-05	2e-05	4.8e-05	2.8e-05	2.1e-05	2.2e-05	21	17	7.1	15	3.8	1.9	0.69	10	5.1	8.5	6	17	20
Apc	4.5e-05	4.8e-05	6.2e-05	6.4e-05	4.6e-05	6e-05	1.6e-05	3.5e-05	2.7e-05	2.3e-05	3.5e-05	2.8e-05	2.7e-05	37	38	36	29	17	19	6.9	7.4	6.5	5.4	7.2	20	26
Apeh	3.2e-05	4.9e-05	0.00011	0.00013	0.00012	0.00013	6.9e-05	6.5e-05	0.00012	7.5e-05	9.3e-05	1.7e-05	1.6e-05	30	32	49	50	36	30	17	13	26	13	25	13	17
Apex1	5.3e-05	5.9e-06	6.6e-07	0	2.5e-06	1.3e-06	1.4e-06	0.00018	0.00013	0.0003	0.00013	0.0001	7.9e-05	39	6.1	0.6	0	0.96	0.48	0.69	33	32	45	30	54	55
Apex2	2.8e-06	3.2e-06	2.2e-06	0	2.7e-06	4.6e-06	2.2e-06	1e-05	6.6e-06	6.7e-06	8.9e-06	5.2e-06	5.4e-06	3.4	2.8	1.2	0	1.3	0.96	0.69	1.9	1.8	1.5	3	4.4	6
Aph1a	7.3e-05	9.3e-05	7.1e-05	5.6e-05	6.3e-05	4.6e-05	3.9e-05	1.8e-05	1.5e-05	3e-05	1.7e-05	5.6e-05	5.5e-05	54	57	39	24	22	13	10	3.9	4.9	5	4.8	39	45
Aph1b	1.3e-06	1.9e-06	1.7e-06	6.8e-06	3.2e-06	6.5e-06	0	5.6e-06	9e-06	1.6e-06	1.5e-05	2.6e-06	9.3e-07	1.7	1.2	1.2	2.9	1.3	1.4	0	0.97	2.4	0.38	3.6	2.1	0.9
Api5	7.8e-05	5.4e-05	4.9e-05	3.6e-05	3.5e-05	2e-05	9e-06	5.5e-05	5.2e-05	3.9e-05	5.6e-05	4.7e-05	4.7e-05	54	40	28	19	13	7.7	2.8	12	15	8.5	13	33	40
Apip	9.9e-06	1.3e-06	0	0	0	0	0	4.7e-05	2.7e-05	5e-05	6.1e-05	1.2e-05	1.8e-05	9.4	1.2	0	0	0	0	0	11	6.7	7.3	13	9.7	19
Apitd1	1.7e-05	1.4e-06	0	0	2.5e-06	0	0	2.9e-05	2.7e-05	5.2e-05	1.4e-05	2.3e-05	4.2e-05	15	1.6	0	0	0.96	0	0	7.1	7.8	11	4.2	18	38
Aplf	4.7e-06	2.5e-06	3.9e-06	0	2.3e-06	0	0	1.3e-05	1.5e-05	1.5e-05	1.7e-05	7.3e-06	6.6e-06	5.5	2.4	2.4	0	1.3	0	0	2.6	4.7	3.1	4.8	6.1	8.1
Apln	3e-07	0	0	0	0	0	0	5.5e-06	7.8e-07	2.1e-06	0	3.9e-07	3.6e-07	0.43	0	0	0	0	0	0	1.3	0.2	0.38	0	0.33	0.3
Aplp1	5.7e-06	6.6e-06	3.9e-05	4.4e-05	9.5e-05	0.00013	0.00015	0.00047	1.7e-05	3.4e-06	1.5e-05	5.8e-07	7.2e-07	6	6.1	23	22	33	32	39	58	3.9	1.2	2.4	0.49	0.9
Aplp2	8.3e-05	9.7e-05	0.00011	9.5e-05	0.00012	7.2e-05	6.6e-05	9.2e-05	0.0001	0.00013	9.2e-05	5.6e-05	5.1e-05	53	58	51	43	38	20	21	16	24	20	20	36	41
Apmap	2.5e-05	1.4e-05	1.5e-05	1.1e-05	8e-06	6.3e-06	1.3e-06	4e-05	6.1e-05	5.3e-05	4.3e-05	1.2e-05	1.5e-05	27	15	8.9	5.9	3.5	1.4	0.69	8.7	16	8.8	9.6	10	15
Apoa1	0.0014	0.0085	0.022	0.026	0.037	0.054	0.057	0.0004	0.00037	0.00039	0.0003	9.4e-05	0.0001	99	100	100	100	100	100	100	62	68	61	57	54	60
Apoa1bp	6.9e-05	6.9e-05	5e-05	3.9e-05	2.8e-05	1.7e-05	2.8e-06	0.0003	0.00022	0.00026	0.0003	7.2e-05	7.4e-05	50	48	29	21	13	5.3	1.4	51	46	38	59	46	56
Apoa2	3.2e-06	6.3e-06	1.3e-05	5.1e-06	2.9e-06	2.2e-06	0	1.3e-05	1e-05	1.7e-05	1.8e-05	8.3e-07	1.9e-06	2.6	5.7	7.7	2.9	1.6	0.48	0	2.6	2.7	2.3	4.8	0.65	1.5
Apoa4	0.0013	0.0025	0.012	0.018	0.031	0.059	0.091	0.00014	0.00012	0.00017	0.00013	6.4e-05	7.4e-05	100	100	100	100	100	100	100	27	32	33	32	41	55
Apob	0.00022	0.00085	0.0023	0.0029	0.0036	0.0042	0.005	5.8e-05	3.8e-05	9e-05	3.8e-05	3.4e-05	3.2e-05	74	97	100	100	100	100	99	11	10	15	10	25	29
Apobec1	7.7e-06	3.5e-05	5.2e-05	6.6e-05	7.4e-05	0.00012	0.00019	8.3e-06	5.1e-05	1.1e-05	0.00015	2e-06	1.6e-06	7.7	28	26	26	22	29	43	1.9	11	1.9	35	1.6	1.8
Apobec2	7.1e-07	0	0	0	3.9e-07	0	0	2.5e-06	2.2e-06	9.1e-07	0	4e-07	4.2e-07	0.43	0	0	0	0.32	0	0	0.65	0.78	0.38	0	0.49	0.6
Apobec3	2.5e-05	5.3e-06	1.7e-06	0	5.2e-07	0	0	0.00014	0.00012	6.5e-05	8.8e-05	3.6e-05	4.3e-05	23	5.3	1.2	0	0.64	0	0	25	26	13	21	24	37
Apoc2	1.4e-06	1.2e-05	5.3e-05	7.3e-05	8.5e-05	7.7e-05	8e-05	8.2e-05	0.00016	0.00012	6e-05	2.3e-07	3.6e-07	1.3	9.3	27	28	32	24	22	19	31	19	15	0.16	0.6
Apoc3	0.00058	0.0015	0.0061	0.0098	0.014	0.022	0.026	0.0002	8.2e-05	9.1e-05	6.1e-05	3.5e-05	4.1e-05	94	99	100	100	100	100	100	29	22	18	14	26	35
Apoc4	5.4e-07	0	3.4e-06	0	4.6e-06	1.3e-06	0	0	0	0	0	5e-07	0	0.43	0	1.8	0	1.9	0.48	0	0	0	0	0	0.33	0
Apoe	4.3e-06	1.2e-06	1.6e-06	1.7e-06	0	3.3e-06	0	9e-06	1.6e-05	3.3e-05	1e-05	5.5e-06	3.3e-06	4.7	1.2	1.2	1.5	0	0.48	0	1.9	3.9	6.2	1.8	4.6	4.2
Apoh	5e-07	4.7e-07	1.5e-06	3e-06	0	1.4e-06	0	2.8e-06	1.3e-05	0	1.7e-05	6e-07	0	0.85	0.81	1.2	1.5	0	0.48	0	0.65	3.7	0	3.6	0.49	0
Apol10a	0.00019	0.00057	0.00062	0.00074	0.00069	0.00052	7e-05	2.2e-05	1.9e-05	2.9e-05	1.9e-05	2.6e-06	4.1e-06	60	95	95	97	84	60	14	5.2	6.1	7.3	4.2	2.5	4.5
Apol7a	1.4e-05	3.6e-05	0.00016	0.00019	0.0003	0.00048	0.00045	1.1e-05	2.9e-05	1.2e-05	1.5e-05	4.1e-06	4e-06	11	23	63	59	65	70	74	2.3	6.5	2.7	3.6	3.1	4.2
Apol9a	9.3e-06	4.2e-06	2.8e-05	4.4e-05	0.00018	0.00043	0.00076	6.4e-06	7e-06	5.8e-06	1.8e-05	1.5e-06	1.2e-06	8.9	4	15	22	41	68	85	1.6	2	1.5	5.4	0.98	1.2
Apol9b	4.2e-06	3.7e-06	1.5e-05	2.3e-05	0.00012	0.00032	0.00058	4.7e-06	5.3e-06	1.5e-06	2.3e-05	9.8e-08	5.9e-07	4.7	3.6	8.9	12	26	53	75	0.97	1.6	0.38	6.6	0.16	0.6
Apoo	4.7e-05	4.6e-05	4e-05	4.1e-05	1.7e-05	1.1e-05	8.8e-06	6e-05	5e-05	4.9e-05	6e-05	2.6e-05	3e-05	36	35	23	26	7.7	4.8	4.2	15	15	10	18	19	28
Apool	4.3e-05	4.5e-05	2e-05	1e-05	2.3e-05	2.1e-05	1.5e-05	6.8e-05	5.8e-05	6.4e-05	7.7e-05	3.7e-05	3.2e-05	34	32	13	5.9	11	5.7	4.9	14	15	11	22	27	30
Apoops	5e-06	5.5e-06	6.8e-06	2.6e-06	2.7e-06	4e-06	0	2.6e-06	7.8e-07	3e-06	7.6e-06	2.3e-06	3.6e-06	4.7	5.3	4.8	1.5	1.3	1.9	0	0.65	0.59	0.77	3	1.8	3.6
Apopt1	3.5e-05	2.3e-05	6.8e-06	9.8e-06	9.2e-06	3.9e-06	2.3e-06	0.00011	9.4e-05	0.0001	9.2e-05	4.2e-05	3.4e-05	32	21	4.2	5.9	4.2	0.96	1.4	22	25	20	26	30	31
App	0.00012	0.00016	0.00028	0.00035	0.00038	0.0004	0.0003	0.00018	0.00018	0.00029	0.00011	0.00016	0.00015	63	76	77	79	75	68	59	33	42	42	26	68	73
Appbp2	4.4e-05	1.9e-05	2e-05	8.8e-06	1.5e-05	1.2e-05	1.7e-05	7e-05	6.2e-05	5.4e-05	8.1e-05	3.4e-05	3.7e-05	38	17	14	5.9	6.1	4.8	5.6	14	17	8.8	14	26	34
Appbp2os	7.8e-07	1.4e-06	7.9e-07	0	1.2e-06	0	0	0	4.2e-06	4.9e-06	0	7.8e-07	0	0.85	1.2	0.6	0	0.32	0	0	0	0.98	0.77	0	0.82	0
Appl1	1.2e-05	1.3e-05	1.9e-05	1.4e-05	2.5e-05	2.3e-05	9.9e-06	3.3e-05	1.3e-05	3.5e-05	2.8e-05	1.1e-05	1.1e-05	13	12	11	5.9	10	5.3	4.2	7.7	3.5	5.4	7.2	10	12
Appl2	8.7e-06	9.4e-06	2.2e-05	4.1e-05	3.4e-05	2.4e-05	1.6e-05	4.1e-05	6.1e-05	3.2e-05	4.1e-05	1e-05	6.1e-06	9.4	8.5	13	19	13	6.7	5.6	8.1	15	4.6	10	8	7.8
Aprt	0.00032	0.00063	0.00061	0.00053	0.00039	0.00035	0.00029	0.00029	0.00033	0.00052	0.00039	0.00028	0.00025	93	98	93	93	71	63	58	49	63	68	69	87	91
Aptx	7e-06	1.2e-05	1.9e-05	1.1e-05	1.6e-05	1.3e-05	6.9e-06	6e-05	2.8e-05	2.3e-05	6.8e-05	4.7e-06	5.6e-06	6	9.7	11	5.9	6.4	4.3	3.5	12	6.7	5	16	3.9	6.9
Aqp1	5.1e-05	2e-05	9.2e-05	0.00011	0.00019	0.00021	7.8e-05	6.1e-05	0.0001	0.00034	5.4e-05	0.00013	0.00011	40	16	38	43	48	40	19	12	23	49	12	61	67
Aqp11	6.9e-05	0.00016	0.00021	0.00018	0.00017	5.3e-05	1.4e-05	4.2e-05	5.8e-05	6.2e-05	3.6e-05	2.8e-05	2.6e-05	48	73	68	69	48	16	3.5	9	15	12	9	21	25
Aqp4	2.3e-05	3.3e-06	1.2e-06	0	0	0	0	5.7e-05	1.5e-05	0.00015	3.3e-05	7e-05	7.1e-05	21	3.6	0.6	0	0	0	0	10	4.1	24	8.4	42	55
Aqp7	1e-06	3.8e-06	3e-05	4.9e-05	6.8e-05	0.0001	0.00013	7.7e-06	0	1e-06	0	2.1e-07	2.9e-07	1.3	2	17	24	25	29	32	1.6	0	0.38	0	0.16	0.3
Aqp8	3.4e-06	1.1e-05	0.00012	4.2e-05	3.9e-05	0	2.3e-06	0	0	0	0	2.5e-07	5.9e-07	2.1	7.3	29	16	9	0	0.69	0	0	0	0	0.16	0.6
Aqr	2.5e-05	1.9e-05	1e-05	1.4e-05	1.2e-05	6.1e-06	3.5e-06	3.7e-05	3.8e-05	4.3e-05	4.2e-05	2.3e-05	2.6e-05	26	15	6	7.4	4.2	1.4	0.69	7.1	12	7.7	9.6	19	25
Araf	4.4e-05	4.5e-05	3.5e-05	2.5e-05	3.6e-05	3.2e-05	1.1e-05	0.00012	8.5e-05	8e-05	8.2e-05	4.3e-05	4.2e-05	37	35	20	12	15	8.6	4.9	24	21	13	19	32	38
Arap1	1.1e-05	1.8e-05	1.4e-05	8.3e-06	1.1e-05	1.2e-05	2.8e-06	6.1e-05	1.7e-05	3.1e-05	2.8e-05	9.5e-06	7.2e-06	12	15	8.9	4.4	4.2	4.3	0.69	12	4.5	5	4.8	8	7.2
Arap2	3.4e-05	5.1e-05	5.8e-05	4.7e-05	4.5e-05	2.1e-05	2.1e-05	1.1e-05	1e-05	2e-05	4.3e-05	2.3e-05	2.7e-05	31	38	32	26	17	7.2	7.6	2.3	2.7	3.5	10	17	25
Arcn1	9.4e-05	0.00011	0.00014	0.00016	0.0002	0.0002	0.00019	9.9e-05	0.00016	6.8e-05	8.6e-05	4e-05	4.5e-05	58	62	55	62	51	45	45	21	37	13	22	31	43
Areg	2.1e-06	8.7e-06	1.6e-05	2.8e-05	3.9e-05	3.9e-05	1e-05	0	5.1e-06	2.8e-06	0	2.8e-07	0	1.3	4.5	8.3	12	11	11	4.2	0	0.98	0.38	0	0.33	0
Arel1	6.8e-06	1.1e-05	2.3e-05	3e-05	2e-05	2.6e-05	1.2e-05	2.1e-05	1.5e-05	1.3e-05	1.6e-05	8.1e-06	8.2e-06	8.5	11	13	15	9.6	6.7	4.2	4.8	4.3	2.7	4.2	6.7	8.7
Arf1	0.00032	0.00043	0.00048	0.00042	0.00046	0.00039	0.00036	0.00048	0.00061	0.0004	0.00045	0.00019	0.00021	92	96	96	85	82	64	60	74	89	60	80	78	88
Arf2	2.1e-06	1.6e-06	4.8e-06	5.1e-06	3.9e-06	1.1e-05	1.6e-05	3.3e-05	1.1e-05	0	1.5e-05	4.4e-06	5.9e-06	2.6	1.6	3	2.9	1.3	3.3	6.3	6.5	2.9	0	4.8	3.6	6.3
Arf3	5.3e-05	9.6e-05	8.8e-05	8.7e-05	7.2e-05	7.9e-05	5.7e-05	0.00013	9.5e-05	7.8e-05	0.00012	4.8e-05	4.8e-05	43	60	43	32	28	23	20	24	22	14	30	33	41
Arf4	0.00016	0.00022	0.0003	0.0003	0.00036	0.00034	0.00054	0.00026	0.00048	0.00021	0.00029	0.00011	9.3e-05	77	82	77	81	72	66	74	45	76	37	62	57	66
Arf4os	0	0	0	0	0	0	0	0	1e-06	0	0	0	9e-07	0	0	0	0	0	0	0	0	0.39	0	0	0	0.9
Arf5	0.00034	0.00059	0.00085	0.001	0.00082	0.00079	0.0006	0.00079	0.00082	0.00052	0.00062	0.00028	0.00029	94	97	99	97	93	87	79	92	96	65	87	89	93
Arf6	0.0002	0.0002	0.00035	0.00045	0.00049	0.00048	0.00054	0.00017	0.00027	0.00019	0.00024	0.00011	0.00014	85	82	86	85	81	75	74	33	57	33	49	60	77
Arfgap1	1.8e-05	2.2e-05	3.5e-05	2.3e-05	2.8e-05	3.8e-05	3e-05	7.6e-05	0.0001	5.4e-05	4.3e-05	1.6e-05	1.6e-05	17	20	18	10	11	13	9	13	25	7.7	10	13	18
Arfgap2	3.6e-05	2.5e-05	2.5e-05	1.4e-05	3.6e-05	3.9e-05	1.4e-05	9.1e-05	4.7e-05	6.7e-05	8.2e-05	3.1e-05	3.7e-05	32	24	12	7.4	13	11	5.6	18	13	13	20	23	34
Arfgap3	2.2e-05	5.3e-05	5.9e-05	9.3e-05	0.00012	0.00016	0.00026	9.1e-05	0.00014	6.7e-05	9.3e-05	2.1e-05	1.7e-05	20	38	33	32	36	39	51	18	31	12	22	17	16
Arfgef1	0.00011	0.00012	0.00017	0.00015	0.00018	0.00015	8.2e-05	0.00011	0.0001	6.6e-05	7.2e-05	7.1e-05	6.6e-05	65	68	68	51	50	35	22	20	24	13	17	43	53
Arfgef2	1.6e-05	2.1e-05	2.2e-05	2.5e-05	2.1e-05	1.8e-05	8.1e-06	2.7e-05	2.8e-05	1.6e-05	1.7e-05	1e-05	1.3e-05	17	18	13	10	7.4	5.3	3.5	5.8	7.1	3.1	4.2	8.3	14
Arfgef3	2.9e-06	0	0	0	0	1.2e-06	1.8e-06	1.5e-05	2.3e-05	2.9e-06	0	2.7e-06	2.3e-06	2.6	0	0	0	0	0.48	0.69	2.6	5.9	0.38	0	2.5	2.4
Arfip1	6e-05	8.6e-05	6.4e-05	6.5e-05	5.4e-05	1.8e-05	1.5e-05	3.6e-05	6.4e-05	4.2e-05	4.3e-05	2.6e-05	2.9e-05	46	57	36	32	22	5.3	5.6	8.7	15	6.5	11	20	30
Arfip2	3.8e-05	3.3e-05	2.6e-05	3.2e-05	2.6e-05	1.9e-05	1.4e-05	0.00011	0.00018	7.1e-05	8.2e-05	3.2e-05	3e-05	34	28	17	13	10	5.7	3.5	21	41	12	20	24	28
Arfrp1	3.9e-05	2.9e-05	2.7e-05	2.1e-05	3e-05	1.6e-05	1.2e-05	0.0001	8.5e-05	0.00011	6.8e-05	4.4e-05	5.3e-05	31	23	18	13	13	5.3	4.9	21	22	18	20	32	44
Arg1	0	0	0	0	0	0	0	7.7e-05	8.8e-06	0	1.2e-06	2.3e-06	1.1e-06	0	0	0	0	0	0	0	12	2.2	0	0.6	2	1.2
Arg2	0.0002	0.00064	0.00061	0.0004	0.00033	0.00016	5.7e-05	6.6e-05	9.3e-05	0.0001	0.0001	1.1e-05	1.2e-05	67	98	89	76	67	38	15	15	21	17	25	8.5	12
Arglu1	0.00015	0.00011	4.4e-05	6.3e-05	5.3e-05	4.9e-05	3.2e-05	9.5e-05	8.6e-05	9.2e-05	7.7e-05	0.00015	0.00015	77	64	26	34	19	13	8.3	21	21	17	17	67	78
Arhgap1	3e-05	2.7e-05	3.6e-05	1.2e-05	2.6e-05	2e-05	1.4e-05	6.9e-05	0.00012	5.2e-05	0.00011	2e-05	2.1e-05	26	21	18	7.4	11	6.7	4.9	14	30	9.2	24	16	22
Arhgap10	2.5e-06	6.7e-06	6.3e-06	1.8e-06	1.2e-06	0	0	1.8e-06	1.4e-06	2.5e-06	1.5e-06	1.8e-06	1.3e-06	2.6	6.1	4.8	1.5	0.64	0	0	0.65	0.78	0.38	0.6	1.5	1.8
Arhgap11a	3.4e-05	1e-05	8.3e-06	3.2e-06	6.6e-06	1.6e-06	0	1.9e-05	2.9e-05	1e-05	2e-05	1.3e-05	4.6e-05	27	11	5.4	1.5	2.6	0.48	0	4.2	9.2	2.3	7.2	11	39
Arhgap12	2.9e-05	3.7e-05	4.4e-05	3.8e-05	5.4e-05	4e-05	6.3e-05	2.2e-05	3.1e-05	3.3e-05	2.9e-05	2.1e-05	2.3e-05	26	30	24	19	20	11	18	4.5	7.6	5	7.2	16	22
Arhgap17	2.9e-05	4.2e-05	6.1e-05	6.3e-05	7e-05	7.3e-05	9.5e-05	3.9e-05	3.1e-05	3.8e-05	2.9e-05	2.3e-05	1.9e-05	24	33	37	31	25	21	24	9.4	8.6	6.9	6.6	18	20
Arhgap18	3e-05	4.4e-05	5.6e-05	6e-05	6.9e-05	4.7e-05	3.4e-05	3.6e-05	3.1e-05	2.2e-05	3.7e-05	1.6e-05	1.3e-05	24	34	29	31	23	14	11	7.1	7.8	4.6	11	12	14
Arhgap19	1.1e-05	2.9e-06	6e-06	3.1e-06	4.9e-06	0	1.1e-06	0	1.6e-05	1.5e-05	7.4e-06	1.7e-06	1.8e-05	12	3.2	3.6	1.5	1.6	0	0.69	0	3.9	1.9	1.8	1.6	18
Arhgap21	3.1e-05	3.4e-05	3.2e-05	3.6e-05	3.5e-05	1.9e-05	1.7e-05	2.6e-05	4.2e-05	3e-05	3.9e-05	2.4e-05	3.1e-05	26	29	18	21	14	6.2	6.9	4.8	9.6	6.2	9	18	26
Arhgap24	0	4.4e-07	0	0	0	0	0	4.5e-06	1.5e-05	0	2.6e-06	2.7e-06	8.1e-07	0	0.4	0	0	0	0	0	0.97	3.7	0	0.6	2.1	0.9
Arhgap26	5.9e-06	2.9e-05	3.9e-05	4.3e-05	6.3e-05	4.5e-05	9.7e-06	1.2e-05	2.3e-06	5.9e-06	0	3.7e-06	1.7e-06	6.4	25	24	21	24	11	3.5	2.6	0.78	1.2	0	2.3	1.8
Arhgap27	1.4e-05	2.6e-05	2.4e-05	2.7e-05	2.8e-05	3.3e-05	2.7e-05	2.2e-05	3.3e-05	3.2e-05	4e-05	9.2e-06	7.6e-06	14	20	15	12	11	11	9	5.2	8	6.2	8.4	7.9	7.8
Arhgap27os1	0	0	0	0	1.2e-06	0	1.2e-06	0	6.6e-07	0	0	0	1.8e-07	0	0	0	0	0.32	0	0.69	0	0.2	0	0	0	0.3
Arhgap27os2	4e-05	3.9e-05	2.7e-05	3.8e-05	3.8e-05	4e-05	1.9e-05	4e-05	3.7e-05	8.3e-05	2.8e-05	3.3e-05	2.2e-05	34	31	18	18	15	11	6.3	8.7	10	13	8.4	23	19
Arhgap29	5e-06	4.1e-06	0	2.9e-06	0	0	0	1.1e-06	7.6e-07	2.9e-06	0	3.1e-06	2.1e-06	6.8	4.9	0	1.5	0	0	0	0.32	0.39	0.38	0	2.6	2.4
Arhgap31	9.4e-06	7.4e-06	6.5e-06	1.5e-05	6.7e-06	8e-06	2.7e-06	1.6e-05	7.5e-06	1.8e-05	5.9e-05	7.8e-06	1e-05	11	5.7	4.8	8.8	3.2	1.9	0.69	3.5	2.4	2.7	12	6.7	11
Arhgap32	8.2e-05	7.2e-05	5.7e-05	8e-05	6.3e-05	3.7e-05	1.1e-05	3.3e-05	4.2e-05	4e-05	4.2e-05	4e-05	5.1e-05	53	47	32	41	25	11	5.6	8.4	12	7.3	11	28	41
Arhgap33	2.1e-06	0	0	0	0	1.4e-06	0	6.1e-06	6.6e-06	1.3e-05	1e-05	5.7e-07	3.1e-06	2.6	0	0	0	0	0.48	0	1.3	2.2	2.3	1.8	0.49	3.3
Arhgap35	1.5e-05	6.6e-06	5.4e-06	2.5e-06	4e-06	3.3e-06	1.3e-05	3.8e-05	9.3e-06	2.9e-05	2.4e-05	2e-05	2.2e-05	13	6.1	3.6	1.5	1.9	0.96	4.2	8.4	2.5	5.4	5.4	17	22
Arhgap39	1e-05	3.6e-06	0	0	2.4e-06	6.2e-07	0	4.5e-05	3.7e-05	5.6e-05	5.4e-05	2.6e-05	2.5e-05	12	4	0	0	0.96	0.48	0	9.7	9.8	10	12	19	23
Arhgap4	2.5e-07	0	0	0	3.5e-07	0	0	1e-05	3.5e-06	6.3e-06	6.6e-06	4.6e-07	6.6e-07	0.43	0	0	0	0.32	0	0	1.9	0.98	0.77	1.8	0.33	0.6
Arhgap42	2.4e-05	3.7e-05	5.6e-05	6.4e-05	6e-05	4.5e-05	3.3e-05	3.5e-06	6.4e-06	1.4e-05	8.6e-06	1.1e-05	1e-05	22	30	27	29	22	16	12	0.97	1.4	2.3	2.4	9.5	11
Arhgap5	7.4e-05	6.5e-05	0.0001	9.2e-05	0.00012	0.00013	0.0001	7.6e-05	6.4e-05	6.8e-05	8.2e-05	6.4e-05	7e-05	49	44	45	44	38	33	26	15	16	11	19	41	54
Arhgap6	2.7e-07	0	0	0	0	0	0	0	9.9e-07	0	1.9e-06	1.1e-06	1e-06	0.43	0	0	0	0	0	0	0	0.39	0	0.6	0.98	1.2
Arhgap8	9.8e-06	1.7e-06	7.9e-07	0	1.1e-06	0	0	1.4e-05	1.4e-05	2.9e-05	0.0001	1.2e-05	1.3e-05	10	2	0.6	0	0.32	0	0	4.2	3.7	5.4	25	9.7	13
Arhgap9	9.9e-07	8.9e-07	0	0	0	0	0	3.6e-06	5.4e-06	7.8e-06	3.6e-06	1.1e-06	5.9e-07	1.3	0.81	0	0	0	0	0	0.65	1.6	1.2	1.2	0.98	0.6
Arhgdia	0.00017	0.00023	0.00029	0.00034	0.00032	0.00034	0.00035	0.00031	0.00032	0.00024	0.0003	0.00011	0.00013	80	87	83	82	68	62	60	55	63	41	60	59	70
Arhgdig	1.4e-06	5.8e-07	0	1.7e-06	0	0	0	1.7e-05	5.6e-06	3.4e-05	1.7e-05	5.3e-06	4.8e-06	1.7	0.4	0	1.5	0	0	0	3.2	1.6	6.2	3	4.7	5.4
Arhgef1	5e-05	2.7e-05	1.3e-05	3.1e-05	2.2e-05	2.4e-05	1.3e-05	9.5e-05	8.1e-05	6.3e-05	0.00011	2.3e-05	2.1e-05	36	23	7.7	15	8.7	6.7	4.2	18	21	11	27	17	21
Arhgef10	7.5e-07	0	0	0	4.9e-07	0	0	0	3e-06	0	2.4e-06	7.4e-07	2.3e-06	0.85	0	0	0	0.32	0	0	0	0.59	0	0.6	0.65	2.1
Arhgef10l	3.6e-06	0	0	0	0	0	0	8.1e-06	3.2e-05	1.2e-05	1.1e-05	3.2e-06	1.4e-06	3	0	0	0	0	0	0	1.6	6.5	2.3	2.4	2.8	1.8
Arhgef11	1.1e-05	8.9e-06	1.2e-05	8.3e-06	1.3e-05	1.1e-05	3.6e-06	1.5e-05	1.1e-05	2e-05	3.9e-06	7.7e-06	5.5e-06	11	9.7	7.1	5.9	4.5	2.9	0.69	3.5	3.3	4.6	1.2	5.9	5.1
Arhgef12	3.7e-05	2e-05	1.5e-05	7.8e-06	7.1e-06	3.7e-06	2.2e-06	3.7e-05	3.1e-05	6.9e-05	5.5e-05	3.6e-05	3.2e-05	33	18	11	4.4	3.2	1.9	0.69	8.7	8.8	12	14	26	30
Arhgef16	3.9e-05	7.3e-05	9.2e-05	0.00011	0.00012	0.00018	0.00019	9.2e-05	0.0001	6e-05	0.00011	2.4e-05	2e-05	34	52	46	46	38	43	44	17	28	11	22	18	18
Arhgef17	0	0	0	0	0	0	0	3.5e-06	7.4e-07	0	4e-06	0	3.4e-07	0	0	0	0	0	0	0	0.97	0.2	0	0.6	0	0.3
Arhgef18	1.7e-05	2.4e-05	3.3e-05	2.3e-05	2.6e-05	1.4e-05	1.7e-05	2e-05	1.2e-05	1.6e-05	8.5e-06	1e-05	9e-06	16	23	20	10	10	3.8	6.9	4.2	2.7	2.3	1.8	8	9.9
Arhgef19	7.1e-06	2e-05	2.5e-05	2.3e-05	2.8e-05	2.2e-05	1.6e-05	1.7e-05	1.8e-05	3.1e-05	2.6e-05	7.4e-06	7.7e-06	7.7	16	14	10	11	6.2	4.2	4.2	4.9	5.8	7.8	6.2	8.1
Arhgef2	1.4e-05	2.6e-05	4.3e-05	4.9e-05	5.7e-05	5.5e-05	4.3e-05	7.4e-05	2.1e-05	1.2e-05	0.00011	5e-06	2.5e-06	12	22	23	25	19	15	14	13	6.1	2.7	22	4.3	3
Arhgef26	3.1e-05	4.1e-05	3.7e-05	5.2e-05	4.3e-05	5.5e-05	2.6e-05	2e-05	2.9e-05	7.2e-05	3.2e-05	5.8e-05	4.8e-05	31	32	21	26	17	15	9.7	4.8	6.9	12	7.8	39	41
Arhgef28	4.9e-06	1.2e-06	0	0	6.8e-07	0	2.4e-06	5.3e-05	2e-05	3e-05	0.00011	1.7e-05	1.3e-05	6	0.4	0	0	0.32	0	0.69	11	5.7	5	23	14	15
Arhgef3	6.7e-07	1.4e-06	2.5e-06	5.8e-06	1.4e-05	9.7e-06	2.3e-05	8.2e-06	9.3e-06	6e-06	0	1.3e-06	9.1e-07	0.85	1.2	1.8	4.4	5.1	2.9	7.6	1.9	2.5	0.77	0	1.1	1.2
Arhgef38	2.2e-05	7.2e-06	2.4e-06	6.9e-06	2.7e-06	0	8.3e-06	4.6e-05	5.1e-05	3.6e-05	3.1e-05	3e-05	2.6e-05	23	7.7	1.8	4.4	1.3	0	1.4	10	11	6.2	10	23	25
Arhgef39	2.3e-05	6.5e-06	4e-06	2.1e-06	5.5e-06	1.9e-06	0	1.7e-05	2.1e-05	3.4e-05	1.3e-05	9.5e-06	2.8e-05	23	6.5	3	1.5	1.9	0.48	0	4.2	6.9	5.4	3.6	8	27
Arhgef4	3.4e-07	0	0	0	0	8.5e-07	0	4.4e-06	9.2e-07	2e-06	2.6e-06	1.3e-06	1.7e-06	0.43	0	0	0	0	0.48	0	0.97	0.2	0.38	0.6	1.1	1.8
Arhgef40	1.9e-06	7.6e-07	6.5e-06	2.3e-06	2.7e-06	7.6e-07	0	1.3e-05	1.8e-05	3.8e-06	8.4e-06	1.2e-06	2.1e-06	2.6	0.81	2.4	1.5	1.3	0.48	0	2.6	4.9	0.77	1.2	1.3	2.4
Arhgef5	4.9e-05	6.4e-05	7.7e-05	0.00012	0.00013	0.00021	0.00026	3.7e-05	6e-05	6.8e-05	5.3e-05	2.4e-05	2.3e-05	38	47	38	49	40	46	55	7.7	14	11	13	19	23
Arhgef7	1.7e-05	1.8e-05	2.2e-05	2.4e-05	1.8e-05	2.1e-05	3e-05	4.1e-05	2.6e-05	3e-05	1.4e-05	1.2e-05	1.2e-05	17	14	14	15	8	6.7	11	10	6.9	5.8	4.8	11	12
Arid1a	0.00011	6.9e-05	8.4e-05	5.9e-05	9.4e-05	6.6e-05	5.9e-05	0.00014	6e-05	9.5e-05	0.00011	9.1e-05	0.00013	64	46	38	28	31	20	17	27	15	17	22	53	76
Arid1b	2.1e-05	2.3e-05	2.7e-05	4.1e-05	1.6e-05	2.4e-05	1.6e-05	4.1e-05	3.8e-05	2.5e-05	3.2e-05	1.7e-05	1.8e-05	21	20	15	19	7.7	6.2	4.9	7.4	8.6	4.6	6	13	18
Arid2	3.4e-05	2.5e-05	2.6e-05	2e-05	2.2e-05	9.8e-06	2.4e-05	3.4e-05	2.9e-05	4.6e-05	4.8e-05	3.3e-05	3.1e-05	30	21	16	8.8	7.7	3.3	6.9	8.1	8.6	8.1	12	23	30
Arid3a	1.1e-06	1.5e-06	3.3e-06	4.6e-06	1.2e-05	3e-05	2.7e-05	1.3e-05	9.3e-06	0	1.5e-05	4.2e-07	0	1.3	2	2.4	2.9	4.8	8.1	10	3.2	1.8	0	3.6	0.49	0
Arid3b	3.3e-06	3.9e-06	4.6e-06	3.5e-06	5e-06	4e-06	1.4e-05	8.9e-06	8.3e-06	5e-06	1.9e-05	1.9e-06	2e-06	3.8	3.6	3	1.5	2.2	1.4	4.2	1.9	2.2	1.5	4.2	1.8	2.4
Arid4a	2.4e-05	1.3e-05	7.2e-06	9.6e-06	1.9e-05	1.8e-05	1.4e-05	3.4e-05	3.7e-05	4.5e-05	3.4e-05	2.2e-05	2.3e-05	23	13	4.8	5.9	7.4	5.7	3.5	7.4	9.6	8.1	11	17	22
Arid4b	2.8e-05	2.7e-05	4.2e-05	5.3e-05	3.7e-05	3e-05	4.2e-05	7.9e-05	4.6e-05	4.5e-05	8.1e-05	3.8e-05	2.9e-05	27	23	23	24	13	10	10	16	12	6.9	17	28	28
Arid5a	5.2e-07	1.2e-06	0	0	0	1.8e-06	0	7.5e-06	4.9e-06	6.7e-06	3.4e-06	5.5e-07	5.1e-07	0.85	1.2	0	0	0	0.48	0	1.9	1.2	0.77	1.2	0.33	0.6
Arid5b	1.3e-05	2e-06	3.4e-06	0	2.4e-07	0	0	3.5e-05	1.2e-05	6.5e-05	3.1e-05	5.1e-05	3.5e-05	13	2.8	2.4	0	0.32	0	0	6.5	3.7	11	8.4	31	32
Arih1	4.8e-05	5e-05	5.1e-05	5e-05	3.6e-05	5.2e-05	7.7e-05	4.2e-05	5.2e-05	5e-05	7.1e-05	4.6e-05	4.5e-05	42	40	29	22	15	17	24	10	13	8.5	15	34	40
Arih2	1.8e-05	1.9e-05	2.3e-05	9.6e-06	2.6e-05	3.5e-05	2.7e-05	5.7e-05	4e-05	3.1e-05	5e-05	1.1e-05	1.1e-05	18	17	15	4.4	11	11	10	12	10	5	11	9.2	13
Arl1	8.9e-05	9.1e-05	0.0001	6.9e-05	8.9e-05	7.3e-05	5.4e-05	0.00016	0.00027	0.00013	0.00011	7.1e-05	6.9e-05	60	54	43	35	31	20	17	36	61	26	30	45	51
Arl10	4.8e-06	2e-06	1.5e-06	0	0	0	0	2e-05	1.5e-05	2.7e-05	2.1e-05	1.2e-05	8.1e-06	6	2	1.2	0	0	0	0	3.5	3.7	3.8	4.8	9.2	8.1
Arl13b	4.8e-06	6.2e-06	1.2e-05	4e-06	1.8e-05	1.4e-05	1.5e-05	3.7e-05	8.5e-06	3.2e-06	1.9e-05	6.2e-06	6e-06	6.4	5.7	7.1	2.9	8.7	4.3	4.9	6.5	2.2	0.77	4.8	5.4	6.9
Arl14	1.1e-05	1.6e-05	2.4e-05	4.3e-05	6e-05	0.00016	0.00024	2e-05	3.1e-05	6.7e-05	0.00012	2.3e-05	1.7e-05	9.4	13	15	24	20	34	44	4.5	8	11	27	16	19
Arl14ep	4e-06	4.6e-06	0	0	2.6e-06	0	0	1.9e-05	1.6e-05	8.8e-06	1.2e-05	7.2e-06	4.9e-06	4.3	5.7	0	0	0.96	0	0	3.5	4.5	1.2	3.6	6.2	5.7
Arl15	5.9e-06	7.5e-06	1.4e-05	1.2e-05	1.3e-05	1.1e-05	5.8e-06	6.9e-06	8.2e-06	5.1e-06	6.6e-06	3.5e-06	2.5e-06	6.4	6.9	7.7	5.9	4.8	2.9	2.8	1.9	2	1.2	2.4	2.1	2.4
Arl16	1.3e-05	4.1e-06	4.4e-06	3.3e-06	2.3e-06	7.4e-06	4e-06	2.4e-05	3.3e-05	1.7e-05	1.5e-05	1.1e-05	9.2e-06	12	4.5	3	1.5	1.3	1.9	0.69	6.1	7.3	3.5	4.8	8.8	9.6
Arl2	3e-05	3.3e-05	5e-05	3e-05	3.2e-05	2.5e-05	1.4e-05	0.00017	8.5e-05	0.00011	0.00017	4.4e-05	3.8e-05	29	30	28	18	13	9.1	3.5	33	22	20	38	31	37
Arl2bp	6.8e-05	4.3e-05	2.9e-05	1.2e-05	7.1e-06	5.3e-06	2.7e-06	0.00011	0.00013	9.7e-05	0.00011	6.3e-05	5.7e-05	49	31	18	7.4	3.5	2.4	1.4	23	28	18	28	42	46
Arl3	6.4e-06	3.1e-06	1.4e-06	5.8e-06	2.1e-06	8.5e-06	1.3e-06	0.00018	3.2e-05	2.9e-05	0.00012	1.5e-05	9.8e-06	5.5	2.8	1.2	2.9	1.3	2.4	0.69	32	8.4	4.6	27	12	11
Arl4a	4.3e-05	9.2e-05	0.00012	0.00013	0.00014	0.00013	0.00016	0.00014	7.1e-05	0.00011	8.6e-05	3.6e-05	3.3e-05	37	55	52	51	42	32	38	26	19	20	18	25	32
Arl4c	3.7e-06	3.8e-07	0	0	0	0	0	1.8e-05	3.8e-07	2e-05	0	2.4e-05	2e-05	3	0.4	0	0	0	0	0	3.5	0.2	3.5	0	17	18
Arl4d	1.1e-06	9.5e-06	5.9e-06	1.7e-05	1.3e-05	1.3e-05	7.1e-06	7.7e-06	4.8e-06	1.1e-05	0	5.4e-07	1.1e-06	1.3	9.3	4.2	7.4	5.1	4.8	2.1	1.9	0.98	1.5	0	0.49	1.2
Arl5a	4.8e-05	6e-05	9.1e-05	0.00012	0.00012	0.0002	0.00019	3.1e-05	1.5e-05	9.8e-06	2.4e-05	2.5e-05	2.6e-05	38	46	42	46	40	44	41	5.8	4.5	2.3	5.4	18	25
Arl5b	2.4e-05	2.2e-05	2.5e-05	2.5e-05	3.4e-05	5e-05	7.8e-05	2.6e-05	1.6e-05	1.5e-05	9.6e-06	1.7e-05	2e-05	24	19	14	15	12	13	19	4.8	3.7	2.3	2.4	13	20
Arl6	1.3e-06	6.9e-07	8.2e-07	0	0	0	0	4e-05	8e-06	2.2e-06	3.1e-05	3.2e-06	5.4e-06	1.7	0.81	0.6	0	0	0	0	7.7	2	0.77	6	2.3	5.4
Arl6ip1	0.00024	0.00028	0.00035	0.00033	0.0003	0.00016	0.0001	0.00021	0.00017	0.00026	0.00033	9.4e-05	0.00026	76	88	87	81	66	34	26	37	36	38	60	55	82
Arl6ip4	0.0001	5.2e-05	4.4e-05	2.7e-05	4e-05	2.9e-05	1.8e-05	0.00017	0.00016	0.00019	0.00019	8.7e-05	0.00011	66	41	25	16	13	9.1	4.9	33	37	31	44	50	70
Arl6ip5	3.2e-05	4.5e-05	4.3e-05	3.1e-05	1.9e-05	2.2e-05	1.6e-05	0.00014	0.00014	0.00014	0.00011	3.3e-05	3.1e-05	31	34	26	18	9	6.2	5.6	25	34	24	30	24	29
Arl6ip6	3.9e-05	2.7e-05	2.1e-05	2e-05	1.8e-05	1.2e-05	7.6e-06	6.8e-05	4.9e-05	0.00011	8.8e-05	5.2e-05	3.9e-05	30	25	13	10	8.3	4.8	1.4	14	12	19	20	34	34
Arl8a	1.4e-05	4.1e-05	5.9e-05	8e-05	6.1e-05	4.8e-05	5.4e-05	6.9e-05	4e-05	9.4e-06	5.9e-05	5.6e-06	4.3e-06	15	32	29	37	22	15	16	13	9.6	1.2	15	4.6	4.5
Arl8b	7.3e-05	7.7e-05	7.4e-05	0.0001	6.2e-05	5e-05	3.4e-05	5.7e-05	7.9e-05	6.7e-05	6.6e-05	4.2e-05	4.2e-05	52	50	39	41	24	14	11	11	20	12	15	29	41
Armc1	6.3e-05	4.3e-05	5e-05	6.3e-05	4.7e-05	1.1e-05	1.2e-05	7.5e-05	6.9e-05	7.3e-05	7.2e-05	4.4e-05	4.9e-05	48	34	27	31	19	4.3	4.9	15	18	13	18	31	41
Armc10	3e-05	8.6e-06	4e-06	0	1.3e-06	3.8e-06	0	7.6e-05	4.6e-05	0.00011	8.1e-05	4.3e-05	3.7e-05	26	8.9	3	0	0.64	0.96	0	17	13	19	22	28	35
Armc2	1.9e-07	9.7e-07	0	2.2e-06	2.5e-06	0	2.3e-06	0	0	0	0	8.3e-08	2.1e-07	0.43	1.2	0	1.5	0.96	0	0.69	0	0	0	0	0.16	0.3
Armc5	1.8e-05	1.7e-05	1.4e-05	2.2e-06	2.7e-05	2.9e-05	1.7e-05	1.6e-05	3.4e-05	2.8e-05	4.1e-05	1.1e-05	9e-06	17	16	8.9	1.5	9.6	8.6	6.3	4.2	8	5.4	12	9.2	9
Armc6	7e-06	3.4e-06	8.4e-07	0	5.6e-06	2.8e-06	0	8.4e-06	1.8e-05	3e-05	1.9e-05	6.6e-06	8e-06	7.2	3.2	0.6	0	2.2	0.96	0	2.6	5.5	6.5	5.4	6.1	8.1
Armc7	1e-06	3.9e-06	3e-06	9.1e-06	9.7e-06	8.8e-06	1.9e-06	1.6e-05	9.2e-06	3e-06	8.2e-06	3e-06	2.4e-06	1.3	3.2	1.8	5.9	2.6	3.3	0.69	3.5	2.7	0.38	3	2.6	2.4
Armc8	3.2e-05	3e-05	4.9e-05	3.4e-05	4.6e-05	3.4e-05	1.5e-05	7.8e-05	4.4e-05	4.7e-05	4.6e-05	1.4e-05	2e-05	30	26	27	18	16	11	3.5	14	11	8.5	12	12	19
Armc9	3.5e-06	8.5e-07	6.4e-07	0	2e-06	0	0	1.5e-05	3.7e-06	7.4e-06	1.2e-05	3.9e-06	2.5e-06	4.3	1.2	0.6	0	0.96	0	0	3.2	1.2	1.2	3	3.4	3
Armcx1	1.2e-06	4.2e-07	0	0	0	0	0	2.6e-05	4.6e-06	1.6e-05	2.9e-05	3.9e-06	3e-06	1.3	0.4	0	0	0	0	0	5.2	1.6	2.7	8.4	3.3	3.3
Armcx3	6.9e-07	0	0	0	0	1.3e-06	0	7.5e-06	5e-05	4.4e-06	1.6e-05	2.8e-06	2.7e-06	0.85	0	0	0	0	0.48	0	2.3	13	1.2	4.2	2	2.7
Armcx4	0	0	0	0	0	0	0	0	0	0	0	1.6e-07	0	0	0	0	0	0	0	0	0	0	0	0	0.16	0
Armcx5	4.6e-06	1.5e-06	0	0	8.7e-07	0	1.5e-06	1.3e-05	5.3e-06	3.6e-06	0	4.3e-06	4.4e-06	4.3	1.6	0	0	0.64	0	0.69	2.9	1.2	0.77	0	3.9	4.2
Armt1	2.3e-05	1.1e-05	1e-05	2e-06	1.8e-05	9.5e-06	1.2e-05	2.8e-05	1.9e-05	2.8e-05	3.5e-05	1.8e-05	1.5e-05	21	10	6.5	1.5	5.8	3.8	3.5	6.8	5.9	5.8	9	14	14
Arnt	1.2e-05	2.1e-05	1.9e-05	2.5e-05	2.4e-05	2.9e-05	1.1e-05	2.1e-05	3.8e-05	3.1e-05	4e-05	8.7e-06	9.9e-06	13	17	15	13	9.9	9.6	4.2	5.2	9.2	5.4	8.4	7.2	11
Arnt2	1.1e-06	2.7e-07	0	0	4.2e-06	1.6e-05	1.6e-05	6.9e-06	8.4e-07	0	5.1e-06	1.8e-06	1.7e-06	1.3	0.4	0	0	1.9	4.8	5.6	0.97	0.2	0	1.2	1.6	1.8
Arntl	3.1e-05	4.2e-05	4.2e-05	0.0001	6e-05	8e-05	1.8e-05	1.6e-05	3.6e-05	1.8e-05	3e-05	1.3e-05	1.6e-05	26	34	22	35	21	21	4.9	4.2	9	3.8	9	10	18
Arntl2	0	0	0	0	0	0	0	2.7e-06	0	3.7e-06	0	2.1e-07	6.7e-07	0	0	0	0	0	0	0	0.32	0	0.77	0	0.16	0.9
Arpc1a	0.0002	0.00019	0.00015	0.00014	0.00016	0.00017	0.00016	0.00046	0.00039	0.0003	0.0004	0.00017	0.00016	84	80	61	54	47	39	38	70	69	47	73	77	80
Arpc1b	0.00039	0.00041	0.00036	0.00036	0.00033	0.00042	0.00034	0.00048	0.00055	0.00059	0.00061	0.00042	0.00037	93	96	86	88	66	68	63	71	85	75	86	95	95
Arpc2	0.00028	0.00037	0.00041	0.00045	0.00045	0.00042	0.00042	0.00061	0.00065	0.00047	0.0006	0.0002	0.00021	91	95	90	88	76	64	71	82	89	61	83	76	85
Arpc3	0.00018	0.00021	0.00015	0.00015	0.00015	0.00014	0.00017	0.00049	0.00056	0.00042	0.00055	0.00016	0.00015	78	79	57	59	45	37	40	73	85	58	84	72	76
Arpc4	0.00012	0.00012	0.00013	0.00011	0.00011	0.00011	0.00012	0.00026	0.00027	0.00021	0.00032	7.6e-05	7.1e-05	73	70	56	43	36	31	31	51	60	37	65	46	53
Arpc5	0.0002	0.00024	0.00022	0.00023	0.00019	0.0002	0.0002	0.00043	0.00041	0.00021	0.00056	0.00013	0.00012	84	88	74	69	50	46	48	66	72	38	80	66	68
Arpc5l	0.0001	7.8e-05	6.2e-05	4.3e-05	4.4e-05	3.8e-05	2.7e-05	0.00025	0.00021	0.00022	0.00026	0.00012	0.00013	66	54	37	21	16	8.6	9.7	46	47	36	54	60	73
Arpin	3e-05	3.3e-05	3.7e-05	2.1e-05	2.8e-05	2.7e-05	3.3e-05	4.7e-05	6.2e-05	5.3e-05	5.5e-05	1.3e-05	2.1e-05	28	29	21	10	11	8.6	6.9	11	16	9.6	13	11	23
Arpp19	0.00034	0.00025	0.00025	0.00024	0.00027	0.00025	0.00021	0.00048	0.00043	0.00047	0.00048	0.0003	0.00036	95	87	74	71	64	51	49	74	75	65	79	89	97
Arrb1	5.5e-05	6e-05	8.5e-05	8.5e-05	0.00013	0.00012	3.8e-05	2.3e-05	3.9e-05	4.6e-05	6e-05	2.6e-05	2.2e-05	40	44	45	38	41	32	14	5.2	11	7.7	11	20	22
Arrb2	3.1e-06	1.2e-06	0	5e-06	0	0	0	1.5e-05	1.6e-05	7.5e-06	5.8e-06	4.8e-06	5.8e-06	3.8	0.81	0	1.5	0	0	0	3.5	4.3	1.2	1.8	4.3	6
Arrdc1	3.4e-05	1.7e-05	1.9e-05	2.9e-05	3.9e-05	3.8e-05	4.1e-05	9e-05	0.00013	0.00017	0.00014	3.6e-05	3.6e-05	30	17	13	18	14	11	12	18	29	25	31	26	33
Arrdc2	2.4e-06	3.4e-06	1.9e-06	0	2.7e-06	9.3e-06	1e-05	5.2e-06	6.4e-06	1.3e-05	1.7e-05	2.4e-06	3.3e-06	3.4	3.6	1.2	0	1.3	2.4	2.8	0.97	1.8	2.7	3	2.1	3.6
Arrdc3	1.2e-05	8.3e-06	7.8e-06	3e-06	1.2e-05	1.3e-05	3.8e-06	9.9e-06	1.1e-05	8.8e-06	6.7e-06	5.2e-06	5.7e-06	14	7.3	4.2	1.5	5.1	2.4	1.4	2.6	3.1	1.2	1.8	4.3	6.9
Arrdc4	4e-05	3.3e-05	1.5e-05	2.3e-05	1.7e-05	1.4e-05	1.3e-05	0.0001	5.5e-05	3.1e-05	3.3e-05	1.6e-05	1.5e-05	36	27	10	13	6.4	4.8	4.2	17	15	6.9	8.4	12	16
Arsa	5.8e-06	1.2e-05	1.3e-05	1.5e-05	8.3e-06	8.5e-06	1.7e-06	1.4e-05	3.3e-06	4.5e-06	6e-06	1.2e-06	6.6e-07	6.4	8.9	7.1	7.4	4.2	2.9	0.69	2.9	1.4	1.2	1.8	0.98	0.9
Arsb	7.3e-06	4.7e-06	2.4e-06	2.2e-06	2.1e-06	0	0	4.3e-05	8.4e-06	2.4e-05	6.6e-06	9.3e-06	1.2e-05	8.1	4.5	1.8	1.5	0.96	0	0	8.7	2.5	4.2	1.8	8	13
Arsg	2.9e-06	1.2e-05	3.4e-05	3.7e-05	4.7e-05	2.2e-05	1e-05	1.7e-05	5.2e-06	5.1e-06	6.5e-06	1.3e-06	7.5e-07	2.1	9.3	15	18	16	7.2	3.5	2.9	1.8	0.77	2.4	0.82	0.6
Arsk	6.6e-06	5e-06	6.4e-06	0	3.7e-06	0	0	9.1e-06	3.9e-06	1.3e-05	6.3e-06	5.2e-06	3.8e-06	6.4	5.3	5.4	0	1.6	0	0	1.6	1.2	1.9	1.2	4.1	4.5
Arv1	3.3e-06	2.2e-06	1.2e-06	0	1.7e-06	0	0	5e-06	1.1e-05	2.4e-05	1e-05	3.1e-06	3.7e-06	5.1	2.4	0.6	0	0.96	0	0	1.3	2.7	3.5	3	2.8	3.9
Arvcf	1.6e-06	1.7e-06	7.9e-07	2.9e-06	0	0	0	2.8e-05	9.8e-06	9e-06	2.4e-05	4.5e-06	5.4e-06	2.1	1.6	0.6	1.5	0	0	0	5.2	2.5	1.2	4.8	3.8	4.8
Arxes2	7e-07	4.9e-07	0	0	0	0	0	4.1e-06	1.9e-06	0	0	7.6e-07	5e-07	0.85	0.4	0	0	0	0	0	0.97	0.2	0	0	0.49	0.6
As3mt	5e-05	8.9e-05	6.3e-05	4e-05	2.5e-05	1.1e-05	2.1e-06	0.00014	0.00011	0.00014	0.00014	4.3e-05	2.8e-05	39	58	35	19	11	4.3	0.69	27	26	25	33	30	26
Asah1	2.8e-05	3.5e-05	3e-05	2.7e-05	2e-05	7.2e-06	6.3e-06	5.9e-05	8.6e-05	5.5e-05	0.00036	1.4e-05	1.3e-05	24	26	18	12	8.3	2.9	2.1	14	21	10	60	12	13
Asah2	1.5e-05	0.00015	0.00036	0.00039	0.00046	0.00028	6.9e-05	7.1e-06	8.8e-06	1.1e-05	3.4e-06	2.4e-06	1.6e-07	11	60	86	84	79	49	20	1.3	2.4	1.9	1.2	1.8	0.3
Asap1	3.3e-06	5.9e-06	1.1e-05	8e-06	2e-05	7.2e-05	0.00024	2.7e-05	9.1e-06	6.6e-06	6e-06	6.6e-06	7.2e-06	4.3	5.3	5.4	2.9	6.1	18	40	5.5	1.6	0.77	1.8	5.2	7.2
Asap2	1.9e-05	3.7e-05	3.5e-05	5.6e-05	7.1e-05	0.0001	0.00012	2.7e-05	2.9e-05	2.3e-05	1.8e-05	2.1e-05	2.7e-05	19	30	20	28	24	25	33	5.8	7.8	3.5	4.8	16	24
Asb1	8.9e-07	1.9e-06	2.7e-06	2.4e-06	2.8e-06	9.5e-07	1.6e-06	1.1e-05	3.3e-06	0	3.2e-06	1.7e-06	1e-06	1.3	2	1.8	1.5	1.3	0.48	0.69	2.3	0.98	0	1.2	1.5	1.2
Asb13	1.7e-05	2.8e-05	4.9e-05	6.9e-05	5.2e-05	1.7e-05	2.2e-06	5.3e-05	1.8e-05	1.7e-05	2.5e-05	1.6e-05	9.1e-06	16	23	28	34	18	3.8	0.69	10	5.1	3.1	7.2	13	9.9
Asb16	3.9e-06	9.5e-07	0	0	0	0	0	0	4e-07	2.5e-06	2.1e-06	3.1e-06	1.5e-06	4.7	1.2	0	0	0	0	0	0	0.2	0.77	0.6	2.1	1.5
Asb3	3.7e-06	2.2e-06	4.6e-06	4.1e-06	3.2e-06	1e-06	3.5e-06	1.5e-05	1.2e-05	1.7e-05	1.5e-05	4.7e-06	4.6e-06	4.3	2	2.4	2.9	1.6	0.48	1.4	3.5	3.1	3.1	5.4	4.1	5.7
Asb4	0	4e-07	0	0	0	0	0	0	0	0	0	1.9e-07	0	0	0.4	0	0	0	0	0	0	0	0	0	0.16	0
Asb6	4.5e-06	6.5e-06	2e-06	6.2e-06	7.9e-06	5.6e-06	0	2e-05	1.8e-05	1.5e-05	2.7e-05	4.5e-06	5e-06	4.7	6.5	1.2	2.9	2.9	1.9	0	4.2	4.1	2.7	6	3.8	5.7
Asb7	1.6e-05	1.6e-05	1.1e-05	8.2e-06	1e-05	4.5e-06	6.3e-06	4.5e-05	1.8e-05	3.2e-05	2.4e-05	1.4e-05	1.7e-05	14	13	7.1	4.4	2.9	1.9	2.8	9.7	5.1	5	6.6	11	19
Asb8	1.4e-05	1.6e-05	2.1e-05	1.4e-05	1.2e-05	6.8e-06	8.9e-06	3.6e-05	4.1e-05	5e-05	6.2e-05	1.1e-05	1.3e-05	14	14	11	8.8	6.1	2.4	2.1	9	11	9.2	14	8.8	13
Ascc1	2.4e-05	1.2e-05	1e-05	1.7e-05	9.2e-06	3.4e-06	6.2e-06	0.00011	7.5e-05	7.4e-05	0.00011	3.1e-05	3.2e-05	24	12	6.5	8.8	4.5	1.4	2.8	22	20	14	25	23	30
Ascc2	1.9e-05	2.5e-05	1.8e-05	3e-05	2.6e-05	3.9e-05	3.7e-05	5.2e-05	4.5e-05	5.2e-05	3.4e-05	2e-05	1.9e-05	19	20	12	15	9.6	11	10	11	12	10	10	15	19
Ascc3	2.7e-05	2.9e-05	2.2e-05	1.8e-05	3.2e-05	2.6e-05	4.8e-05	2e-05	2.9e-05	2.6e-05	5.5e-05	1.9e-05	2.2e-05	25	27	13	7.4	13	8.6	14	4.5	8.2	5	12	15	22
Ascl2	1.4e-05	1e-06	6.1e-07	0	0	0	0	3.4e-05	2.6e-05	0.0002	0.00022	0.00014	0.00013	10	1.2	0.6	0	0	0	0	8.4	7.8	33	46	60	67
Ascl4	0	0	0	0	0	0	0	0	0	0	0	2.5e-07	6.8e-07	0	0	0	0	0	0	0	0	0	0	0	0.16	0.6
Asf1a	2e-05	9.9e-06	6.4e-06	2.4e-06	1.9e-06	1.1e-06	0	0.00013	0.00011	0.00011	0.00012	4.2e-05	4.9e-05	22	10	4.2	1.5	0.64	0.48	0	25	26	20	30	30	39
Asf1b	2.6e-05	1.1e-06	0	0	7.5e-07	0	4.4e-06	1.7e-05	3.6e-05	3.4e-05	3.2e-05	1.7e-05	5.4e-05	26	1.6	0	0	0.32	0	0.69	4.5	10	6.2	8.4	13	42
Asgr1	5.4e-07	0	0	0	0	0	0	5.7e-06	0	1.2e-05	0	2.7e-06	7.6e-07	0.43	0	0	0	0	0	0	0.65	0	2.3	0	2	0.9
Ash1l	7.9e-05	6.3e-05	5.1e-05	3.4e-05	3.1e-05	3e-05	1.9e-05	6.2e-05	6.5e-05	0.00013	0.0001	7.9e-05	8.8e-05	60	44	28	13	13	10	5.6	14	17	22	22	46	62
Ash2l	3.1e-05	2.7e-05	2.2e-05	3.6e-05	3.3e-05	8.5e-06	0	0.00012	8.5e-05	9.8e-05	0.00013	3.6e-05	3.2e-05	28	23	14	16	12	2.9	0	26	20	16	31	25	30
Asic1	2.4e-06	3.3e-06	2.6e-06	4.3e-06	1.1e-05	6.1e-06	4.7e-06	0	0	0	1.2e-06	4.8e-07	2.8e-07	1.7	3.2	1.8	2.9	4.2	1.9	1.4	0	0	0	0.6	0.16	0.3
Asl	1.7e-05	1.2e-05	2e-05	1.6e-05	3e-05	2.3e-05	1.7e-05	9.1e-05	0.00011	0.00011	0.00014	1.9e-05	1.5e-05	17	11	11	7.4	11	7.2	5.6	17	26	17	36	15	15
Asna1	3.9e-05	3e-05	4.1e-05	2.5e-05	3.4e-05	1.8e-05	1.9e-05	0.00015	0.00015	0.00011	0.00014	3.6e-05	3.4e-05	34	25	24	13	15	5.7	6.3	32	36	19	34	27	32
Asns	1.1e-05	2.5e-06	2.1e-06	0	4.1e-07	0	0	7.4e-05	0.00017	0.00011	3.9e-05	2.3e-05	1.5e-05	13	2.4	1.2	0	0.32	0	0	14	37	19	11	17	16
Asnsd1	6.3e-05	4.6e-05	2.2e-05	5.1e-06	1.4e-05	6.5e-06	1.2e-06	5.6e-05	7.9e-05	9.6e-05	9.1e-05	7e-05	6.4e-05	48	33	13	2.9	6.4	2.4	0.69	13	20	18	22	45	51
Aspa	8.2e-06	5e-05	0.00014	0.00018	0.00018	0.00016	2.5e-05	6.5e-06	1.3e-05	1.6e-05	2.2e-05	4e-06	2.2e-06	7.2	33	57	57	49	36	7.6	1.6	4.3	3.1	4.2	2.8	2.4
Aspg	7.2e-06	7.3e-07	1.5e-06	0	3.7e-06	4.2e-06	2.7e-06	6.2e-06	1.4e-05	1.8e-05	2.6e-06	3.1e-06	4.7e-06	7.2	1.2	1.2	0	1.3	1.4	1.4	1.3	3.7	3.8	0.6	2.8	4.5
Asph	2.5e-05	1.7e-05	8.4e-06	6.4e-06	5e-06	2.1e-06	1.3e-06	0.00015	0.0003	7.2e-05	3.9e-05	3e-05	3.3e-05	25	16	5.4	4.4	2.6	0.96	0.69	26	57	12	9.6	23	29
Aspm	1.5e-05	6.6e-07	0	0	2.4e-07	0	0	2.8e-06	7.3e-06	9.2e-06	1.1e-06	1.5e-06	3.2e-05	15	0.81	0	0	0.32	0	0	0.65	2.5	1.5	0.6	1.5	28
Aspscr1	3.3e-05	4.5e-05	7.5e-05	8.5e-05	8.5e-05	0.00014	3.6e-05	9.4e-05	7.2e-05	0.00011	9.9e-05	3.8e-05	3.2e-05	31	35	38	40	28	33	11	20	19	18	28	26	30
Asrgl1	2.3e-06	7.8e-07	1.2e-06	0	3.8e-06	0	0	8.9e-06	5.7e-06	1.2e-05	2.3e-05	7.1e-06	1.1e-05	3	0.81	0.6	0	0.64	0	0	2.3	1.4	2.3	5.4	5.9	11
Ass1	3.4e-06	0	0	0	0	0	0	0.00013	3.5e-05	1.9e-05	1.3e-05	8.2e-06	1.1e-05	3.8	0	0	0	0	0	0	23	11	4.2	3	6.5	10
Aste1	5.3e-06	7.9e-06	7.8e-06	3.3e-06	5.2e-06	1.6e-06	0	5.3e-06	1.3e-05	1.3e-05	1.4e-05	6.4e-06	7.7e-06	6.8	7.7	6	2.9	1.6	0.48	0	0.97	3.3	2.7	4.2	4.7	7.8
Asun	2.4e-05	1.9e-05	5.9e-06	3.2e-06	8.2e-06	7.5e-06	0	3.9e-05	3.1e-05	3.5e-05	5.1e-05	1.8e-05	2.2e-05	23	18	3.6	1.5	3.5	2.9	0	7.7	8	7.3	11	14	21
Asxl1	2.2e-05	9.6e-06	1.9e-05	8.5e-06	1.2e-05	1.8e-05	2.5e-06	2.2e-05	2.7e-05	5.7e-05	2.3e-05	2.2e-05	2.7e-05	24	9.3	8.9	5.9	5.1	4.3	0.69	4.8	7.3	10	6.6	17	26
Asxl2	5e-05	4.4e-05	2.9e-05	4.5e-05	3.2e-05	4e-05	3e-05	5.2e-05	4.1e-05	7.9e-05	6e-05	5.1e-05	5.1e-05	42	33	18	22	12	10	8.3	10	10	12	16	36	40
Atad1	6.1e-05	5.6e-05	5e-05	5.3e-05	4.9e-05	4.4e-05	1e-05	6.4e-05	5.4e-05	9.7e-05	0.0001	5.5e-05	4.4e-05	54	43	26	28	17	13	4.9	15	14	17	25	36	39
Atad2	3.2e-05	2.4e-06	6.2e-07	0	2e-06	2.2e-06	0	2.2e-05	2.7e-05	5.1e-05	1.6e-05	2.9e-05	8.6e-05	29	2.4	0.6	0	0.96	0.96	0	4.5	7.3	8.1	3	22	55
Atad2b	1.2e-05	5e-06	5.1e-06	6.2e-06	8.4e-06	1e-05	7.4e-06	1.8e-05	1e-05	1.2e-05	1.3e-05	1.1e-05	8.9e-06	12	5.3	3.6	4.4	2.6	3.8	2.8	4.2	3.1	1.5	3.6	9	10
Atad3a	6.2e-05	3.5e-05	1.5e-05	2.1e-05	7.5e-06	2.8e-06	0	5.4e-05	6.5e-05	0.00017	8.7e-05	6.6e-05	6.5e-05	49	27	8.9	13	3.2	0.96	0	13	18	29	22	42	48
Atad3aos	0	1.2e-06	0	0	0	2e-06	0	1.6e-05	2.6e-06	2.1e-06	1.4e-06	4.3e-07	7.7e-07	0	1.6	0	0	0	0.48	0	2.9	0.59	0.38	0.6	0.33	0.6
Atad5	9.6e-06	4.8e-07	1.6e-06	0	1.8e-06	2e-06	0	6.7e-06	7.6e-06	2.3e-05	8.9e-06	1.3e-05	2e-05	10	0.81	1.2	0	0.64	0.48	0	1.9	2.9	3.1	1.8	10	20
Atat1	2.4e-05	2.2e-05	2e-05	2.4e-05	3e-05	2.1e-05	1.6e-05	7.6e-05	1.9e-05	3.1e-05	0.0001	2.5e-05	2.4e-05	23	19	13	10	8	6.7	4.2	15	5.5	5.4	23	18	24
Ate1	1.6e-05	1.4e-05	1.4e-05	2.4e-05	1.8e-05	1.9e-05	9e-06	3.1e-05	2.5e-05	1.8e-05	1.4e-05	1.4e-05	1.7e-05	17	14	8.3	13	7.4	6.2	3.5	6.1	5.7	2.7	4.8	11	17
Atf1	5.6e-05	3.3e-05	4.1e-05	2.8e-05	3.2e-05	2.6e-05	3.6e-05	4.1e-05	5.4e-05	4.1e-05	2.1e-05	4.3e-05	5.6e-05	47	27	22	18	12	9.1	9	9.7	14	8.1	6	30	47
Atf2	3e-05	3.5e-05	4.1e-05	4.7e-05	4.7e-05	4.1e-05	1.6e-05	5e-05	1.5e-05	1.9e-05	3.3e-05	2.5e-05	3.1e-05	29	27	22	21	18	11	4.9	9.7	5.1	3.8	8.4	20	29
Atf3	2.5e-06	2.4e-06	4.3e-06	7.8e-06	1.2e-05	5.8e-05	0.00054	8.9e-06	6.8e-06	0	3e-06	3.5e-07	1.4e-06	3	1.2	2.4	4.4	5.4	11	48	0.97	1.6	0	0.6	0.33	1.2
Atf4	0.00011	0.00012	8.3e-05	7.6e-05	0.0001	0.00014	0.00018	0.00023	0.00035	0.00021	0.00017	6.5e-05	7.2e-05	69	68	40	32	32	32	40	42	67	35	37	40	56
Atf5	6.1e-06	6.2e-06	1.3e-06	5.9e-06	5.4e-06	1.2e-06	0	2e-05	2.2e-05	1.5e-05	1.3e-05	6.7e-06	5.7e-06	7.2	6.1	1.2	2.9	1.9	0.48	0	4.2	5.9	2.7	4.2	5.4	6.6
Atf6	8.8e-06	1.5e-05	9.6e-06	8.8e-06	1e-05	8.1e-06	9.1e-06	0.00012	3.2e-05	3.1e-05	2.2e-05	9.5e-06	1.1e-05	11	14	6.5	4.4	4.8	3.3	4.2	19	9.4	5.4	6.6	7.5	13
Atf6b	2.6e-05	1.3e-05	2e-05	3.8e-06	1.2e-05	5.3e-06	1.1e-05	0.0001	9.3e-05	6.7e-05	0.00012	1.9e-05	1.8e-05	28	13	12	2.9	4.5	2.4	2.8	19	22	13	31	16	18
Atf7	1.7e-05	1.1e-05	6.1e-06	2.3e-06	1.7e-05	1.1e-05	4.9e-06	3.3e-05	1.6e-05	3.6e-05	5.4e-06	2.1e-05	1.8e-05	19	10	3.6	1.5	5.1	3.3	1.4	7.1	3.9	5.8	1.8	16	18
Atf7ip	4.6e-05	2.9e-05	5.6e-05	5.2e-05	5e-05	5.8e-05	3.6e-05	5.8e-05	4.1e-05	5.9e-05	6.4e-05	4.7e-05	5.8e-05	40	23	32	28	19	17	12	12	11	9.6	14	31	48
Atf7ip2	6.7e-07	0	0	0	7.7e-07	0	0	1.1e-06	0	2.2e-06	0	8.3e-07	1.8e-06	0.85	0	0	0	0.32	0	0	0.32	0	0.38	0	0.65	2.1
Atg10	5e-06	5e-06	8.8e-06	6.2e-06	7.6e-06	6.3e-06	4e-06	5.2e-05	1.3e-05	1.7e-05	3.4e-05	8.7e-06	4.7e-06	6	5.3	6	4.4	2.9	1.4	0.69	10	4.1	3.1	7.8	7.5	6.6
Atg101	2.9e-05	2e-05	3.1e-05	3e-05	3.1e-05	4e-05	2.9e-05	9.8e-05	9.7e-05	0.00011	0.00019	3.4e-05	3.3e-05	30	18	22	16	13	11	10	21	25	20	40	27	32
Atg12	2.2e-05	2.5e-05	3.1e-05	3.1e-05	3.7e-05	3.9e-05	2e-05	6.4e-05	6.6e-05	4.6e-05	7.2e-05	1.8e-05	1.8e-05	21	21	21	18	13	11	6.9	11	15	7.7	18	14	19
Atg13	1.5e-05	1.6e-05	1.6e-05	3.3e-05	2.6e-05	4.2e-05	2.3e-05	4.3e-05	3.5e-05	2e-05	3.9e-05	9.7e-06	7.7e-06	16	14	11	16	11	11	7.6	7.7	8.8	3.5	9.6	7.7	8.4
Atg14	7.1e-06	4.5e-06	7.7e-06	5.1e-06	8.5e-06	1.1e-05	9e-06	1.3e-05	5.3e-06	2.9e-05	1.7e-05	8.7e-06	7.7e-06	8.9	5.3	5.4	1.5	3.8	2.9	2.8	2.6	1.8	3.8	4.2	6.2	7.5
Atg16l1	2e-05	1.4e-05	1.8e-05	5.2e-06	9.7e-06	1e-05	0	3e-05	2.2e-05	4.2e-05	2.4e-05	1.8e-05	1.5e-05	20	13	11	2.9	4.2	2.9	0	6.1	5.7	6.5	6.6	15	17
Atg16l2	8.4e-07	6.8e-07	0	0	0	0	1.3e-06	1.7e-05	4.3e-06	2.7e-05	1.1e-05	8.4e-06	6.6e-06	0.85	0.81	0	0	0	0	0.69	3.9	1.4	4.2	3	6.9	7.2
Atg2a	1.2e-05	1.5e-05	1.2e-05	2.2e-05	3.2e-05	2.9e-05	7.7e-05	2.4e-05	1.9e-05	3.2e-05	8e-06	8.2e-06	1e-05	12	13	7.7	13	13	8.1	16	5.8	5.1	5.8	3	6.9	11
Atg2b	1.1e-05	1.7e-05	2e-05	1.1e-05	1.4e-05	1e-05	2.3e-06	3e-05	2.6e-05	2.5e-05	2.8e-05	1.2e-05	1.5e-05	13	14	13	8.8	5.8	2.9	0.69	5.8	6.5	4.6	5.4	10	15
Atg3	3.6e-05	4.3e-05	4.9e-05	3e-05	8.2e-05	4.8e-05	5.1e-05	0.00014	0.00013	0.00011	0.00017	2.9e-05	3.4e-05	30	30	28	18	30	14	15	27	30	20	40	22	30
Atg4a	7.2e-06	1.2e-05	1.5e-05	0	1.8e-05	1.4e-05	1.6e-05	1.7e-05	1.5e-05	9.2e-06	2e-05	2.8e-06	2.4e-06	7.7	11	8.9	0	7.7	4.3	4.9	2.9	4.3	1.9	6	2.3	2.7
Atg4b	2.2e-05	2e-05	3.4e-05	2.1e-05	2.9e-05	4.8e-05	4.2e-05	9.4e-05	6.9e-05	6.2e-05	8.8e-05	1.5e-05	1.6e-05	23	19	21	12	12	15	13	20	16	10	22	13	18
Atg4c	1.2e-05	1.5e-05	2e-05	1.9e-05	2.3e-05	1.1e-05	4.7e-06	1.7e-05	1.9e-05	2.6e-05	2.3e-05	8.1e-06	5.6e-06	14	13	14	8.8	9.9	3.8	1.4	3.2	4.7	4.2	6	6.2	6.3
Atg4d	5.2e-05	6.8e-05	7.9e-05	7.2e-05	9e-05	9.3e-05	6.2e-05	9.8e-05	0.00017	4.7e-05	7.6e-05	2.3e-05	2.8e-05	41	48	38	34	30	24	15	19	36	8.8	19	18	27
Atg5	3.8e-05	4.5e-05	4.2e-05	4.4e-05	4.6e-05	4.8e-05	3.7e-05	7.4e-05	9.4e-05	5.7e-05	7.7e-05	2.7e-05	3.5e-05	33	34	23	26	19	13	13	15	24	11	21	20	34
Atg7	8.8e-06	9.6e-06	7.5e-06	2.2e-06	5.3e-06	1.2e-05	2.9e-06	3.4e-05	7.9e-05	4.4e-05	2e-05	1.4e-05	1.1e-05	9.8	7.3	5.4	1.5	1.3	3.8	1.4	8.1	19	6.9	3.6	10	11
Atg9a	2.5e-05	4.1e-05	5.8e-05	6.2e-05	6e-05	7.9e-05	6.2e-05	2.9e-05	4.1e-05	3.2e-05	4.4e-05	8.3e-06	5.7e-06	19	33	30	29	26	22	17	5.8	11	5.4	10	6.5	5.7
Athl1	6e-06	3.9e-06	3.1e-06	5e-06	4.9e-06	3.7e-06	7e-06	1.9e-05	3.1e-05	3.3e-05	1.5e-05	7e-06	9.3e-06	5.5	3.2	1.8	2.9	1.9	1.4	1.4	5.2	8.8	5.8	3.6	5.9	11
Atic	4.8e-05	1.3e-05	1.2e-06	0	7.3e-07	1.1e-06	0	4.7e-05	5.3e-05	0.00016	5.8e-05	5.8e-05	6e-05	39	12	1.2	0	0.32	0.48	0	12	15	27	17	38	49
Atl1	0	3.1e-07	0	0	0	0	0	9.8e-07	4.6e-06	0	1.4e-06	0	9.8e-07	0	0.4	0	0	0	0	0	0.32	0.78	0	0.6	0	0.9
Atl2	5.6e-05	8.7e-05	0.00021	0.00022	0.00027	0.00028	0.00018	4.8e-05	4.4e-05	4.6e-05	4.4e-05	2.6e-05	3.4e-05	44	51	69	63	67	57	42	10	11	8.5	10	19	31
Atl3	1.4e-05	1.3e-05	1.3e-05	1.3e-05	1.1e-05	6.8e-06	3.2e-06	1.2e-05	8.1e-06	1.6e-05	1e-05	1e-05	8.9e-06	11	12	7.7	8.8	3.8	1.9	0.69	2.9	2.4	2.3	3	8.3	9.9
Atm	7.3e-06	2.9e-06	1e-06	2.2e-06	9.7e-07	0	0	2e-05	1.3e-05	2.8e-05	1.5e-05	1.4e-05	1.6e-05	8.9	2.8	0.6	1.5	0.64	0	0	3.2	4.1	5	3.6	12	16
Atmin	1.4e-05	6.2e-06	6.7e-06	6.7e-06	2.2e-06	2.8e-06	1.5e-06	2.6e-05	2.2e-05	2.9e-05	2.7e-05	1.5e-05	1.4e-05	15	6.5	3	4.4	1.3	0.96	0.69	4.5	5.7	5	6	12	14
Atn11	2e-05	2.5e-05	2.4e-05	1.8e-05	2.4e-05	3.1e-05	2.3e-05	0	0	0	0	1.2e-05	1.5e-05	19	21	14	8.8	8.7	11	9	0	0	0	0	9.2	16
Atoh1	2.6e-06	4.7e-07	2.4e-06	1.7e-06	3.9e-06	0	0	2.7e-05	0.00047	3.7e-05	1.3e-05	1.5e-06	6.3e-06	2.6	0.4	1.8	1.5	1.6	0	0	5.5	73	6.2	3.6	0.98	3.9
Atoh8	5.1e-07	0	0	0	0	0	0	1.7e-05	3.8e-06	5.1e-06	8.4e-06	8.4e-06	4.4e-06	0.85	0	0	0	0	0	0	3.9	1.4	1.2	1.8	6.1	5.7
Atox1	0.00043	0.00061	0.00065	0.00062	0.00049	0.00039	0.00023	0.00066	0.00063	0.00041	0.00063	0.00029	0.00031	95	99	98	96	80	68	51	87	89	60	86	89	94
Atp10b	8.3e-05	0.0001	5e-05	7.5e-05	8.5e-05	0.00014	0.00028	5.4e-05	6.2e-05	5.1e-05	6.6e-05	3.7e-05	3.4e-05	57	55	25	29	24	29	59	10	14	8.5	15	27	31
Atp11a	1.7e-06	3.1e-07	0	0	0	0	3.2e-06	1.8e-05	1.5e-06	6.3e-06	1.9e-05	6.2e-06	3.8e-06	2.1	0.4	0	0	0	0	1.4	3.2	0.78	0.77	3.6	4.9	4.5
Atp11b	5.3e-05	8e-05	9.5e-05	8.1e-05	0.00014	0.00012	9.5e-05	5.2e-05	5.6e-05	4.1e-05	5e-05	2.9e-05	3.4e-05	45	50	43	35	38	27	25	11	15	8.1	14	23	31
Atp11c	8.8e-06	5.8e-06	1e-05	3.9e-06	4.3e-06	7.7e-06	0	6.2e-06	4e-06	7.4e-06	5.9e-06	7.4e-06	6.1e-06	11	5.3	5.4	2.9	1.9	2.4	0	1.3	0.98	1.9	1.8	5.9	6.6
Atp13a1	3.6e-05	3.8e-05	3.9e-05	3.7e-05	3e-05	9.7e-06	9.2e-06	6.5e-05	7.3e-05	7.9e-05	5.9e-05	1.8e-05	2.5e-05	29	28	21	21	9.3	3.8	2.1	15	18	13	14	14	22
Atp13a2	8.5e-06	7e-06	6.8e-06	5e-06	2e-06	3.4e-06	4.5e-06	3.2e-05	2.3e-05	3.4e-05	4.2e-05	1.1e-05	8.1e-06	8.9	6.5	4.2	1.5	1.3	0.96	1.4	6.8	5.5	4.6	11	8.3	8.4
Atp13a3	0.0001	5.2e-05	2.8e-05	5.1e-05	1.5e-05	8e-06	4.1e-06	4.9e-05	0.00011	0.00011	7e-05	7.1e-05	7.6e-05	61	38	17	24	6.7	2.4	1.4	10	26	18	20	45	57
Atp1a1	0.00049	0.0011	0.0015	0.0015	0.0014	0.00083	0.00022	0.00044	0.00039	0.00076	0.00033	0.00025	0.00023	96	100	99	100	98	81	40	68	70	86	60	86	90
Atp1b1	0.0006	0.0012	0.0015	0.0013	0.0012	0.00062	0.00026	0.00044	0.00049	0.00073	0.00066	0.00054	0.00046	99	99	100	97	95	80	53	65	79	81	90	97	97
Atp1b3	4.4e-05	1.5e-05	1.2e-05	6.5e-06	1.4e-05	8.9e-06	6.5e-06	6.2e-05	7.7e-05	8.6e-05	5.2e-05	4.1e-05	5e-05	37	13	8.3	2.9	5.4	3.3	2.1	13	19	12	14	28	43
Atp2a2	0.00014	0.00014	6.9e-05	7.6e-05	5.7e-05	4.7e-05	2.8e-05	0.0002	0.00023	0.00013	0.00012	5.3e-05	5.8e-05	69	71	37	35	24	14	9	38	49	20	28	35	47
Atp2a3	3.8e-06	5.9e-07	6.2e-07	0	2.9e-06	2.1e-06	3.2e-06	6.9e-05	0.00027	2.8e-05	0.00047	8.7e-07	3.1e-06	4.3	0.81	0.6	0	0.96	0.96	0.69	14	57	5.4	70	0.82	3.6
Atp2b1	8.9e-05	0.00011	0.00019	0.00017	0.00019	0.00015	0.0001	0.0002	9.2e-05	0.00017	0.00012	8.4e-05	8.3e-05	59	57	60	54	46	35	28	37	23	26	25	49	60
Atp2c1	3.3e-05	2.8e-05	1.3e-05	1.3e-05	2e-05	9.7e-06	8.6e-06	6.3e-05	6.8e-05	7.3e-05	6.2e-05	4.7e-05	4.5e-05	32	21	8.9	7.4	8	2.4	3.5	12	16	11	13	31	40
Atp2c2	1.5e-06	1.4e-07	4.4e-06	1.8e-06	0	6.4e-07	0	6.2e-05	0.00015	3.7e-05	7e-06	9.7e-06	3.6e-06	2.1	0.4	1.8	1.5	0	0.48	0	12	32	6.2	1.2	7.5	4.2
Atp4a	9.7e-07	0	0	0	0	0	0	1.2e-05	1.3e-06	6.1e-06	2.3e-05	1.5e-06	2.7e-07	0.85	0	0	0	0	0	0	2.6	0.39	0.77	4.8	1.3	0.3
Atp5a1	0.00099	0.0013	0.0012	0.0011	0.00086	0.00048	0.00018	0.00081	0.00083	0.001	0.00081	0.00066	0.00065	100	100	99	100	90	72	41	92	95	95	92	99	99
Atp5b	0.0012	0.0017	0.0018	0.0017	0.0015	0.0012	0.00054	0.001	0.001	0.0012	0.0011	0.00081	0.00071	99	100	99	100	99	91	74	97	98	97	99	99	99
Atp5c1	0.00069	0.00096	0.0008	0.00067	0.00046	0.00026	0.0001	0.00079	0.00069	0.00088	0.00074	0.00069	0.00064	98	100	96	96	83	50	31	91	91	93	91	98	100
Atp5d	0.0011	0.0015	0.0014	0.0014	0.0014	0.0013	0.00058	0.00081	0.00085	0.00094	0.00082	0.00088	0.00095	99	100	100	99	98	94	77	93	96	94	93	100	100
Atp5e	0.0018	0.0023	0.0025	0.0024	0.002	0.0015	0.00072	0.00086	0.00094	0.00087	0.00087	0.0011	0.0011	100	100	100	100	98	96	83	95	98	89	96	100	100
Atp5f1	0.00051	0.00065	0.00061	0.00057	0.00043	0.00029	0.00013	0.00071	0.00073	0.0008	0.00078	0.00043	0.00046	96	99	94	87	79	57	35	85	93	86	93	94	97
Atp5g1	0.0021	0.0026	0.0017	0.0011	0.00074	0.00033	0.00014	0.0006	0.0007	0.00067	0.0006	0.0015	0.0019	100	100	100	99	89	62	35	87	94	84	87	100	100
Atp5g2	0.00099	0.00082	0.00039	0.00026	0.00017	9.7e-05	5.8e-05	4.7e-06	1.2e-05	8.3e-06	4.5e-06	0.0011	0.0011	98	99	83	71	51	27	19	1.6	3.3	1.5	1.8	100	100
Atp5g3	0.001	0.0016	0.0018	0.0018	0.0013	0.00067	0.00027	0.00058	0.00058	0.0007	0.00055	0.00052	0.00065	99	100	100	100	99	78	49	81	86	85	84	96	100
Atp5h	0.00089	0.0011	0.0011	0.00097	0.00081	0.00058	0.00025	0.0008	0.00078	0.00085	0.0008	0.00086	0.00091	100	100	98	97	89	75	51	95	95	90	96	99	100
Atp5j	0.0013	0.0014	0.0014	0.0012	0.001	0.00078	0.0004	0.00079	0.00084	0.00099	0.00084	0.0011	0.0012	100	100	99	97	93	84	64	95	97	95	95	100	100
Atp5j2	0.0017	0.0024	0.0022	0.0018	0.0017	0.0012	0.00056	0.00085	0.00091	0.001	0.00088	0.0011	0.0013	100	100	100	100	98	94	79	95	98	95	96	100	100
Atp5k	0.001	0.0014	0.0012	0.0011	0.00098	0.00071	0.00035	0.00051	0.00056	0.00059	0.00058	0.00041	0.00048	99	100	100	100	96	81	60	78	89	81	89	95	98
Atp5l	0.0015	0.0021	0.0017	0.0013	0.00096	0.00058	0.00034	8.5e-07	1.9e-06	0	1.3e-06	0.0011	0.0012	100	100	100	97	91	80	64	0.32	0.78	0	0.6	100	100
Atp5o	0.00089	0.0013	0.0014	0.0013	0.0011	0.00065	0.00024	0.00068	0.00077	0.00083	0.00077	0.00074	0.00083	99	100	100	100	96	79	56	85	92	86	93	99	100
Atp5s	8.1e-06	6.8e-06	5e-06	6.4e-06	5.1e-06	3.4e-06	1.6e-06	2.2e-05	3.1e-05	3.1e-05	3.7e-05	8e-06	9e-06	8.1	6.1	3.6	4.4	2.2	0.48	0.69	4.2	7.3	5.4	9.6	6.9	10
Atp5sl	3.6e-05	3.2e-05	3.4e-05	7.8e-06	2.3e-05	1.3e-05	1.6e-05	4.5e-05	4.3e-05	5.2e-05	2.6e-05	2.9e-05	3.3e-05	34	25	18	4.4	7.4	4.8	4.9	9.4	12	9.6	7.2	22	29
Atp6ap1	3.8e-05	3.4e-05	3.9e-05	2.3e-05	4.2e-05	1.8e-05	2e-05	0.00015	0.00012	8.9e-05	0.0002	2.5e-05	2.2e-05	31	28	24	13	14	7.2	5.6	28	28	14	42	20	22
Atp6ap2	9.8e-05	9.9e-05	0.00011	8.5e-05	7.1e-05	7.7e-05	6.7e-05	0.00022	0.0003	0.00027	0.00019	5.9e-05	5.6e-05	61	60	52	35	28	23	17	42	58	43	42	37	46
Atp6v0a1	9.8e-06	1.9e-05	3.5e-05	3e-05	4.9e-05	5.1e-05	3e-05	3.9e-05	3.5e-05	8.9e-06	3.7e-05	2.4e-06	3.1e-06	10	17	20	16	21	15	11	8.1	9.8	1.5	10	2	3.6
Atp6v0a2	6.5e-05	0.00016	0.00014	0.00011	0.00014	0.00011	8.5e-05	4.1e-05	0.00013	6.4e-05	4.2e-05	1.5e-05	1.8e-05	49	77	60	46	43	31	24	8.7	29	11	11	13	17
Atp6v0b	0.00013	0.00019	0.00021	0.0002	0.00016	0.00015	0.00011	0.00054	0.00043	0.00022	0.00043	8.2e-05	7.9e-05	71	81	70	63	47	38	28	76	75	37	73	51	60
Atp6v0c	2.2e-07	0	0	0	0	1.7e-06	0	0	0	0	1.4e-06	1.8e-07	3.6e-07	0.43	0	0	0	0	0.48	0	0	0	0	0.6	0.16	0.6
Atp6v0d1	3.2e-05	4.9e-05	5e-05	5.5e-05	4.2e-05	4.4e-05	3.7e-05	0.00022	0.00018	5.3e-05	0.00016	1.3e-05	1.3e-05	28	40	28	26	16	14	13	36	40	10	36	10	13
Atp6v0e	0.00023	0.00034	0.00035	0.00032	0.00026	0.00019	0.00015	0.00043	0.00042	0.0003	0.00037	0.00017	0.00019	88	93	86	79	59	44	38	67	73	46	67	75	81
Atp6v0e2	5.7e-06	2.4e-05	1.6e-05	2.6e-05	7.1e-06	2.3e-06	1e-06	6.3e-05	1.1e-05	1.6e-05	3.3e-05	4.9e-06	6.6e-06	6	19	8.9	16	3.2	0.96	0.69	11	3.3	3.5	7.2	4.1	7.5
Atp6v1a	4.7e-05	6.6e-05	7.4e-05	8e-05	6.8e-05	5e-05	1.7e-05	6.5e-05	4.5e-05	2.2e-05	6.7e-05	1.8e-05	2.1e-05	40	46	37	32	24	15	6.9	12	11	3.1	16	15	20
Atp6v1b2	2.8e-05	3.7e-05	5.2e-05	7e-05	5.8e-05	7.3e-05	4.2e-05	0.00027	0.00015	7.5e-05	0.00011	1.9e-05	2.4e-05	27	33	26	32	21	19	13	45	36	12	27	16	23
Atp6v1c1	2.9e-05	3.5e-05	3.1e-05	5.2e-05	3e-05	2.7e-05	8.8e-06	0.00014	6.6e-05	7e-05	0.00013	2e-05	2e-05	27	29	18	26	12	7.2	2.8	25	17	13	28	16	20
Atp6v1d	2.5e-05	4.1e-05	5.3e-05	7.7e-05	5.3e-05	6.2e-05	4.9e-05	0.00018	0.00011	5.1e-05	0.00018	1.9e-05	2.9e-05	22	32	29	34	21	17	16	32	25	9.2	39	16	26
Atp6v1e1	6.5e-05	8.5e-05	0.00012	5.5e-05	9.6e-05	8.6e-05	6.3e-05	0.00038	0.00025	0.00019	0.00033	4.9e-05	4.2e-05	51	57	50	28	33	23	23	60	51	32	64	34	35
Atp6v1f	0.00019	0.00016	0.00013	0.00012	0.00011	0.00011	6.9e-05	0.00063	0.0005	0.00041	0.0006	0.00022	0.00023	80	76	56	47	35	29	23	86	83	60	87	82	92
Atp6v1g1	0.00019	0.00018	0.00023	0.00023	0.00023	0.0002	0.00022	0.00047	0.00034	0.00022	0.00038	0.00015	0.00016	85	77	70	68	63	43	46	74	69	39	72	71	81
Atp6v1g2	2.7e-06	3.3e-06	2e-06	0	0	0	0	1.5e-05	9.3e-06	1e-05	1.7e-05	2.8e-06	3.2e-06	3.4	3.2	1.2	0	0	0	0	2.9	2.4	1.5	4.2	2.3	3.3
Atp6v1h	1.8e-05	2.4e-05	2.3e-05	2.4e-05	1.9e-05	2.9e-05	2.1e-05	9.1e-05	5.1e-05	4.9e-05	7.8e-05	1.2e-05	1.1e-05	18	22	12	10	7.1	7.2	6.9	17	15	9.6	20	9.7	9.9
Atp7a	6.2e-06	8.9e-06	8.5e-06	5.8e-06	4.9e-06	2.3e-05	8.4e-06	6.7e-06	4.8e-06	3.1e-06	1.5e-06	5.1e-06	4.9e-06	6.8	7.7	6	4.4	2.2	7.2	3.5	1.3	1.4	0.38	0.6	3.9	5.7
Atp7b	1.4e-05	1.9e-05	2.3e-05	1.6e-05	1.3e-05	1.9e-05	2.4e-06	3.7e-06	2.5e-06	8e-06	1e-05	4.2e-06	2.4e-06	14	16	13	8.8	5.1	4.8	0.69	0.65	0.98	1.2	1.8	3.6	2.4
Atp8a1	2.3e-05	4.5e-05	4.1e-05	1.9e-05	3.9e-05	1.5e-05	7.7e-06	2.9e-05	3.8e-05	3.3e-05	6.6e-05	1.3e-05	1.3e-05	21	32	23	10	15	5.3	2.8	5.8	10	5.8	15	11	14
Atp8a2	4.1e-06	4.4e-06	8.1e-06	6.9e-06	2.9e-06	0	0	2.7e-05	2.8e-05	2.5e-05	6.3e-06	7.9e-06	8.4e-06	5.5	4.9	4.8	4.4	0.96	0	0	4.8	6.9	4.2	1.8	6.2	8.7
Atp8b1	0.00017	0.00022	0.00026	0.00026	0.00035	0.00035	0.00029	0.00012	8.9e-05	0.00013	7.3e-05	0.00012	0.00012	82	85	84	76	74	62	59	23	23	21	20	63	70
Atp8b5	0	0	0	0	6.6e-07	0	0	5.5e-06	0	4.3e-06	3.5e-06	2e-07	0	0	0	0	0	0.32	0	0	0.65	0	0.77	0.6	0.16	0
Atp9a	6e-05	8.9e-05	0.00011	0.00013	0.00013	0.00014	6.5e-05	0.00011	0.00018	0.00012	0.00013	4.3e-05	3.7e-05	46	56	51	47	39	33	18	21	39	20	25	31	32
Atp9b	1e-05	9.3e-06	3.2e-06	9.3e-06	1.4e-05	1.4e-05	6.6e-06	2.6e-05	1.5e-05	3.4e-05	2.3e-05	7.5e-06	9.3e-06	11	8.1	1.8	2.9	5.4	3.8	3.5	5.2	4.3	5	6	6.2	9.9
Atpaf1	1.9e-05	3e-05	3.6e-05	4.7e-05	1.5e-05	8.8e-06	0	3.8e-06	6.9e-06	6.6e-06	8.1e-06	2e-05	2.3e-05	20	26	21	16	7.1	2.9	0	1.3	2	1.5	1.8	15	24
Atpaf2	2.8e-05	3.1e-05	2.2e-05	1.7e-05	1.9e-05	8e-06	1.3e-05	4.1e-05	5.1e-05	6e-05	5e-05	1.7e-05	1.9e-05	26	27	14	12	8	2.4	2.8	8.4	13	10	13	14	19
Atpif1	0.0015	0.0021	0.002	0.0016	0.0012	0.00052	0.00018	0.001	0.001	0.0012	0.001	0.0012	0.0013	100	100	100	100	94	69	42	97	98	98	98	100	100
Atr	2.5e-05	2.5e-06	7.2e-07	0	1.3e-06	4.1e-06	0	1.8e-05	1.9e-05	5.4e-05	1.6e-05	2.5e-05	3.8e-05	22	2.4	0.6	0	0.32	0.96	0	3.9	4.9	8.1	4.8	18	33
Atraid	6e-05	6.4e-05	4.5e-05	4.8e-05	2.5e-05	2.2e-05	7.4e-06	0.00023	0.00022	0.00023	0.00018	6.1e-05	6.2e-05	46	45	23	24	12	7.7	3.5	41	47	35	40	39	49
Atrip	0	0	0	0	0	0	0	0	0	2.7e-06	0	6e-07	5.2e-07	0	0	0	0	0	0	0	0	0	0.38	0	0.49	0.6
Atrn	1.8e-05	2.3e-05	3e-05	2.7e-05	2.3e-05	7.2e-06	1.4e-06	2.8e-05	1.9e-05	1.3e-05	2.7e-05	9.8e-06	1.5e-05	19	22	15	13	9.9	2.4	0.69	5.5	5.1	2.3	6.6	7.7	16
Atrnl1	8.4e-06	1.4e-05	1.6e-05	3.5e-06	1.7e-05	1.6e-05	5.3e-06	2.1e-05	1e-05	8.2e-06	3.9e-06	4.1e-06	6.5e-06	8.1	13	11	1.5	8.3	4.3	2.8	3.9	2.9	1.2	1.2	3.4	7.5
Atrx	6.3e-05	2.5e-05	3.1e-05	9.9e-06	2.4e-05	1.7e-05	9.7e-06	0.00011	6.2e-05	0.00011	0.00013	0.0001	0.0001	49	23	18	5.9	8.7	5.3	2.1	20	17	19	28	57	68
Atxn1	2.2e-05	4.9e-05	8.2e-05	0.00012	0.00011	0.0001	0.00014	2e-05	1.7e-05	1.4e-05	3.2e-05	1.1e-05	1.4e-05	19	34	39	40	36	26	34	3.5	5.1	2.3	7.8	9	13
Atxn10	5.8e-06	2.5e-06	0	0	0	0	2.8e-06	0.0002	9.1e-05	7.9e-05	0.00018	1.8e-05	1.5e-05	6	2	0	0	0	0	0.69	36	21	14	39	15	14
Atxn1l	8.5e-06	5.6e-06	6.8e-06	1.5e-05	7.1e-06	7.9e-06	4.6e-06	9.7e-06	1.4e-05	2e-05	1.1e-05	1e-05	1.2e-05	10	6.1	4.2	5.9	2.6	2.4	1.4	2.6	3.9	2.7	3.6	9	13
Atxn2	4e-05	2.9e-05	2.4e-05	1.8e-05	1.6e-05	2e-05	5e-06	5.1e-05	4.2e-05	6.4e-05	6.6e-05	3.7e-05	3.6e-05	34	24	13	8.8	8	5.3	2.1	10	9.6	10	16	28	31
Atxn2l	3.4e-05	2.9e-05	2.5e-05	3e-05	4e-05	7.2e-05	6.8e-05	9.9e-05	8.9e-05	8.6e-05	8.1e-05	2.9e-05	2.7e-05	30	24	16	16	14	19	18	18	22	15	19	22	25
Atxn3	9.1e-06	4.1e-06	1.2e-05	5.9e-06	5.7e-06	9e-06	4.5e-06	2.5e-05	1.5e-05	2.6e-05	1.7e-05	8.5e-06	1.2e-05	11	4.5	7.1	2.9	2.6	2.9	1.4	4.8	3.7	4.6	4.2	6.9	13
Atxn7	3.5e-05	4.5e-05	5.6e-05	4.9e-05	5.1e-05	4.6e-05	3.5e-05	2.7e-05	2e-05	2e-05	1.5e-05	1.6e-05	2.2e-05	32	34	26	24	20	13	12	4.8	4.9	3.8	5.4	13	22
Atxn7l1	1.8e-05	1e-05	8e-06	1.5e-05	8.2e-06	6.3e-06	0	4.9e-05	2.8e-05	1.9e-05	4.6e-05	1.8e-05	1.5e-05	18	10	4.8	8.8	2.2	1.4	0	9.7	7.3	3.5	11	14	17
Atxn7l2	2.5e-06	2.6e-06	1.1e-06	0	0	0	1.9e-06	9.9e-06	5.6e-06	1.3e-05	7.2e-06	2.4e-06	2.4e-06	3	2	0.6	0	0	0	0.69	2.6	1.8	2.3	2.4	2.3	2.4
Atxn7l3	2.3e-05	2.3e-05	2.1e-05	2.1e-05	2.9e-05	2.5e-05	1e-05	2.8e-05	2.9e-05	4e-05	2.2e-05	1.8e-05	2.3e-05	22	20	13	10	10	8.1	4.9	6.1	8.6	6.2	6	15	25
Atxn7l3b	0.00022	0.00025	0.00027	0.00025	0.00027	0.00022	5.4e-05	0.00032	0.00029	0.00028	0.00027	0.00025	0.00025	88	85	81	74	66	46	17	51	55	42	48	86	93
AU019823	2.2e-05	1.6e-05	1.6e-05	0	9e-06	8.7e-06	7.1e-06	3.9e-05	3.7e-05	2.9e-05	4.3e-05	2.2e-05	2e-05	22	13	10	0	3.8	3.3	2.8	8.4	10	5.4	7.8	17	20
AU020206	2.4e-05	1.8e-06	4.9e-07	3.5e-06	0	6.4e-07	0	2.1e-05	1.8e-05	6.5e-05	1.6e-05	3.6e-05	4.5e-05	25	2	0.6	1.5	0	0.48	0	5.2	5.9	12	4.2	26	36
AU022252	1.4e-05	9.5e-06	5.1e-06	0	1e-06	2.5e-06	2e-06	3.1e-05	3e-05	2.7e-05	4.6e-05	1.8e-05	1.3e-05	14	10	3	0	0.64	0.96	0.69	6.8	7.6	5	11	15	13
AU040320	4.8e-05	0.00011	0.00017	0.00015	0.0002	0.00016	0.00015	4.5e-05	7.7e-05	5.3e-05	5e-05	1.8e-05	2.2e-05	37	64	66	57	53	38	37	8.4	20	10	13	14	23
AU041133	5.4e-06	3.6e-06	0	4.4e-06	1.2e-06	4.5e-06	1.7e-06	8.9e-06	8.6e-06	7.4e-06	7.4e-06	7.5e-06	3.6e-06	6.8	3.6	0	2.9	0.64	0.48	0.69	1.9	2	1.9	1.8	6.4	3.9
Auh	1.7e-05	2.5e-05	2.8e-05	1.5e-05	2.5e-05	1.5e-05	2.8e-06	0.00012	8.8e-05	6.1e-05	0.0001	2.1e-05	2.1e-05	18	24	18	10	9.6	4.3	0.69	24	22	12	25	16	21
Aunip	1.5e-05	0	0	0	1.4e-06	0	1.4e-06	1.2e-05	1.4e-05	9.6e-06	2.2e-06	4.5e-06	2.2e-05	12	0	0	0	0.64	0	0.69	3.5	5.1	1.5	1.2	3.9	22
Aup1	9e-05	9.8e-05	0.00011	0.00013	0.00013	8.7e-05	7.3e-05	0.00018	0.00023	0.00015	0.00016	6.3e-05	8.3e-05	58	55	48	51	41	22	19	35	48	26	39	42	57
Aurka	2.8e-05	2.2e-06	3.7e-06	0	0	1.9e-06	0	2.2e-05	3.3e-05	2.3e-05	1.7e-05	5.6e-06	4e-05	26	2.8	2.4	0	0	0.96	0	4.2	8.8	4.6	5.4	4.4	34
Aurkaip1	0.00019	0.00018	0.00014	0.00013	0.00011	0.0001	5.7e-05	0.00031	0.00038	0.00033	0.00038	0.00017	0.00017	84	81	57	53	33	27	19	56	68	50	72	73	82
Aurkb	3e-05	1.6e-06	0	0	0	0	0	2e-05	4e-05	3.3e-05	2.4e-05	3.7e-06	6.8e-05	23	2	0	0	0	0	0	4.5	11	4.6	6	3.3	48
Auts2	4.8e-05	1.1e-05	9.7e-07	5.6e-06	3.4e-06	0	0	7.5e-05	5.4e-05	8.6e-05	2.2e-05	7.8e-05	7.5e-05	42	11	0.6	2.9	1.6	0	0	14	13	15	6.6	47	55
AV099323	1.8e-06	0	0	0	0	0	0	4.3e-06	5.6e-06	2e-05	1.1e-06	3.9e-06	1.5e-06	2.1	0	0	0	0	0	0	1.3	1.6	2.7	0.6	3.4	1.5
Aven	2.1e-05	1.2e-05	1.1e-05	3.1e-06	3.1e-06	1e-06	0	3.5e-05	2.2e-05	3.4e-05	2.6e-05	1.8e-05	2.1e-05	18	11	7.1	1.5	1.3	0.48	0	7.7	6.5	6.2	7.2	15	20
Avil	0	0	0	0	0	0	0	8.2e-06	8.7e-06	8.9e-06	0.0006	1.3e-07	2.5e-07	0	0	0	0	0	0	0	1.9	1.8	1.5	75	0.16	0.3
Avl9	2.6e-05	3.3e-05	4.6e-05	4.1e-05	3.8e-05	3.9e-05	3.7e-05	5.1e-05	3.1e-05	2.9e-05	4.4e-05	2.3e-05	1.8e-05	24	28	24	21	14	12	11	10	7.8	4.6	10	17	19
Avpi1	2e-05	2.2e-06	1.4e-06	0	2e-06	0	2.8e-06	6.2e-05	8.3e-05	9.4e-05	9.7e-05	5.8e-05	5.2e-05	20	2.8	1.2	0	0.32	0	1.4	13	20	16	23	40	42
AW011738	4.2e-07	4.9e-07	0	0	9.1e-07	0	0	0	1.3e-06	6e-06	2.8e-06	3.8e-07	4.1e-07	0.85	0.4	0	0	0.32	0	0	0	0.39	1.2	0.6	0.33	0.6
AW112010	6.7e-05	7.3e-05	4.1e-05	5.4e-05	4.8e-05	4.1e-05	6.3e-05	6.1e-05	0.00031	7.5e-05	6e-05	6e-05	5.7e-05	49	46	22	22	19	12	17	13	45	12	14	35	44
AW146154	7.1e-06	7.3e-06	4e-06	7.3e-06	2.1e-06	3.7e-06	0	2.3e-05	1e-05	3.8e-05	1.6e-05	6.7e-06	4.5e-06	7.2	5.3	3	4.4	0.96	1.4	0	5.5	2.9	5.8	4.2	5.6	4.5
AW209491	1.4e-05	4.2e-06	2.3e-06	1.1e-05	3.5e-06	1.8e-06	0	2.7e-05	4e-05	3.4e-05	4.8e-05	1.8e-05	1.8e-05	15	4.9	1.2	5.9	1.6	0.96	0	6.1	9.8	6.5	11	15	18
AW549877	1.4e-05	2.6e-05	2.9e-05	3.2e-05	2.4e-05	1.6e-05	2.6e-05	1.7e-05	1.9e-05	1.5e-05	1.3e-05	1e-05	1e-05	13	22	18	21	9.6	3.8	7.6	4.2	4.5	3.5	4.2	7.9	11
AW554918	3.5e-06	1.6e-06	5.1e-07	1.7e-06	1.6e-06	0	0	2.5e-06	3.8e-06	4.8e-06	1.2e-05	3e-06	4.2e-06	4.7	1.6	0.6	1.5	0.32	0	0	0.65	0.98	0.77	3.6	2.5	4.5
Awat2	0	5e-07	0	0	0	0	0	0	4.1e-06	4.8e-06	0	1.9e-06	1.1e-06	0	0.81	0	0	0	0	0	0	0.78	1.2	0	1.6	1.2
Axin1	2.1e-05	2e-05	1e-05	6.9e-06	1.7e-05	1.6e-05	3e-06	2.4e-05	2.7e-05	3.1e-05	3.9e-05	2e-05	2.5e-05	20	18	5.4	4.4	7.4	4.3	1.4	5.8	7.5	6.5	8.4	16	24
Axin2	4.2e-05	8.6e-06	7.9e-06	1.1e-05	1.3e-05	1.9e-06	3.7e-06	7.8e-05	4e-05	0.00021	3.9e-05	0.00012	0.00012	34	7.7	4.2	7.4	4.5	0.48	0.69	16	11	32	10	60	70
AY036118	0.00026	0.00023	0.00023	0.00022	0.00028	0.00025	0.00026	0	0	0	0	0.0001	9.1e-05	93	87	77	63	66	54	59	0	0	0	0	56	61
AY761184	4.1e-05	4.6e-05	0.00019	3.8e-05	5.4e-05	6.6e-05	5.3e-05	0.00014	0.00021	0.00087	0.00016	0.00012	0.00015	28	29	24	18	20	16	14	30	40	72	36	48	54
Azi2	7.8e-05	6.1e-05	9e-05	9.3e-05	0.00012	9.8e-05	5e-05	9.2e-05	0.0001	8.8e-05	9.4e-05	5e-05	5.1e-05	54	47	43	40	37	25	17	18	24	18	23	35	43
Azin1	0.00012	0.00017	0.0002	0.00018	0.00035	0.00064	0.0014	0.00013	0.00011	6e-05	6.7e-05	4.7e-05	6e-05	72	75	68	63	71	78	96	26	25	11	18	33	46
Azin2	0	5.4e-07	1.5e-06	0	0	0	0	8.1e-06	8.7e-07	2.4e-06	3.7e-05	1.8e-07	4e-07	0	0.4	0.6	0	0	0	0	1.9	0.2	0.38	9	0.16	0.6
B130006D01Rik	4.8e-06	5.1e-06	9.4e-07	0	2.7e-06	1.5e-06	0	8.3e-06	7.1e-06	5.6e-06	8.3e-06	5.9e-06	7e-06	6	4.9	0.6	0	1.3	0.48	0	1.6	2	0.77	1.8	5.1	7.5
B130046B21Rik	3.5e-07	3.6e-07	8.7e-07	0	8.1e-07	1.9e-06	0	1.8e-06	1.4e-06	0	0	1.2e-07	1.2e-07	0.43	0.4	0.6	0	0.32	0.48	0	0.32	0.39	0	0	0.16	0.3
B230118H07Rik	7.7e-06	2.4e-06	4.4e-07	3.2e-06	0	2.7e-06	0	8.8e-05	3.6e-05	3.9e-05	6.2e-05	1.4e-05	1.8e-05	8.5	2.8	0.6	1.5	0	0.96	0	16	8.4	6.9	15	12	19
B230208H11Rik	1.7e-06	0	0	0	0	0	0	2e-06	3.5e-06	1e-05	1.1e-05	3.5e-06	3.5e-06	2.1	0	0	0	0	0	0	0.65	0.78	1.5	2.4	2.8	3.9
B230217C12Rik	7.3e-07	0	0	0	0	0	1.3e-06	1.7e-05	0	0	0	1.9e-07	0	0.85	0	0	0	0	0	0.69	3.2	0	0	0	0.16	0
B230219D22Rik	8e-05	4.3e-05	4.3e-05	4e-05	4e-05	3.2e-05	1.1e-05	0.0001	7.6e-05	8.2e-05	9.2e-05	9.8e-05	0.00012	57	34	24	13	14	8.6	4.2	21	18	14	22	54	72
B230303O12Rik	0	3.1e-07	0	0	9.1e-07	0	0	1.1e-06	1.1e-06	1.3e-06	5.3e-06	4.4e-07	2.6e-07	0	0.4	0	0	0.32	0	0	0.32	0.2	0.38	0.6	0.16	0.3
B230307C23Rik	8.7e-06	7.5e-06	2.2e-06	8.5e-06	1.2e-06	0	6.8e-07	3e-06	1.1e-05	1e-05	1.4e-05	1e-05	7.4e-06	8.5	8.5	1.2	5.9	0.64	0	0.69	0.65	3.5	2.7	4.2	8.2	8.1
B230317F23Rik	3.2e-06	4.4e-07	9.9e-07	0	2.4e-07	0	0	0	3.1e-06	1.5e-06	5.7e-06	3.4e-06	1.5e-06	2.1	0.4	0.6	0	0.32	0	0	0	0.59	0.38	1.2	2.6	1.8
B230322F03Rik	4.9e-07	1.8e-06	1.1e-06	0	0	0	0	4.9e-06	6.5e-06	8.8e-06	2.1e-06	3.2e-06	1.9e-06	0.85	2.4	1.2	0	0	0	0	1.3	1.4	1.9	1.2	2.8	2.1
B230354K17Rik	1.2e-05	5.1e-06	3.7e-06	4.8e-06	2.5e-06	8.1e-07	0	2e-05	1.2e-05	1.4e-05	5.9e-06	1.1e-05	1.3e-05	11	5.3	2.4	2.9	1.3	0.48	0	4.5	3.1	2.7	2.4	9.8	15
B230369F24Rik	1.1e-06	9.4e-07	1.1e-06	0	4.9e-07	0	0	8.6e-06	2.7e-06	4.4e-06	0	1.3e-06	1.4e-06	1.3	0.81	0.6	0	0.32	0	0	1.6	0.59	0.77	0	1.3	1.2
B2m	0.00085	0.0013	0.0032	0.0045	0.0047	0.0041	0.0029	0.00066	0.0008	0.001	0.00059	0.00077	0.00078	99	100	99	100	100	100	98	84	93	92	79	100	99
B3galnt2	1.5e-05	7.5e-06	5.8e-06	3.8e-06	2.4e-06	2.4e-06	0	1.6e-05	2e-05	5.9e-05	2e-05	2e-05	2.2e-05	16	7.7	4.2	2.9	1.3	0.96	0	2.9	6.1	9.2	6	17	22
B3galt4	9.6e-06	2.1e-05	1.6e-05	6.8e-06	9.4e-06	4.8e-06	1e-06	3.9e-05	5e-05	2.6e-05	2.5e-05	9.6e-06	5.7e-06	7.7	18	10	2.9	3.5	1.9	0.69	7.1	14	4.2	6.6	7.4	6
B3galt6	1.1e-05	3.8e-06	1.7e-06	0	7.3e-07	8.5e-07	0	3.3e-05	2.6e-05	1.8e-05	2.5e-05	1.5e-05	1.5e-05	9.8	4	1.2	0	0.32	0.48	0	7.1	6.7	4.2	5.4	12	15
B3gat2	2.5e-07	0	0	0	4.5e-07	0	0	2.7e-06	1.5e-06	4.3e-06	0	2e-07	0	0.43	0	0	0	0.32	0	0	0.65	0.59	0.77	0	0.16	0
B3gat3	2.4e-05	2.3e-05	2.5e-05	2.1e-05	2.6e-05	2.5e-05	1.6e-05	6e-05	9.1e-05	6.8e-05	0.00012	2.2e-05	2.4e-05	23	19	17	10	11	7.2	4.9	13	22	11	28	18	22
B3glct	2.2e-05	1.9e-05	2.1e-05	2.1e-05	2.4e-05	7.3e-06	0	2e-05	2.5e-05	6.1e-05	7.6e-06	3.2e-05	3.8e-05	22	14	13	12	7.4	1.9	0	4.5	7.1	11	1.8	23	31
B3gnt2	1.1e-06	5.4e-07	6.8e-07	3.5e-06	1e-06	4.7e-06	2.4e-06	0	0	0	0	6.4e-07	5.1e-07	1.3	0.4	0.6	1.5	0.32	0.96	0.69	0	0	0	0	0.16	0.6
B3gnt3	2.8e-05	4.4e-05	7.6e-05	7e-05	9.9e-05	9.7e-05	7.8e-05	5.6e-05	7.7e-05	3.7e-05	3.7e-05	1.4e-05	1.2e-05	27	34	39	34	34	28	21	9.4	18	6.2	10	12	13
B3gnt5	0	0	0	0	0	0	0	0	6.7e-06	2.7e-06	6.8e-06	1.9e-07	5.4e-07	0	0	0	0	0	0	0	0	2	0.38	1.8	0.16	0.6
B3gnt7	6.6e-06	1.9e-05	2.9e-05	3.6e-05	2.5e-05	1.3e-05	9.2e-06	1.4e-06	6.4e-05	0	7.3e-06	4.1e-07	2.2e-07	4.3	16	15	18	9.6	4.3	2.8	0.32	15	0	1.8	0.33	0.3
B3gnt8	6.7e-07	0	0	0	0	0	0	4.4e-06	2.2e-06	0	0	8.1e-07	1.3e-06	0.85	0	0	0	0	0	0	0.97	0.78	0	0	0.82	1.2
B3gnt9	2.9e-07	7.8e-07	0	0	2.9e-06	0	0	6.8e-07	8.7e-06	1.3e-06	0	0	5.7e-07	0.43	0.81	0	0	0.96	0	0	0.32	1.8	0.38	0	0	0.6
B3gntl1	2.5e-06	5.6e-07	0	0	0	0	0	3.7e-06	4.7e-06	1e-05	6.2e-06	1.3e-06	5.7e-07	3.4	0.81	0	0	0	0	0	0.97	1.4	1.9	1.2	1.5	0.9
B430203G13Rik	1.6e-06	7e-07	0	2e-06	0	0	0	0	5.1e-07	0	0	7e-07	1.1e-06	1.7	0.81	0	1.5	0	0	0	0	0.2	0	0	0.65	1.2
B4galnt1	0.00019	0.00017	0.00017	0.00016	0.00015	0.00011	4.2e-05	0.0002	0.00036	0.00024	0.00015	0.00011	0.00014	80	74	65	60	43	28	13	39	69	38	38	60	75
B4galnt2	1.4e-05	1.3e-05	9.6e-06	1.9e-05	1.6e-05	1.8e-05	5.7e-06	1.1e-05	3e-05	2.8e-05	1.3e-05	1.2e-05	1.1e-05	15	10	6.5	12	6.4	4.8	1.4	2.9	8.4	6.9	3.6	9.7	11
B4galnt3	7.7e-07	5.4e-07	1.7e-06	0	1.4e-06	3.8e-06	6.6e-06	1.1e-06	5.8e-07	0	1.4e-06	9e-08	0	0.85	0.4	1.2	0	0.64	0.48	1.4	0.32	0.2	0	0.6	0.16	0
B4galnt4	3e-06	1.5e-06	0	0	0	0	0	2.1e-06	1.5e-06	9.5e-06	1.9e-06	2.5e-06	9.3e-07	3.4	1.2	0	0	0	0	0	0.65	0.39	1.9	0.6	2.5	1.2
B4galt1	2.2e-05	6.7e-05	9.3e-05	9.6e-05	0.00013	0.0001	0.0001	3.7e-05	3.5e-05	5.2e-05	1.4e-05	2.1e-05	2.2e-05	18	45	41	37	36	26	26	7.4	9	9.6	4.8	15	19
B4galt3	2.6e-05	3e-05	2.4e-05	3.2e-05	2.4e-05	3.3e-05	1.6e-05	9.2e-05	7.1e-05	5.2e-05	8.2e-05	2.3e-05	2.5e-05	25	25	13	13	11	9.6	5.6	19	18	10	20	17	24
B4galt4	9.8e-06	2.2e-05	2.9e-05	1.4e-05	3e-05	2.1e-05	2.2e-06	1.5e-05	4.9e-05	2.7e-05	8.4e-05	8.1e-06	5.7e-06	10	17	18	7.4	12	5.3	0.69	3.9	14	4.2	19	6.9	6
B4galt5	2.4e-05	6.1e-05	7.2e-05	4e-05	5.7e-05	4.8e-05	3.7e-05	9.4e-06	2.1e-05	2.9e-05	0.0001	7.9e-06	7.9e-06	20	43	37	19	21	15	12	2.3	5.9	5.4	23	6.9	8.1
B4galt6	6.2e-05	0.00012	0.00016	0.00015	0.00012	9.9e-05	7.5e-05	0.00011	3.2e-05	6.4e-05	5.1e-05	5.2e-05	5e-05	49	60	64	54	37	24	22	19	8.8	12	12	35	40
B4galt7	6.9e-06	4.6e-06	7.4e-06	1.1e-05	1.7e-05	9.6e-06	3.9e-06	2.2e-05	2.1e-05	1.9e-05	3.5e-05	6.8e-06	8.6e-06	6.8	4.9	4.8	5.9	6.4	3.3	1.4	5.5	6.3	3.5	8.4	5.7	9.6
B4gat1	7.3e-06	8.7e-06	1e-05	1.4e-05	9.7e-06	3.5e-06	0	1.7e-05	1.8e-05	2e-05	2.3e-05	4e-06	6.1e-06	7.2	8.1	6	7.4	3.8	1.4	0	3.9	5.1	3.5	5.4	3.8	6.3
B630005N14Rik	4.4e-06	5.8e-06	4.2e-06	4.8e-06	8.1e-06	0	3.6e-06	1.8e-05	1.1e-05	2.1e-05	1.8e-05	8e-06	6.7e-06	5.5	6.1	3	2.9	3.2	0	2.1	4.5	3.1	3.1	4.2	7.2	6.6
B630019K06Rik	8.1e-07	4.4e-07	0	0	0	0	0	5.7e-05	2.7e-06	1.2e-06	0	1.8e-06	2.3e-07	0.85	0.4	0	0	0	0	0	9.4	0.98	0.38	0	1.5	0.3
B930036N10Rik	1.5e-06	1.7e-06	1.7e-06	7.2e-06	3.8e-07	3.5e-06	0	3.4e-06	8.2e-06	0	0	2.5e-06	1.8e-06	1.7	1.6	1.2	4.4	0.32	0.96	0	0.65	1.8	0	0	1.6	1.8
B930041F14Rik	8.7e-06	7.8e-06	1.1e-05	1.1e-05	1.7e-05	1.8e-05	0	9.8e-06	6.6e-06	1.3e-05	1.1e-05	6e-06	7e-06	7.7	6.5	7.1	7.4	7.4	5.7	0	2.3	1.6	1.9	3.6	5.4	6.9
B930094E09Rik	3.2e-07	0	8.6e-07	0	7.5e-07	0	0	1.4e-06	1.1e-06	0	1.5e-06	6.3e-07	0	0.43	0	0.6	0	0.32	0	0	0.32	0.39	0	0.6	0.49	0
B9d1	6.8e-06	0	0	1.8e-06	0	0	0	0.00015	2.7e-05	4.1e-05	5.6e-05	1.7e-05	1.7e-05	8.1	0	0	1.5	0	0	0	27	7.3	6.2	13	13	16
B9d2	3.2e-06	1.1e-06	0	0	4.8e-07	2.3e-06	0	9.2e-05	2e-05	4.3e-06	3.6e-05	5.5e-06	5.9e-06	3.4	0.81	0	0	0.32	0.96	0	19	4.7	0.77	9.6	4.7	7.2
Babam1	7.2e-05	5e-05	5.3e-05	4.7e-05	5e-05	3.1e-05	4.6e-05	0.0002	0.00016	0.00015	0.00016	6.5e-05	7.7e-05	53	36	30	25	20	9.6	15	40	35	25	36	45	57
Bace1	4e-06	2.5e-06	2.5e-06	5.2e-06	3.7e-06	3.5e-06	0	4.6e-05	7.7e-06	8.8e-06	1.6e-05	9e-06	4.6e-06	4.7	2.4	1.8	2.9	1.3	0.48	0	8.7	2	1.9	3.6	7.2	5.4
Bace2	1e-06	3.6e-07	9.4e-07	0	0	0	0	4.4e-05	0.0003	9.5e-06	0	1.2e-06	2.5e-07	1.3	0.4	0.6	0	0	0	0	7.1	56	1.5	0	0.98	0.3
Bach1	3.5e-05	4e-05	5e-05	6.6e-05	7.4e-05	0.00012	0.00016	2.2e-05	1.9e-05	1.5e-05	7.8e-06	2e-05	2.4e-05	26	31	27	28	26	29	33	4.5	4.7	2.7	2.4	16	23
Bach2	2e-06	6.3e-06	7.2e-06	1.9e-05	1e-05	6.9e-06	1.3e-06	4.3e-06	2e-06	1.1e-05	0	1.9e-06	1.5e-06	2.6	5.7	4.8	10	4.2	1.4	0.69	0.65	0.39	1.2	0	1.3	1.5
Bad	0.0001	0.00021	0.0002	0.00019	0.00014	9.1e-05	3.9e-05	0.00023	0.00034	0.00011	0.00032	5.4e-05	5e-05	62	83	71	71	40	24	11	44	64	21	61	37	41
Bag1	0.00036	0.00031	0.00028	0.00017	0.00017	0.00015	9.1e-05	0.0005	0.00066	0.00054	0.00044	0.0004	0.00044	95	92	80	57	47	37	26	73	90	70	75	95	98
Bag2	2.8e-06	0	0	0	0	0	0	1.5e-05	8.5e-06	2e-05	2.9e-06	9e-06	8.1e-06	3	0	0	0	0	0	0	2.9	1.8	3.8	0.6	7.2	10
Bag3	2.8e-05	2.9e-05	4e-05	3.4e-05	2.5e-05	5.5e-05	6.3e-05	2.1e-05	5.3e-05	2.8e-05	3.3e-05	1.5e-05	1.8e-05	28	23	21	18	11	13	18	5.2	14	5	8.4	12	18
Bag4	2.6e-05	3.1e-05	3.4e-05	5.1e-05	4.4e-05	1.8e-05	5.6e-06	3.8e-05	2e-05	3.3e-05	5.5e-05	2.2e-05	2.6e-05	26	26	21	25	18	5.3	2.1	7.7	5.3	5.4	11	18	25
Bag5	1.5e-05	1.2e-05	7.7e-06	5.2e-06	6.6e-06	5.9e-06	3.8e-06	4.2e-05	4.2e-05	6.1e-05	4.8e-05	2.1e-05	1.8e-05	16	10	4.2	2.9	2.6	1.4	1.4	9.7	12	10	12	16	18
Bag6	5e-05	4.3e-05	4e-05	5.2e-05	5.4e-05	5.9e-05	3.7e-05	0.00016	9.7e-05	0.00015	0.00014	2.9e-05	2.7e-05	38	35	24	25	19	17	13	32	25	24	30	23	25
Bahcc1	1.1e-05	4.6e-06	8.2e-06	6.7e-06	7.3e-06	3.7e-06	0	1.6e-05	1e-05	2.1e-05	8.3e-06	8.5e-06	9.1e-06	9.8	4.9	5.4	4.4	2.9	1.4	0	3.2	2.7	3.5	1.8	6.9	10
Bahd1	3e-06	5.2e-06	8e-06	1.4e-05	1.7e-05	8.2e-06	3.1e-05	1.8e-05	1.3e-05	7.4e-06	3e-05	5.3e-06	3.6e-06	3.4	5.7	4.8	7.4	8	3.3	10	3.2	3.7	0.77	4.8	4.4	4.2
Baiap2	2.9e-06	2.7e-07	0	0	0	0	0	5.6e-05	1.9e-05	9.7e-06	7.7e-06	9.7e-06	8.4e-06	3.4	0.4	0	0	0	0	0	8.4	4.7	1.9	3	7.5	8.1
Baiap2l1	5.4e-05	0.0001	0.00013	0.00013	0.00016	0.00016	0.00022	5.1e-05	6.9e-05	8.8e-05	7.5e-05	2.3e-05	2.2e-05	42	58	57	49	47	38	47	11	18	16	18	18	22
Baiap2l2	9.4e-05	0.00013	9.3e-05	9.5e-05	7.2e-05	7.9e-05	2.5e-05	0.0003	0.00025	0.00027	0.00012	7.7e-05	6.4e-05	59	69	42	37	25	21	8.3	52	53	43	28	46	50
Bak1	0.00012	0.00015	0.00018	0.00016	0.00022	0.00023	0.00016	0.00012	0.00014	0.00011	0.00018	5.3e-05	5.6e-05	67	70	65	59	60	48	38	24	33	20	43	36	45
Bambi	7.1e-07	1.2e-06	5.6e-07	0	0	8.5e-07	0	0.00021	1.8e-05	4.6e-05	2.4e-05	2.2e-06	1.2e-06	0.85	1.2	0.6	0	0	0.48	0	29	4.5	5	6	2	1.2
Banf1	0.00029	0.00018	9.8e-05	0.00013	7.2e-05	6.3e-05	1.8e-05	0.00034	0.00041	0.00052	0.00038	0.00023	0.00029	95	77	46	50	26	16	4.2	58	73	67	69	82	94
Banf2os	3.3e-06	4.7e-06	0	0	1.5e-06	1.1e-06	0	1.1e-06	8.7e-07	0	4.7e-06	1.4e-06	3.3e-07	3	4.9	0	0	0.96	0.48	0	0.32	0.2	0	0.6	0.98	0.3
Banp	2e-05	2e-05	1.3e-05	2.3e-05	2e-05	1.1e-05	2.1e-05	2.7e-05	1.9e-05	1.8e-05	2.3e-05	2.8e-05	2.7e-05	21	17	9.5	13	6.7	2.9	4.9	5.8	5.5	3.1	4.2	20	26
Bap1	1.7e-05	1.3e-05	1.1e-05	1.8e-05	2e-05	2e-05	9.7e-06	4.3e-05	2.8e-05	4.3e-05	2.7e-05	1.5e-05	2e-05	19	12	7.1	8.8	7.7	4.8	2.8	9	6.7	6.9	6	13	19
Bard1	9.6e-06	1.1e-06	1e-06	0	2.4e-07	5.2e-06	0	3.6e-06	6.7e-06	9.4e-06	5.5e-06	7.1e-06	2.6e-05	9.4	0.81	0.6	0	0.32	0.96	0	0.65	1.4	1.9	1.8	6.2	24
Barx2	1.9e-05	6e-05	0.0001	0.00011	7.5e-05	3.5e-05	1e-05	1.6e-05	1.8e-05	4.2e-05	2.8e-06	1.1e-05	7.1e-06	17	37	49	41	25	10	4.2	2.9	4.3	5.4	1.2	8.5	7.5
Batf2	1.6e-05	3.1e-05	3.3e-05	3.9e-05	4.3e-05	6.6e-05	1.3e-05	2.2e-06	1.1e-05	1.1e-05	8.3e-06	2.6e-06	1.7e-06	17	26	19	18	14	15	4.2	0.65	2.9	2.7	1.8	2.5	2.1
Bax	0.00011	7.9e-05	5.3e-05	5.2e-05	3.9e-05	2.5e-05	2.3e-05	0.00051	0.00031	0.00029	0.00034	0.00012	0.00012	67	54	29	26	16	9.1	9.7	74	61	44	64	60	74
Baz1a	4e-05	1.5e-05	1.9e-05	1.6e-05	1.7e-05	2e-05	2.1e-05	6.3e-05	4.6e-05	4.7e-05	5.5e-05	3e-05	3.5e-05	34	14	11	7.4	6.7	6.2	6.9	13	12	8.5	15	22	31
Baz1b	5.8e-05	2.6e-05	2.3e-05	2.9e-05	3.2e-05	2.3e-05	5.7e-06	6.2e-05	5.9e-05	9.8e-05	5.8e-05	6.6e-05	8.7e-05	45	23	14	16	11	7.2	2.1	14	15	16	14	41	59
Baz2a	4.5e-05	5.1e-05	4.3e-05	6.6e-05	6e-05	5.9e-05	6.1e-05	6.8e-05	4.7e-05	4.9e-05	8.1e-05	3.1e-05	3.7e-05	40	37	25	28	22	18	17	15	12	9.2	17	23	37
Baz2b	4.4e-05	5.2e-05	3.4e-05	3.3e-05	3.3e-05	3.6e-05	3.6e-05	0.00011	8.3e-05	0.00012	0.00014	4.3e-05	3.5e-05	38	38	21	18	12	11	9.7	22	20	20	28	31	32
Bbc3	2.8e-06	2.2e-06	2.1e-06	0	4.9e-06	2.9e-06	1.6e-05	3.7e-05	1.1e-05	2.1e-05	2e-05	9.1e-06	5.9e-06	0.85	2	1.8	0	2.6	1.4	4.9	7.4	3.1	3.5	6.6	7	5.7
Bbip1	8.6e-05	6.4e-05	5.2e-05	7.3e-05	3.2e-05	1.9e-05	1.5e-05	0.00017	0.00014	0.00012	0.00018	5.9e-05	7.1e-05	60	46	29	35	13	7.2	6.9	32	32	22	37	40	56
Bbof1	1.8e-06	0	0	0	1.5e-06	0	0	0	0	0	0	1.8e-06	6.4e-07	2.1	0	0	0	0.64	0	0	0	0	0	0	1.5	0.6
Bbox1	1.2e-06	3.5e-06	2.9e-05	2.9e-05	4.6e-05	2.1e-05	0	0	0	3.4e-06	1.8e-06	3.3e-07	0	1.3	3.2	16	12	14	5.7	0	0	0	0.38	0.6	0.33	0
Bbs1	3.4e-07	0	0	0	0	0	0	4.1e-06	2.8e-06	0	0	7.2e-07	5.4e-07	0.43	0	0	0	0	0	0	0.97	0.39	0	0	0.65	0.6
Bbs10	5.2e-07	3.5e-07	0	0	0	0	0	1.2e-06	2.8e-07	4.4e-06	1.6e-06	2.1e-06	5.1e-07	0.85	0.4	0	0	0	0	0	0.32	0.2	0.77	0.6	1.5	0.6
Bbs12	0	0	0	0	0	0	0	3.9e-06	1.2e-06	1e-05	1.2e-06	1.2e-06	7.6e-07	0	0	0	0	0	0	0	1.3	0.39	1.2	0.6	0.98	0.9
Bbs2	1.6e-06	1.2e-06	0	0	1.4e-06	2.7e-06	0	1.2e-05	6.8e-06	1.2e-05	6.1e-06	5.7e-07	7.6e-07	2.1	1.2	0	0	0.64	0.96	0	2.9	1.8	1.9	1.8	0.65	0.9
Bbs4	4e-06	1.1e-06	1.5e-06	0	1.4e-06	0	1.1e-06	1.3e-05	1.6e-06	7.7e-06	2.4e-05	1.4e-06	1.9e-06	3	1.2	1.2	0	0.64	0	0.69	2.9	0.39	1.2	7.2	1.5	2.1
Bbs5	1.2e-06	7.2e-07	0	0	0	0	0	8.7e-06	6.9e-06	7.2e-06	2.4e-05	2e-06	2.4e-06	1.7	0.81	0	0	0	0	0	2.3	2	1.2	6.6	1.8	2.7
Bbs7	1.8e-06	0	0	0	0	0	0	5.7e-06	2.6e-06	7.2e-06	5.4e-06	8.2e-07	2.1e-06	1.3	0	0	0	0	0	0	1.3	0.98	0.77	1.8	0.82	2.1
Bbs9	2.3e-06	2.7e-07	5.2e-07	0	6.4e-07	1.2e-06	0	1.8e-05	0	6.4e-06	9.2e-06	1.3e-06	1.2e-06	2.6	0.4	0.6	0	0.32	0.48	0	3.9	0	1.2	2.4	1.1	1.8
Bbx	2e-05	6.5e-06	2e-06	0	1.7e-06	1e-06	0	5e-05	2.3e-05	5.7e-05	3.7e-05	2.6e-05	2.4e-05	18	5.3	1.8	0	0.96	0.48	0	9.7	5.7	8.5	7.2	19	24
BC001981	2.8e-07	0	0	0	0	0	0	1.7e-06	8.3e-07	0	0	3.1e-07	0	0.43	0	0	0	0	0	0	0.32	0.2	0	0	0.33	0
BC002059	9e-06	4.6e-06	0	2.8e-06	2.7e-06	1.7e-06	3.4e-06	5e-06	1.2e-05	9.3e-06	7.2e-06	1e-05	7.1e-06	11	4.9	0	1.5	1.3	0.96	2.1	1.3	3.7	1.9	2.4	8.3	7.8
BC003331	1.4e-05	1.6e-05	2.4e-05	3.8e-05	2.9e-05	2e-05	1.2e-05	3e-05	6.5e-05	4.3e-05	2.2e-05	1.1e-05	1.4e-05	14	15	14	16	11	6.2	4.2	6.8	15	6.9	6	8.8	15
BC003965	9e-05	4.3e-05	3.5e-05	2.8e-05	9.9e-06	1.3e-05	8.2e-06	0.00014	0.00018	0.00025	0.00013	7.2e-05	9.5e-05	59	33	21	15	6.1	3.3	2.1	27	41	39	33	46	61
BC004004	4.4e-05	6.7e-05	9.8e-05	8.3e-05	8.4e-05	8.6e-05	4e-05	0.0002	0.00016	0.00013	0.00016	4.5e-05	4.8e-05	40	43	48	38	31	24	13	37	36	24	36	32	42
BC005537	0.00013	0.00019	0.00031	0.00034	0.00033	0.00024	0.00023	9.5e-05	0.00011	0.00011	0.00011	8.2e-05	8.7e-05	74	77	83	82	68	53	51	21	27	19	26	50	63
BC005561	3.3e-05	2.4e-05	1.5e-05	6e-06	1.7e-05	2.3e-05	1e-06	7.6e-05	7.8e-05	0.00012	0.00011	5.8e-05	5.7e-05	29	23	8.9	4.4	6.4	5.7	0.69	14	17	18	22	40	45
BC005624	3.6e-05	2.5e-05	2.9e-05	4.7e-05	2.6e-05	5.2e-05	3e-05	0.0001	8e-05	7.6e-05	0.00012	3e-05	3.6e-05	31	23	18	21	12	15	10	20	20	14	30	23	33
BC016579	7.2e-06	1.4e-05	1.3e-05	1.6e-05	1.9e-05	3.5e-05	9.6e-05	9.8e-06	2.8e-05	9.9e-06	5.2e-05	4e-06	4.4e-06	8.5	12	8.3	8.8	7.7	11	24	2.3	7.1	2.3	14	3.4	4.5
BC017158	9.5e-06	9.5e-06	8.2e-06	2.7e-05	1.2e-05	8.4e-06	0	2.2e-05	3.2e-05	3.9e-05	2.1e-05	6.7e-06	1.2e-05	8.5	8.5	6	13	4.2	2.9	0	5.2	8	5.4	5.4	5.4	13
BC017643	7.7e-06	7e-06	1.3e-05	2.2e-05	1.1e-05	3.7e-05	4.8e-05	1.3e-05	1.8e-05	3e-05	4.4e-05	1.1e-05	8.1e-06	8.1	6.5	7.7	12	5.4	11	17	2.3	4.9	5.4	11	8.8	9.3
BC018473	6.1e-06	4e-07	0	0	0	0	0	3.1e-06	9.3e-07	0	1.7e-06	1.4e-06	1.3e-06	5.5	0.81	0	0	0	0	0	0.65	0.39	0	0.6	1.3	1.2
BC021614	1.5e-05	2.2e-05	6.7e-06	0	3.7e-06	1.5e-06	1.5e-06	2.1e-05	5e-05	1.8e-05	2.7e-05	2.7e-06	1.3e-06	16	17	4.2	0	1.6	0.48	0.69	4.5	13	3.5	7.2	2.1	1.8
BC021785	7e-07	2.1e-06	0	0	0	0	0	1.4e-06	4.5e-07	1.4e-06	0	2.1e-07	5.4e-07	0.43	2	0	0	0	0	0	0.32	0.2	0.38	0	0.33	0.6
BC021891	2.8e-05	1.8e-05	1e-05	7.1e-06	8.4e-06	9.9e-06	3.8e-06	1.6e-05	1.4e-05	8.1e-05	1.4e-05	4.5e-05	4.7e-05	26	16	6.5	4.4	3.8	4.3	1.4	3.5	4.7	13	3.6	33	39
BC022687	7.2e-07	7.3e-07	6.1e-07	0	9e-07	2.9e-06	0	1.5e-05	3.5e-06	5.6e-06	1.6e-05	8.3e-07	5.5e-07	0.85	0.81	0.6	0	0.32	0.96	0	3.2	0.98	0.77	4.8	0.98	0.9
BC023829	1.2e-05	6e-06	1.1e-05	1.4e-05	4.4e-06	1e-05	1.1e-06	5.7e-05	1.6e-05	2e-05	1.3e-05	8.2e-06	9.9e-06	11	5.7	6.5	8.8	2.2	2.9	0.69	12	4.9	3.8	4.2	6.9	11
BC024139	1.5e-06	2.7e-06	3.1e-06	0	0	0	2.3e-06	4e-06	2.5e-06	0	1.1e-06	4.7e-07	0	1.7	2.4	1.8	0	0	0	0.69	0.97	0.59	0	0.6	0.33	0
BC024978	7.6e-06	5.8e-06	5.2e-06	6.1e-06	7.3e-06	1.9e-06	1.6e-06	1.5e-05	8.6e-06	1.1e-05	1.1e-05	4.3e-06	4.8e-06	7.7	5.3	3	4.4	2.2	0.96	0.69	3.2	2	2.3	2.4	3.9	4.8
BC025446	1.6e-05	5.7e-05	9.7e-05	9.8e-05	8.3e-05	5.8e-05	4.2e-05	2.8e-06	1.3e-05	8.8e-06	4.8e-06	4.3e-06	2.9e-06	13	41	45	35	25	16	11	0.97	3.1	1.5	1.8	3.4	3.6
BC025920	3.2e-06	1.8e-06	0	0	2.4e-06	0	0	9.9e-06	1e-05	9.4e-06	5.8e-06	4.3e-06	2.9e-06	3.4	2	0	0	0.96	0	0	2.3	2.4	1.9	1.8	3.6	3
BC026585	2.1e-06	3.3e-06	1.9e-06	0	1.2e-06	1.2e-06	1.3e-06	2.9e-05	3.3e-05	2e-05	2.3e-05	1.7e-05	1.2e-05	2.6	3.2	1.2	0	0.64	0.48	0.69	5.5	8	3.8	7.2	13	12
BC028528	6.1e-07	3.5e-07	0	0	0	1.4e-06	1.6e-06	6.4e-07	2e-06	2e-06	8.8e-06	2e-07	6.9e-07	0.85	0.4	0	0	0	0.48	0.69	0.32	0.59	0.38	1.8	0.16	0.6
BC029214	2.3e-05	3.3e-05	3.9e-05	3.7e-05	5.4e-05	3.2e-05	2.5e-05	8.3e-05	0.00012	4.5e-05	7.9e-05	1.4e-05	1.2e-05	20	26	21	18	20	9.6	6.9	16	26	8.1	18	11	13
BC029722	1.4e-05	2.7e-05	2.4e-05	3.6e-05	3.9e-05	3.4e-05	3.5e-05	7.6e-05	1.3e-05	2.7e-05	1.7e-05	1.6e-05	9.6e-06	14	22	17	13	14	11	9.7	13	4.1	5	4.8	12	10
BC030336	8e-06	7.6e-06	4.6e-06	8.6e-06	3.9e-06	5.8e-06	0	9.1e-06	4.2e-06	2.1e-06	7.7e-06	7.3e-06	8.5e-06	9.8	6.9	3.6	4.4	1.3	1.9	0	1.6	1.2	0.38	2.4	5.6	8.1
BC030499	4.3e-07	4e-06	8.3e-06	0	2.5e-06	4e-06	9.7e-06	0	2.1e-07	1.4e-06	0	3.5e-07	1.2e-06	0.85	2.4	4.2	0	0.64	0.48	1.4	0	0.2	0.38	0	0.33	1.5
BC030867	8e-06	0	0	0	0	0	0	3.7e-06	3.9e-06	9.9e-06	4.7e-06	1.6e-06	1.6e-05	7.7	0	0	0	0	0	0	0.97	1.6	1.9	1.2	1.3	13
BC030870	7.4e-05	0.0001	9.7e-05	8.9e-05	0.0001	6.8e-05	5.2e-05	1.3e-05	0.00017	2.8e-05	3.8e-05	2.2e-05	2.4e-05	52	61	44	43	35	22	15	3.9	37	6.2	9.6	17	22
BC031181	0.00015	0.00019	0.00019	0.00018	0.00015	0.00014	8.6e-05	0.00034	0.00037	0.00024	0.00042	0.00011	0.00012	77	82	75	68	46	32	24	56	68	39	71	61	74
BC035044	0	0	0	0	0	0	0	1.4e-06	1.6e-06	0	1.5e-06	9.6e-07	1.3e-06	0	0	0	0	0	0	0	0.32	0.59	0	0.6	0.98	1.5
BC035947	0	6.4e-07	3e-06	6.4e-06	1.2e-05	1.9e-05	1.5e-06	0	0	0	0	2.1e-07	2.1e-07	0	0.81	1.8	2.9	3.8	6.2	0.69	0	0	0	0	0.16	0.3
BC037034	3.1e-06	6.4e-06	8.5e-06	7.2e-06	8.2e-06	1.1e-05	2.5e-05	3e-05	1.8e-05	7.9e-06	1.9e-05	5.9e-06	4.7e-06	4.3	6.1	4.2	4.4	3.5	2.9	4.9	5.5	5.1	1.9	4.8	4.9	4.8
BC048403	2.1e-06	1.8e-06	0	0	0	0	0	1.1e-06	5.3e-06	3e-06	4.4e-06	1.4e-06	1.3e-06	2.1	1.2	0	0	0	0	0	0.65	1.4	0.77	1.2	0.98	1.8
BC048546	2.6e-07	0	0	0	8e-07	0	1.2e-05	6e-05	0	0	9.8e-06	6.7e-07	0	0.43	0	0	0	0.32	0	4.2	8.7	0	0	3	0.49	0
BC049715	0	9.7e-07	0	0	5e-07	0	0	2.3e-06	9.2e-07	0	4.2e-06	6.3e-07	0	0	1.2	0	0	0.32	0	0	0.32	0.2	0	1.2	0.65	0
BC049762	1.1e-06	8.9e-07	0	0	0	0	0	0	0	0	0	9.5e-07	9.3e-07	1.3	0.81	0	0	0	0	0	0	0	0	0	0.65	1.2
BC051077	3.6e-06	2e-06	1.1e-06	0	0	5.2e-07	0	0	1e-06	0	2.2e-06	1.1e-06	6.9e-07	2.6	1.6	0.6	0	0	0.48	0	0	0.39	0	0.6	1.1	0.9
BC051142	4e-07	9.3e-07	2.8e-06	0	0	0	0	7e-06	1e-05	4.4e-06	1.4e-05	2.4e-06	3e-07	0.43	0.81	1.8	0	0	0	0	1.6	2.5	1.2	3.6	1.5	0.3
BC051226	9.6e-06	4.9e-06	5.3e-06	8.3e-06	4.4e-06	1.4e-06	0	3.4e-05	2e-05	3.2e-05	2.3e-05	7.6e-06	1.2e-05	11	4	3.6	4.4	1.6	0.48	0	7.1	5.7	5.4	7.2	7.2	12
BC052040	6e-06	2.4e-06	1.8e-06	3.2e-06	2.4e-06	0	0	9.7e-06	1.4e-05	1.1e-05	2.5e-05	6.9e-06	9.2e-06	8.1	2	1.2	1.5	0.96	0	0	1.9	3.3	2.3	6.6	6.5	10
BC055324	4.7e-06	0	0	0	0	0	0	3.4e-06	6.4e-06	7.2e-06	5.6e-06	1.4e-06	8.9e-06	5.1	0	0	0	0	0	0	0.97	1.8	1.2	2.4	1.3	8.7
BC068281	2.9e-06	0	4.9e-07	0	0	0	0	3.4e-06	0	0	2e-06	4.2e-06	3.9e-06	3.4	0	0.6	0	0	0	0	0.97	0	0	0.6	3.6	4.2
Bcam	6.4e-07	1.4e-06	0	0	3.7e-07	0	0	9.8e-05	3.8e-06	8.6e-06	8.5e-06	2.8e-06	3.6e-06	0.85	0.81	0	0	0.32	0	0	16	1.4	1.2	1.8	2.6	3.9
Bcap29	1.4e-05	3.5e-06	1.7e-06	0	0	0	1.2e-06	3.4e-05	2.2e-05	2.6e-05	1.8e-05	1.3e-05	1.3e-05	16	4.9	1.2	0	0	0	0.69	7.7	6.1	5.4	4.2	10	14
Bcap31	0.00011	0.00013	0.00018	0.00016	0.00012	8.9e-05	6.7e-05	0.00028	0.00039	0.00032	0.00033	8.3e-05	8.7e-05	64	66	67	57	36	24	17	48	68	48	61	48	57
Bcar1	2.7e-05	3.1e-05	3.5e-05	4.7e-05	6.6e-05	0.00013	0.00014	5e-05	7.4e-05	4.5e-05	3.5e-05	1.3e-05	1.5e-05	26	25	21	22	24	32	38	9.7	19	9.2	9	11	15
Bcar3	1.5e-05	2.3e-05	4.2e-05	4.6e-05	4.7e-05	6.4e-05	6.9e-05	4.1e-05	9.3e-05	5e-05	3.3e-05	7.1e-06	7.8e-06	14	21	24	24	17	16	24	8.7	23	9.2	10	6.2	8.7
Bcas1	2.4e-06	0	9.9e-07	0	2e-06	0	0	7.7e-06	0.00026	3.9e-06	4.3e-06	2.6e-07	4e-07	0.85	0	0.6	0	0.96	0	0	1.6	48	0.77	1.2	0.33	0.6
Bcas2	9.8e-05	4.4e-05	3.6e-05	3.9e-05	1.7e-05	1.3e-05	3.8e-06	0.0003	0.00027	0.00038	0.00033	0.00015	0.00017	63	35	20	21	7.4	3.3	2.1	50	54	54	61	70	83
Bcas3	2.4e-06	5.8e-06	1.2e-06	6.5e-06	8.7e-06	5.2e-06	0	1.6e-05	9.1e-06	1.5e-05	1.1e-05	3.4e-06	2.1e-06	3	5.7	0.6	2.9	4.2	0.96	0	2.9	2.7	3.1	3	2.6	2.4
Bcat2	4.8e-06	9.6e-06	1.4e-05	8.7e-06	1.4e-05	2.8e-06	0	4.1e-05	0.00014	7.9e-05	4.8e-05	1.4e-05	9.1e-06	5.5	8.5	8.3	4.4	5.4	0.96	0	8.4	33	13	14	11	10
Bccip	6.5e-05	2.2e-05	9e-06	2.2e-06	1.2e-05	4.5e-06	2.3e-06	0.00026	0.00024	0.00026	0.00024	8.7e-05	8.8e-05	54	21	6	1.5	4.8	1.9	0.69	48	51	40	49	53	59
Bcdin3d	6.1e-06	4.7e-06	5.5e-06	0	9.2e-06	6.4e-06	5.2e-06	2.9e-05	2.8e-05	2.5e-05	1.7e-05	9.2e-06	8.8e-06	4.7	4.9	3.6	0	3.5	1.9	1.4	6.1	7.5	4.6	3.6	7.4	10
Bche	6.6e-05	0.0002	0.0002	9.5e-05	8.1e-05	4.8e-05	2.5e-05	5.6e-06	1.1e-05	3.1e-05	1.2e-05	1.4e-05	1.3e-05	48	78	65	38	28	13	6.3	0.97	3.3	5	3	11	13
Bckdha	1.5e-05	1.8e-05	2.4e-05	4.3e-05	1.9e-05	7.6e-06	8.8e-06	9.2e-05	5.5e-05	0.00011	9.2e-05	1.9e-05	1.3e-05	12	17	14	18	7.1	2.4	2.1	19	15	20	21	16	13
Bckdhb	4e-06	7.1e-07	0	0	2.7e-07	0	0	1.3e-05	1.4e-05	2.5e-05	4.4e-05	9.9e-06	9.7e-06	5.1	0.81	0	0	0.32	0	0	3.2	3.9	5	9.6	7.9	8.7
Bckdk	6.3e-05	3.2e-05	2.7e-05	3.7e-05	2.4e-05	1.8e-05	2.7e-06	0.0001	0.00015	0.00017	0.00013	5.2e-05	8.2e-05	46	29	15	18	12	6.2	1.4	23	37	30	30	35	60
Bcl10	4e-05	3.5e-05	2.7e-05	3e-05	2.6e-05	3.3e-05	4.7e-05	0.00011	0.00015	6.8e-05	0.00013	3.9e-05	4e-05	34	28	14	18	10	10	15	22	33	13	33	27	36
Bcl11a	2.9e-05	1.5e-05	4.1e-06	1.2e-05	3.4e-06	4.7e-06	0	6.5e-05	2.5e-05	5.6e-05	3.3e-05	4.5e-05	4.4e-05	26	13	3	5.9	1.6	1.4	0	14	7.1	10	8.4	31	37
Bcl11b	7.1e-05	4.9e-05	1.4e-05	5.1e-06	5.1e-06	5.5e-06	0	5e-05	5.3e-05	7.1e-05	5.7e-05	8e-05	9.2e-05	54	34	8.9	2.9	1.9	0.96	0	10	14	12	13	47	63
Bcl2	5.9e-06	0	0	0	0	7.7e-07	0	8.3e-05	3.8e-05	4.1e-05	3.1e-05	3.6e-05	2.9e-05	8.1	0	0	0	0	0.48	0	15	9.6	6.9	7.2	26	29
Bcl2l1	2.2e-05	2e-05	2.8e-05	4.7e-05	4.4e-05	4.4e-05	6.3e-05	4.9e-05	1.5e-05	3.3e-05	2.4e-05	2e-05	1.4e-05	19	18	18	19	18	14	20	10	3.5	6.5	5.4	16	15
Bcl2l11	7e-06	5.9e-06	3.3e-06	7.5e-06	1.1e-05	4.9e-06	9.6e-06	8e-06	6.4e-06	2.2e-05	1.5e-05	1.3e-05	1.1e-05	6.4	5.3	2.4	4.4	5.4	0.96	2.8	1.9	1.6	3.8	3.6	11	9.9
Bcl2l12	2.5e-05	9.8e-06	3.8e-06	6.7e-06	2.7e-06	1.7e-06	1.3e-06	3.6e-05	7.9e-05	9.6e-05	5.6e-05	2.6e-05	2.8e-05	24	9.3	3	4.4	1.3	0.96	0.69	7.7	19	17	13	20	27
Bcl2l13	2.3e-05	1.9e-05	1.6e-05	1.2e-05	4.5e-06	5.7e-06	2.5e-06	2.3e-05	2.8e-05	1.7e-05	2.5e-05	1.5e-05	1.9e-05	23	17	8.9	7.4	2.6	2.4	0.69	5.8	7.5	3.8	8.4	12	20
Bcl2l14	1.9e-05	2.5e-05	3.1e-05	2.5e-05	2.2e-05	1.3e-05	7.7e-06	7.6e-05	5.1e-05	0.0001	0.00033	3e-05	1.3e-05	20	24	17	13	8.7	4.8	2.1	15	14	18	60	22	13
Bcl2l2	2.1e-05	2.2e-05	2.4e-05	2.7e-05	1.2e-05	1.3e-05	1.2e-05	4.6e-05	5.7e-05	3.2e-05	4.9e-05	1.5e-05	9.9e-06	19	18	14	13	5.4	4.8	4.2	6.8	14	5.4	11	12	10
Bcl3	3.7e-05	3.7e-05	6.2e-05	3.2e-05	6.6e-05	8.1e-05	4.4e-05	4.7e-05	3.9e-05	5.3e-05	3.5e-05	1.7e-05	1.6e-05	32	26	31	16	21	22	14	11	12	9.2	11	14	15
Bcl6	2.1e-06	4.1e-06	1.2e-05	6.9e-06	1.3e-05	2e-05	1.1e-05	4.6e-06	2.8e-06	0	0	2.6e-06	3.1e-06	2.1	4	8.9	4.4	5.1	5.7	3.5	0.65	0.98	0	0	2.3	3.6
Bcl6b	0	0	0	0	0	0	0	0	0	4.1e-06	2.7e-06	8e-07	1.1e-06	0	0	0	0	0	0	0	0	0	0.38	0.6	0.65	1.2
Bcl7a	1.6e-05	9.7e-07	9.8e-07	0	7.7e-07	0	0	6e-05	2.2e-05	5e-05	4.1e-05	3e-05	3.4e-05	17	1.6	0.6	0	0.32	0	0	12	6.7	8.1	10	22	32
Bcl7b	3.8e-05	4.4e-05	4.2e-05	4.3e-05	3.4e-05	4.3e-05	1.8e-05	0.00012	8.4e-05	9e-05	0.00011	3e-05	3.4e-05	34	34	26	21	13	11	5.6	22	22	17	25	24	34
Bcl7c	9.4e-05	4.2e-05	3.1e-05	4.2e-05	2.8e-05	1.4e-05	3e-05	3.1e-05	1.9e-05	4.8e-05	2.9e-05	0.00012	0.00016	59	32	18	21	11	4.3	8.3	7.4	6.1	9.6	8.4	62	80
Bcl9	1.9e-05	1.8e-05	6e-06	1.6e-05	8.3e-06	1.3e-05	2.1e-06	4.7e-05	2.8e-05	3.7e-05	4.5e-05	2.3e-05	2.3e-05	18	16	3.6	8.8	2.9	3.3	0.69	10	6.9	6.9	12	18	23
Bcl9l	5.8e-06	9.2e-06	9.4e-06	9.3e-06	8e-06	1.3e-05	9.9e-06	1.2e-05	1.7e-05	2.7e-05	3.8e-06	1.8e-05	1.3e-05	6.8	9.7	4.8	4.4	3.8	3.8	2.8	2.6	3.9	4.6	1.2	14	13
Bclaf1	8.2e-05	3.8e-05	2.8e-05	3.3e-05	2.8e-05	2.8e-05	1.9e-05	0.00011	8.8e-05	0.00015	0.00013	0.0001	0.00011	58	32	17	15	11	8.1	6.9	24	22	25	31	57	67
Bco1	8.2e-07	6.7e-07	1.6e-06	8.4e-06	1.3e-05	1.9e-05	6.1e-05	6e-05	0	2.3e-06	0	3.7e-07	5.3e-07	0.85	0.81	1.2	4.4	2.9	3.8	16	12	0	1.2	0	0.33	0.6
Bco2	7.5e-06	4.1e-05	3.9e-05	6.1e-05	2.9e-05	6.2e-06	5.8e-06	1.5e-05	1.2e-05	1.6e-05	5.1e-06	2.1e-06	2.1e-06	7.7	32	23	25	11	1.9	2.8	2.6	2.7	2.7	1.2	1.8	2.4
Bcor	8.4e-06	2.9e-06	2.2e-06	0	3.5e-06	0	4.2e-06	1.7e-05	1.3e-05	2.7e-05	1.8e-05	1.4e-05	1.1e-05	8.9	2.8	1.8	0	1.6	0	0.69	3.9	3.5	3.8	4.8	11	11
Bcorl1	9.5e-06	9.2e-06	9.9e-06	9.6e-06	8.8e-06	9.9e-06	1.9e-06	8e-06	6.6e-06	1.1e-05	5.6e-06	1.2e-05	1.3e-05	10	9.3	7.1	5.9	3.5	1.9	1.4	2.3	1.8	2.3	1.8	10	11
Bcr	1.2e-05	2.2e-05	3.2e-05	3.5e-05	4.6e-05	4.9e-05	5.1e-05	4.3e-05	2e-05	1.4e-05	2e-05	8.5e-06	8.8e-06	11	18	20	13	18	14	16	9.7	5.5	2.3	5.4	7.2	9.6
Bcs1l	1.8e-05	6.1e-06	4.2e-06	5.8e-06	1.9e-06	0	0	2.8e-05	2.9e-05	3.1e-05	2.8e-05	2e-05	2e-05	18	6.5	2.4	2.9	0.96	0	0	6.8	8.8	6.5	7.2	15	19
Bdh1	9.7e-05	8.5e-05	6e-05	8.1e-05	4.7e-05	3.3e-05	1.3e-05	0.00015	0.00018	0.00018	0.00014	9e-05	9e-05	64	56	35	40	19	9.1	4.9	30	43	31	34	51	61
Bdh2	7.1e-07	8.1e-07	3.2e-06	6.3e-06	5.5e-06	2.8e-05	0.00015	0	6.7e-07	0	0	2e-07	0	0.85	0.81	2.4	4.4	2.2	9.1	37	0	0.2	0	0	0.16	0
Bdp1	4e-05	2.5e-05	3.2e-05	3.3e-05	2.4e-05	1.4e-05	6.1e-06	2e-05	2e-05	4.2e-05	3.2e-05	3.6e-05	4.2e-05	33	21	18	18	9.6	4.8	2.8	4.5	4.5	6.5	7.2	27	36
Becn1	8.6e-05	0.0001	0.0001	7.4e-05	7.9e-05	0.0001	6.7e-05	0.00018	0.00015	0.00014	0.00018	6.6e-05	7e-05	57	60	46	34	29	24	22	34	34	25	40	42	56
Bend3	2.3e-06	1.1e-06	7.1e-07	0	0	0	0	3.9e-06	6.3e-06	1.5e-05	1.2e-05	4.5e-06	4.1e-06	3	1.6	0.6	0	0	0	0	0.65	1.8	2.3	2.4	4.3	4.8
Bend5	0	6.5e-07	1e-06	0	4.4e-06	2.5e-06	1.3e-06	1.8e-05	9.2e-07	1.2e-06	3.9e-06	4.7e-07	1.5e-06	0	0.4	0.6	0	1.6	0.96	0.69	3.9	0.2	0.38	1.8	0.49	1.8
Bend7	2.4e-05	3.4e-05	2.4e-05	4.3e-05	3.8e-05	1.8e-05	2.5e-06	2.9e-05	2.3e-05	3.2e-05	2.6e-05	2.1e-05	2.2e-05	23	25	16	22	14	6.2	0.69	5.8	5.5	6.2	7.2	17	20
Bet1	4.9e-05	0.00011	0.00021	0.00019	0.0002	8.2e-05	2.2e-05	9.7e-05	0.00023	0.00013	0.00013	4.3e-05	4.1e-05	39	61	73	60	52	24	7.6	20	49	23	27	30	36
Bet1l	2.9e-05	2.9e-05	3.1e-05	4.7e-05	5.2e-05	5.7e-05	6.2e-05	9.4e-05	0.00014	7.5e-05	9.2e-05	2.8e-05	2.5e-05	26	25	22	21	17	14	19	18	32	14	23	21	23
Bex1	5.6e-06	0	0	0	7.1e-07	0	0	0.00018	5.2e-05	0.00024	4.8e-05	3.3e-05	1.4e-05	3	0	0	0	0.32	0	0	26	12	30	9.6	14	12
Bex2	5.7e-07	0	0	1.7e-06	0	0	0	0.00042	3.2e-05	9.5e-06	8.6e-06	1.9e-07	7.8e-07	0.43	0	0	1.5	0	0	0	45	7.8	1.5	1.2	0.16	0.9
Bex4	5.5e-07	0	0	0	0	0	0	5e-05	1.5e-05	6.9e-05	1.3e-05	6.2e-06	4.1e-06	0.43	0	0	0	0	0	0	7.7	4.3	12	3.6	3.9	3.3
Bfar	2.7e-05	2.7e-05	3.2e-05	4.2e-05	4.3e-05	5.4e-05	8.9e-06	7.1e-05	8.2e-05	0.00011	6.2e-05	2.7e-05	2.4e-05	26	24	20	22	16	13	3.5	12	20	17	15	21	22
Bfsp1	6e-06	6.7e-06	1.1e-06	0	0	1.6e-06	0	1e-05	1.2e-05	5.4e-06	2.3e-06	1.8e-06	1.7e-06	6	6.5	0.6	0	0	0.48	0	1.9	2.7	1.2	1.2	1.6	2.1
Bhlha15	9e-07	5.3e-07	8.8e-07	0	0	4e-06	0	7.8e-06	4.6e-05	8.9e-06	0	3.8e-07	1.5e-07	0.43	0.4	0.6	0	0	0.96	0	1.6	11	1.2	0	0.33	0.3
Bhlhb9	0	0	0	0	0	0	0	2.8e-05	2.1e-06	9.1e-06	1.3e-05	4.6e-06	2e-06	0	0	0	0	0	0	0	6.1	0.78	1.5	3.6	3.8	2.4
Bhlhe40	3.6e-05	5.4e-05	7.8e-05	8.5e-05	9.3e-05	0.00014	0.00018	2.3e-05	0.00017	2.9e-05	2.8e-05	1.5e-05	8.6e-06	30	40	37	35	33	34	38	5.2	36	5	7.8	13	8.7
Bicc1	0	0	0	0	0	0	0	0	0	0	0	0	2.3e-07	0	0	0	0	0	0	0	0	0	0	0	0	0.3
Bicd1	4.5e-06	1.7e-06	0	0	0	0	0	3.6e-05	2.3e-05	1.5e-05	2.6e-05	1.9e-05	1.6e-05	4.7	2	0	0	0	0	0	6.5	5.1	3.1	6.6	14	14
Bicd2	6.6e-06	3e-06	1.2e-06	2.8e-06	4.6e-06	2e-06	0	1.3e-05	4.7e-06	5.4e-06	3.7e-06	6.6e-06	6e-06	6.8	2.8	1.2	1.5	1.6	0.48	0	3.2	1.6	1.5	1.2	5.2	6.9
Bid	1.1e-05	5.8e-06	9e-06	1.6e-06	5.7e-06	6.1e-06	7.4e-06	1.5e-05	1.9e-05	2.6e-05	3.4e-05	1e-05	6.9e-06	11	5.3	5.4	1.5	2.2	1.9	2.1	4.2	4.7	5	10	7.7	7.2
Bik	2.9e-07	0	0	0	0	0	0	8.8e-06	4.1e-06	1.7e-05	1.5e-05	7.9e-07	1.6e-06	0.43	0	0	0	0	0	0	1.9	0.98	2.3	4.8	0.65	1.8
Bin1	2.7e-06	9.5e-06	2.4e-05	1e-05	3.1e-05	2e-05	1.6e-05	2.1e-05	8.4e-06	1.7e-05	7.7e-06	8.7e-06	6.2e-06	3	6.1	16	4.4	11	6.7	5.6	4.5	2.4	3.8	2.4	7	6.9
Bin3	1.4e-05	1.1e-05	8.3e-06	2.9e-06	4.6e-06	1.2e-05	2e-06	5.6e-05	4.9e-05	3.9e-05	0.00011	1.7e-05	1.4e-05	13	10	6	1.5	2.2	3.8	1.4	11	13	7.7	28	14	14
Birc2	2e-05	2.7e-05	3.1e-05	3.4e-05	5.2e-05	5.1e-05	2.9e-05	5.5e-05	5.1e-05	3.1e-05	3.9e-05	1.1e-05	1.3e-05	19	22	18	18	19	13	6.3	10	12	6.2	9.6	9.2	14
Birc3	7.9e-06	1.2e-05	1.5e-05	2.5e-05	2.8e-05	3.5e-05	1.3e-05	2.4e-05	2.8e-05	1.7e-05	8.9e-06	5.6e-06	4.4e-06	8.5	12	7.7	10	11	11	3.5	5.2	7.6	2.3	3	4.4	5.1
Birc5	0.00017	1.1e-05	1.2e-05	9e-06	1.6e-05	1.9e-05	1e-05	0.0001	0.00018	0.00016	0.0001	3.6e-05	0.0003	61	8.5	7.1	5.9	5.4	4.3	3.5	21	35	23	23	24	91
Birc6	8.2e-05	7.9e-05	6.9e-05	7.7e-05	6e-05	5.1e-05	1.8e-05	4.9e-05	4.8e-05	7.5e-05	5.5e-05	6.1e-05	7.1e-05	56	51	37	29	23	14	6.3	9.4	13	13	11	40	54
Bivm	6.3e-06	4.8e-06	5.1e-06	0	6.7e-06	0	0	1.7e-05	4.8e-06	1.8e-05	1.6e-05	8.6e-06	6.5e-06	6.8	4.5	3.6	0	1.9	0	0	2.9	1.4	3.8	4.2	7.2	7.2
Blcap	1.5e-05	2.2e-05	4.1e-05	3.9e-05	3.9e-05	4.6e-05	7.1e-05	5.4e-05	2e-05	3e-05	4.1e-05	1.4e-05	1.2e-05	15	19	24	21	16	15	19	10	4.9	6.5	8.4	11	13
Blm	1.2e-05	2e-07	0	0	0	0	0	3.9e-06	3.6e-06	3.5e-06	1.1e-05	5.2e-06	2.3e-05	11	0.4	0	0	0	0	0	0.97	1.6	0.77	1.2	4.7	22
Blmh	4.6e-05	2.6e-05	3.6e-05	2.1e-05	1.8e-05	1.4e-05	1.9e-06	0.00012	9.8e-05	0.00013	0.00019	4e-05	5e-05	39	24	18	12	6.7	5.3	0.69	24	25	22	39	29	41
Blnk	2.7e-05	1.5e-05	9e-06	1.1e-05	9e-06	1.3e-05	1.7e-06	4.2e-05	4.8e-05	9.4e-05	0.00013	4e-05	2.8e-05	22	13	4.8	7.4	3.8	3.8	0.69	10	13	16	32	29	27
Bloc1s1	2.4e-05	5.3e-05	6.3e-05	5.7e-05	4.8e-05	4.2e-05	2.4e-05	7.2e-05	8e-05	0.00013	0.00017	2.5e-05	2.2e-05	24	41	32	31	17	13	7.6	19	24	25	42	18	22
Bloc1s2	6e-05	4.4e-05	3.3e-05	1.9e-05	3.1e-05	2.7e-05	1.7e-05	0.00014	0.00012	0.00013	0.00022	5.3e-05	5.3e-05	50	34	21	12	10	9.1	6.3	30	33	25	50	38	43
Bloc1s3	7.2e-06	7e-06	3.9e-06	6.4e-06	9.8e-06	1.3e-05	3.6e-06	3.4e-05	1.3e-05	8e-06	3.5e-05	3.4e-06	3.2e-06	8.1	6.5	3	4.4	5.1	4.8	1.4	7.1	3.5	1.9	9	2.9	3.6
Bloc1s4	1.8e-05	1e-05	1.9e-05	1.2e-05	1.5e-05	8e-06	1.2e-05	6.1e-05	5e-05	3.4e-05	5.3e-05	1.7e-05	2.1e-05	17	9.7	11	7.4	5.8	2.4	2.8	12	13	5.8	13	13	22
Bloc1s5	9.7e-06	1e-05	2.7e-06	1.1e-05	4.6e-06	2.2e-06	4e-06	2.7e-05	2.1e-05	1.2e-05	2.2e-05	5.5e-06	4.9e-06	10	9.3	2.4	5.9	2.2	0.48	1.4	6.8	5.5	2.3	5.4	4.3	5.1
Bloc1s6	2.9e-05	3.8e-05	5.1e-05	3.3e-05	3.2e-05	2.9e-05	1.1e-05	3.5e-05	4.7e-05	4.3e-05	5.1e-05	2.4e-05	2.5e-05	23	28	29	18	13	9.6	4.2	6.8	12	8.1	13	19	25
Bloc1s6os	2.2e-06	2.2e-07	0	0	8.3e-07	1.2e-06	0	3.7e-06	1e-06	1.5e-06	1.9e-06	6e-07	1.2e-06	2.1	0.4	0	0	0.32	0.48	0	0.97	0.2	0.38	0.6	0.65	1.5
Blvra	3.2e-05	2.3e-05	1.5e-05	2.1e-05	2.1e-05	6.5e-06	3.1e-06	7e-05	9e-05	0.00011	0.00013	3.1e-05	2.9e-05	26	21	10	12	8.3	3.3	1.4	15	22	17	31	23	29
Blvrb	7.3e-05	7e-05	5.6e-05	5.3e-05	3.7e-05	2.7e-05	1.7e-05	7e-05	0.00013	9.7e-05	8.9e-05	4.3e-05	4.9e-05	51	49	30	26	14	7.7	5.6	15	31	17	20	30	39
Blzf1	1e-05	1.1e-05	1.5e-05	8.7e-06	1.4e-05	1.7e-05	5.1e-06	3e-05	3e-05	1.2e-05	3.7e-05	1.3e-05	7.2e-06	10	9.3	8.3	2.9	6.1	5.7	2.8	6.5	6.7	1.9	8.4	10	8.4
Bmf	8.7e-07	1.7e-06	3e-06	0	1.4e-06	0	0	1.3e-05	9.7e-07	0	2.2e-06	9.3e-07	1.2e-06	0.85	2	2.4	0	0.64	0	0	2.6	0.2	0	0.6	0.82	1.2
Bmi1	1e-05	1.1e-05	1e-05	2.2e-05	1e-05	1.6e-06	4.9e-06	3.6e-05	1.2e-05	1e-05	3.8e-05	1.3e-05	1.6e-05	11	11	6	10	5.1	0.96	2.1	7.4	4.1	2.3	9	12	18
Bmp1	2.6e-06	4.8e-06	1.7e-05	4e-05	3.5e-05	4.7e-05	3.3e-05	4e-05	1.7e-06	5.7e-06	6.2e-06	2.8e-06	1.7e-06	2.6	4.9	10	21	14	12	13	6.5	0.2	1.5	1.8	2.5	1.8
Bmp2	2.6e-06	1e-05	1.8e-05	9.7e-06	1.1e-05	1.7e-05	4.5e-05	4.2e-06	2.1e-05	1.3e-06	6.3e-05	9.3e-07	6.1e-07	3	8.5	8.3	4.4	4.5	4.3	13	0.97	4.5	0.38	16	0.65	0.6
Bmp2k	4.4e-05	3.3e-05	4.2e-05	3.5e-05	3.1e-05	2.5e-05	1.5e-05	1.3e-05	1.6e-05	8.6e-06	1.1e-05	1.8e-05	1.6e-05	32	26	25	18	12	7.7	6.3	2.9	3.7	1.9	2.4	14	16
Bmp3	1.9e-05	2.6e-05	8.2e-07	2.2e-06	6.3e-07	0	2e-06	9e-06	6.9e-06	2.4e-05	1.6e-05	2.1e-05	1.7e-05	16	18	0.6	1.5	0.32	0	0.69	2.3	2.2	4.6	4.8	15	15
Bmp7	5.5e-06	8.1e-07	0	0	5.2e-07	0	0	2.8e-05	4.4e-05	2.3e-05	1.7e-05	1.7e-05	2e-05	5.5	1.2	0	0	0.64	0	0	6.1	11	5	4.8	14	20
Bmp8a	5.6e-07	8.2e-07	1.4e-06	0	6.7e-06	3.2e-05	7.3e-05	8.7e-07	6.5e-06	0	0	2.7e-07	2.3e-07	0.85	0.81	0.6	0	3.2	8.6	23	0.32	2	0	0	0.16	0.3
Bmp8b	3e-07	0	6.8e-07	0	1.4e-06	7.7e-06	6.9e-05	0	0	7.3e-07	0	0	5.4e-07	0.43	0	0.6	0	0.64	1.9	18	0	0	0.38	0	0	0.6
Bmpr1a	4.8e-05	4.9e-05	6.4e-05	4.5e-05	6e-05	3.7e-05	1.6e-05	8e-05	5e-05	5.4e-05	4.8e-05	4.3e-05	4.9e-05	40	34	32	22	22	12	5.6	15	12	8.8	10	31	40
Bmpr2	2.5e-05	2.2e-05	2.2e-05	2.7e-05	2e-05	2.5e-05	2.8e-05	1.9e-05	8.6e-06	1.8e-05	2.8e-05	1.8e-05	1.6e-05	24	19	13	12	8.7	5.7	6.9	4.2	2.5	3.8	6.6	15	17
Bms1	2.6e-05	1.2e-05	8.7e-06	9.6e-06	1.6e-05	4.9e-06	3e-06	3.5e-05	3.4e-05	5.4e-05	3.9e-05	1.8e-05	1.9e-05	25	13	6	4.4	5.4	1.9	1.4	9	8.2	10	10	13	19
Bmyc	1.2e-05	1.6e-06	3.6e-06	0	7.5e-07	0	0	0.00016	0.00012	0.00011	0.00016	5.1e-05	3.7e-05	13	1.6	2.4	0	0.32	0	0	32	28	18	35	36	34
Bnip1	2.7e-05	2.3e-05	1.4e-05	1.5e-05	1.2e-05	5.4e-06	6.4e-06	7.7e-05	8.4e-05	6.4e-05	6.5e-05	2.3e-05	2.1e-05	27	19	8.3	8.8	5.8	1.4	1.4	17	22	13	17	18	21
Bnip2	6.8e-06	5e-06	8.5e-06	5e-06	5.1e-06	7.6e-06	1.3e-05	4e-05	1.8e-05	2.7e-05	4.1e-05	1.4e-05	8.1e-06	9.4	5.7	5.4	2.9	2.2	2.9	4.2	7.7	4.1	5.4	7.2	11	9.6
Bnip3	4.9e-07	9.2e-06	1.3e-05	2.3e-05	1.5e-05	4.8e-06	1.8e-05	8.5e-05	3.9e-06	1.6e-06	2.6e-05	6.6e-07	1.4e-06	0.85	6.9	8.9	15	5.4	1.9	4.9	16	0.78	0.38	8.4	0.65	1.5
Bnip3l	7.2e-05	8.8e-05	8.8e-05	0.00011	7.9e-05	5.6e-05	0.00015	0.00015	9.8e-05	9.7e-05	0.00012	8.8e-05	6.9e-05	54	58	43	43	29	19	33	33	27	21	33	52	52
Boc	1.2e-06	0	0	0	2.4e-07	0	0	3.6e-06	2.3e-06	9.8e-06	0	3.9e-06	3.5e-06	1.7	0	0	0	0.32	0	0	0.97	0.78	1.9	0	3.8	3.9
Bod1	5.3e-05	2.9e-05	1.4e-05	2.2e-05	5e-06	1.7e-05	1.1e-05	7.2e-05	4.8e-05	4.7e-05	7.1e-05	5.7e-05	6.6e-05	45	22	9.5	13	2.6	4.8	3.5	16	14	8.8	19	39	53
Bod1l	3.6e-05	1.9e-05	1.2e-05	5.7e-06	2.4e-05	2e-05	2.5e-06	8e-05	8.9e-05	7.6e-05	5.6e-05	4.4e-05	4e-05	32	20	7.1	2.9	9	6.7	1.4	15	21	12	12	31	37
Bok	1.5e-05	1.4e-05	5.5e-05	7.6e-05	7.5e-05	6.1e-05	7.4e-05	0.00015	2.6e-05	0.00011	3.2e-05	4.7e-05	3.6e-05	16	12	29	35	24	16	22	26	7.8	18	7.8	32	31
Bola1	6.9e-05	3.8e-05	3.2e-05	3.4e-05	1.9e-05	2e-05	4.5e-06	0.00015	0.0002	0.00021	0.00015	9e-05	9.7e-05	51	32	18	18	9.3	6.2	1.4	32	45	33	36	52	65
Bola2	0.00024	0.00012	7.2e-05	3.8e-05	5.8e-05	3.1e-05	9.7e-06	0.00028	0.00032	0.00039	0.0003	0.00019	0.00022	87	67	38	18	20	11	3.5	53	68	59	62	76	90
Bola3	0.0003	0.0003	0.00018	0.00011	9.3e-05	2.9e-05	1.3e-05	0.00017	0.00027	0.00028	0.00021	0.00018	0.00024	91	88	65	46	32	9.6	4.2	34	52	43	42	73	93
Bop1	3.3e-05	1.8e-05	1.7e-05	1.8e-05	1.3e-05	1.8e-06	8.6e-06	6.9e-05	5.8e-05	6.9e-05	5.9e-05	1.8e-05	1.9e-05	31	17	12	8.8	5.4	0.96	2.1	15	15	12	14	15	20
Bora	1e-05	1.2e-06	0	0	0	0	0	1.8e-05	3.7e-05	3.5e-05	9.6e-06	4.3e-06	1.7e-05	13	1.6	0	0	0	0	0	4.2	9	5.8	4.2	3.8	16
Borcs5	1.3e-05	1.1e-05	1.7e-05	1.7e-05	1.1e-05	1.4e-05	3.7e-06	5.8e-05	4.5e-05	2.3e-05	4.2e-05	1e-05	1e-05	14	11	8.9	10	5.1	4.3	0.69	12	11	4.2	12	8.3	11
Borcs6	6.8e-06	8.8e-06	1e-05	6.4e-06	1.8e-05	2.9e-05	2.6e-05	2.5e-05	4.7e-05	2.9e-05	3.1e-05	5.2e-06	3.5e-06	6	7.3	6.5	4.4	7.1	11	7.6	5.8	10	4.2	6.6	4.7	3.9
Borcs7	3.2e-05	3.9e-05	1.5e-05	1.8e-05	2.2e-05	2e-05	1.1e-05	0.00013	6.5e-05	6.1e-05	0.00011	2.7e-05	3.3e-05	29	30	8.9	10	9	6.7	4.2	23	15	10	24	21	30
Borcs8	4.2e-05	3.7e-05	2.9e-05	1.3e-05	3.1e-05	2.4e-05	2.2e-05	0.00012	8.2e-05	6.2e-05	0.00011	3.6e-05	3.3e-05	38	30	17	5.9	11	9.6	9	24	20	12	25	26	31
Bpgm	4.6e-05	6.3e-05	0.00011	0.00011	9.7e-05	9e-05	5.9e-05	7.8e-05	8.1e-05	6e-05	0.00053	2e-05	2.4e-05	37	42	50	44	33	27	18	15	20	10	75	17	23
Bphl	1.8e-05	2.3e-05	1.2e-05	1.6e-05	6.6e-06	0	0	0.0001	9.8e-05	0.00012	9.2e-05	4e-05	2.8e-05	17	19	8.9	8.8	1.9	0	0	21	23	21	22	27	29
Bpnt1	0.00031	0.00083	0.00093	0.0008	0.00056	0.00025	0.00011	0.00018	9.6e-05	0.00015	0.00012	5.2e-05	6.3e-05	88	100	98	99	79	47	28	34	24	25	28	36	50
Bptf	5.5e-05	4.7e-05	3.9e-05	5.2e-05	3.8e-05	3.9e-05	3.4e-05	9.9e-05	6e-05	9.4e-05	0.0001	6.9e-05	7.7e-05	44	36	21	28	13	12	11	20	16	16	22	44	55
Braf	9.7e-06	6.7e-06	7.1e-06	1.2e-05	3.4e-06	6.6e-06	6.7e-06	3.4e-05	9.8e-06	1.3e-05	1.8e-05	1.2e-05	1.7e-05	10	7.7	5.4	7.4	1.3	2.4	2.8	5.8	2.5	1.5	5.4	9.3	17
Brap	2.4e-05	2.7e-05	3.6e-05	3.4e-05	2.4e-05	2e-05	1.2e-05	3.7e-05	4.2e-05	3.5e-05	5.1e-05	1.6e-05	1.8e-05	24	24	20	12	9.3	5.7	3.5	7.7	11	5.8	14	12	18
Brat1	3.8e-06	2.4e-06	2.6e-06	2.5e-06	2.6e-06	0	0	1.1e-05	3.7e-06	1e-05	4.3e-06	3.3e-06	3e-06	4.3	2	1.8	1.5	1.3	0	0	2.3	0.98	2.3	1.8	2.6	3.3
Brca1	1.2e-05	2e-07	0	5.4e-06	0	0	0	0	4.6e-06	8.7e-06	9.1e-06	4.6e-06	2.1e-05	12	0.4	0	2.9	0	0	0	0	1.4	1.9	2.4	4.6	20
Brca2	1e-05	1.7e-06	0	0	2.4e-07	0	1.8e-06	9e-06	6.4e-06	1.9e-05	2.8e-06	1.2e-05	3e-05	11	1.6	0	0	0.32	0	0.69	2.3	2	1.9	1.2	10	28
Brcc3	2.7e-05	2.2e-05	2.4e-05	8.4e-06	1.2e-05	1.1e-05	1.9e-06	7.2e-05	9e-05	6.9e-05	6.8e-05	2.8e-05	2.9e-05	25	21	15	2.9	5.8	3.8	0.69	15	24	12	20	21	26
Brd1	3.8e-05	2.4e-05	2.8e-05	2.6e-05	3.1e-05	2.5e-05	2.1e-05	4.6e-05	3.2e-05	2.4e-05	3e-05	2.4e-05	2.3e-05	32	20	17	12	11	7.7	7.6	8.7	9	4.2	7.8	19	23
Brd2	7.7e-05	6e-05	6.3e-05	7.3e-05	9e-05	8.5e-05	8.9e-05	0.00014	0.00015	0.00015	0.00015	7.7e-05	8.2e-05	54	43	32	35	32	23	24	29	35	23	32	47	59
Brd3	6.2e-05	4.5e-05	4.5e-05	5.6e-05	2.2e-05	1.5e-05	8.4e-06	0.0001	6.3e-05	0.00012	0.0001	6.8e-05	9.2e-05	48	35	23	21	8	4.8	1.4	20	16	20	23	45	63
Brd4	7.1e-05	5.1e-05	6.2e-05	4.7e-05	5.5e-05	5.5e-05	4.8e-05	0.0001	8.1e-05	0.00014	7.7e-05	5.6e-05	7.3e-05	53	40	32	22	19	14	17	22	21	23	18	39	54
Brd7	6.3e-05	4e-05	1.8e-05	4e-05	2.6e-05	3e-05	1.6e-05	8.9e-05	7.3e-05	6.6e-05	0.00013	5.5e-05	6e-05	49	33	13	16	11	9.1	5.6	18	18	12	28	37	49
Brd8	5e-05	1.9e-05	1.3e-05	2e-05	2.3e-05	2.5e-05	2.3e-05	8e-05	0.00011	0.00011	0.00015	4.4e-05	7.4e-05	40	16	7.7	7.4	9	7.2	8.3	15	23	16	31	30	57
Brd9	1.8e-05	1.1e-05	6.7e-06	7.2e-06	1.6e-05	9.4e-06	1.3e-05	3.2e-05	4.3e-05	3e-05	7.1e-05	1.1e-05	1.8e-05	18	12	4.2	4.4	5.4	3.8	4.9	8.1	11	5.8	16	8.5	18
Brdt	3.8e-07	0	0	0	3.6e-07	0	0	9.3e-06	4.5e-07	1.8e-06	1.5e-06	1.2e-06	1.2e-06	0.43	0	0	0	0.32	0	0	1.6	0.2	0.38	0.6	0.98	1.2
Bre	2.2e-05	2.2e-05	3.2e-05	3.5e-05	2.9e-05	3.7e-05	2.9e-05	0.0001	8.7e-05	0.00012	8.9e-05	3.1e-05	2.4e-05	23	20	20	15	12	11	10	22	22	21	23	22	22
Brf1	1.3e-05	1.4e-05	1.4e-05	1.6e-05	9.8e-06	1.1e-05	8.9e-06	6.3e-05	3.4e-05	3e-05	4.2e-05	1.2e-05	1.1e-05	12	11	8.9	8.8	5.1	2.4	3.5	14	7.3	5.8	10	10	12
Brf2	4.3e-06	2.8e-06	1.9e-06	0	2e-06	5.5e-07	0	9.9e-06	1.4e-05	1.1e-05	3.2e-05	3.8e-06	5.1e-06	4.3	2.4	1.2	0	0.64	0.48	0	2.6	3.7	1.9	7.2	3.1	5.7
Bri3	0.00031	0.0003	0.00027	0.00027	0.00021	0.00019	0.00016	0.00021	0.00027	0.00024	0.00028	0.00031	0.00029	94	92	78	76	54	45	42	43	59	45	64	92	95
Bri3bp	7.7e-05	0.00013	0.00012	9.8e-05	4.9e-05	2.5e-05	7.8e-06	8.9e-05	6.7e-05	0.00011	7.2e-05	7.3e-05	7.1e-05	51	62	55	47	19	7.2	2.8	19	18	20	19	46	53
Bricd5	2.5e-06	6.7e-07	2.1e-06	3.2e-06	1.5e-06	4.4e-06	0	0	0	1.8e-06	9.2e-07	1.3e-06	1.1e-06	2.6	0.81	0.6	1.5	0.64	0.96	0	0	0	0.77	0.6	0.98	1.2
Brip1	1.5e-05	2.7e-06	4.8e-06	8.6e-06	1.4e-06	0	0	1.6e-06	5.9e-06	1.6e-05	1.1e-05	4.3e-06	1.1e-05	12	2.8	3	4.4	0.64	0	0	0.32	1.8	1.9	1.8	3.6	11
Brip1os	2.3e-05	2.5e-05	3.2e-05	4.8e-05	4.1e-05	3.1e-05	1.5e-05	2.4e-05	2.5e-05	5.4e-05	2.9e-05	1.6e-05	2.7e-05	21	19	18	24	14	9.1	5.6	6.1	8	9.6	7.2	13	26
Brix1	2.2e-05	1.1e-05	3.9e-06	6.4e-06	4.6e-06	5.4e-06	0	0.00014	0.00012	0.00017	0.00012	2.5e-05	2.7e-05	21	10	3	2.9	2.2	1.4	0	28	32	28	26	20	24
Brk1	0.00014	0.00013	9.7e-05	8.9e-05	9.7e-05	7.5e-05	6.4e-05	0.00044	0.0003	0.00035	0.00039	0.00017	0.00018	80	72	47	32	31	22	19	66	60	52	70	75	86
Brms1	3.2e-05	2.4e-05	3.2e-05	1.9e-05	3.8e-05	4.5e-05	2e-05	0.00012	8.4e-05	8e-05	0.00016	2.2e-05	2.8e-05	28	20	18	8.8	14	12	6.9	24	22	15	40	18	28
Brms1l	5.2e-06	4e-06	1.7e-06	2.1e-06	2.4e-06	2.9e-06	1e-06	2.3e-05	1.3e-05	2.2e-05	1.8e-05	3.8e-06	7.2e-06	6.4	4	1.2	1.5	1.3	0.48	0.69	4.2	4.1	2.7	4.2	3.6	7.2
Brox	2.6e-05	3.9e-05	6.1e-05	5.3e-05	5.5e-05	5.7e-05	5.6e-05	4.2e-05	3.4e-05	2.3e-05	2.2e-05	1.6e-05	1.6e-05	24	31	33	25	20	14	15	8.7	9	4.2	6	13	17
Brpf1	1.7e-05	1.7e-05	9.6e-06	5.8e-06	5.1e-06	6.8e-06	8e-06	3.2e-05	3.1e-05	4.1e-05	3.1e-05	1.7e-05	1.7e-05	17	15	6	2.9	2.2	1.9	2.8	6.1	9.4	5.8	8.4	13	16
Brpf3	2.5e-05	4.2e-05	2.7e-05	1.8e-05	4.1e-05	3.9e-05	1.5e-05	5.2e-05	6.1e-05	3.6e-05	1.6e-05	1.3e-05	1.2e-05	23	33	15	8.8	15	10	5.6	9.7	14	5.8	5.4	11	13
Brwd1	4.4e-05	5.2e-05	5.2e-05	5.2e-05	4.6e-05	3.4e-05	2e-05	5.8e-05	4.9e-05	5.9e-05	5.5e-05	4e-05	4.2e-05	37	38	29	24	16	9.6	6.3	12	12	10	13	30	37
Brwd3	1.4e-05	1.9e-05	1.6e-05	3.3e-05	1.1e-05	1.4e-05	1e-05	8.3e-06	9e-06	1e-05	1.9e-05	1.1e-05	9.6e-06	14	17	11	16	4.8	4.3	2.8	1.9	2.9	1.9	4.8	9.3	11
Bscl2	4e-05	4.1e-05	1.8e-05	2.6e-05	1.4e-05	1.1e-05	2.1e-05	0.0001	0.0002	8.6e-05	9.8e-05	3.1e-05	3e-05	37	35	13	13	5.1	3.8	3.5	21	44	15	25	24	28
Bsdc1	2e-05	2.6e-05	2.8e-05	4.6e-05	3.9e-05	4.2e-05	1.8e-05	7.8e-05	5.4e-05	4.1e-05	7.7e-05	1.5e-05	1.5e-05	18	21	15	25	15	12	6.9	16	13	7.7	17	12	15
Bsg	0.00061	0.00085	0.0009	0.00075	0.00068	0.00045	0.00022	0.00084	0.00078	0.00087	0.00078	0.00063	0.00061	100	100	99	96	90	75	51	92	95	90	93	98	99
Bsn	1.7e-05	2.2e-06	1.4e-06	0	2.7e-06	8.5e-07	2.3e-06	1.7e-05	5.5e-05	3.8e-05	2.6e-05	2.6e-05	1.9e-05	18	2	1.2	0	1.3	0.48	0.69	4.2	14	7.7	6.6	20	19
Bspry	5.4e-05	3.1e-05	2.8e-05	4e-05	6.8e-05	9.6e-05	6e-05	0.00012	0.00014	0.00019	9.5e-05	7.1e-05	8.1e-05	41	24	17	19	23	26	18	23	34	31	25	43	58
Bst1	1.4e-05	4.2e-05	0.0003	0.00036	0.00044	0.00044	0.00025	5.5e-06	3.8e-06	1e-05	9.3e-06	7.5e-07	7e-07	11	23	78	81	81	69	48	1.3	0.98	1.2	1.8	0.65	0.9
Bst2	2.6e-05	1.2e-05	4.4e-06	1.1e-05	6.8e-06	9.6e-06	0	2.9e-05	0.00011	0.0001	9.2e-05	2.3e-05	3.6e-05	23	11	3.6	4.4	2.9	2.4	0	5.8	24	17	19	19	31
Btaf1	1.7e-05	1.5e-05	6.4e-06	1.7e-05	4.7e-06	1.2e-05	1e-06	1.6e-05	1.7e-05	2.9e-05	8.3e-06	1.4e-05	1.4e-05	15	14	4.8	7.4	2.2	3.8	0.69	3.9	4.1	4.6	2.4	12	15
Btbd1	6.1e-05	5.4e-05	6.3e-05	5.5e-05	5.4e-05	3.3e-05	1.9e-05	8e-05	7.2e-05	0.0001	0.00013	5.4e-05	5.9e-05	49	41	32	25	22	10	6.3	18	18	19	32	36	51
Btbd10	4.9e-06	1.2e-06	6.1e-06	1.7e-06	2.4e-06	5.9e-06	1e-05	2.1e-05	1.3e-05	1.1e-05	2.7e-05	4.2e-06	6.2e-06	4.7	1.2	4.2	1.5	1.3	1.9	3.5	4.2	2.9	2.3	6.6	3.6	5.7
Btbd11	0	0	0	0	0	0	0	3.2e-06	1.5e-06	0	0	8.3e-07	5.3e-07	0	0	0	0	0	0	0	0.65	0.2	0	0	0.82	0.6
Btbd17	0	0	0	0	0	0	0	4.3e-05	0	0	0	1.9e-07	0	0	0	0	0	0	0	0	6.8	0	0	0	0.16	0
Btbd19	3.4e-06	0	0	0	0	6.3e-07	1.4e-06	5e-06	1.2e-05	1.2e-05	5.1e-06	6.3e-06	5.5e-06	3.8	0	0	0	0	0.48	0.69	0.97	2.7	2.3	1.8	4.9	6
Btbd2	3.3e-05	3e-05	2e-05	2.1e-05	2.5e-05	1.8e-05	4.6e-06	6.7e-05	5.3e-05	9.4e-05	0.0001	4.2e-05	3.6e-05	31	27	13	13	9.3	4.8	2.1	15	14	15	23	31	33
Btbd3	9.2e-06	7.5e-06	1.3e-05	8.1e-06	6.7e-06	7.6e-07	0	3.4e-05	1.2e-05	1.6e-05	5.5e-06	7.2e-06	7.1e-06	11	6.5	8.3	4.4	2.9	0.48	0	6.5	3.9	2.3	1.8	6.1	8.7
Btbd6	1.2e-05	1.3e-05	1e-05	2.8e-05	1.1e-05	8.5e-06	8.1e-06	4.9e-05	1.7e-05	2.3e-05	4.1e-05	1.1e-05	1.3e-05	12	11	7.1	13	4.2	2.4	2.8	7.4	5.9	3.5	9.6	9.3	15
Btbd7	9.5e-06	7.5e-06	3.1e-06	3.1e-06	6.5e-06	1.3e-05	1.4e-05	5.6e-06	7.2e-06	8.8e-06	2.5e-06	8.6e-06	6.1e-06	11	6.9	2.4	2.9	2.6	3.3	4.2	1.3	2	1.5	1.2	6.2	6.3
Btbd8	8.4e-07	4.4e-07	0	0	9.8e-07	1.2e-06	0	4.7e-07	1.6e-06	0	0	3.5e-07	1.4e-06	0.85	0.4	0	0	0.32	0.48	0	0.32	0.39	0	0	0.33	1.5
Btbd9	1.4e-05	1.9e-05	3.7e-05	5.4e-05	4.8e-05	2.5e-05	1.9e-05	4.9e-05	4.1e-05	3.9e-05	4.5e-05	1.4e-05	1.4e-05	14	17	21	21	17	7.2	6.3	9.7	10	5.8	12	11	15
Btc	2e-06	4.5e-06	3.2e-06	0	3.6e-06	2.7e-06	1.3e-06	5.7e-06	8.5e-06	7.5e-06	4.2e-06	6.2e-06	4.2e-06	3	4	2.4	0	1.6	0.48	0.69	1.3	2	1.5	1.2	5.1	4.8
Btd	2.7e-06	1.1e-05	1.7e-05	1.3e-05	1.1e-05	1.4e-05	4e-06	8.9e-06	1.5e-05	2.4e-05	2e-05	1.9e-06	2.2e-06	3.8	11	9.5	7.4	4.5	3.8	1.4	1.6	3.5	3.1	4.8	1.8	2.4
Btf3	0.00081	0.00064	0.00033	0.00024	0.00019	0.00015	0.00014	0.00028	0.00023	0.00032	0.00027	0.0013	0.0011	98	97	81	68	49	39	38	51	49	50	46	100	99
Btf3l4	5.7e-05	3.4e-05	3.1e-05	2.3e-05	2.1e-05	1.7e-05	2.2e-05	3.5e-05	1.7e-05	2.7e-05	3.8e-05	8.2e-05	9e-05	41	30	17	13	10	5.3	6.3	8.7	6.5	5.8	12	49	63
Btg1	0.00016	0.00023	0.00024	0.00024	0.00023	0.00025	0.00054	7.4e-05	5.1e-05	6.7e-05	7.9e-05	0.00021	0.00015	77	85	73	68	53	47	70	18	17	16	22	78	78
Btg2	2.3e-05	2.6e-05	6.6e-05	9.4e-05	0.0001	0.00012	0.00031	0.00031	0.00018	7.2e-05	9.7e-05	4.6e-05	2.1e-05	21	20	38	41	31	31	56	47	38	14	22	29	19
Btg3	1.6e-06	0	1e-06	0	0	0	6.8e-07	2.7e-05	3.2e-05	1.2e-05	8.1e-06	1e-06	2e-06	2.1	0	0.6	0	0	0	0.69	6.5	10	1.9	3	0.82	2.1
Btk	1.6e-06	0	0	0	1e-06	0	0	0	8.3e-07	4.6e-06	1.7e-06	7.1e-07	7.9e-07	1.7	0	0	0	0.32	0	0	0	0.39	0.77	0.6	0.65	0.9
Btnl1	2e-05	4.7e-05	8.1e-05	9.5e-05	9.5e-05	8.2e-05	3.6e-05	5e-06	7.7e-06	1.3e-05	1.2e-05	5.5e-06	3.1e-06	17	34	42	35	34	24	10	1.6	2.7	3.1	4.2	4.7	3.6
Btnl2	1.1e-05	4.3e-05	7.4e-05	0.00011	0.00011	9e-05	5.7e-05	2.8e-06	4.1e-06	1.1e-05	3.3e-06	3.8e-06	3.8e-06	11	32	39	40	35	22	17	0.65	0.78	1.9	1.2	3.3	3.9
Btnl4	3.9e-06	2.6e-06	8.7e-06	9.4e-06	1.3e-05	7.4e-06	0	1.9e-06	9.9e-07	3.7e-06	6.2e-06	1.8e-06	2.9e-06	4.3	2.8	5.4	4.4	4.8	2.4	0	0.97	0.59	0.77	1.8	1.5	2.4
Btnl6	2.7e-06	6.5e-06	6.9e-06	2.4e-05	1.8e-05	1.4e-05	9.7e-06	0	2.2e-06	3.2e-06	1.3e-06	6.7e-07	1.2e-06	3	6.5	4.8	13	6.1	4.3	3.5	0	0.78	1.2	0.6	0.49	1.2
Btrc	5.2e-06	8.8e-06	7.1e-06	7e-06	1.1e-05	1.2e-05	2.8e-06	3.7e-05	2.1e-05	3.7e-05	2e-05	4.3e-06	2.8e-06	6	8.1	5.4	4.4	3.8	3.3	0.69	7.4	5.7	7.3	6.6	3.8	3.6
Bub1	8.4e-06	7.3e-07	0	0	0	0	0	1.3e-06	5.1e-06	2.1e-06	0	3.1e-06	1.9e-05	11	0.81	0	0	0	0	0	0.32	1.8	0.77	0	2.9	20
Bub1b	1.9e-05	1.5e-06	0	0	4.5e-07	1.9e-06	0	4.9e-06	1.9e-05	2.9e-05	1.6e-05	5e-06	2.9e-05	19	2	0	0	0.32	0.48	0	1.9	6.1	4.6	3.6	4.4	28
Bub3	7.7e-05	3e-05	2e-05	2.8e-05	3.2e-05	2.5e-05	2.7e-06	0.00021	0.00019	0.00015	0.00056	5.1e-05	0.00011	50	25	12	13	13	7.7	1.4	40	42	25	79	35	65
Bud13	9.3e-06	4.1e-06	4.9e-06	2.2e-06	5.9e-07	4.2e-06	0	1.4e-05	6.4e-06	1.4e-05	1.2e-05	7e-06	7.3e-06	7.2	4.5	3.6	1.5	0.32	0.96	0	3.5	2	2.3	4.2	5.7	8.1
Bud31	8.1e-05	8.6e-05	7.5e-05	7.6e-05	6.4e-05	6e-05	2.5e-05	0.00029	0.00024	0.00019	0.00027	6.9e-05	7.5e-05	59	57	38	35	26	16	8.3	53	51	31	51	44	55
Bvht	3.6e-06	1.5e-06	0	0	0	0	2.1e-06	2.1e-06	1.8e-05	0	7.5e-06	1.8e-06	1.4e-06	4.7	1.6	0	0	0	0	0.69	0.32	3.9	0	2.4	1.5	1.5
Bysl	1.6e-05	7.2e-06	5e-06	5e-06	2.1e-06	6.7e-06	2e-06	4.2e-05	4.4e-05	3.3e-05	3.9e-05	1.5e-05	1.5e-05	17	7.7	3	1.5	0.96	0.96	0.69	9	11	6.2	10	13	15
Bzw1	0.00019	0.00011	8.2e-05	7.2e-05	8.7e-05	8.2e-05	5.6e-05	0.00014	0.00015	0.00021	0.00018	0.00015	0.00016	82	61	46	28	30	22	18	31	38	38	43	71	84
Bzw2	8e-05	2.7e-05	1.1e-05	0	9.6e-06	1.9e-06	0	0.00018	0.00012	0.00022	0.00012	0.00011	0.00011	54	24	7.1	0	4.5	0.96	0	34	28	35	31	60	71
C030010L15Rik	4.9e-07	0	0	0	1e-06	0	0	0	0	0	0	0	2e-07	0.43	0	0	0	0.32	0	0	0	0	0	0	0	0.3
C030014I23Rik	3.6e-06	6.4e-06	4.2e-06	2.5e-06	0	4.1e-06	0	9.8e-06	7e-06	1.8e-05	1.4e-05	3.4e-06	8.8e-07	3	5.7	3	1.5	0	1.4	0	1.3	1.6	3.1	3.6	2.6	0.9
C030034I22Rik	9.4e-06	3.4e-06	3.6e-06	2.2e-06	3.5e-07	0	0	1.6e-05	1.7e-05	1.7e-05	1.9e-05	5.6e-06	3.9e-06	9.4	3.6	2.4	1.5	0.32	0	0	3.5	4.3	2.7	4.8	4.3	3.9
C030037D09Rik	1.8e-07	1.2e-06	6.7e-07	0	9.1e-07	0	0	2.6e-06	2.6e-06	5.1e-06	0	1.4e-06	7.7e-07	0.43	0.81	0.6	0	0.32	0	0	0.65	0.39	0.77	0	1.1	0.9
C030039L03Rik	2.2e-07	4.5e-07	0	0	6.2e-07	6.3e-07	0	2.3e-06	3.4e-06	2.6e-06	3.6e-06	1.9e-06	2.1e-06	0.43	0.4	0	0	0.32	0.48	0	0.32	0.59	0.38	1.2	1.5	2.1
C130013H08Rik	9.8e-07	3.1e-07	0	0	0	0	0	5.3e-06	4.4e-06	1.7e-06	3e-06	1.8e-06	7.4e-07	1.3	0.4	0	0	0	0	0	1.3	1.2	0.77	1.2	1.6	0.9
C130074G19Rik	1.6e-05	2.7e-05	3.8e-05	4.7e-05	9.2e-05	0.00013	0.00024	6.6e-06	5.5e-06	1.9e-05	1.4e-05	1.1e-05	1.3e-05	17	22	21	22	33	33	48	1.6	2	4.6	4.8	9.2	13
C1d	0.00012	0.00012	0.00012	9.2e-05	8.6e-05	4.5e-05	1.6e-05	0.00023	0.00027	0.00022	0.00023	9.7e-05	9.3e-05	68	66	54	38	32	15	5.6	42	53	34	49	57	66
C1galt1	4.5e-05	4.6e-05	5.1e-05	4.3e-05	5.6e-05	6e-05	8.6e-05	4.9e-05	0.00013	2.4e-05	2.4e-05	2e-05	2.5e-05	40	36	29	21	21	17	25	9.7	29	3.8	6.6	17	25
C1galt1c1	3.1e-05	4.3e-05	2.9e-05	2.1e-05	3.3e-05	2.9e-05	8.8e-06	9e-05	0.00035	6.6e-05	8.1e-05	1.4e-05	1.3e-05	27	35	14	12	13	7.7	3.5	17	59	11	20	11	14
C1qbp	0.00029	9.1e-05	9.8e-06	6.7e-06	5.8e-06	7.2e-06	3.5e-06	0.00029	0.00034	0.00058	0.00031	0.00036	0.00035	89	50	6	2.9	2.6	1.9	0.69	49	62	74	57	93	95
C1qtnf4	2.3e-06	6.1e-06	6.1e-06	0	2.2e-06	1.5e-06	0	0.0001	1e-05	2.4e-05	3.4e-05	7.1e-06	6.9e-06	3	5.7	3.6	0	0.96	0.48	0	16	2.5	3.8	7.8	5.9	7.2
C1qtnf6	0	0	0	0	0	0	0	2.1e-05	2.1e-05	2.8e-06	0	2.6e-07	5.5e-07	0	0	0	0	0	0	0	4.8	3.7	0.77	0	0.16	0.6
C1ra	3.7e-07	5.6e-07	0	0	0	0	0	0	3.1e-07	3.6e-06	3.5e-06	1.1e-06	1.1e-06	0.43	0.81	0	0	0	0	0	0	0.2	1.2	0.6	0.98	1.5
C1rl	0	1e-06	0	0	0	0	0	0	4e-07	3.9e-06	0	5.4e-07	2.8e-07	0	0.81	0	0	0	0	0	0	0.2	0.77	0	0.49	0.3
C2	4e-06	4.2e-06	4.3e-06	7.9e-06	3e-06	0	0	1.5e-05	1.1e-05	1.2e-05	4e-05	4.9e-06	2.7e-06	5.5	4.5	3.6	4.4	1.6	0	0	2.3	2.4	1.9	8.4	3.9	3.3
C230035I16Rik	2.7e-06	8.7e-07	4.5e-06	0	2.7e-06	2.1e-06	2.3e-06	1.7e-05	3.2e-06	2.2e-05	3.6e-06	8.4e-06	5e-06	2.6	0.81	3	0	0.96	0.48	0.69	3.5	1.2	3.1	1.2	6.9	5.7
C2cd2	5.8e-06	3.2e-06	3e-06	0	3.6e-06	1.5e-06	0	3.4e-06	7.3e-06	1.4e-05	8.8e-06	6.5e-06	9e-06	5.5	3.6	1.8	0	0.96	0.48	0	0.97	2.4	2.3	2.4	5.6	9.3
C2cd2l	1.4e-05	5.7e-05	0.00011	0.00014	0.00014	0.00014	0.00014	3.1e-05	5.7e-05	6e-06	2.6e-05	1.9e-06	2.3e-06	15	44	50	53	41	35	35	6.5	15	1.2	5.4	1.6	2.7
C2cd3	1.7e-05	1.3e-05	5.6e-06	0	6.9e-06	3e-06	0	3.6e-05	1.5e-05	3.2e-05	5.5e-05	2.3e-05	2.8e-05	17	11	3.6	0	2.6	1.4	0	7.7	4.7	5	12	18	26
C2cd4b	0	0	0	0	1.9e-06	0	0	0.00013	3.7e-05	1.1e-05	0.00018	2.2e-06	7e-07	0	0	0	0	0.32	0	0	20	8.6	1.9	33	1.1	0.9
C2cd4c	0	0	0	0	0	0	0	1.8e-05	1.2e-05	1.5e-06	5.7e-06	2e-07	0	0	0	0	0	0	0	0	3.2	2.5	0.38	0.6	0.16	0
C2cd4d	4.8e-07	0	0	0	0	0	0	0	2.2e-06	6.3e-07	1.5e-06	6.4e-07	2.6e-07	0.85	0	0	0	0	0	0	0	0.78	0.38	0.6	0.49	0.3
C2cd5	2.5e-05	2.2e-05	2e-05	2.4e-05	2.4e-05	1.6e-05	1.4e-05	3.8e-05	4.4e-05	4.2e-05	2.9e-05	1.4e-05	1.8e-05	23	18	13	12	8.3	5.3	4.2	7.4	11	7.3	9	12	18
C330006A16Rik	5.9e-05	3.4e-05	2.4e-05	3.2e-05	3e-05	2.2e-05	1.2e-05	3.2e-05	5.1e-05	5e-05	4.3e-05	4.3e-05	5e-05	43	30	15	13	11	6.7	3.5	6.8	13	8.1	13	28	40
C330007P06Rik	2.4e-05	2e-05	1.6e-05	2.9e-06	1.9e-05	3.9e-06	9.8e-06	9.9e-06	1.5e-05	7.2e-06	1.8e-05	1.9e-05	3.5e-05	24	19	10	1.5	7.4	1.9	3.5	2.9	4.7	1.5	4.8	15	34
C330011M18Rik	3.8e-07	3.5e-07	0	0	1.9e-06	0	1.2e-06	0	0	1.1e-06	0	1e-07	6.3e-07	0.43	0.4	0	0	0.64	0	0.69	0	0	0.38	0	0.16	0.6
C330013E15Rik	0	2.8e-06	1.7e-06	3.4e-06	3.7e-06	2.8e-06	1.1e-06	3.9e-06	5.4e-06	1.2e-06	2.2e-06	7.5e-07	7.5e-07	0	2.8	1.2	1.5	0.96	0.96	0.69	0.65	1.4	0.38	0.6	0.65	0.9
C330013J21Rik	1.9e-06	5.6e-07	1.9e-06	0	1.3e-06	0	0	2.4e-06	0	3.4e-06	0	2.5e-06	1.8e-06	2.1	0.81	1.2	0	0.64	0	0	0.65	0	1.2	0	2.3	2.1
C330018D20Rik	1.4e-05	8.7e-06	1e-05	1.3e-05	1.7e-05	2.1e-05	2.1e-05	2.6e-05	2.5e-05	2e-05	5e-05	8.7e-06	1.3e-05	15	9.3	7.7	7.4	6.7	6.2	6.9	6.8	7.1	3.5	13	7.2	15
C330021F23Rik	5.8e-06	5.6e-07	0	0	0	0	0	7.5e-06	8e-06	7.1e-06	5.2e-06	2.2e-06	9.7e-06	6.8	0.81	0	0	0	0	0	1.9	1.8	1.5	2.4	2	8.7
C330027C09Rik	2.7e-05	2.6e-06	1.2e-06	0	3.3e-06	3.5e-06	1.3e-06	1.3e-05	1.5e-05	2.3e-05	1.3e-05	7.5e-06	3e-05	26	2.4	0.6	0	1.6	0.96	0.69	3.5	4.1	4.2	3.6	6.4	28
C4bp	0	1e-06	6.2e-07	0	0	0	0	9.8e-07	1.1e-05	1.4e-05	2.5e-06	1.5e-07	7.4e-07	0	0.81	0.6	0	0	0	0	0.32	2.5	1.5	0.6	0.16	0.6
C530008M17Rik	1.2e-05	5.4e-05	8.8e-05	7.6e-05	8.5e-05	5.3e-05	7.1e-05	2.1e-05	1.2e-05	7.3e-06	6e-06	7.2e-07	9.3e-07	9.8	36	44	29	29	16	16	4.2	3.1	1.5	0.6	0.65	1.2
C730034F03Rik	5.8e-06	4.3e-06	5.3e-06	1.3e-05	1e-05	3.1e-06	6.5e-06	7.5e-06	5.3e-06	6.5e-06	4.9e-06	5.3e-06	4e-06	3.8	4.9	4.2	5.9	3.8	1.4	2.1	1.6	1.6	1.2	1.8	4.3	4.5
C77080	6.7e-05	0.00012	0.00014	0.00013	0.00017	0.00016	0.00016	5.8e-05	8.7e-05	5.8e-05	6.4e-05	2e-05	1.8e-05	49	62	57	46	48	42	38	12	21	10	16	16	17
C87436	2.4e-05	9.5e-06	1.2e-05	1.9e-05	8.8e-06	2.9e-06	1.7e-06	5.3e-05	3.5e-05	6e-05	3.8e-05	2.8e-05	3.7e-05	25	8.5	5.4	7.4	3.2	0.96	0.69	11	9	8.8	11	22	31
C8g	1.6e-06	2.4e-06	6.3e-06	1.6e-06	1.2e-05	7.4e-06	1.9e-06	4.5e-06	5.8e-06	5.1e-06	6.5e-06	2e-06	1.1e-06	1.7	1.6	4.8	1.5	5.4	2.9	0.69	0.97	1.4	1.2	1.8	1.6	0.9
C920006O11Rik	2.3e-06	2.6e-06	1.9e-06	0	6.3e-07	0	0	7.4e-06	3.5e-06	4e-06	1.3e-05	3.6e-06	1.9e-06	3	2.4	1.2	0	0.32	0	0	1.6	0.98	0.77	3	2.5	2.4
C920021L13Rik	1.7e-06	2.1e-06	2.5e-06	0	2.9e-06	0	0	1.1e-05	3.4e-06	4.1e-06	7.6e-06	1.9e-06	2.1e-06	2.6	1.6	1.8	0	0.96	0	0	2.9	1.2	1.2	1.2	1.5	2.4
CAAA011473321	1.2e-06	8.9e-07	4.9e-07	0	1.8e-07	0	0	0	0	0	0	9.5e-07	2.3e-07	1.3	0.81	0.6	0	0.32	0	0	0	0	0	0	0.82	0.3
Caap1	1.8e-05	1.6e-05	1e-05	6.6e-06	7e-06	1.1e-05	1.3e-06	4.3e-05	3.7e-05	5.6e-05	5.8e-05	1.7e-05	1.8e-05	20	15	6.5	2.9	2.9	2.9	0.69	9	8.4	6.5	14	13	19
Cab39	9.8e-05	0.00011	0.00013	0.00013	0.00018	0.00026	0.00026	9.4e-05	0.00015	0.00012	9e-05	4.4e-05	5.2e-05	65	63	51	53	53	54	55	19	32	20	22	30	44
Cab39l	3.7e-05	3e-05	1.4e-05	8.2e-06	1.6e-05	8.1e-06	5.1e-06	5.1e-05	6.6e-05	5.8e-05	6.5e-05	2.2e-05	3.3e-05	36	23	10	4.4	6.1	3.3	2.1	12	17	10	17	18	31
Cabin1	1.8e-05	1.5e-05	1.7e-05	1.8e-05	1.3e-05	1.6e-05	4.7e-06	4.1e-05	2.4e-05	3.1e-05	3.7e-05	1.8e-05	1.8e-05	18	14	11	8.8	6.1	4.3	1.4	8.4	6.5	5.8	10	14	19
Cables1	1.1e-05	5.3e-06	3.2e-06	5.6e-06	4.9e-06	7.1e-06	1.5e-05	1.1e-05	1.3e-05	1.6e-05	6.9e-06	6.3e-06	6e-06	11	4.9	2.4	4.4	2.2	2.4	4.9	2.9	2.9	2.7	2.4	5.6	6.3
Cables2	1.1e-05	1.5e-05	1.4e-05	1.9e-05	9.2e-06	1.2e-05	5.6e-06	3e-05	2.8e-05	2.9e-05	9.4e-05	1.8e-05	1.7e-05	14	13	8.9	8.8	4.5	3.8	2.1	6.5	7.5	4.6	24	14	17
Cabp1	2.9e-07	0	0	0	0	0	0	7.2e-06	2.2e-06	0	3.4e-05	1.6e-07	2.5e-07	0.43	0	0	0	0	0	0	1.6	0.59	0	7.2	0.16	0.3
Cacfd1	4.3e-05	3.8e-05	3.8e-05	3.4e-05	5e-05	6e-05	3.8e-05	0.00012	0.00013	7.2e-05	9.2e-05	4.3e-05	3.5e-05	37	32	22	16	19	16	13	22	30	12	22	31	32
Cachd1	8.6e-06	2.4e-06	3.3e-06	1.7e-06	4e-06	1.9e-06	0	2e-05	9.2e-06	3.3e-05	3.8e-05	1.4e-05	1.8e-05	8.5	2.8	2.4	1.5	1.6	0.96	0	4.8	2.7	6.2	7.2	11	17
Cacna1a	6.1e-06	5e-06	2.6e-06	1.7e-06	0	3.6e-06	0	0.00032	8.9e-06	6.3e-05	6.3e-05	2e-05	1.1e-05	6.4	5.3	1.8	1.5	0	1.4	0	48	2.9	8.5	15	16	11
Cacna2d1	0	0	0	3.3e-06	0	0	3.5e-06	0.00018	0	3.1e-06	5.8e-06	3.6e-07	2.5e-07	0	0	0	1.5	0	0	0.69	28	0	0.77	1.2	0.33	0.3
Cacnb3	8.5e-06	3.9e-06	1.6e-06	0	5.3e-06	4.6e-06	2.9e-06	9.4e-05	3e-05	2.4e-05	5.7e-05	1.1e-05	9.4e-06	10	4	1.2	0	1.9	0.96	1.4	18	6.9	5	12	8.5	10
Cacnb4	0	0	0	0	0	0	8.6e-06	0	0	0	8.6e-06	3.4e-07	2.3e-07	0	0	0	0	0	0	1.4	0	0	0	1.8	0.33	0.3
Cactin	2.6e-05	7.2e-06	1.7e-05	4.3e-06	1.2e-05	1.9e-05	3.2e-06	4.6e-05	2.9e-05	4e-05	4.6e-05	2.1e-05	2e-05	23	7.3	11	2.9	4.2	5.3	1.4	10	8.2	6.2	12	18	21
Cacul1	3e-05	3.5e-05	3.9e-05	3.8e-05	5.1e-05	5.4e-05	3.3e-05	2.2e-05	3.4e-05	3.4e-05	3.5e-05	2.2e-05	2.4e-05	29	30	24	21	20	15	9.7	6.1	9.4	6.5	9.6	17	24
Cacybp	0.00013	5.3e-05	3.8e-05	3.8e-05	2.3e-05	8.8e-06	3.1e-06	0.0002	0.00016	0.0002	0.00023	0.00017	0.00017	71	40	21	22	9.6	2.4	1.4	37	36	35	48	73	81
Cad	1.8e-05	2.2e-06	9.4e-07	0	1.3e-06	0	0	1.2e-05	4.2e-05	3.9e-05	1.1e-05	1.3e-05	2.4e-05	21	2.4	0.6	0	0.32	0	0	3.2	11	7.7	2.4	12	22
Cadm1	0	0	1e-06	0	6.3e-07	0	0	0	0	2.3e-06	2.7e-06	1.7e-06	9.3e-07	0	0	0.6	0	0.32	0	0	0	0	0.38	0.6	1.3	0.9
Cadps2	2e-05	1.8e-05	9.6e-06	4.4e-06	1.2e-05	6.4e-06	0	8e-06	2.5e-05	3.6e-05	3.3e-05	1.8e-05	2.3e-05	22	15	7.1	2.9	4.2	1.4	0	2.3	6.3	6.5	9	14	22
Cage1	7.3e-07	9.3e-07	0	0	0	0	0	4.8e-06	0	1.6e-06	0	6e-07	6.2e-07	0.85	1.2	0	0	0	0	0	0.97	0	0.38	0	0.65	0.6
Calcoco1	2.1e-06	4e-06	3.3e-06	3.2e-06	4.4e-06	3.3e-06	0	3.7e-05	8.9e-06	1.7e-05	2.3e-05	4.7e-06	2.9e-06	2.1	3.6	1.8	1.5	1.6	0.96	0	7.4	2.4	3.5	5.4	3.9	3.3
Cald1	4.8e-06	1.1e-06	1.7e-06	0	5e-07	0	1.8e-06	0	0	0	2.6e-06	7.7e-07	2.3e-07	3.8	1.2	1.2	0	0.32	0	0.69	0	0	0	1.2	0.82	0.3
Calhm2	4.7e-07	0	0	0	0	0	0	3.5e-06	4.5e-06	0	0	1.2e-06	1.2e-06	0.85	0	0	0	0	0	0	0.65	1.4	0	0	0.82	1.2
Calm1	0.0014	0.0025	0.0032	0.0031	0.0026	0.0019	0.0013	0.0011	0.0011	0.001	0.0011	0.0011	0.0011	100	100	100	99	99	96	94	96	97	93	97	100	100
Calm2	0.00062	0.00072	0.0007	0.00057	0.00039	0.00028	0.00033	0.00083	0.00076	0.00069	0.0011	0.00045	0.00065	97	99	97	90	71	49	56	90	93	81	96	95	99
Calm3	0.0003	0.0003	0.00045	0.00041	0.00043	0.00042	0.00025	0.00051	0.00047	0.00039	0.0005	0.00021	0.00023	92	93	93	85	77	71	47	72	76	54	75	78	89
Calml4	0.00027	0.00056	0.00078	0.00067	0.00077	0.00052	0.00031	0.00056	0.00055	0.00057	0.00083	0.00028	0.00025	90	100	97	96	91	74	59	75	83	72	92	89	94
Calr	0.00058	0.00064	0.00045	0.00032	0.00026	0.00017	7.1e-05	0.00067	0.0009	0.0005	0.00045	0.00027	0.00033	97	100	87	79	62	42	19	84	97	65	75	84	96
Calu	5.8e-05	5.8e-05	8.6e-05	6.3e-05	7.5e-05	8e-05	5e-05	3.9e-05	7.9e-05	5.4e-05	2.5e-05	3.1e-05	3.9e-05	43	42	41	25	24	21	14	8.1	20	8.8	4.8	24	34
Camk1	5.5e-06	3.7e-07	1.1e-06	1.5e-06	0	0	0	3.2e-05	3.9e-05	6.7e-05	8.6e-05	1.9e-05	1.7e-05	6.8	0.4	0.6	1.5	0	0	0	6.5	11	9.6	22	14	18
Camk1d	7.3e-05	7.2e-05	4.8e-05	3.1e-05	3.2e-05	2e-05	3.8e-06	5e-05	3.5e-05	7.4e-05	3.4e-05	5.1e-05	4.2e-05	49	48	26	16	13	5.7	0.69	9	9.8	12	9.6	34	38
Camk2b	1.4e-06	7.6e-06	6.1e-06	8.5e-06	3.3e-06	5.1e-06	0	0.00015	8.1e-06	4.8e-06	0.00015	1.1e-06	7.5e-07	2.1	6.9	4.2	4.4	1.3	1.9	0	24	2.2	1.2	27	0.82	0.9
Camk2d	0.00013	0.00019	0.0002	0.00017	0.00023	0.00018	0.00014	5.8e-05	0.00018	0.00015	0.00021	7.1e-05	6.9e-05	69	82	74	65	57	41	32	12	38	23	44	46	54
Camk2g	5.1e-06	5.3e-06	6.4e-06	6.1e-06	3.4e-06	2e-06	0	3e-05	1.1e-05	1.8e-05	1.8e-05	5.8e-06	8.6e-06	6	5.7	3.6	2.9	1.3	0.96	0	6.5	3.5	3.1	4.2	4.4	8.7
Camk2n1	3.7e-05	4.3e-05	0.00013	0.00012	0.00015	8.1e-05	6.2e-05	0.00041	0.00036	0.00014	0.00019	9e-05	5.6e-05	31	33	54	47	41	22	15	61	68	24	43	51	46
Camk2n2	0	0	0	2.3e-06	3.3e-06	4e-06	1.4e-06	4.3e-05	8.9e-07	0	2.6e-06	1e-06	1.9e-06	0	0	0	1.5	1.3	1.4	0.69	8.7	0.39	0	0.6	0.82	1.8
Camk4	4.6e-06	1.2e-06	1.2e-06	0	0	0	0	1.1e-06	1.6e-06	1.5e-06	0	1.2e-06	0	2.1	1.2	0.6	0	0	0	0	0.32	0.39	0.38	0	0.98	0
Camkk2	3.3e-06	0	6.2e-07	5.3e-06	0	0	0	4.9e-05	2.7e-05	7.7e-06	4.9e-05	8.3e-06	1e-05	3.8	0	0.6	1.5	0	0	0	9	7.6	1.2	11	7	10
Camkmt	5.9e-07	3.4e-07	8.4e-07	0	6.9e-07	0	0	2.4e-06	4.9e-06	7e-06	1.4e-06	1.4e-06	6.5e-07	0.85	0.4	0.6	0	0.32	0	0	0.65	0.98	1.5	0.6	1.1	0.9
Caml	2.7e-05	1.6e-05	1.3e-05	1.7e-05	1.2e-05	5.5e-06	7.8e-06	8.3e-05	6.6e-05	7e-05	9.9e-05	1.8e-05	2e-05	26	15	9.5	8.8	4.5	1.9	2.8	17	16	12	26	15	20
Camsap1	9.2e-06	7.3e-06	6.3e-06	5e-06	5.5e-06	1.8e-06	0	2.4e-05	1.3e-05	2.6e-05	3.4e-05	1.6e-05	1.5e-05	10	6.9	4.8	1.5	1.9	0.96	0	4.8	3.7	5	6	12	16
Camsap3	2.4e-05	2.5e-05	2e-05	2.8e-05	3.6e-05	5.2e-05	5e-05	6.3e-05	0.00011	7.7e-05	7.2e-05	1.6e-05	1.9e-05	23	21	14	15	12	13	15	13	25	13	16	14	19
Camta1	2.9e-05	1.2e-05	1.1e-05	9.7e-06	1.2e-05	5.5e-06	1.3e-05	7.9e-05	5.7e-05	6.1e-05	4.8e-05	4.1e-05	4.8e-05	28	11	7.7	5.9	5.4	2.4	4.2	16	14	10	13	29	41
Camta2	2.5e-05	3.9e-05	3.3e-05	3e-05	3.9e-05	3.7e-05	2.8e-05	4.2e-05	5.4e-05	1.6e-05	9e-05	1e-05	1.3e-05	23	30	18	13	16	11	7.6	9.7	15	4.2	20	8.5	14
Cand1	3.5e-05	2.5e-05	3.4e-05	3.5e-05	4.4e-05	4.2e-05	1.1e-05	9e-05	6.3e-05	6.6e-05	5.9e-05	3.1e-05	3.8e-05	31	22	20	18	18	11	4.9	17	16	10	17	24	34
Cand2	4.5e-06	6.8e-06	2.1e-06	1.4e-06	0	0	0	1.6e-05	1.6e-05	1.7e-05	2.1e-05	9.8e-06	7.7e-06	4.7	6.1	1.8	1.5	0	0	0	2.9	4.7	4.2	6	8	8.1
Cant1	6.6e-05	7.3e-05	7.9e-05	6.1e-05	8.9e-05	9.3e-05	4.8e-05	0.00012	0.00021	0.00014	7.5e-05	4.6e-05	4.9e-05	45	49	42	32	30	22	14	24	47	25	20	34	40
Canx	0.00046	0.0006	0.0003	0.00021	0.00013	8.9e-05	4.6e-05	0.00019	0.0003	0.00024	0.00015	0.00021	0.0002	96	97	77	66	38	23	14	36	58	38	35	79	87
Cap1	1.1e-05	2.1e-05	2.6e-05	2.2e-05	2.9e-05	2.4e-05	3.3e-05	4e-05	2.2e-05	3.1e-05	9.9e-05	6.6e-06	4.3e-06	11	17	13	12	13	9.1	6.9	7.1	6.5	4.2	24	5.4	4.2
Cap2	2.4e-06	2.3e-07	1.2e-06	0	0	0	0	4.1e-06	1.9e-06	1.3e-05	3.1e-06	4.8e-06	1.6e-06	2.6	0.4	0.6	0	0	0	0	0.97	0.59	1.9	0.6	3.6	1.8
Capg	6.6e-06	4e-06	3.9e-06	2e-06	4.3e-06	0	5.2e-05	4e-06	1.7e-05	6.5e-06	6.5e-05	9.3e-07	1.2e-06	7.2	4.5	2.4	1.5	0.96	0	9.7	0.97	4.1	1.5	14	0.82	0.9
Capn1	4.4e-05	5e-05	5.8e-05	8.1e-05	6.4e-05	7.9e-05	6.2e-05	5.1e-05	5.7e-05	9.1e-05	8e-05	4.1e-05	4.3e-05	40	39	34	31	23	22	19	12	15	17	19	28	39
Capn10	1.2e-05	1.3e-05	1e-05	1.1e-05	1.4e-05	1.3e-05	0	4.7e-05	2.9e-05	3.2e-05	2.9e-05	7.8e-06	9.9e-06	14	13	6.5	8.8	5.4	2.9	0	10	8.2	5.4	7.2	7	10
Capn12	0	1.8e-06	0	0	0	2.8e-06	0	2.1e-06	3.6e-07	3.6e-06	1.4e-06	2.8e-07	4.1e-07	0	2	0	0	0	0.96	0	0.97	0.2	0.77	0.6	0.16	0.3
Capn13	1.2e-05	8.9e-06	0	0	1.3e-06	0	0	1.4e-05	2e-05	6.6e-06	2.4e-05	4.7e-06	4.6e-06	13	8.9	0	0	0.64	0	0	3.5	5.7	1.9	6	4.1	5.4
Capn15	9.7e-06	1.2e-05	8.5e-06	2.1e-05	1.7e-05	2.2e-05	2.2e-06	7.6e-06	3.1e-06	1.2e-05	3.8e-06	7e-06	1.1e-05	11	12	6	10	6.7	6.2	0.69	1.6	1.2	1.9	1.8	5.9	12
Capn2	0	7.3e-07	7.5e-07	0	0	1.5e-06	4.9e-05	1.7e-05	1.5e-05	3.1e-06	0	1.8e-07	2.2e-07	0	1.2	0.6	0	0	0.48	13	3.5	2.9	0.77	0	0.16	0.3
Capn5	7.4e-06	5e-06	1.2e-06	1.7e-06	2.3e-06	9.7e-07	6.3e-06	1.5e-05	2.6e-05	6.8e-06	2.4e-05	4.2e-06	4.6e-06	8.1	4.9	0.6	1.5	0.96	0.48	2.1	3.2	6.3	1.2	4.8	3.9	4.8
Capn7	2.6e-05	1.9e-05	1.9e-05	5.5e-06	1.8e-05	1.2e-05	1.2e-05	2.1e-05	4.1e-05	2.8e-05	3.6e-05	1.7e-05	2e-05	23	17	13	2.9	8.3	4.3	3.5	4.8	11	5.8	10	14	19
Capn8	2.9e-07	1.9e-07	6.1e-07	0	0	2.6e-06	0	2.1e-06	2.7e-05	6.5e-06	2e-06	1.7e-07	3e-07	0.43	0.4	0.6	0	0	0.96	0	0.97	7.3	0.38	0.6	0.16	0.3
Capns1	0.00014	0.00016	6.9e-05	4.7e-05	8e-05	0.00012	0.00022	0.00031	0.00052	0.00017	0.00031	5.2e-05	6.2e-05	73	74	38	22	28	30	42	52	84	28	60	36	51
Caprin1	0.00021	0.00018	0.00014	0.00012	0.00013	0.00011	7.5e-05	0.00014	7.2e-05	0.00012	0.00012	0.00016	0.00017	85	74	59	50	38	28	22	28	20	20	27	73	81
Caprin2	1.4e-06	3.4e-06	7e-06	0	2.5e-06	0	0	6.6e-06	4.8e-06	8.5e-06	1.4e-06	3.4e-06	5.3e-06	1.3	2.8	4.8	0	0.96	0	0	1.3	1.4	1.5	0.6	2.6	4.8
Capsl	8.8e-07	0	0	0	0	0	0	9.1e-05	7.1e-06	8.2e-06	1.1e-06	6.3e-07	2e-06	1.3	0	0	0	0	0	0	18	2.5	1.2	0.6	0.65	2.4
Capza1	0.00013	0.00014	0.00014	0.00017	0.00016	0.00013	0.00013	3.3e-05	5.3e-05	2.8e-05	4.7e-05	7.2e-05	8.5e-05	71	68	58	53	47	35	34	8.7	17	6.2	12	43	60
Capza2	0.00014	0.00017	0.00026	0.00028	0.00023	0.00021	0.00022	0.00022	0.00017	0.00019	0.00024	0.00011	0.0001	71	80	77	71	57	46	49	41	40	32	49	60	64
Capzb	0.00017	0.00025	0.00024	0.00023	0.00024	0.00029	0.00024	0.00041	0.0006	0.00034	0.00047	0.00014	0.00014	78	87	75	72	57	58	51	65	84	52	75	69	75
Car12	6.9e-06	7.8e-07	0	0	1.4e-06	3.5e-06	0	9.4e-06	4.8e-06	5.2e-05	1.3e-05	1.9e-05	1.9e-05	7.7	0.81	0	0	0.32	0.96	0	1.6	1.8	9.6	4.2	15	19
Car13	1.6e-05	3.2e-05	3.8e-05	3.4e-05	3.4e-05	2.4e-05	2.5e-05	1.4e-05	1.4e-05	2.5e-05	6.9e-06	8e-06	9e-06	14	23	23	16	14	7.7	7.6	3.5	4.1	5	2.4	6.9	11
Car2	6.6e-06	1.2e-05	5e-05	3.1e-05	5e-05	1.3e-05	9.2e-06	2.6e-05	3.7e-06	4.5e-06	3.6e-05	2.6e-06	2.8e-06	6	9.7	24	16	17	3.8	2.8	3.2	1.2	1.2	7.2	2.3	3
Car4	0.00013	0.00026	7.2e-05	9.9e-06	9.6e-06	3.6e-06	6.4e-06	3.7e-05	2.7e-05	6e-05	2.8e-05	4.5e-06	6.6e-06	55	80	25	4.4	4.5	1.4	2.1	7.1	7.8	12	4.8	3.8	7.5
Car5a	1.8e-07	0	0	0	2.4e-06	1.6e-06	0	0	0	0	0	8.9e-07	5.8e-07	0.43	0	0	0	0.32	0.48	0	0	0	0	0	0.82	0.6
Car8	7.1e-06	1.9e-06	2.1e-06	2.8e-06	4.6e-06	3.7e-06	0	0.00017	0.00028	0.00011	3.6e-05	3.2e-05	2.3e-05	6.4	2	1.2	1.5	0.96	0.96	0	24	54	19	9	22	22
Car9	8.8e-05	9.4e-05	3.2e-05	2.8e-05	8.6e-06	1.2e-05	5.2e-06	2.5e-05	4.5e-05	0.00012	7.5e-05	4.4e-05	5e-05	57	58	18	12	3.5	3.8	2.1	6.5	13	21	18	32	41
Card10	9.4e-06	3.4e-06	2.6e-06	2.9e-06	3.1e-06	0	0	2.2e-05	2e-05	3.6e-05	5.4e-05	1.3e-05	1.4e-05	8.9	3.6	1.8	1.5	0.96	0	0	4.8	5.7	7.7	13	11	15
Card11	1.2e-05	1e-06	7.7e-07	2.3e-06	0	0	0	1e-05	3.4e-06	2.7e-05	8.8e-06	7.3e-06	9.4e-06	12	1.6	0.6	1.5	0	0	0	2.6	1.4	4.2	2.4	6.5	10
Card14	1.1e-05	7.8e-06	9.8e-06	0	1.9e-05	2.1e-05	3e-05	1.2e-05	7.7e-06	2.8e-05	9.1e-06	3.6e-06	8e-06	10	7.3	6	0	7.1	7.2	6.9	3.2	2.4	5.4	2.4	3.4	9
Card19	3.8e-05	4.5e-05	7.3e-05	9.8e-05	0.0001	0.00011	0.00012	0	0	0	0	2e-05	2.1e-05	31	33	35	44	36	29	31	0	0	0	0	15	20
Card6	5e-06	5.3e-06	2.7e-06	2.8e-06	4.1e-06	1.5e-06	0	3.7e-06	1.2e-05	6.3e-06	3.3e-06	2.9e-06	3.1e-06	6	5.3	1.8	1.5	1.9	0.48	0	0.97	2.9	1.2	1.2	2.6	3.9
Carf	8.3e-06	5e-06	1.2e-06	1.8e-06	9.1e-07	3.8e-06	7.3e-06	2.4e-05	1.2e-05	1.3e-05	1.1e-05	9.5e-06	9.9e-06	9.4	3.6	1.2	1.5	0.64	0.96	1.4	4.8	3.3	1.9	3	7.4	11
Carhsp1	0.00016	0.00013	8.7e-05	9.6e-05	5e-05	2.8e-05	6.2e-05	0.00024	0.00041	0.00017	0.00017	0.0001	0.00016	80	68	42	44	20	8.1	16	44	76	29	40	57	80
Carkd	4.2e-05	5.1e-05	5e-05	5.2e-05	5.5e-05	6.1e-05	2.6e-05	0.00024	0.00014	0.00016	0.00023	4.4e-05	4.1e-05	38	37	29	25	21	19	10	44	33	28	51	30	38
Carm1	1.6e-05	1.7e-05	6.1e-06	5.5e-06	9.5e-06	4.2e-06	5.5e-06	1.7e-05	3.1e-05	4.7e-05	1.5e-05	1.5e-05	2.3e-05	17	15	4.8	2.9	3.5	1.4	2.1	4.8	8.2	6.9	4.8	12	21
Carnmt1	4.8e-05	2.4e-05	1.7e-05	1.5e-05	1.1e-05	5.5e-06	6.1e-06	1.2e-05	1.6e-05	1.9e-06	3.3e-06	5.1e-05	5.7e-05	40	21	12	7.4	5.1	2.4	2.8	4.8	5.9	0.77	1.8	35	48
Carns1	0	0	0	0	0	0	0	1.5e-06	0	0	2.7e-06	0	6.9e-07	0	0	0	0	0	0	0	0.32	0	0	0.6	0	0.9
Cars	1.2e-05	1.2e-05	6.4e-06	4.4e-06	7.5e-06	7.8e-06	1.1e-05	2.6e-05	7e-05	2.6e-05	1.9e-05	6.5e-06	9.3e-06	13	11	4.8	2.9	2.6	2.9	2.8	6.8	18	3.8	4.8	5.6	10
Cars2	1.4e-05	1.1e-05	8.8e-06	0	4e-06	3.5e-06	3.2e-06	2.8e-05	4.2e-05	4.4e-05	2.7e-05	1.2e-05	1.7e-05	15	11	6	0	1.9	1.4	0.69	6.5	11	8.1	8.4	9.8	18
Casc3	1.9e-05	1.1e-05	8.4e-06	4.4e-06	2.1e-05	1.7e-05	1.4e-05	4.2e-05	4.5e-05	4.4e-05	2.9e-05	1.9e-05	2.3e-05	20	12	6	2.9	6.7	6.2	5.6	8.7	12	7.7	7.8	16	22
Casc4	5.2e-06	0	0	0	2.1e-06	0	0	2.2e-05	3.8e-05	6.2e-06	1.7e-05	6.5e-06	5.8e-06	3.8	0	0	0	0.32	0	0	4.5	7.8	1.2	3	5.4	6.3
Casc5	2.7e-05	2.5e-06	9.8e-07	0	0	0	0	6.8e-06	1e-05	5.8e-06	1.2e-05	3.7e-06	4.3e-05	24	2	0.6	0	0	0	0	1.9	3.1	0.77	3	3.1	40
Casd1	1e-05	5e-06	5.3e-06	2.3e-06	6.9e-07	0	0	1.9e-05	7.7e-06	2.4e-05	1.9e-05	1.2e-05	1.1e-05	10	4.9	3.6	1.5	0.32	0	0	3.5	2.4	4.2	4.8	9.8	10
Cask	4.5e-05	5.1e-05	3.8e-05	2.5e-05	3e-05	4.4e-05	2e-05	2.2e-05	2.2e-05	4e-05	1.9e-05	2.6e-05	3e-05	43	36	18	13	11	12	7.6	4.8	6.9	6.2	4.8	19	28
Caskin2	2e-05	1.8e-05	2e-05	2.3e-05	2.2e-05	3e-05	2e-05	1.6e-05	2.6e-05	2.4e-05	1.7e-05	1.1e-05	1.2e-05	16	15	11	10	9.3	9.1	6.3	4.2	7.3	4.2	4.8	8.8	13
Casp1	8.1e-05	0.00013	9.2e-05	6.9e-05	5.9e-05	2.7e-05	1.4e-05	0.00011	0.00014	0.00014	8.1e-05	5.1e-05	3.3e-05	50	62	44	34	20	8.6	5.6	23	34	25	22	32	30
Casp12	3.3e-06	6.7e-07	0	0	5.3e-07	2.1e-06	0	1.8e-06	8.1e-07	1.7e-05	0	1.5e-05	6.6e-06	3	0.81	0	0	0.32	0.48	0	0.32	0.2	2.7	0	11	6.6
Casp14	3.3e-07	0	0	0	0	0	0	0	5.5e-07	4.5e-06	1.7e-06	2.1e-07	4.7e-07	0.43	0	0	0	0	0	0	0	0.2	0.77	0.6	0.33	0.6
Casp2	3e-05	2.1e-05	1.5e-05	2.8e-05	1.8e-05	9.8e-06	2.2e-06	3.3e-05	2.6e-05	4.1e-05	1.9e-05	3e-05	3.3e-05	28	19	8.9	12	7.1	1.9	1.4	7.7	6.3	8.8	5.4	22	30
Casp3	2.3e-06	1.3e-05	2.4e-05	3.6e-05	2e-05	1.4e-05	0	1e-05	4.3e-06	2e-06	1.7e-05	1.4e-06	4.2e-06	2.1	9.7	15	16	8	3.3	0	2.3	1.6	0.38	4.2	1.3	4.5
Casp4	1.4e-05	2.3e-05	2.5e-05	2.9e-05	2e-05	2.6e-05	3.9e-05	1e-05	2.8e-05	6.7e-05	1.7e-05	1.2e-05	1.2e-05	13	17	17	13	9	8.6	9	3.2	7.6	10	4.2	9	11
Casp6	0.00015	0.00031	0.00024	0.00018	0.00015	6e-05	1.5e-05	0.00027	0.00017	0.00018	0.00035	5.2e-05	3.9e-05	63	89	73	60	43	16	4.9	46	38	31	65	33	33
Casp7	0.00012	0.00027	0.00038	0.00037	0.00035	0.00025	0.00011	8.3e-05	0.00012	9.3e-05	6.8e-05	3.7e-05	4.7e-05	68	84	86	90	74	50	32	16	29	17	17	27	40
Casp8	4.3e-05	7.2e-05	9.3e-05	0.00013	0.00015	0.00017	0.00024	0.0001	0.00011	9.6e-05	0.00012	2.5e-05	3.1e-05	34	49	46	53	41	41	52	22	28	16	30	19	28
Casp8ap2	2.6e-05	8.1e-06	1e-05	8.4e-06	1.2e-05	1.1e-05	3.2e-06	1.9e-05	1.4e-05	1.9e-05	3e-05	2.3e-05	2.5e-05	22	7.7	7.7	5.9	4.2	4.8	1.4	4.2	3.9	4.2	7.2	19	24
Casp9	8.5e-06	1.2e-05	1.4e-05	3.3e-05	1.1e-05	1.8e-06	2.3e-06	3.2e-05	1.2e-05	2.3e-05	3.1e-05	1e-05	6e-06	9.4	12	8.9	16	5.1	0.96	0.69	7.7	3.5	5	7.2	7.7	6.3
Cast	2.7e-05	3.7e-05	6.2e-05	5.3e-05	7.5e-05	0.00017	0.0004	3.3e-05	4.2e-05	3.9e-05	2e-05	1.7e-05	1.6e-05	24	27	32	24	26	41	65	7.4	11	6.9	6	12	16
Casz1	8.7e-05	0.00016	0.00019	0.00017	0.00024	0.00026	0.00015	0.00014	9e-05	7.2e-05	0.00013	5.3e-05	3.7e-05	55	75	66	56	57	54	38	24	20	13	28	35	31
Cat	7.3e-05	0.00026	0.00068	0.00068	0.00053	0.00023	8.3e-05	0.00011	7.1e-05	0.00011	7.4e-05	4.9e-05	4.6e-05	48	81	96	96	78	45	22	21	19	18	16	33	37
Catip	0	0	0	0	0	0	0	6.3e-06	7.1e-06	0	9.1e-07	2.7e-07	0	0	0	0	0	0	0	0	0.65	1.8	0	0.6	0.16	0
Catsper2	2.9e-07	9e-07	0	0	1.2e-06	0	0	1.5e-06	6.7e-07	8.2e-06	1.7e-06	4.1e-07	1.5e-07	0.43	1.2	0	0	0.32	0	0	0.65	0.2	1.2	0.6	0.49	0.3
Catsperd	0	0	0	0	0	0	0	0	0	0	1.4e-06	0	4.8e-07	0	0	0	0	0	0	0	0	0	0	0.6	0	0.6
Cbarp	0	1.4e-07	0	3.3e-06	4.5e-07	0	0	3e-05	0	6.7e-06	4.6e-06	3.3e-07	1.8e-07	0	0.4	0	1.5	0.32	0	0	4.5	0	0.77	1.2	0.33	0.3
Cbfa2t2	9.6e-06	8.2e-06	1e-05	1.1e-05	1.1e-05	9.4e-06	7.1e-06	4e-05	1.6e-05	4.6e-05	3.3e-05	1.5e-05	1.5e-05	11	8.1	6.5	5.9	5.8	2.9	2.1	8.7	4.3	7.3	6.6	12	16
Cbfa2t3	7.6e-07	1.1e-06	7.6e-07	0	0	0	0	0.00011	0.00015	4.4e-06	1.2e-05	1.6e-07	2.6e-06	1.3	0.81	0.6	0	0	0	0	21	35	0.77	3.6	0.16	0.9
Cbfb	4.4e-05	1e-05	4.6e-06	2.6e-06	6.8e-06	7.9e-06	2.3e-06	5.4e-05	3.7e-05	2.7e-05	5.8e-05	4.3e-05	4.5e-05	41	11	3.6	2.9	3.2	2.4	0.69	13	11	5	13	31	40
Cbl	6.3e-05	7.1e-05	6.6e-05	0.00012	6.3e-05	5.3e-05	1.7e-05	4.7e-05	3.4e-05	4.2e-05	6.4e-05	3.4e-05	4.5e-05	46	47	32	47	23	15	5.6	9.7	8	7.3	13	26	41
Cblb	9.5e-06	1.1e-05	1.4e-05	2.6e-06	1.1e-05	6.6e-06	9.6e-06	2e-05	7.8e-06	7.2e-06	0	9.7e-06	7.1e-06	9.8	9.7	8.9	1.5	3.5	2.9	3.5	4.2	2.2	1.9	0	7.2	8.4
Cblc	3e-05	6.6e-05	7.4e-05	9.1e-05	8.4e-05	8.1e-05	5.6e-05	9.2e-05	9.9e-05	0.00013	6.5e-05	2e-05	1.7e-05	28	46	39	38	28	23	16	19	26	21	20	15	18
Cbll1	2.1e-05	1.1e-05	1.1e-05	2.7e-05	1.2e-05	1.9e-05	1.2e-05	3.7e-05	1.9e-05	1.8e-05	1.6e-05	2.2e-05	2.3e-05	21	10	5.4	13	4.2	5.7	2.8	8.4	5.3	3.8	5.4	18	22
Cbr1	7.7e-05	0.00026	0.00049	0.00037	0.0003	0.00014	2.5e-05	0.00025	0.00018	0.00021	0.00035	5.5e-05	5e-05	52	80	90	82	63	32	9	45	39	33	63	34	40
Cbr3	2.7e-07	0	6.4e-06	0	0	0	0	7.4e-06	1.2e-06	2.1e-06	5e-05	4.4e-07	7.8e-07	0.43	0	4.2	0	0	0	0	1.9	0.39	0.77	15	0.49	0.6
Cbr4	8.5e-06	1.1e-05	5.8e-06	8.6e-06	6.3e-06	1.3e-06	0	5.3e-05	3.6e-05	4.2e-05	4.3e-05	1.3e-05	8.3e-06	9.4	11	4.2	5.9	2.9	0.48	0	12	9.6	8.5	11	11	9.3
Cbs	3.9e-07	0	0	0	0	0	0	6e-06	9.3e-06	2.4e-05	2.1e-06	9.5e-06	3.6e-06	0.43	0	0	0	0	0	0	1.3	2.2	3.8	0.6	6.5	4.2
Cbwd1	3.5e-06	4e-06	2.4e-06	0	2.1e-06	8e-07	2.1e-06	1.8e-05	1.4e-05	1.8e-05	2.2e-05	5.9e-06	6.9e-06	4.3	4.9	1.2	0	0.96	0.48	0.69	4.5	3.9	3.5	6	4.4	7.2
Cbx1	0.00012	4.8e-05	4.1e-05	5e-05	3.7e-05	2.3e-05	1.7e-06	0.00027	0.00018	0.00024	0.00027	0.00015	0.00018	69	38	26	25	15	8.6	0.69	46	39	38	53	71	84
Cbx2	7.6e-06	4.3e-06	9.4e-07	1.6e-06	4.1e-06	0	0	1.5e-05	3.5e-06	2.3e-05	5e-06	8.4e-06	1.1e-05	8.5	3.6	0.6	1.5	1.6	0	0	3.2	1.4	4.6	1.8	7.2	10
Cbx3	0.00022	4.5e-05	3.2e-05	3.4e-05	2.2e-05	2.2e-05	1.2e-05	3.1e-05	4.1e-05	5.3e-05	1.2e-05	0.00022	0.0003	70	34	16	15	11	5.3	4.2	8.1	12	10	4.2	70	88
Cbx4	1.3e-06	3.5e-06	9.3e-06	7.8e-06	9.4e-06	0	0	6.3e-06	1.6e-05	1.2e-05	3.6e-05	8e-06	3.3e-06	1.7	3.6	6	2.9	2.9	0	0	1.6	4.1	1.9	9.6	6.5	3.9
Cbx5	0.00014	2e-05	1.7e-05	2.1e-05	1.4e-05	5.5e-06	1.1e-06	6.1e-05	7.5e-05	0.00014	0.00014	0.00012	0.00021	65	17	11	10	5.8	1.4	0.69	13	19	22	29	63	86
Cbx6	4.7e-06	7.8e-07	0	0	7.4e-07	0	0	9.3e-05	7.9e-06	2.5e-05	3.1e-05	1.5e-05	1.8e-05	5.5	0.81	0	0	0.32	0	0	17	2.2	5.4	8.4	13	18
Cbx7	9.8e-06	1.9e-06	0	0	0	0	0	1.6e-05	1.4e-05	3e-05	3.2e-05	6e-06	9.7e-06	10	2	0	0	0	0	0	3.5	4.7	5	7.8	5.4	10
Cbx8	7.8e-06	4.4e-06	5.9e-06	3.5e-06	3.7e-06	1.7e-06	0	3e-05	1.4e-05	1.8e-05	2.1e-05	3.5e-06	4.3e-06	6.8	4	4.8	2.9	1.6	0.48	0	6.1	3.3	2.7	5.4	2.9	5.1
Cby1	2.8e-05	8.6e-06	9e-06	6.7e-06	4.8e-06	0	0	7.7e-05	6.2e-05	4.1e-05	0.00012	1.9e-05	2.8e-05	28	9.7	6	4.4	2.2	0	0	16	16	8.5	30	16	27
Cc2d1a	1.3e-05	1.5e-05	3.3e-05	2e-05	1.8e-05	3.2e-05	3.2e-05	2.7e-05	4.3e-05	4.4e-05	2.2e-05	1e-05	9.4e-06	12	14	18	10	7.4	9.1	12	5.2	11	6.5	6.6	8.3	10
Cc2d1b	1.3e-05	8.9e-06	5.9e-06	8.4e-06	1e-05	6.2e-06	1e-05	3e-05	2.8e-05	3.3e-05	3.3e-05	1.1e-05	1.8e-05	14	8.1	4.2	4.4	4.2	2.4	3.5	6.5	6.9	6.2	7.8	8.7	19
Cc2d2a	5.3e-06	0	0	1.7e-06	0	0	0	5.4e-06	9.9e-06	1.8e-05	1.1e-05	7.5e-06	6.2e-06	5.1	0	0	1.5	0	0	0	0.65	2	3.5	1.8	6.2	6.6
Ccar1	5.2e-05	3.3e-05	3.7e-05	4.8e-05	4e-05	2.5e-05	1.1e-05	0.0001	8.1e-05	0.00011	9.7e-05	4.6e-05	5.4e-05	42	26	20	22	15	7.7	4.2	21	21	19	24	32	46
Ccar2	1.4e-05	1.5e-05	1.1e-05	6.8e-06	5.1e-06	8.6e-06	3.6e-06	6.8e-05	3.7e-05	4.8e-05	6.7e-05	1.1e-05	1.5e-05	15	13	6	2.9	2.6	3.3	0.69	13	11	8.8	16	9.5	15
Ccbe1	3.5e-06	0	0	0	0	0	9.3e-07	0	1.1e-06	3.2e-06	1.1e-05	2.2e-06	4.6e-06	3.8	0	0	0	0	0	0.69	0	0.39	0.77	3	2.3	5.1
Ccbl1	9.9e-06	1.2e-05	1.8e-05	8.6e-06	2.5e-05	0.00014	0.00042	6.8e-05	2.6e-05	3.3e-05	1.2e-05	8.8e-06	6.2e-06	9.8	10	13	5.9	9.3	29	57	11	6.7	5	3	7.2	6.3
Ccbl2	2.7e-06	6.6e-07	1.2e-06	2.1e-06	0	0	0	4.9e-06	6.5e-06	3.4e-05	5.2e-06	5.6e-06	7.3e-06	2.6	0.81	1.2	1.5	0	0	0	1.6	1.8	5.4	1.2	5.2	8.4
Ccdc107	8.8e-05	9.9e-05	0.0001	9.1e-05	7.4e-05	5.6e-05	1.4e-05	0.0002	0.00016	0.00028	0.00018	8.3e-05	7.7e-05	55	60	45	41	26	16	4.2	37	38	43	38	50	55
Ccdc109b	0	0	0	0	0	0	0	1.9e-06	7e-06	4.1e-06	0.00033	1.9e-07	0	0	0	0	0	0	0	0	0.65	1.6	0.77	54	0.16	0
Ccdc112	2.2e-06	3e-06	6.3e-06	0	2.1e-06	0	0	1.2e-05	3.4e-06	8.9e-06	2.4e-06	4.2e-06	3.6e-06	3	3.2	3.6	0	0.96	0	0	2.6	1.2	1.5	0.6	3.8	3.9
Ccdc114	1.4e-06	2.7e-06	1.3e-05	8.5e-06	2.1e-05	1.5e-05	2.8e-06	3.8e-06	1e-05	1.3e-05	8.8e-06	1.8e-06	1.5e-06	1.7	2.4	8.9	4.4	7.7	4.3	0.69	1.3	2.7	2.7	1.8	1.5	1.5
Ccdc115	3.3e-05	1.8e-05	2.9e-06	5.1e-06	7.2e-07	3.4e-06	1e-06	0.00011	8.2e-05	7e-05	0.00016	3.8e-05	3.2e-05	29	16	1.8	2.9	0.32	0.48	0.69	24	20	13	39	28	31
Ccdc116	2.6e-06	3e-06	1.5e-06	0	2.5e-06	3.2e-06	0	9.2e-06	6e-06	9.4e-07	1.1e-05	1e-06	6.1e-07	2.6	2.8	1.2	0	0.96	0.96	0	1.9	0.98	0.38	2.4	0.98	0.6
Ccdc117	1.9e-05	1.2e-05	9.5e-06	1.1e-05	9e-06	1.1e-05	8.6e-06	1.6e-05	1.8e-05	2.8e-05	1.7e-05	1.8e-05	1.9e-05	20	11	6	5.9	4.2	3.8	2.8	4.2	5.1	4.6	4.2	14	19
Ccdc12	0.00015	0.00014	8.5e-05	7.8e-05	0.0001	7.4e-05	5.8e-05	0.00035	0.0003	0.00026	0.00032	0.00015	0.00015	77	73	43	37	30	21	19	60	65	43	63	71	80
Ccdc120	2.2e-06	3.4e-06	1.4e-05	0	1.7e-05	4.8e-05	7.9e-05	4e-06	1.1e-05	3.7e-06	1.7e-05	1.7e-06	2.9e-06	2.1	2.8	7.7	0	7.7	13	22	0.97	2.7	0.38	4.8	1.5	3.3
Ccdc122	4.8e-06	2.6e-06	2.8e-06	8.5e-06	6e-06	3.1e-06	1.3e-06	1.2e-05	1.2e-05	1.7e-05	5.2e-06	9.8e-06	8.7e-06	5.1	3.2	1.8	2.9	2.2	0.96	0.69	3.2	2.9	4.2	1.8	7.4	8.7
Ccdc124	0.00011	7.5e-05	7.8e-05	7.2e-05	9.2e-05	9.9e-05	5.7e-05	0.00023	0.00022	0.00019	0.00024	8.1e-05	9.3e-05	67	51	40	35	30	27	20	45	50	30	50	48	64
Ccdc125	4.5e-06	5.7e-07	0	0	5.8e-07	0	0	1.5e-05	2.2e-05	2.3e-05	8.9e-06	5.1e-06	4.4e-06	5.1	0.81	0	0	0.32	0	0	3.5	5.1	2.7	3	4.3	4.8
Ccdc126	8.2e-07	1.1e-06	0	0	4e-07	1.4e-06	0	1e-05	6.9e-06	6.2e-07	1.3e-05	8.5e-07	1.6e-06	1.3	1.6	0	0	0.32	0.48	0	2.6	1.8	0.38	4.2	0.65	1.8
Ccdc127	3e-05	1.6e-05	1.9e-05	8.5e-06	6.5e-06	7.3e-06	0	4.4e-05	5.4e-05	5.3e-05	5.3e-05	2.3e-05	2.8e-05	28	15	11	5.9	3.5	1.9	0	9	15	9.6	13	18	25
Ccdc130	4.2e-06	3.3e-06	6.8e-06	3.2e-06	3.1e-06	1.3e-05	8.3e-06	1e-05	1.6e-05	2e-05	1.7e-05	4.2e-06	2.8e-06	4.7	2.8	5.4	1.5	1.3	2.9	3.5	2.9	4.3	3.8	3	3.1	3.3
Ccdc134	1.2e-05	6e-06	9.6e-07	0	2.6e-06	0	0	1.1e-05	1.2e-05	6e-06	1.5e-05	4.1e-06	2.5e-06	12	6.1	0.6	0	0.96	0	0	2.6	3.3	1.2	3.6	3.6	3.3
Ccdc137	1.5e-05	6.5e-06	2.9e-06	0	4.3e-06	3.3e-06	0	1.1e-05	1.9e-05	3.2e-05	2.2e-05	1.5e-05	1e-05	16	6.1	1.8	0	1.9	0.96	0	2.9	5.7	5	6	12	11
Ccdc138	1.8e-06	1.6e-06	1e-06	0	4.4e-06	2.9e-06	0	1.4e-06	1.4e-06	4.7e-06	1.7e-06	2.7e-06	2.3e-06	2.1	1.6	0.6	0	1.9	0.48	0	0.32	0.39	0.77	0.6	2.3	2.7
Ccdc14	1.6e-06	2.2e-07	0	0	0	2e-06	0	2.1e-06	3.1e-06	1.1e-05	2e-06	2.9e-06	2.4e-06	2.6	0.4	0	0	0	0.48	0	0.65	0.98	1.5	0.6	2.5	2.7
Ccdc141	3.2e-06	0	7.8e-07	0	8.8e-07	0	8.8e-06	7.6e-07	4.6e-06	0	4.2e-06	2.1e-06	3.1e-06	3.4	0	0.6	0	0.32	0	2.1	0.32	2	0	0.6	1.3	2.7
Ccdc142	0	0	0	0	1.1e-06	0	0	0	0	0	0	0	5.5e-07	0	0	0	0	0.32	0	0	0	0	0	0	0	0.6
Ccdc142os	1.1e-06	4.3e-07	0	0	0	1.5e-06	0	2.8e-06	3.1e-06	1.6e-06	1.4e-05	1.3e-06	1.2e-06	1.3	0.81	0	0	0	0.48	0	0.97	0.78	0.38	3	0.82	1.5
Ccdc148	1.2e-06	9.1e-07	3.4e-06	2.2e-06	1.2e-06	4.4e-06	4e-06	1.5e-06	2.1e-06	4.4e-06	9.2e-07	6.3e-07	6.9e-07	0.85	0.81	2.4	1.5	0.64	1.4	0.69	0.32	0.39	0.77	0.6	0.49	0.6
Ccdc149	0	0	0	0	0	0	0	4.5e-06	1.1e-05	0	6e-06	1.5e-06	0	0	0	0	0	0	0	0	0.97	2.4	0	1.2	1.5	0
Ccdc15	1.8e-06	4.9e-07	0	0	2.2e-06	6.5e-06	0	4.5e-06	4.4e-06	1.3e-05	0	2e-06	4.4e-06	2.1	0.4	0	0	0.64	1.9	0	0.97	0.98	1.9	0	1.8	5.1
Ccdc150	0	0	0	0	0	0	0	0	0	0	1.9e-06	0	1.2e-07	0	0	0	0	0	0	0	0	0	0	0.6	0	0.3
Ccdc157	2.3e-06	1.2e-06	1.9e-06	0	0	0	0	3.6e-06	1.7e-06	0	1.1e-06	1.1e-06	2.1e-06	2.1	1.2	1.2	0	0	0	0	0.97	0.39	0	0.6	0.98	1.8
Ccdc158	0	0	0	0	0	0	0	0	0	0	0	3.3e-07	6.7e-07	0	0	0	0	0	0	0	0	0	0	0	0.33	0.9
Ccdc162	0	0	0	0	0	0	0	9.7e-06	2.7e-06	0	0	2.5e-06	1.2e-06	0	0	0	0	0	0	0	2.3	0.59	0	0	1.8	1.2
Ccdc163	5.5e-06	3.3e-06	5.8e-06	5.4e-06	4.4e-06	6.2e-06	1.2e-06	2.9e-05	2.2e-05	2.8e-05	2.7e-05	1.5e-05	1.4e-05	6	3.2	3.6	2.9	1.6	1.4	0.69	6.1	5.3	4.6	6.6	12	16
Ccdc166	4.9e-06	2.9e-06	3.1e-06	5.4e-06	0	3.8e-06	0	5.1e-05	2.5e-05	2.1e-05	1.4e-05	9.7e-06	9.2e-06	6	2	1.2	2.9	0	0.48	0	9.4	6.3	3.5	4.2	8.2	9.9
Ccdc167	2.1e-05	1.4e-05	9.3e-06	5.1e-06	7.9e-06	2.9e-06	0	4.8e-05	0.00011	6.3e-05	3e-05	1.6e-05	2.8e-05	22	13	5.4	2.9	3.5	0.48	0	10	28	12	7.8	13	27
Ccdc17	1.1e-06	2.3e-06	0	0	4.7e-06	5.4e-06	0	7.1e-06	7.9e-06	6.6e-06	0	9.2e-07	2.6e-07	0.43	2	0	0	2.6	0.96	0	1.6	2	1.5	0	0.82	0.3
Ccdc171	2.7e-06	3.6e-07	0	0	0	0	0	1.6e-06	2.5e-06	3.6e-06	0	1.3e-06	1.9e-06	3.4	0.4	0	0	0	0	0	0.32	0.59	0.77	0	1.3	2.1
Ccdc173	0	0	0	0	2.7e-07	2e-06	0	1.3e-05	0	9.2e-06	1.1e-05	3.8e-07	1e-06	0	0	0	0	0.32	0.48	0	2.6	0	1.9	2.4	0.33	1.2
Ccdc174	2.1e-05	2.4e-05	2.2e-05	2.3e-05	3e-05	4.4e-05	3.3e-05	6.9e-05	5.9e-05	6.4e-05	6e-05	2.6e-05	2.3e-05	23	20	13	10	11	13	11	13	14	11	14	19	23
Ccdc177	2.4e-07	0	0	0	0	0	0	2.4e-06	3.2e-06	5.5e-06	0	4.8e-07	1.3e-06	0.43	0	0	0	0	0	0	0.97	0.39	0.38	0	0.16	1.5
Ccdc18	6e-06	6.8e-07	0	0	0	0	0	5.7e-06	3.8e-06	2.4e-05	1e-05	4.3e-06	7.9e-06	4.3	0.81	0	0	0	0	0	1.3	0.98	3.5	3	3.6	9
Ccdc181	3.9e-06	4.9e-06	7.6e-06	1.5e-05	5.7e-06	1.3e-05	9e-06	2.4e-05	1.2e-05	3e-05	1.9e-05	6.6e-06	5.7e-06	4.3	4	5.4	8.8	2.2	4.3	2.8	4.5	3.3	5	4.8	6.2	6.3
Ccdc186	1.4e-05	3.8e-05	4.5e-05	4.4e-05	3.9e-05	6.2e-05	6.4e-05	2.9e-05	2.8e-05	9.9e-06	1.6e-05	1.1e-05	1.2e-05	14	29	27	22	16	19	18	5.8	5.7	1.9	4.8	9.2	12
Ccdc189	3.2e-07	1.4e-06	0	0	0	0	0	0	0	0	0	1.6e-06	2.2e-06	0.43	1.2	0	0	0	0	0	0	0	0	0	1.1	2.7
Ccdc190	3.3e-07	1.3e-06	0	0	0	0	0	0	0	0	0	2.2e-07	1.7e-06	0.43	0.81	0	0	0	0	0	0	0	0	0	0.16	1.8
Ccdc191	1e-05	2e-06	6.2e-06	2.7e-06	1.9e-06	0	0	0	0	0	0	1.7e-05	1.2e-05	10	1.6	3	1.5	0.96	0	0	0	0	0	0	13	12
Ccdc22	9.1e-06	6.1e-06	9.2e-06	7.9e-06	6.8e-06	8.1e-06	0	3.9e-05	3.8e-05	4.7e-05	3.3e-05	1.1e-05	1.6e-05	11	6.5	6	2.9	2.9	1.9	0	7.4	11	8.1	10	9	17
Ccdc25	4.9e-05	6.7e-05	7.5e-05	9e-05	0.00011	9.5e-05	3.8e-05	3.6e-05	4.3e-05	6.4e-05	5.8e-05	3e-05	3.4e-05	40	43	36	37	33	26	12	7.4	11	10	14	24	31
Ccdc28a	1.8e-05	2.5e-05	1.9e-05	3.7e-05	1.8e-05	1.7e-05	2.1e-05	2.8e-05	3e-05	7.2e-05	2.9e-05	2.3e-05	2.1e-05	18	20	11	18	8	4.8	6.9	7.1	8	15	9	18	22
Ccdc28b	2.2e-06	4.2e-06	3.6e-06	0	0	1.9e-06	0	7.2e-05	4.4e-05	2.6e-05	0.00042	6.6e-06	6e-06	3	4.5	2.4	0	0	0.48	0	15	12	5	64	5.2	7.5
Ccdc3	0	0	0	0	0	0	1.2e-06	0	3.5e-06	2.6e-05	1.9e-06	1.1e-05	7.1e-06	0	0	0	0	0	0	0.69	0	0.98	3.5	0.6	9.8	7.8
Ccdc32	2.2e-05	2.9e-05	4.4e-05	3.6e-05	3.4e-05	2.2e-05	1e-05	3.2e-05	3.1e-05	3e-05	7.7e-05	1e-05	9.5e-06	25	24	25	18	14	8.1	2.8	7.4	8	5.4	19	8.3	11
Ccdc34	0.00028	2.6e-05	4.1e-06	6.4e-06	8.8e-06	7.2e-06	1.3e-06	0.00023	0.00032	0.00039	0.0002	0.00025	0.00054	84	21	3.6	1.5	3.2	2.4	0.69	39	55	52	42	81	97
Ccdc43	2.9e-05	1.7e-05	5.3e-06	3.5e-06	2.5e-06	8.5e-07	6.2e-06	4.2e-05	3.9e-05	4.5e-05	4.8e-05	2.4e-05	2.6e-05	28	14	4.2	2.9	1.6	0.48	2.1	9.4	9.4	9.6	14	19	26
Ccdc47	6.6e-05	6.4e-05	5.9e-05	5.8e-05	4.7e-05	3.4e-05	1.9e-05	8.9e-05	9.9e-05	0.00012	0.00011	3.7e-05	4e-05	50	47	34	32	20	10	6.3	18	24	19	24	27	34
Ccdc50	4.9e-05	5.3e-05	3.8e-05	3.3e-05	4.7e-05	4.5e-05	1e-05	6.9e-05	6.2e-05	5.6e-05	7e-05	3.5e-05	3.7e-05	41	38	23	21	19	11	4.2	14	15	8.8	17	26	33
Ccdc51	6.7e-06	7.1e-06	6.2e-06	5.7e-06	4.1e-06	2e-06	0	2.5e-05	2.7e-05	2.4e-05	3e-05	6.5e-06	6.7e-06	7.7	6.9	3	4.4	1.9	0.96	0	6.5	6.7	4.2	7.2	4.7	7.5
Ccdc53	3e-05	2.9e-05	2e-05	2.7e-05	2e-05	3.1e-05	1e-05	0.00015	0.00015	8.3e-05	0.00015	4e-05	4.7e-05	29	26	13	15	8.7	8.6	4.2	28	34	15	34	29	42
Ccdc57	1.3e-06	8e-07	0	0	0	3.1e-06	0	3.5e-06	3.6e-06	2e-06	4e-06	2e-06	1.2e-06	1.7	0.81	0	0	0	0.48	0	0.97	0.98	0.38	1.2	1.8	1.5
Ccdc58	7.1e-05	4.7e-05	1.6e-05	3.6e-06	1.4e-05	8.2e-06	5.3e-06	0.00011	0.00015	0.00018	0.00013	6e-05	6.3e-05	54	37	10	2.9	6.1	2.4	2.1	23	35	30	28	42	52
Ccdc59	5.7e-05	5.1e-05	6.8e-05	5.1e-05	5.2e-05	4e-05	3.1e-05	0.00012	0.00016	0.00011	0.00014	5.8e-05	6.2e-05	44	36	35	28	20	12	13	24	36	17	32	38	49
Ccdc6	5.9e-05	5.5e-05	5.5e-05	3.8e-05	6.8e-05	7.7e-05	8.2e-05	3.7e-05	4.5e-05	5.3e-05	4.1e-05	2.7e-05	3.4e-05	44	39	30	22	26	21	22	8.1	10	8.1	11	20	29
Ccdc61	1.5e-05	3.4e-06	5.3e-06	2.3e-06	1.5e-06	0	0	2e-05	3.1e-05	3.9e-05	4.6e-05	9.1e-06	1.5e-05	16	3.6	3	1.5	0.96	0	0	4.8	7.3	7.7	9.6	7.7	17
Ccdc62	3.8e-06	5.7e-06	4.7e-06	2.1e-06	1.9e-06	2e-06	0	1.2e-05	5.3e-06	1.5e-05	2.5e-06	1.8e-06	2.9e-06	4.7	5.7	3	1.5	0.96	0.48	0	2.9	2.2	1.9	0.6	1.5	3.6
Ccdc63	8.8e-07	1.2e-06	3.8e-06	3.2e-06	0	3.7e-06	0	0	0	0	0	4.1e-07	8.9e-07	1.3	1.2	2.4	1.5	0	0.96	0	0	0	0	0	0.16	0.9
Ccdc64	7.2e-07	5.9e-07	8.2e-07	0	8.6e-07	0	4.2e-06	1.9e-05	1.5e-05	4.1e-06	0	1e-06	7e-07	0.85	0.4	0.6	0	0.64	0	1.4	3.2	2.7	0.77	0	0.82	0.9
Ccdc64b	3.9e-06	3.2e-06	4.6e-06	0	6.1e-06	6.1e-06	7.3e-06	3.2e-05	3.5e-05	9e-06	3.1e-05	2.6e-06	3.8e-06	3.8	3.6	3	0	2.9	2.4	2.1	7.1	9.2	1.2	8.4	2.5	4.2
Ccdc66	2.9e-06	2.4e-06	2.9e-06	5.3e-06	2.4e-06	3.5e-06	0	1.4e-05	4.1e-06	1.1e-05	1.7e-05	3.1e-06	4.3e-06	3.8	2.4	2.4	2.9	0.96	0.48	0	3.2	1.2	2.3	4.2	2.6	4.5
Ccdc68	6.1e-06	1.5e-05	2.2e-05	1.8e-05	3e-05	5.7e-05	8.2e-05	5.7e-05	3.5e-05	7.3e-06	7.3e-05	3e-06	1.9e-06	6.8	13	14	8.8	11	17	24	9.4	7.3	2.3	16	2.8	2.1
Ccdc69	4.8e-07	6.9e-07	0	0	0	0	0	4.9e-07	1.4e-06	0	0	4.5e-07	3e-06	0.43	0.81	0	0	0	0	0	0.32	0.39	0	0	0.49	3.3
Ccdc71	2.2e-05	2.5e-05	2e-05	1.9e-05	1.9e-05	2.1e-05	5.8e-06	4.8e-05	3.4e-05	4e-05	5.1e-05	2.1e-05	2.1e-05	26	20	11	10	8.3	5.7	2.8	10	8.6	7.7	13	16	20
Ccdc71l	4.1e-05	5.8e-05	2.7e-05	5.3e-05	5.2e-05	5.4e-05	0.0002	1.6e-05	4.6e-05	4.8e-05	1.5e-05	1.2e-05	1.2e-05	37	38	16	26	19	14	42	3.5	11	7.7	5.4	9.7	13
Ccdc73	6.9e-07	4.9e-07	1.5e-06	0	6.4e-07	2.3e-06	0	3.5e-06	9.7e-07	4.6e-06	5.7e-06	6.6e-07	0	0.85	0.4	1.2	0	0.32	0.48	0	0.97	0.39	0.77	2.4	0.33	0
Ccdc74a	3.7e-07	0	0	0	0	0	0	2.1e-05	1e-06	3.6e-06	2.8e-06	1.2e-06	4.4e-07	0.43	0	0	0	0	0	0	4.2	0.39	0.38	0.6	0.98	0.6
Ccdc77	9.2e-06	2.2e-06	4e-06	0	0	3e-06	1e-06	1.6e-05	1.9e-05	3.5e-05	1.8e-05	1.1e-05	2.1e-05	12	2.8	2.4	0	0	0.96	0.69	3.9	5.1	6.5	4.8	9.5	21
Ccdc78	9.1e-07	1e-06	0	0	0	1.6e-06	0	0	0	2.2e-06	3.2e-06	8.6e-07	8.3e-07	1.3	0.81	0	0	0	0.48	0	0	0	0.38	0.6	0.82	0.9
Ccdc82	3.3e-06	0	1e-06	2.9e-06	1.7e-06	4.8e-06	2.8e-06	1e-05	5.2e-06	5.5e-06	1e-05	3.8e-06	2.4e-06	2.6	0	0.6	1.5	0.64	1.4	0.69	1.9	1.6	1.5	3	3.1	2.7
Ccdc84	5.6e-06	6.7e-06	5.2e-06	1.1e-05	1.3e-05	7.1e-06	7.1e-06	2.3e-05	2.1e-05	2.2e-05	2.9e-05	9e-06	6.6e-06	5.1	6.1	3.6	5.9	3.2	2.4	1.4	5.2	6.1	3.8	6	6.9	6.9
Ccdc85b	1.3e-05	4e-06	9.4e-07	1.7e-06	1.5e-06	3.4e-06	0	4.4e-05	3.2e-05	3.6e-05	2.5e-05	1.9e-05	1.9e-05	14	3.6	1.2	1.5	0.96	0.96	0	12	9.6	7.7	8.4	16	19
[truncated: 21,623 more rows]
