# Supplementary material for: Clump sequencing exposes the spatial expression programs of intestinal secretory cells
Source: Nat Commun. 2021 May 24;12:3074. doi: 10.1038/s41467-021-23245-2 (PMC8144370; doi:10.1038/s41467-021-23245-2)
Supplement: Supplementary file 11 — Supplementary Data 8 [file 41467_2021_23245_MOESM11_ESM.xlsx]

## Sheet: Sheet1
Supplementary Data 8-measured secretory types proportions in intestinal tissue
	Crypt	SEM	Villus	SEM
Goblet	0.106	0.14	0.098	0.59
Enteroendocrine	0.0214	0.45	0.0096	0.37
Tuft	0.0182	0.31	0.0112	0.1
Paneth*	0.05		0
* data from litterature Elmes, M. J. Path, 1976
