# Supplementary material for: Clump sequencing exposes the spatial expression programs of intestinal secretory cells
Source: Nat Commun. 2021 May 24;12:3074. doi: 10.1038/s41467-021-23245-2 (PMC8144370; doi:10.1038/s41467-021-23245-2)
Supplement: Supplementary file 12 — Supplementary Data 9 [file 41467_2021_23245_MOESM12_ESM.xlsx]

## Sheet: GOPROCESS_up_sst_cells
type	GO Term	Description	P-value	FDR q-value	Enrichment	N	B	n	b	Genes
sst	GO:0051241	negative regulation of multicellular organismal process	8.49e-10	1.17e-05	1.98	10757	731	617	83	[Mapkbp1 - mitogen-activated protein kinase binding protein 1, Rarg - retinoic acid receptor, gamma, Hhex - hematopoietically expressed homeobox, Jag1 - jagged 1, Fam101b - family with sequence similarity 101, member b, Crhr2 - corticotropin releasing hormone receptor 2, Pparg - peroxisome proliferator activated receptor gamma, Lpar1 - lysophosphatidic acid receptor 1, Arg1 - arginase, liver, Abc…
sst	GO:0023051	regulation of signaling	8.02e-09	5.53e-05	1.49	10757	1988	617	170	[Mapkbp1 - mitogen-activated protein kinase binding protein 1, Dennd1a - denn/madd domain containing 1a, Abca1 - atp-binding cassette, sub-family a (abc1), member 1, Lats2 - large tumor suppressor 2, Plekhg2 - pleckstrin homology domain containing, family g (with rhogef domain) member 2, Syt7 - synaptotagmin vii, Arg1 - arginase, liver, Ccbe1 - collagen and calcium binding egf domains 1, Cyp2j6 -…
sst	GO:0032501	multicellular organismal process	8.59e-09	3.95e-05	1.52	10757	1841	617	160	[Abca1 - atp-binding cassette, sub-family a (abc1), member 1, Per3 - period circadian clock 3, Gatm - glycine amidinotransferase (l-arginine:glycine amidinotransferase), Ccbe1 - collagen and calcium binding egf domains 1, Abcc8 - atp-binding cassette, sub-family c (cftr/mrp), member 8, Drd4 - dopamine receptor d4, Ap1s2 - adaptor-related protein complex 1, sigma 2 subunit, Sez6l2 - seizure relate…
sst	GO:0010646	regulation of cell communication	9.67e-09	3.34e-05	1.49	10757	1978	617	169	[Mapkbp1 - mitogen-activated protein kinase binding protein 1, Dennd1a - denn/madd domain containing 1a, Abca1 - atp-binding cassette, sub-family a (abc1), member 1, Lats2 - large tumor suppressor 2, Plekhg2 - pleckstrin homology domain containing, family g (with rhogef domain) member 2, Syt7 - synaptotagmin vii, Arg1 - arginase, liver, Ccbe1 - collagen and calcium binding egf domains 1, Cyp2j6 -…
sst	GO:0009966	regulation of signal transduction	3.21e-08	8.87e-05	1.51	10757	1742	617	151	[Mapkbp1 - mitogen-activated protein kinase binding protein 1, Dennd1a - denn/madd domain containing 1a, Abca1 - atp-binding cassette, sub-family a (abc1), member 1, Lats2 - large tumor suppressor 2, Plekhg2 - pleckstrin homology domain containing, family g (with rhogef domain) member 2, Arg1 - arginase, liver, Ccbe1 - collagen and calcium binding egf domains 1, Cyp2j6 - cytochrome p450, family 2…
sst	GO:0051239	regulation of multicellular organismal process	9.36e-08	0.000215	1.48	10757	1830	617	155	[Mapkbp1 - mitogen-activated protein kinase binding protein 1, Slc5a3 - solute carrier family 5 (inositol transporters), member 3, Abca1 - atp-binding cassette, sub-family a (abc1), member 1, Lats2 - large tumor suppressor 2, Per3 - period circadian clock 3, Gatm - glycine amidinotransferase (l-arginine:glycine amidinotransferase), Syt7 - synaptotagmin vii, Arg1 - arginase, liver, Ccbe1 - collage…
sst	GO:0098657	import into cell	1.21e-07	0.000238	2.3	10757	341	617	45	[Rhoq - ras homolog gene family, member q, Trex1 - three prime repair exonuclease 1, AU040320 - expressed sequence au040320, Slc39a6 - solute carrier family 39 (metal ion transporter), member 6, Dennd1a - denn/madd domain containing 1a, Fam155a - family with sequence similarity 155, member a, Snap91 - synaptosomal-associated protein 91, Syt7 - synaptotagmin vii, Myo7a - myosin viia, Slc9a6 - solu…
sst	GO:0098739	import across plasma membrane	1.59e-07	0.000274	4.65	10757	60	617	16	[Slc39a6 - solute carrier family 39 (metal ion transporter), member 6, Fam155a - family with sequence similarity 155, member a, Slc39a5 - solute carrier family 39 (metal ion transporter), member 5, Kcnj11 - potassium inwardly rectifying channel, subfamily j, member 11, Slc9a6 - solute carrier family 9 (sodium/hydrogen exchanger), member 6, Slc1a5 - solute carrier family 1 (neutral amino acid tran…
sst	GO:0051050	positive regulation of transport	2.33e-07	0.000358	1.91	10757	604	617	66	[Abca1 - atp-binding cassette, sub-family a (abc1), member 1, Crhr2 - corticotropin releasing hormone receptor 2, Trf - transferrin, Pparg - peroxisome proliferator activated receptor gamma, Syt7 - synaptotagmin vii, Exph5 - exophilin 5, Abcc8 - atp-binding cassette, sub-family c (cftr/mrp), member 8, Drd4 - dopamine receptor d4, 9930013L23Rik - riken cdna 9930013l23 gene, Slc1a2 - solute carrier…
sst	GO:0043410	positive regulation of MAPK cascade	2.78e-07	0.000383	2.4	10757	283	617	39	[Mapkbp1 - mitogen-activated protein kinase binding protein 1, Tff2 - trefoil factor 2 (spasmolytic protein 1), Fgf9 - fibroblast growth factor 9, Crhr2 - corticotropin releasing hormone receptor 2, Trf - transferrin, Gpr30 - g protein-coupled receptor 30, Lpar1 - lysophosphatidic acid receptor 1, Notch1 - notch 1, Iapp - islet amyloid polypeptide, Drd4 - dopamine receptor d4, Fgfr4 - fibroblast …
sst	GO:0003008	system process	3.79e-07	0.000476	1.88	10757	612	617	66	[Trex1 - three prime repair exonuclease 1, Jag2 - jagged 2, Crhr2 - corticotropin releasing hormone receptor 2, Emp2 - epithelial membrane protein 2, Gatm - glycine amidinotransferase (l-arginine:glycine amidinotransferase), Ccbe1 - collagen and calcium binding egf domains 1, Abcc8 - atp-binding cassette, sub-family c (cftr/mrp), member 8, Drd4 - dopamine receptor d4, Ap1s2 - adaptor-related prot…
sst	GO:0023056	positive regulation of signaling	4e-07	0.00046	1.65	10757	1028	617	97	[Mapkbp1 - mitogen-activated protein kinase binding protein 1, Syt7 - synaptotagmin vii, Ccbe1 - collagen and calcium binding egf domains 1, Drd4 - dopamine receptor d4, Pfkm - phosphofructokinase, muscle, Pde5a - phosphodiesterase 5a, cgmp-specific, Nlgn1 - neuroligin 1, Prkcd - protein kinase c, delta, Avpr1b - arginine vasopressin receptor 1b, Wwc1 - ww, c2 and coiled-coil domain containing 1,…
sst	GO:0048583	regulation of response to stimulus	5.31e-07	0.000564	1.39	10757	2278	617	181	[Mapkbp1 - mitogen-activated protein kinase binding protein 1, Dennd1a - denn/madd domain containing 1a, Abca1 - atp-binding cassette, sub-family a (abc1), member 1, Lats2 - large tumor suppressor 2, Plekhg2 - pleckstrin homology domain containing, family g (with rhogef domain) member 2, Syt7 - synaptotagmin vii, Arg1 - arginase, liver, Ccbe1 - collagen and calcium binding egf domains 1, Cyp2j6 -…
sst	GO:0010647	positive regulation of cell communication	5.46e-07	0.000538	1.64	10757	1021	617	96	[Mapkbp1 - mitogen-activated protein kinase binding protein 1, Hhex - hematopoietically expressed homeobox, Jag1 - jagged 1, Emp2 - epithelial membrane protein 2, Trf - transferrin, Crhr2 - corticotropin releasing hormone receptor 2, Jag2 - jagged 2, Syt7 - synaptotagmin vii, Rasgrf1 - ras protein-specific guanine nucleotide-releasing factor 1, Lpar1 - lysophosphatidic acid receptor 1, Ccbe1 - co…
sst	GO:0051049	regulation of transport	5.95e-07	0.000548	1.6	10757	1121	617	103	[Abca1 - atp-binding cassette, sub-family a (abc1), member 1, Clcn2 - chloride channel 2, Syt7 - synaptotagmin vii, Arg1 - arginase, liver, Exph5 - exophilin 5, Tmem37 - transmembrane protein 37, Abcc8 - atp-binding cassette, sub-family c (cftr/mrp), member 8, Drd4 - dopamine receptor d4, 9930013L23Rik - riken cdna 9930013l23 gene, Slc1a2 - solute carrier family 1 (glial high affinity glutamate t…
sst	GO:0006811	ion transport	5.97e-07	0.000515	1.88	10757	594	617	64	[Slc2a2 - solute carrier family 2 (facilitated glucose transporter), member 2, Slc5a3 - solute carrier family 5 (inositol transporters), member 3, Slc25a23 - solute carrier family 25 (mitochondrial carrier; phosphate carrier), member 23, Abca1 - atp-binding cassette, sub-family a (abc1), member 1, Slc39a6 - solute carrier family 39 (metal ion transporter), member 6, Clcn2 - chloride channel 2, Pp…
sst	GO:0048584	positive regulation of response to stimulus	1.33e-06	0.00108	1.55	10757	1226	617	109	[Mapkbp1 - mitogen-activated protein kinase binding protein 1, Arg1 - arginase, liver, Ccbe1 - collagen and calcium binding egf domains 1, Drd4 - dopamine receptor d4, Pde5a - phosphodiesterase 5a, cgmp-specific, Nlgn1 - neuroligin 1, Prkcd - protein kinase c, delta, Prkcq - protein kinase c, theta, Avpr1b - arginine vasopressin receptor 1b, Wwc1 - ww, c2 and coiled-coil domain containing 1, Fabp…
sst	GO:0043269	regulation of ion transport	1.69e-06	0.0013	2.08	10757	386	617	46	[Syt11 - synaptotagmin xi, Clcn2 - chloride channel 2, Crhr2 - corticotropin releasing hormone receptor 2, Gpr30 - g protein-coupled receptor 30, Trf - transferrin, Syt7 - synaptotagmin vii, Rasgrf1 - ras protein-specific guanine nucleotide-releasing factor 1, Pm20d1 - peptidase m20 domain containing 1, Ppargc1a - peroxisome proliferative activated receptor, gamma, coactivator 1 alpha, Arg1 - arg…
sst	GO:0009967	positive regulation of signal transduction	1.9e-06	0.00138	1.65	10757	910	617	86	[Mapkbp1 - mitogen-activated protein kinase binding protein 1, Hhex - hematopoietically expressed homeobox, Jag1 - jagged 1, Emp2 - epithelial membrane protein 2, Trf - transferrin, Crhr2 - corticotropin releasing hormone receptor 2, Jag2 - jagged 2, Rasgrf1 - ras protein-specific guanine nucleotide-releasing factor 1, Lpar1 - lysophosphatidic acid receptor 1, Ccbe1 - collagen and calcium binding…
sst	GO:1902533	positive regulation of intracellular signal transduction	2.1e-06	0.00145	1.84	10757	577	617	61	[Mapkbp1 - mitogen-activated protein kinase binding protein 1, Crhr2 - corticotropin releasing hormone receptor 2, Trf - transferrin, Rasgrf1 - ras protein-specific guanine nucleotide-releasing factor 1, Lpar1 - lysophosphatidic acid receptor 1, Crlf3 - cytokine receptor-like factor 3, Drd4 - dopamine receptor d4, Il18 - interleukin 18, Pde5a - phosphodiesterase 5a, cgmp-specific, Timp2 - tissue …
sst	GO:0032879	regulation of localization	2.85e-06	0.00187	1.43	10757	1719	617	141	[Slc5a3 - solute carrier family 5 (inositol transporters), member 3, Abca1 - atp-binding cassette, sub-family a (abc1), member 1, Lats2 - large tumor suppressor 2, Clcn2 - chloride channel 2, Syt7 - synaptotagmin vii, Exph5 - exophilin 5, Arg1 - arginase, liver, Ccbe1 - collagen and calcium binding egf domains 1, Tmem37 - transmembrane protein 37, Abcc8 - atp-binding cassette, sub-family c (cftr/…
sst	GO:0032101	regulation of response to external stimulus	3.14e-06	0.00197	1.96	10757	444	617	50	[Mapkbp1 - mitogen-activated protein kinase binding protein 1, Trex1 - three prime repair exonuclease 1, Pparg - peroxisome proliferator activated receptor gamma, Arg1 - arginase, liver, Lpar1 - lysophosphatidic acid receptor 1, Abcc8 - atp-binding cassette, sub-family c (cftr/mrp), member 8, Pde5a - phosphodiesterase 5a, cgmp-specific, Prkcd - protein kinase c, delta, Calcrl - calcitonin recepto…
sst	GO:0099587	inorganic ion import across plasma membrane	9.96e-06	0.00598	5.28	10757	33	617	10	[Slc39a6 - solute carrier family 39 (metal ion transporter), member 6, Slc5a1 - solute carrier family 5 (sodium/glucose cotransporter), member 1, Fam155a - family with sequence similarity 155, member a, Slc39a5 - solute carrier family 39 (metal ion transporter), member 5, Kcnj11 - potassium inwardly rectifying channel, subfamily j, member 11, Trpm2 - transient receptor potential cation channel, s…
sst	GO:0098659	inorganic cation import across plasma membrane	9.96e-06	0.00573	5.28	10757	33	617	10	[Slc39a6 - solute carrier family 39 (metal ion transporter), member 6, Slc5a1 - solute carrier family 5 (sodium/glucose cotransporter), member 1, Fam155a - family with sequence similarity 155, member a, Slc39a5 - solute carrier family 39 (metal ion transporter), member 5, Kcnj11 - potassium inwardly rectifying channel, subfamily j, member 11, Trpm2 - transient receptor potential cation channel, s…
sst	GO:0045596	negative regulation of cell differentiation	1.07e-05	0.00588	1.89	10757	451	617	49	[Rarg - retinoic acid receptor, gamma, Fam101b - family with sequence similarity 101, member b, Jag1 - jagged 1, Pparg - peroxisome proliferator activated receptor gamma, Lpar1 - lysophosphatidic acid receptor 1, Abcc8 - atp-binding cassette, sub-family c (cftr/mrp), member 8, Il18 - interleukin 18, Nlgn1 - neuroligin 1, Cited1 - cbp/p300-interacting transactivator with glu/asp-rich carboxy-termi…
sst	GO:0048856	anatomical structure development	1.07e-05	0.00568	1.38	10757	1899	617	150	[Slc2a2 - solute carrier family 2 (facilitated glucose transporter), member 2, Slc5a3 - solute carrier family 5 (inositol transporters), member 3, Clcn2 - chloride channel 2, Gatm - glycine amidinotransferase (l-arginine:glycine amidinotransferase), Exph5 - exophilin 5, Ccbe1 - collagen and calcium binding egf domains 1, Slc9a6 - solute carrier family 9 (sodium/hydrogen exchanger), member 6, Ap1s…
sst	GO:0048878	chemical homeostasis	1.07e-05	0.00548	1.75	10757	607	617	61	[Unc80 - unc-80 homolog (c. elegans), Slc25a23 - solute carrier family 25 (mitochondrial carrier; phosphate carrier), member 23, Abca1 - atp-binding cassette, sub-family a (abc1), member 1, Slc39a6 - solute carrier family 39 (metal ion transporter), member 6, Pparg - peroxisome proliferator activated receptor gamma, Trf - transferrin, Lpar1 - lysophosphatidic acid receptor 1, Slc9a6 - solute carr…
sst	GO:0051093	negative regulation of developmental process	1.19e-05	0.00585	1.75	10757	609	617	61	[Rarg - retinoic acid receptor, gamma, Hhex - hematopoietically expressed homeobox, Jag1 - jagged 1, Fam101b - family with sequence similarity 101, member b, Crhr2 - corticotropin releasing hormone receptor 2, Pparg - peroxisome proliferator activated receptor gamma, Ppargc1a - peroxisome proliferative activated receptor, gamma, coactivator 1 alpha, Lpar1 - lysophosphatidic acid receptor 1, Abcc8…
sst	GO:0010817	regulation of hormone levels	1.29e-05	0.00612	2.06	10757	330	617	39	[Isl1 - isl1 transcription factor, lim/homeodomain, Clcn2 - chloride channel 2, Crhr2 - corticotropin releasing hormone receptor 2, Pparg - peroxisome proliferator activated receptor gamma, Gpr30 - g protein-coupled receptor 30, Ppargc1a - peroxisome proliferative activated receptor, gamma, coactivator 1 alpha, Syt7 - synaptotagmin vii, Abcc8 - atp-binding cassette, sub-family c (cftr/mrp), membe…
sst	GO:0007186	G protein-coupled receptor signaling pathway	1.3e-05	0.00596	2.32	10757	225	617	30	[Abca1 - atp-binding cassette, sub-family a (abc1), member 1, Crhr2 - corticotropin releasing hormone receptor 2, Gpr30 - g protein-coupled receptor 30, Lpar1 - lysophosphatidic acid receptor 1, Iapp - islet amyloid polypeptide, Drd4 - dopamine receptor d4, Ramp1 - receptor (calcitonin) activity modifying protein 1, Apln - apelin, Rgs9 - regulator of g-protein signaling 9, Adcy2 - adenylate cycla…
sst	GO:0034762	regulation of transmembrane transport	1.39e-05	0.00617	2.08	10757	319	617	38	[Rhoq - ras homolog gene family, member q, Clcn2 - chloride channel 2, Adc - arginine decarboxylase, Gpr30 - g protein-coupled receptor 30, Ppargc1a - peroxisome proliferative activated receptor, gamma, coactivator 1 alpha, Rasgrf1 - ras protein-specific guanine nucleotide-releasing factor 1, Pm20d1 - peptidase m20 domain containing 1, Tmem37 - transmembrane protein 37, Abcc8 - atp-binding casset…
sst	GO:0042127	regulation of cell proliferation	1.59e-05	0.00687	1.57	10757	946	617	85	[Rarg - retinoic acid receptor, gamma, Hhex - hematopoietically expressed homeobox, Jag1 - jagged 1, Emp2 - epithelial membrane protein 2, Pparg - peroxisome proliferator activated receptor gamma, Trf - transferrin, Jag2 - jagged 2, Ovol1 - ovo homolog-like 1 (drosophila), Ppargc1a - peroxisome proliferative activated receptor, gamma, coactivator 1 alpha, Rasgrf1 - ras protein-specific guanine nu…
sst	GO:1900046	regulation of hemostasis	1.69e-05	0.00708	4.57	10757	42	617	11	[Proc - protein c, Cd36 - cd36 antigen, Prkcd - protein kinase c, delta, Tec - tec protein tyrosine kinase, Pdgfb - platelet derived growth factor, b polypeptide, Syk - spleen tyrosine kinase, Pdgfa - platelet derived growth factor, alpha, Prkcq - protein kinase c, theta, Dmtn - dematin actin binding protein, C1qtnf1 - c1q and tumor necrosis factor related protein 1, Anxa2 - annexin a2]
sst	GO:0030193	regulation of blood coagulation	1.69e-05	0.00687	4.57	10757	42	617	11	[Proc - protein c, Cd36 - cd36 antigen, Prkcd - protein kinase c, delta, Tec - tec protein tyrosine kinase, Pdgfb - platelet derived growth factor, b polypeptide, Syk - spleen tyrosine kinase, Pdgfa - platelet derived growth factor, alpha, Prkcq - protein kinase c, theta, Dmtn - dematin actin binding protein, C1qtnf1 - c1q and tumor necrosis factor related protein 1, Anxa2 - annexin a2]
sst	GO:0010543	regulation of platelet activation	1.75e-05	0.00689	6.34	10757	22	617	8	[Prkcd - protein kinase c, delta, Tec - tec protein tyrosine kinase, Pdgfb - platelet derived growth factor, b polypeptide, Syk - spleen tyrosine kinase, Pdgfa - platelet derived growth factor, alpha, Prkcq - protein kinase c, theta, C1qtnf1 - c1q and tumor necrosis factor related protein 1, Dmtn - dematin actin binding protein]
sst	GO:0065008	regulation of biological quality	2.16e-05	0.0083	1.33	10757	2220	617	169	[Unc80 - unc-80 homolog (c. elegans), Slc39a6 - solute carrier family 39 (metal ion transporter), member 6, Abca1 - atp-binding cassette, sub-family a (abc1), member 1, Per3 - period circadian clock 3, Clcn2 - chloride channel 2, Gatm - glycine amidinotransferase (l-arginine:glycine amidinotransferase), Plekhg2 - pleckstrin homology domain containing, family g (with rhogef domain) member 2, Syt7 …
sst	GO:0043576	regulation of respiratory gaseous exchange	2.38e-05	0.0089	8.72	10757	12	617	6	[Slc5a3 - solute carrier family 5 (inositol transporters), member 3, Nlgn1 - neuroligin 1, Tshz3 - teashirt zinc finger family member 3, Pbx3 - pre b cell leukemia homeobox 3, Gls - glutaminase, Apln - apelin]
sst	GO:0050818	regulation of coagulation	2.73e-05	0.00991	4.36	10757	44	617	11	[Proc - protein c, Cd36 - cd36 antigen, Prkcd - protein kinase c, delta, Tec - tec protein tyrosine kinase, Pdgfb - platelet derived growth factor, b polypeptide, Syk - spleen tyrosine kinase, Pdgfa - platelet derived growth factor, alpha, Prkcq - protein kinase c, theta, C1qtnf1 - c1q and tumor necrosis factor related protein 1, Dmtn - dematin actin binding protein, Anxa2 - annexin a2]
sst	GO:0032502	developmental process	2.8e-05	0.00992	1.28	10757	2740	617	201	[Slc9a6 - solute carrier family 9 (sodium/hydrogen exchanger), member 6, Tdrd7 - tudor domain containing 7, Calcrl - calcitonin receptor-like, Dab1 - disabled 1, Acvr1c - activin a receptor, type ic, Ripk4 - receptor-interacting serine-threonine kinase 4, Tcp11 - t-complex protein 11, Ripply3 - ripply3 homolog (zebrafish), Lhfpl4 - lipoma hmgic fusion partner-like protein 4, Slc39a5 - solute carr…
sst	GO:0050878	regulation of body fluid levels	2.81e-05	0.00972	2.63	10757	146	617	22	[Proc - protein c, Hgfac - hepatocyte growth factor activator, Serpina10 - serine (or cysteine) peptidase inhibitor, clade a (alpha-1 antiproteinase, antitrypsin), member 10, Tec - tec protein tyrosine kinase, Pdgfb - platelet derived growth factor, b polypeptide, Pdgfa - platelet derived growth factor, alpha, Grhl1 - grainyhead-like 1 (drosophila), Tmem79 - transmembrane protein 79, Apln - apeli…
sst	GO:0090276	regulation of peptide hormone secretion	3.28e-05	0.011	2.54	10757	158	617	23	[Gip - gastric inhibitory polypeptide, Adra2a - adrenergic receptor, alpha 2a, Isl1 - isl1 transcription factor, lim/homeodomain, Nr1d1 - nuclear receptor subfamily 1, group d, member 1, Pparg - peroxisome proliferator activated receptor gamma, Crhr2 - corticotropin releasing hormone receptor 2, Gpr30 - g protein-coupled receptor 30, Syt7 - synaptotagmin vii, Kcnj11 - potassium inwardly rectifyin…
sst	GO:0007165	signal transduction	3.29e-05	0.0108	1.36	10757	1815	617	142	[Abca1 - atp-binding cassette, sub-family a (abc1), member 1, Lats2 - large tumor suppressor 2, Slc9a6 - solute carrier family 9 (sodium/hydrogen exchanger), member 6, Drd4 - dopamine receptor d4, Ppm1l - protein phosphatase 1 (formerly 2c)-like, Pde5a - phosphodiesterase 5a, cgmp-specific, Prkcd - protein kinase c, delta, Cited1 - cbp/p300-interacting transactivator with glu/asp-rich carboxy-ter…
sst	GO:1901605	alpha-amino acid metabolic process	3.8e-05	0.0122	2.72	10757	128	617	20	[Ddah1 - dimethylarginine dimethylaminohydrolase 1, Tat - tyrosine aminotransferase, Adc - arginine decarboxylase, Gatm - glycine amidinotransferase (l-arginine:glycine amidinotransferase), Arg1 - arginase, liver, Fah - fumarylacetoacetate hydrolase, Prdx4 - peroxiredoxin 4, Gls - glutaminase, Slc39a8 - solute carrier family 39 (metal ion transporter), member 8, Pipox - pipecolic acid oxidase, Td…
sst	GO:0001934	positive regulation of protein phosphorylation	4.38e-05	0.0138	1.73	10757	555	617	55	[Mapkbp1 - mitogen-activated protein kinase binding protein 1, Trf - transferrin, Emp2 - epithelial membrane protein 2, Crhr2 - corticotropin releasing hormone receptor 2, Lpar1 - lysophosphatidic acid receptor 1, Drd4 - dopamine receptor d4, Il18 - interleukin 18, 9930013L23Rik - riken cdna 9930013l23 gene, Pde5a - phosphodiesterase 5a, cgmp-specific, Timp2 - tissue inhibitor of metalloproteinas…
sst	GO:0032680	regulation of tumor necrosis factor production	5.25e-05	0.0161	3.07	10757	91	617	16	[Spon2 - spondin 2, extracellular matrix protein, Trex1 - three prime repair exonuclease 1, Ifngr1 - interferon gamma receptor 1, Isl1 - isl1 transcription factor, lim/homeodomain, Syt11 - synaptotagmin xi, Tspo - translocator protein, Cyp2j6 - cytochrome p450, family 2, subfamily j, polypeptide 6, Abcc8 - atp-binding cassette, sub-family c (cftr/mrp), member 8, Il18 - interleukin 18, Ly96 - lymp…
sst	GO:1903555	regulation of tumor necrosis factor superfamily cytokine production	5.25e-05	0.0157	3.07	10757	91	617	16	[Spon2 - spondin 2, extracellular matrix protein, Trex1 - three prime repair exonuclease 1, Ifngr1 - interferon gamma receptor 1, Isl1 - isl1 transcription factor, lim/homeodomain, Syt11 - synaptotagmin xi, Tspo - translocator protein, Cyp2j6 - cytochrome p450, family 2, subfamily j, polypeptide 6, Abcc8 - atp-binding cassette, sub-family c (cftr/mrp), member 8, Il18 - interleukin 18, Ly96 - lymp…
sst	GO:0050866	negative regulation of cell activation	5.5e-05	0.0161	2.93	10757	101	617	17	[Tnfrsf21 - tumor necrosis factor receptor superfamily, member 21, Tff2 - trefoil factor 2 (spasmolytic protein 1), Erbb2 - v-erb-b2 erythroblastic leukemia viral oncogene homolog 2, neuro/glioblastoma derived oncogene homolog (avian), Nr1d1 - nuclear receptor subfamily 1, group d, member 1, Syt11 - synaptotagmin xi, Gpr30 - g protein-coupled receptor 30, Pparg - peroxisome proliferator activated…
sst	GO:0006082	organic acid metabolic process	5.72e-05	0.0164	1.72	10757	547	617	54	[Scd2 - stearoyl-coenzyme a desaturase 2, Acot2 - acyl-coa thioesterase 2, Pparg - peroxisome proliferator activated receptor gamma, Gatm - glycine amidinotransferase (l-arginine:glycine amidinotransferase), Acot1 - acyl-coa thioesterase 1, Arg1 - arginase, liver, Fah - fumarylacetoacetate hydrolase, Cyp2j6 - cytochrome p450, family 2, subfamily j, polypeptide 6, 9930013L23Rik - riken cdna 993001…
sst	GO:2001257	regulation of cation channel activity	6.02e-05	0.017	3.03	10757	92	617	16	[Gstm7 - glutathione s-transferase, mu 7, Ifngr1 - interferon gamma receptor 1, Ppargc1a - peroxisome proliferative activated receptor, gamma, coactivator 1 alpha, Rasgrf1 - ras protein-specific guanine nucleotide-releasing factor 1, Kcnj11 - potassium inwardly rectifying channel, subfamily j, member 11, Abcc8 - atp-binding cassette, sub-family c (cftr/mrp), member 8, Drd4 - dopamine receptor d4,…
sst	GO:0043436	oxoacid metabolic process	6.11e-05	0.0169	1.73	10757	535	617	53	[Acot2 - acyl-coa thioesterase 2, Scd2 - stearoyl-coenzyme a desaturase 2, Pparg - peroxisome proliferator activated receptor gamma, Gatm - glycine amidinotransferase (l-arginine:glycine amidinotransferase), Acot1 - acyl-coa thioesterase 1, Arg1 - arginase, liver, Fah - fumarylacetoacetate hydrolase, Cyp2j6 - cytochrome p450, family 2, subfamily j, polypeptide 6, 9930013L23Rik - riken cdna 993001…
sst	GO:0009888	tissue development	6.14e-05	0.0166	1.94	10757	341	617	38	[Large - like-glycosyltransferase, Rarg - retinoic acid receptor, gamma, Hhex - hematopoietically expressed homeobox, Zfp36l1 - zinc finger protein 36, c3h type-like 1, Fgf9 - fibroblast growth factor 9, Jag1 - jagged 1, Ppargc1a - peroxisome proliferative activated receptor, gamma, coactivator 1 alpha, Ovol1 - ovo homolog-like 1 (drosophila), Lamb1 - laminin b1, Notch1 - notch 1, Ap1s2 - adaptor…
sst	GO:0008285	negative regulation of cell proliferation	6.48e-05	0.0172	1.84	10757	418	617	44	[Rarg - retinoic acid receptor, gamma, Isl1 - isl1 transcription factor, lim/homeodomain, Rps6ka2 - ribosomal protein s6 kinase, polypeptide 2, Gpr30 - g protein-coupled receptor 30, Pparg - peroxisome proliferator activated receptor gamma, Ovol1 - ovo homolog-like 1 (drosophila), Ppargc1a - peroxisome proliferative activated receptor, gamma, coactivator 1 alpha, Arg1 - arginase, liver, Notch1 - …
sst	GO:0043062	extracellular structure organization	6.93e-05	0.018	2.69	10757	123	617	19	[Pla2g12b - phospholipase a2, group xiib, Mia - melanoma inhibitory activity, Abca1 - atp-binding cassette, sub-family a (abc1), member 1, Apom - apolipoprotein m, Serpinh1 - serine (or cysteine) peptidase inhibitor, clade h, member 1, Col25a1 - collagen, type xxv, alpha 1, Ccdc80 - coiled-coil domain containing 80, Lamb1 - laminin b1, Prdx4 - peroxiredoxin 4, Slc39a8 - solute carrier family 39 (…
sst	GO:0034764	positive regulation of transmembrane transport	6.96e-05	0.0178	2.54	10757	144	617	21	[Rhoq - ras homolog gene family, member q, Gstm7 - glutathione s-transferase, mu 7, Gip - gastric inhibitory polypeptide, Ifngr1 - interferon gamma receptor 1, Adc - arginine decarboxylase, Gpr30 - g protein-coupled receptor 30, Kcnj11 - potassium inwardly rectifying channel, subfamily j, member 11, Abcc8 - atp-binding cassette, sub-family c (cftr/mrp), member 8, Iapp - islet amyloid polypeptide,…
sst	GO:0046883	regulation of hormone secretion	7.06e-05	0.0177	2.32	10757	188	617	25	[Isl1 - isl1 transcription factor, lim/homeodomain, Gpr30 - g protein-coupled receptor 30, Pparg - peroxisome proliferator activated receptor gamma, Crhr2 - corticotropin releasing hormone receptor 2, Syt7 - synaptotagmin vii, Abcc8 - atp-binding cassette, sub-family c (cftr/mrp), member 8, Fgfr4 - fibroblast growth factor receptor 4, Apln - apelin, Pfkm - phosphofructokinase, muscle, Trpm2 - tra…
sst	GO:0050796	regulation of insulin secretion	8.23e-05	0.0203	2.58	10757	135	617	20	[Gip - gastric inhibitory polypeptide, Adra2a - adrenergic receptor, alpha 2a, Isl1 - isl1 transcription factor, lim/homeodomain, Nr1d1 - nuclear receptor subfamily 1, group d, member 1, Gpr30 - g protein-coupled receptor 30, Crhr2 - corticotropin releasing hormone receptor 2, Syt7 - synaptotagmin vii, Tiam1 - t cell lymphoma invasion and metastasis 1, Kcnj11 - potassium inwardly rectifying chann…
sst	GO:0048869	cellular developmental process	8.91e-05	0.0216	1.37	10757	1620	617	127	[Lats2 - large tumor suppressor 2, Clcn2 - chloride channel 2, Exph5 - exophilin 5, Slc9a6 - solute carrier family 9 (sodium/hydrogen exchanger), member 6, Ap1s2 - adaptor-related protein complex 1, sigma 2 subunit, Asf1a - asf1 anti-silencing function 1 homolog a (s. cerevisiae), Nlgn1 - neuroligin 1, Prkcd - protein kinase c, delta, Cited1 - cbp/p300-interacting transactivator with glu/asp-rich…
sst	GO:0007155	cell adhesion	0.000115	0.0274	1.93	10757	326	617	36	[L1cam - l1 cell adhesion molecule, Spon2 - spondin 2, extracellular matrix protein, Cldn6 - claudin 6, Zfp36l1 - zinc finger protein 36, c3h type-like 1, Mia - melanoma inhibitory activity, Pcdh8 - protocadherin 8, Emp2 - epithelial membrane protein 2, Lamb1 - laminin b1, Lmo7 - lim domain only 7, Slc39a8 - solute carrier family 39 (metal ion transporter), member 8, Sspo - sco-spondin, Nlgn1 - n…
sst	GO:0030198	extracellular matrix organization	0.000116	0.0271	2.88	10757	97	617	16	[Mia - melanoma inhibitory activity, Serpinh1 - serine (or cysteine) peptidase inhibitor, clade h, member 1, Col25a1 - collagen, type xxv, alpha 1, Ccdc80 - coiled-coil domain containing 80, Lamb1 - laminin b1, Prdx4 - peroxiredoxin 4, Slc39a8 - solute carrier family 39 (metal ion transporter), member 8, Pxdn - peroxidasin homolog (drosophila), Kazald1 - kazal-type serine peptidase inhibitor doma…
sst	GO:0043031	negative regulation of macrophage activation	0.000121	0.0278	8.72	10757	10	617	5	[Tff2 - trefoil factor 2 (spasmolytic protein 1), Syt11 - synaptotagmin xi, Nr1d1 - nuclear receptor subfamily 1, group d, member 1, Pparg - peroxisome proliferator activated receptor gamma, Gpr116 - g protein-coupled receptor 116]
sst	GO:0070168	negative regulation of biomineral tissue development	0.000121	0.0274	8.72	10757	10	617	5	[Fam101a - family with sequence similarity 101, member a, Fam101b - family with sequence similarity 101, member b, Enpp1 - ectonucleotide pyrophosphatase/phosphodiesterase 1, Notch1 - notch 1, Bcor - bcl6 interacting corepressor]
sst	GO:0019752	carboxylic acid metabolic process	0.000122	0.0272	1.71	10757	509	617	50	[Acot2 - acyl-coa thioesterase 2, Scd2 - stearoyl-coenzyme a desaturase 2, Pparg - peroxisome proliferator activated receptor gamma, Gatm - glycine amidinotransferase (l-arginine:glycine amidinotransferase), Acot1 - acyl-coa thioesterase 1, Arg1 - arginase, liver, Fah - fumarylacetoacetate hydrolase, Cyp2j6 - cytochrome p450, family 2, subfamily j, polypeptide 6, 9930013L23Rik - riken cdna 993001…
sst	GO:0034220	ion transmembrane transport	0.000125	0.0273	1.98	10757	290	617	33	[Slc25a23 - solute carrier family 25 (mitochondrial carrier; phosphate carrier), member 23, Slc39a6 - solute carrier family 39 (metal ion transporter), member 6, Fam155a - family with sequence similarity 155, member a, Slc9a6 - solute carrier family 9 (sodium/hydrogen exchanger), member 6, Tmem37 - transmembrane protein 37, Asic5 - acid-sensing (proton-gated) ion channel family member 5, Slc1a5 -…
sst	GO:0043408	regulation of MAPK cascade	0.000126	0.0271	1.8	10757	417	617	43	[L1cam - l1 cell adhesion molecule, Mapkbp1 - mitogen-activated protein kinase binding protein 1, Tff2 - trefoil factor 2 (spasmolytic protein 1), Fgf9 - fibroblast growth factor 9, Crhr2 - corticotropin releasing hormone receptor 2, Gpr30 - g protein-coupled receptor 30, Trf - transferrin, Lpar1 - lysophosphatidic acid receptor 1, Notch1 - notch 1, Iapp - islet amyloid polypeptide, Drd4 - dopami…
sst	GO:1903034	regulation of response to wounding	0.000126	0.0268	2.66	10757	118	617	18	[Proc - protein c, Adra2a - adrenergic receptor, alpha 2a, Tec - tec protein tyrosine kinase, Pdgfb - platelet derived growth factor, b polypeptide, Abcc8 - atp-binding cassette, sub-family c (cftr/mrp), member 8, Pdgfa - platelet derived growth factor, alpha, Lrp1 - low density lipoprotein receptor-related protein 1, Cd36 - cd36 antigen, Mylk - myosin, light polypeptide kinase, Cd24a - cd24a ant…
sst	GO:0010562	positive regulation of phosphorus metabolic process	0.000127	0.0265	1.62	10757	646	617	60	[Mapkbp1 - mitogen-activated protein kinase binding protein 1, Crhr2 - corticotropin releasing hormone receptor 2, Emp2 - epithelial membrane protein 2, Trf - transferrin, Ppargc1a - peroxisome proliferative activated receptor, gamma, coactivator 1 alpha, Lpar1 - lysophosphatidic acid receptor 1, Drd4 - dopamine receptor d4, Il18 - interleukin 18, 9930013L23Rik - riken cdna 9930013l23 gene, Pde5a…
sst	GO:0045937	positive regulation of phosphate metabolic process	0.000127	0.0261	1.62	10757	646	617	60	[Mapkbp1 - mitogen-activated protein kinase binding protein 1, Crhr2 - corticotropin releasing hormone receptor 2, Emp2 - epithelial membrane protein 2, Trf - transferrin, Ppargc1a - peroxisome proliferative activated receptor, gamma, coactivator 1 alpha, Lpar1 - lysophosphatidic acid receptor 1, Drd4 - dopamine receptor d4, Il18 - interleukin 18, 9930013L23Rik - riken cdna 9930013l23 gene, Pde5a…
sst	GO:0002791	regulation of peptide secretion	0.000128	0.026	2.12	10757	230	617	28	[Myom1 - myomesin 1, Isl1 - isl1 transcription factor, lim/homeodomain, Gpr30 - g protein-coupled receptor 30, Pparg - peroxisome proliferator activated receptor gamma, Crhr2 - corticotropin releasing hormone receptor 2, Syt7 - synaptotagmin vii, Exph5 - exophilin 5, Abcc8 - atp-binding cassette, sub-family c (cftr/mrp), member 8, Drd4 - dopamine receptor d4, Apln - apelin, Pfkm - phosphofructoki…
sst	GO:0071578	zinc ion import across plasma membrane	0.000147	0.0293	11.62	10757	6	617	4	[Slc39a6 - solute carrier family 39 (metal ion transporter), member 6, Slc39a5 - solute carrier family 39 (metal ion transporter), member 5, Slc39a8 - solute carrier family 39 (metal ion transporter), member 8, Slc39a10 - solute carrier family 39 (zinc transporter), member 10]
sst	GO:0002087	regulation of respiratory gaseous exchange by neurological system process	0.000147	0.0289	11.62	10757	6	617	4	[Nlgn1 - neuroligin 1, Tshz3 - teashirt zinc finger family member 3, Pbx3 - pre b cell leukemia homeobox 3, Gls - glutaminase]
sst	GO:0001945	lymph vessel development	0.000147	0.0285	11.62	10757	6	617	4	[Efnb2 - ephrin b2, Heg1 - heg homolog 1 (zebrafish), Ccbe1 - collagen and calcium binding egf domains 1, Syk - spleen tyrosine kinase]
sst	GO:0050865	regulation of cell activation	0.000152	0.0291	1.96	10757	293	617	33	[Trex1 - three prime repair exonuclease 1, Zfp36l1 - zinc finger protein 36, c3h type-like 1, Tff2 - trefoil factor 2 (spasmolytic protein 1), Pck1 - phosphoenolpyruvate carboxykinase 1, cytosolic, Syt11 - synaptotagmin xi, Gpr30 - g protein-coupled receptor 30, Pparg - peroxisome proliferator activated receptor gamma, Arg1 - arginase, liver, Il18 - interleukin 18, Cd276 - cd276 antigen, Pde5a - …
sst	GO:0044057	regulation of system process	0.000152	0.0288	1.92	10757	318	617	35	[Smtn - smoothelin, Tff2 - trefoil factor 2 (spasmolytic protein 1), Emp2 - epithelial membrane protein 2, Crhr2 - corticotropin releasing hormone receptor 2, Trf - transferrin, Gpr30 - g protein-coupled receptor 30, Notch1 - notch 1, Abcc8 - atp-binding cassette, sub-family c (cftr/mrp), member 8, Drd4 - dopamine receptor d4, Gls - glutaminase, Fgfr4 - fibroblast growth factor receptor 4, Apln -…
sst	GO:0008284	positive regulation of cell proliferation	0.000156	0.029	1.7	10757	514	617	50	[Rarg - retinoic acid receptor, gamma, Trf - transferrin, Emp2 - epithelial membrane protein 2, Ppargc1a - peroxisome proliferative activated receptor, gamma, coactivator 1 alpha, Rasgrf1 - ras protein-specific guanine nucleotide-releasing factor 1, Arg1 - arginase, liver, Fosl2 - fos-like antigen 2, Il18 - interleukin 18, Calcrl - calcitonin receptor-like, Prkcq - protein kinase c, theta, Pdgfb …
sst	GO:0022610	biological adhesion	0.000156	0.0288	1.9	10757	331	617	36	[L1cam - l1 cell adhesion molecule, Spon2 - spondin 2, extracellular matrix protein, Cldn6 - claudin 6, Zfp36l1 - zinc finger protein 36, c3h type-like 1, Mia - melanoma inhibitory activity, Pcdh8 - protocadherin 8, Emp2 - epithelial membrane protein 2, Lamb1 - laminin b1, Lmo7 - lim domain only 7, Slc39a8 - solute carrier family 39 (metal ion transporter), member 8, Sspo - sco-spondin, Nlgn1 - n…
sst	GO:0032102	negative regulation of response to external stimulus	0.000164	0.0298	2.2	10757	198	617	25	[Mapkbp1 - mitogen-activated protein kinase binding protein 1, Proc - protein c, Tff2 - trefoil factor 2 (spasmolytic protein 1), Isl1 - isl1 transcription factor, lim/homeodomain, Syt11 - synaptotagmin xi, Gpr30 - g protein-coupled receptor 30, Pparg - peroxisome proliferator activated receptor gamma, Notch1 - notch 1, Abcc8 - atp-binding cassette, sub-family c (cftr/mrp), member 8, Cd276 - cd27…
sst	GO:0006955	immune response	0.000173	0.031	1.83	10757	371	617	39	[Spon2 - spondin 2, extracellular matrix protein, Trex1 - three prime repair exonuclease 1, Oasl1 - 2'-5' oligoadenylate synthetase-like 1, Jag1 - jagged 1, Trf - transferrin, Emp2 - epithelial membrane protein 2, Ifi27l2b - interferon, alpha-inducible protein 27 like 2b, Gpr30 - g protein-coupled receptor 30, Arg1 - arginase, liver, Notch1 - notch 1, Il18 - interleukin 18, Csf1r - colony stimula…
sst	GO:0061041	regulation of wound healing	0.00019	0.0336	2.87	10757	91	617	15	[Proc - protein c, Adra2a - adrenergic receptor, alpha 2a, Tec - tec protein tyrosine kinase, Pdgfb - platelet derived growth factor, b polypeptide, Abcc8 - atp-binding cassette, sub-family c (cftr/mrp), member 8, Pdgfa - platelet derived growth factor, alpha, Cd36 - cd36 antigen, Mylk - myosin, light polypeptide kinase, Prkcd - protein kinase c, delta, Hbegf - heparin-binding egf-like growth fac…
sst	GO:0042327	positive regulation of phosphorylation	0.000206	0.0359	1.62	10757	602	617	56	[Mapkbp1 - mitogen-activated protein kinase binding protein 1, Emp2 - epithelial membrane protein 2, Trf - transferrin, Crhr2 - corticotropin releasing hormone receptor 2, Lpar1 - lysophosphatidic acid receptor 1, Drd4 - dopamine receptor d4, Il18 - interleukin 18, 9930013L23Rik - riken cdna 9930013l23 gene, Pde5a - phosphodiesterase 5a, cgmp-specific, Timp2 - tissue inhibitor of metalloproteinas…
sst	GO:0006525	arginine metabolic process	0.000211	0.0365	7.92	10757	11	617	5	[Ddah1 - dimethylarginine dimethylaminohydrolase 1, Agmat - agmatine ureohydrolase (agmatinase), Arg1 - arginase, liver, Fah - fumarylacetoacetate hydrolase, Slc39a8 - solute carrier family 39 (metal ion transporter), member 8]
sst	GO:0001817	regulation of cytokine production	0.000216	0.0368	1.81	10757	375	617	39	[Spon2 - spondin 2, extracellular matrix protein, Mapkbp1 - mitogen-activated protein kinase binding protein 1, Trex1 - three prime repair exonuclease 1, Isl1 - isl1 transcription factor, lim/homeodomain, Syt11 - synaptotagmin xi, Pparg - peroxisome proliferator activated receptor gamma, Crhr2 - corticotropin releasing hormone receptor 2, Arg1 - arginase, liver, Cyp2j6 - cytochrome p450, family 2…
sst	GO:0031348	negative regulation of defense response	0.000222	0.0373	2.47	10757	134	617	19	[Mapkbp1 - mitogen-activated protein kinase binding protein 1, Trex1 - three prime repair exonuclease 1, Proc - protein c, Tff2 - trefoil factor 2 (spasmolytic protein 1), Isl1 - isl1 transcription factor, lim/homeodomain, Nr1d1 - nuclear receptor subfamily 1, group d, member 1, Syt11 - synaptotagmin xi, Slit2 - slit homolog 2 (drosophila), Gpr30 - g protein-coupled receptor 30, Uaca - uveal auto…
sst	GO:1903530	regulation of secretion by cell	0.000228	0.0379	1.78	10757	402	617	41	[Myom1 - myomesin 1, Isl1 - isl1 transcription factor, lim/homeodomain, Syt11 - synaptotagmin xi, Crhr2 - corticotropin releasing hormone receptor 2, Gpr30 - g protein-coupled receptor 30, Pparg - peroxisome proliferator activated receptor gamma, Syt7 - synaptotagmin vii, Exph5 - exophilin 5, Notch1 - notch 1, Abcc8 - atp-binding cassette, sub-family c (cftr/mrp), member 8, Drd4 - dopamine recept…
sst	GO:0098655	cation transmembrane transport	0.000228	0.0375	2.12	10757	214	617	26	[Slc25a23 - solute carrier family 25 (mitochondrial carrier; phosphate carrier), member 23, Slc39a6 - solute carrier family 39 (metal ion transporter), member 6, Fam155a - family with sequence similarity 155, member a, Slc9a6 - solute carrier family 9 (sodium/hydrogen exchanger), member 6, Tmem37 - transmembrane protein 37, Asic5 - acid-sensing (proton-gated) ion channel family member 5, Slc1a5 -…
sst	GO:0007204	positive regulation of cytosolic calcium ion concentration	0.000238	0.0387	2.71	10757	103	617	16	[Gstm7 - glutathione s-transferase, mu 7, Fam155a - family with sequence similarity 155, member a, Ccl28 - chemokine (c-c motif) ligand 28, Gpr30 - g protein-coupled receptor 30, Lpar1 - lysophosphatidic acid receptor 1, Ffar4 - free fatty acid receptor 4, Iapp - islet amyloid polypeptide, 9930013L23Rik - riken cdna 9930013l23 gene, Lrp1 - low density lipoprotein receptor-related protein 1, Tgm2 …
sst	GO:0051480	regulation of cytosolic calcium ion concentration	0.000239	0.0384	2.53	10757	124	617	18	[Gstm7 - glutathione s-transferase, mu 7, Fam155a - family with sequence similarity 155, member a, Ccl28 - chemokine (c-c motif) ligand 28, Gpr30 - g protein-coupled receptor 30, Lpar1 - lysophosphatidic acid receptor 1, Ffar4 - free fatty acid receptor 4, Iapp - islet amyloid polypeptide, 9930013L23Rik - riken cdna 9930013l23 gene, Lrp1 - low density lipoprotein receptor-related protein 1, Tgm2 …
sst	GO:0022407	regulation of cell-cell adhesion	0.000246	0.0391	2.11	10757	215	617	26	[L1cam - l1 cell adhesion molecule, Pck1 - phosphoenolpyruvate carboxykinase 1, cytosolic, Pcdh8 - protocadherin 8, Jag1 - jagged 1, B4galnt2 - beta-1,4-n-acetyl-galactosaminyl transferase 2, Arg1 - arginase, liver, Notch1 - notch 1, Il18 - interleukin 18, Rap1gap - rap1 gtpase-activating protein, Cd276 - cd276 antigen, Pde5a - phosphodiesterase 5a, cgmp-specific, Prkcd - protein kinase c, delta,…
sst	GO:0003206	cardiac chamber morphogenesis	0.000249	0.0391	6.15	10757	17	617	6	[Isl1 - isl1 transcription factor, lim/homeodomain, Fgf9 - fibroblast growth factor 9, Jag1 - jagged 1, Sox4 - sry-box containing gene 4, Heg1 - heg homolog 1 (zebrafish), Notch1 - notch 1]
sst	GO:0030155	regulation of cell adhesion	0.000253	0.0392	1.77	10757	404	617	41	[L1cam - l1 cell adhesion molecule, Pck1 - phosphoenolpyruvate carboxykinase 1, cytosolic, Jag1 - jagged 1, Pcdh8 - protocadherin 8, Jag2 - jagged 2, B4galnt2 - beta-1,4-n-acetyl-galactosaminyl transferase 2, Emp2 - epithelial membrane protein 2, Arg1 - arginase, liver, Lamb1 - laminin b1, Notch1 - notch 1, Il18 - interleukin 18, Rap1gap - rap1 gtpase-activating protein, Cd276 - cd276 antigen, Pl…
sst	GO:0043406	positive regulation of MAP kinase activity	0.000269	0.0413	2.44	10757	136	617	19	[Mapkbp1 - mitogen-activated protein kinase binding protein 1, Adra2a - adrenergic receptor, alpha 2a, Erbb2 - v-erb-b2 erythroblastic leukemia viral oncogene homolog 2, neuro/glioblastoma derived oncogene homolog (avian), Trf - transferrin, Ghr - growth hormone receptor, Tiam1 - t cell lymphoma invasion and metastasis 1, Lpar1 - lysophosphatidic acid receptor 1, Pdgfb - platelet derived growth f…
sst	GO:0030001	metal ion transport	0.000274	0.0416	1.97	10757	265	617	30	[Nipal1 - nipa-like domain containing 1, Slc25a23 - solute carrier family 25 (mitochondrial carrier; phosphate carrier), member 23, Slc5a3 - solute carrier family 5 (inositol transporters), member 3, Slc39a6 - solute carrier family 39 (metal ion transporter), member 6, Fam155a - family with sequence similarity 155, member a, Trf - transferrin, Slc9a6 - solute carrier family 9 (sodium/hydrogen exc…
sst	GO:0030534	adult behavior	0.000274	0.0411	2.78	10757	94	617	15	[Gip - gastric inhibitory polypeptide, Adam22 - a disintegrin and metallopeptidase domain 22, Drd4 - dopamine receptor d4, Sncg - synuclein, gamma, Ulk4 - unc-51-like kinase 4, Sez6l2 - seizure related 6 homolog like 2, Slc1a2 - solute carrier family 1 (glial high affinity glutamate transporter), member 2, Ghrl - ghrelin, Sptbn2 - spectrin beta, non-erythrocytic 2, Kcnma1 - potassium large conduc…
sst	GO:0007188	adenylate cyclase-modulating G protein-coupled receptor signaling pathway	0.000279	0.0413	3.22	10757	65	617	12	[Adra2a - adrenergic receptor, alpha 2a, Chrm4 - cholinergic receptor, muscarinic 4, Adcy2 - adenylate cyclase 2, Htr1d - 5-hydroxytryptamine (serotonin) receptor 1d, Abca1 - atp-binding cassette, sub-family a (abc1), member 1, Gpr30 - g protein-coupled receptor 30, Crhr2 - corticotropin releasing hormone receptor 2, Lpar1 - lysophosphatidic acid receptor 1, Calcrl - calcitonin receptor-like, Iap…
sst	GO:0099536	synaptic signaling	0.000284	0.0417	2.58	10757	115	617	17	[Chrm4 - cholinergic receptor, muscarinic 4, Clstn3 - calsyntenin 3, Htr1d - 5-hydroxytryptamine (serotonin) receptor 1d, Pcdh8 - protocadherin 8, Snap91 - synaptosomal-associated protein 91, Drd4 - dopamine receptor d4, Sncg - synuclein, gamma, Gls - glutaminase, Gria2 - glutamate receptor, ionotropic, ampa2 (alpha 2), Dtna - dystrobrevin alpha, Gjd2 - gap junction protein, delta 2, Nlgn1 - neur…
sst	GO:0009064	glutamine family amino acid metabolic process	0.000284	0.0413	4.02	10757	39	617	9	[Ddah1 - dimethylarginine dimethylaminohydrolase 1, Tat - tyrosine aminotransferase, Aldh4a1 - aldehyde dehydrogenase 4 family, member a1, Agmat - agmatine ureohydrolase (agmatinase), Arg1 - arginase, liver, Fah - fumarylacetoacetate hydrolase, Gls - glutaminase, Slc39a8 - solute carrier family 39 (metal ion transporter), member 8, Gclc - glutamate-cysteine ligase, catalytic subunit]
sst	GO:0032963	collagen metabolic process	0.00029	0.0416	5.09	10757	24	617	7	[Serpinh1 - serine (or cysteine) peptidase inhibitor, clade h, member 1, Tgfbr3 - transforming growth factor, beta receptor iii, Prkcd - protein kinase c, delta, Arg1 - arginase, liver, Ctsl - cathepsin l, Mmp23 - matrix metallopeptidase 23, Ctss - cathepsin s]
sst	GO:0055082	cellular chemical homeostasis	0.000299	0.0426	1.82	10757	355	617	37	[Slc25a23 - solute carrier family 25 (mitochondrial carrier; phosphate carrier), member 23, Slc39a6 - solute carrier family 39 (metal ion transporter), member 6, Fam155a - family with sequence similarity 155, member a, Pck1 - phosphoenolpyruvate carboxykinase 1, cytosolic, Trf - transferrin, Gpr30 - g protein-coupled receptor 30, Lpar1 - lysophosphatidic acid receptor 1, Slc9a6 - solute carrier f…
sst	GO:0051046	regulation of secretion	0.000303	0.0427	1.73	10757	434	617	43	[Myom1 - myomesin 1, Isl1 - isl1 transcription factor, lim/homeodomain, Tff2 - trefoil factor 2 (spasmolytic protein 1), Syt11 - synaptotagmin xi, Crhr2 - corticotropin releasing hormone receptor 2, Gpr30 - g protein-coupled receptor 30, Pparg - peroxisome proliferator activated receptor gamma, Syt7 - synaptotagmin vii, Exph5 - exophilin 5, Notch1 - notch 1, Abcc8 - atp-binding cassette, sub-fami…
sst	GO:0003013	circulatory system process	0.000315	0.0439	2.56	10757	116	617	17	[Adra2a - adrenergic receptor, alpha 2a, Trex1 - three prime repair exonuclease 1, Ddah1 - dimethylarginine dimethylaminohydrolase 1, Htr1d - 5-hydroxytryptamine (serotonin) receptor 1d, Rps6ka2 - ribosomal protein s6 kinase, polypeptide 2, Slit2 - slit homolog 2 (drosophila), Gpr30 - g protein-coupled receptor 30, Pdgfb - platelet derived growth factor, b polypeptide, Il18 - interleukin 18, Apln…
sst	GO:0006812	cation transport	0.000316	0.0437	1.81	10757	356	617	37	[Nipal1 - nipa-like domain containing 1, Slc25a23 - solute carrier family 25 (mitochondrial carrier; phosphate carrier), member 23, Slc5a3 - solute carrier family 5 (inositol transporters), member 3, Slc39a6 - solute carrier family 39 (metal ion transporter), member 6, Fam155a - family with sequence similarity 155, member a, Trf - transferrin, Tmem37 - transmembrane protein 37, Slc9a6 - solute ca…
sst	GO:0032060	bleb assembly	0.000326	0.0446	9.96	10757	7	617	4	[Mylk - myosin, light polypeptide kinase, Emp2 - epithelial membrane protein 2, Emp1 - epithelial membrane protein 1, Lpar1 - lysophosphatidic acid receptor 1]
sst	GO:0042119	neutrophil activation	0.000326	0.0442	9.96	10757	7	617	4	[Dnase1 - deoxyribonuclease i, Prkcd - protein kinase c, delta, Syk - spleen tyrosine kinase, Il18 - interleukin 18]
sst	GO:0050801	ion homeostasis	0.000331	0.0443	1.76	10757	396	617	40	[Unc80 - unc-80 homolog (c. elegans), Slc25a23 - solute carrier family 25 (mitochondrial carrier; phosphate carrier), member 23, Abca1 - atp-binding cassette, sub-family a (abc1), member 1, Slc39a6 - solute carrier family 39 (metal ion transporter), member 6, Fam155a - family with sequence similarity 155, member a, Gpr30 - g protein-coupled receptor 30, Trf - transferrin, Lpar1 - lysophosphatidic…
sst	GO:0048514	blood vessel morphogenesis	0.000333	0.0441	3.36	10757	57	617	11	[Efnb2 - ephrin b2, Jag1 - jagged 1, Tgfbr3 - transforming growth factor, beta receptor iii, Heg1 - heg homolog 1 (zebrafish), Gpr116 - g protein-coupled receptor 116, Ccm2 - cerebral cavernous malformation 2, Hpgd - hydroxyprostaglandin dehydrogenase 15 (nad), Notch1 - notch 1, Pdgfb - platelet derived growth factor, b polypeptide, Syk - spleen tyrosine kinase, Lrp1 - low density lipoprotein rec…
sst	GO:0043277	apoptotic cell clearance	0.000345	0.0454	7.26	10757	12	617	5	[Tgm2 - transglutaminase 2, c polypeptide, Trex1 - three prime repair exonuclease 1, Cd36 - cd36 antigen, Lrp1 - low density lipoprotein receptor-related protein 1, Mfge8 - milk fat globule-egf factor 8 protein]
sst	GO:0050728	negative regulation of inflammatory response	0.000352	0.0458	2.84	10757	86	617	14	[Proc - protein c, Tff2 - trefoil factor 2 (spasmolytic protein 1), Isl1 - isl1 transcription factor, lim/homeodomain, Syt11 - synaptotagmin xi, Nr1d1 - nuclear receptor subfamily 1, group d, member 1, Slit2 - slit homolog 2 (drosophila), Pparg - peroxisome proliferator activated receptor gamma, Gpr30 - g protein-coupled receptor 30, Uaca - uveal autoantigen with coiled-coil domains and ankyrin r…
sst	GO:0007187	G protein-coupled receptor signaling pathway, coupled to cyclic nucleotide second messenger	0.000373	0.0482	3.12	10757	67	617	12	[Adra2a - adrenergic receptor, alpha 2a, Chrm4 - cholinergic receptor, muscarinic 4, Adcy2 - adenylate cyclase 2, Htr1d - 5-hydroxytryptamine (serotonin) receptor 1d, Abca1 - atp-binding cassette, sub-family a (abc1), member 1, Gpr30 - g protein-coupled receptor 30, Crhr2 - corticotropin releasing hormone receptor 2, Lpar1 - lysophosphatidic acid receptor 1, Calcrl - calcitonin receptor-like, Iap…
sst	GO:0030279	negative regulation of ossification	0.000385	0.0492	3.56	10757	49	617	10	[Bambi - bmp and activin membrane-bound inhibitor, Fam101a - family with sequence similarity 101, member a, Dlk1 - delta-like 1 homolog (drosophila), Fam101b - family with sequence similarity 101, member b, Enpp1 - ectonucleotide pyrophosphatase/phosphodiesterase 1, Pparg - peroxisome proliferator activated receptor gamma, Cited1 - cbp/p300-interacting transactivator with glu/asp-rich carboxy-ter…
sst	GO:0007267	cell-cell signaling	0.000385	0.0488	2.31	10757	151	617	20	[Chrm4 - cholinergic receptor, muscarinic 4, Clstn3 - calsyntenin 3, Htr1d - 5-hydroxytryptamine (serotonin) receptor 1d, Fgf9 - fibroblast growth factor 9, Snap91 - synaptosomal-associated protein 91, Pcdh8 - protocadherin 8, Pdgfb - platelet derived growth factor, b polypeptide, Pdgfa - platelet derived growth factor, alpha, Sncg - synuclein, gamma, Drd4 - dopamine receptor d4, Gls - glutaminas…
sst	GO:0006875	cellular metal ion homeostasis	0.000389	0.0488	1.96	10757	258	617	29	[Slc25a23 - solute carrier family 25 (mitochondrial carrier; phosphate carrier), member 23, Slc39a6 - solute carrier family 39 (metal ion transporter), member 6, Fam155a - family with sequence similarity 155, member a, Gpr30 - g protein-coupled receptor 30, Trf - transferrin, Lpar1 - lysophosphatidic acid receptor 1, Iapp - islet amyloid polypeptide, Slc39a8 - solute carrier family 39 (metal ion …
sst	GO:1904064	positive regulation of cation transmembrane transport	0.000389	0.0484	2.7	10757	97	617	15	[Gstm7 - glutathione s-transferase, mu 7, Ifngr1 - interferon gamma receptor 1, Gpr30 - g protein-coupled receptor 30, Kcnj11 - potassium inwardly rectifying channel, subfamily j, member 11, Abcc8 - atp-binding cassette, sub-family c (cftr/mrp), member 8, Iapp - islet amyloid polypeptide, Drd4 - dopamine receptor d4, 9930013L23Rik - riken cdna 9930013l23 gene, Rgs9 - regulator of g-protein signal…
sst	GO:0098609	cell-cell adhesion	0.00039	0.0481	2.2	10757	174	617	22	[L1cam - l1 cell adhesion molecule, Clstn3 - calsyntenin 3, Zfp36l1 - zinc finger protein 36, c3h type-like 1, Pcdh8 - protocadherin 8, Slit2 - slit homolog 2 (drosophila), Lamb1 - laminin b1, Lmo7 - lim domain only 7, Cdh26 - cadherin-like 26, Cd177 - cd177 antigen, Itgb5 - integrin beta 5, Slc39a8 - solute carrier family 39 (metal ion transporter), member 8, Ptpru - protein tyrosine phosphatase…
sst	GO:0030154	cell differentiation	0.000392	0.0479	1.4	10757	1171	617	94	[Wipf3 - was/wasl interacting protein family, member 3, Rarg - retinoic acid receptor, gamma, Trex1 - three prime repair exonuclease 1, Hhex - hematopoietically expressed homeobox, Gpc1 - glypican 1, Pir - pirin, Lats2 - large tumor suppressor 2, Fam101b - family with sequence similarity 101, member b, Clcn2 - chloride channel 2, Jag1 - jagged 1, Trf - transferrin, Pparg - peroxisome proliferator…
sst	GO:0010648	negative regulation of cell communication	0.000395	0.0479	1.48	10757	846	617	72	[Mapkbp1 - mitogen-activated protein kinase binding protein 1, Hhex - hematopoietically expressed homeobox, Trex1 - three prime repair exonuclease 1, Gpc1 - glypican 1, Lats2 - large tumor suppressor 2, Pparg - peroxisome proliferator activated receptor gamma, Crhr2 - corticotropin releasing hormone receptor 2, Lpar1 - lysophosphatidic acid receptor 1, Arg1 - arginase, liver, Cyp2j6 - cytochrome …
sst	GO:1902531	regulation of intracellular signal transduction	0.000401	0.0481	1.42	10757	1067	617	87	[Mapkbp1 - mitogen-activated protein kinase binding protein 1, Abca1 - atp-binding cassette, sub-family a (abc1), member 1, Dennd1a - denn/madd domain containing 1a, Trf - transferrin, Crhr2 - corticotropin releasing hormone receptor 2, Rasgrf1 - ras protein-specific guanine nucleotide-releasing factor 1, Plekhg2 - pleckstrin homology domain containing, family g (with rhogef domain) member 2, Lpa…
sst	GO:0050708	regulation of protein secretion	0.000409	0.0487	2.08	10757	210	617	25	[Myom1 - myomesin 1, Isl1 - isl1 transcription factor, lim/homeodomain, Gpr30 - g protein-coupled receptor 30, Crhr2 - corticotropin releasing hormone receptor 2, Syt7 - synaptotagmin vii, Exph5 - exophilin 5, Abcc8 - atp-binding cassette, sub-family c (cftr/mrp), member 8, Drd4 - dopamine receptor d4, Pfkm - phosphofructokinase, muscle, Golph3l - golgi phosphoprotein 3-like, Trpm2 - transient re…
sst	GO:0034765	regulation of ion transmembrane transport	0.000414	0.0489	1.95	10757	259	617	29	[Clcn2 - chloride channel 2, Gpr30 - g protein-coupled receptor 30, Rasgrf1 - ras protein-specific guanine nucleotide-releasing factor 1, Pm20d1 - peptidase m20 domain containing 1, Ppargc1a - peroxisome proliferative activated receptor, gamma, coactivator 1 alpha, Tmem37 - transmembrane protein 37, Abcc8 - atp-binding cassette, sub-family c (cftr/mrp), member 8, Iapp - islet amyloid polypeptide,…
sst	GO:0018958	phenol-containing compound metabolic process	0.000424	0.0496	3.83	10757	41	617	9	[Iyd - iodotyrosine deiodinase, Slc16a10 - solute carrier family 16 (monocarboxylic acid transporters), member 10, Crhr2 - corticotropin releasing hormone receptor 2, Epas1 - endothelial pas domain protein 1, Cited1 - cbp/p300-interacting transactivator with glu/asp-rich carboxy-terminal domain 1, Dio1 - deiodinase, iodothyronine, type i, Fah - fumarylacetoacetate hydrolase, Ctsl - cathepsin l, T…
sst	GO:0023057	negative regulation of signaling	0.000438	0.0508	1.48	10757	849	617	72	[Mapkbp1 - mitogen-activated protein kinase binding protein 1, Hhex - hematopoietically expressed homeobox, Trex1 - three prime repair exonuclease 1, Gpc1 - glypican 1, Lats2 - large tumor suppressor 2, Pparg - peroxisome proliferator activated receptor gamma, Crhr2 - corticotropin releasing hormone receptor 2, Lpar1 - lysophosphatidic acid receptor 1, Arg1 - arginase, liver, Cyp2j6 - cytochrome …
sst	GO:0048468	cell development	0.000454	0.0523	1.75	10757	389	617	39	[Rarg - retinoic acid receptor, gamma, Isl1 - isl1 transcription factor, lim/homeodomain, Jag1 - jagged 1, Snap91 - synaptosomal-associated protein 91, Serpinh1 - serine (or cysteine) peptidase inhibitor, clade h, member 1, Cdyl - chromodomain protein, y chromosome-like, Exph5 - exophilin 5, Fosl2 - fos-like antigen 2, Notch1 - notch 1, Adamtsl4 - adamts-like 4, Plxna3 - plexin a3, Gpr116 - g pro…
sst	GO:0006909	phagocytosis	0.000457	0.0521	3.49	10757	50	617	10	[Tgm2 - transglutaminase 2, c polypeptide, Trex1 - three prime repair exonuclease 1, Cd36 - cd36 antigen, Elmo1 - engulfment and cell motility 1, Dock1 - dedicator of cytokinesis 1, Syt7 - synaptotagmin vii, Myo7a - myosin viia, Met - met proto-oncogene, Lrp1 - low density lipoprotein receptor-related protein 1, Mfge8 - milk fat globule-egf factor 8 protein]
sst	GO:0010721	negative regulation of cell development	0.000469	0.0531	2.02	10757	224	617	26	[Isl1 - isl1 transcription factor, lim/homeodomain, Fam101b - family with sequence similarity 101, member b, Jag1 - jagged 1, Lpar1 - lysophosphatidic acid receptor 1, Notch1 - notch 1, Abcc8 - atp-binding cassette, sub-family c (cftr/mrp), member 8, Rap1gap - rap1 gtpase-activating protein, Plxna3 - plexin a3, Nlgn1 - neuroligin 1, Dab1 - disabled 1, Rgs4 - regulator of g-protein signaling 4, Ma…
sst	GO:0019725	cellular homeostasis	0.000469	0.0527	1.69	10757	443	617	43	[Large - like-glycosyltransferase, Slc25a23 - solute carrier family 25 (mitochondrial carrier; phosphate carrier), member 23, Slc39a6 - solute carrier family 39 (metal ion transporter), member 6, Pck1 - phosphoenolpyruvate carboxykinase 1, cytosolic, Fam155a - family with sequence similarity 155, member a, Gpr30 - g protein-coupled receptor 30, Trf - transferrin, Lpar1 - lysophosphatidic acid rec…
sst	GO:2000310	regulation of NMDA receptor activity	0.000495	0.0551	5.51	10757	19	617	6	[Rgs9 - regulator of g-protein signaling 9, Ifngr1 - interferon gamma receptor 1, Nlgn1 - neuroligin 1, Rasgrf1 - ras protein-specific guanine nucleotide-releasing factor 1, Ppargc1a - peroxisome proliferative activated receptor, gamma, coactivator 1 alpha, Ifngr2 - interferon gamma receptor 2]
sst	GO:0048729	tissue morphogenesis	0.000507	0.056	2.05	10757	213	617	25	[Rarg - retinoic acid receptor, gamma, Hhex - hematopoietically expressed homeobox, Isl1 - isl1 transcription factor, lim/homeodomain, Pcdh8 - protocadherin 8, Jag1 - jagged 1, Jag2 - jagged 2, Notch1 - notch 1, Ccm2 - cerebral cavernous malformation 2, Ripk4 - receptor-interacting serine-threonine kinase 4, Csf1 - colony stimulating factor 1 (macrophage), Frzb - frizzled-related protein, Slit2 -…
sst	GO:0099601	regulation of neurotransmitter receptor activity	0.000537	0.0589	4.1	10757	34	617	8	[Rgs9 - regulator of g-protein signaling 9, Ifngr1 - interferon gamma receptor 1, Nlgn1 - neuroligin 1, Rasgrf1 - ras protein-specific guanine nucleotide-releasing factor 1, Ppargc1a - peroxisome proliferative activated receptor, gamma, coactivator 1 alpha, Homer3 - homer homolog 3 (drosophila), Ifngr2 - interferon gamma receptor 2, Neto2 - neuropilin (nrp) and tolloid (tll)-like 2]
sst	GO:0006873	cellular ion homeostasis	0.000567	0.0617	1.85	10757	302	617	32	[Slc25a23 - solute carrier family 25 (mitochondrial carrier; phosphate carrier), member 23, Slc39a6 - solute carrier family 39 (metal ion transporter), member 6, Fam155a - family with sequence similarity 155, member a, Gpr30 - g protein-coupled receptor 30, Trf - transferrin, Lpar1 - lysophosphatidic acid receptor 1, Slc9a6 - solute carrier family 9 (sodium/hydrogen exchanger), member 6, Iapp - i…
sst	GO:0050877	nervous system process	0.000584	0.063	1.73	10757	394	617	39	[B4galt2 - udp-gal:betaglcnac beta 1,4- galactosyltransferase, polypeptide 2, Espn - espin, Syt11 - synaptotagmin xi, Rps6ka2 - ribosomal protein s6 kinase, polypeptide 2, Jag2 - jagged 2, Crhr2 - corticotropin releasing hormone receptor 2, Gatm - glycine amidinotransferase (l-arginine:glycine amidinotransferase), Myo7a - myosin viia, Lamb1 - laminin b1, Iapp - islet amyloid polypeptide, Abcc8 - …
sst	GO:0048232	male gamete generation	0.000586	0.0627	2.1	10757	191	617	23	[Wipf3 - was/wasl interacting protein family, member 3, Rai14 - retinoic acid induced 14, Pafah1b3 - platelet-activating factor acetylhydrolase, isoform 1b, subunit 3, AU040320 - expressed sequence au040320, Creb3l4 - camp responsive element binding protein 3-like 4, Cdyl - chromodomain protein, y chromosome-like, Jag2 - jagged 2, Catsperd - catsper channel auxiliary subunit delta, Ovol1 - ovo ho…
sst	GO:0007283	spermatogenesis	0.000586	0.0622	2.1	10757	191	617	23	[Wipf3 - was/wasl interacting protein family, member 3, Rai14 - retinoic acid induced 14, Pafah1b3 - platelet-activating factor acetylhydrolase, isoform 1b, subunit 3, Creb3l4 - camp responsive element binding protein 3-like 4, AU040320 - expressed sequence au040320, Cdyl - chromodomain protein, y chromosome-like, Jag2 - jagged 2, Catsperd - catsper channel auxiliary subunit delta, Ovol1 - ovo ho…
sst	GO:2001259	positive regulation of cation channel activity	0.000616	0.0649	3.65	10757	43	617	9	[Gstm7 - glutathione s-transferase, mu 7, Rgs9 - regulator of g-protein signaling 9, Ifngr1 - interferon gamma receptor 1, Kcnj11 - potassium inwardly rectifying channel, subfamily j, member 11, Kcne3 - potassium voltage-gated channel, isk-related subfamily, gene 3, Abcc8 - atp-binding cassette, sub-family c (cftr/mrp), member 8, Ifngr2 - interferon gamma receptor 2, Gsto1 - glutathione s-transfe…
sst	GO:0045860	positive regulation of protein kinase activity	0.000618	0.0647	1.88	10757	278	617	30	[Mapkbp1 - mitogen-activated protein kinase binding protein 1, Emp2 - epithelial membrane protein 2, Trf - transferrin, Lpar1 - lysophosphatidic acid receptor 1, Drd4 - dopamine receptor d4, Il18 - interleukin 18, 9930013L23Rik - riken cdna 9930013l23 gene, Csf1r - colony stimulating factor 1 receptor, Pde5a - phosphodiesterase 5a, cgmp-specific, Prkag2 - protein kinase, amp-activated, gamma 2 no…
sst	GO:0006570	tyrosine metabolic process	0.000623	0.0647	8.72	10757	8	617	4	[Tat - tyrosine aminotransferase, Iyd - iodotyrosine deiodinase, Fah - fumarylacetoacetate hydrolase, Th - tyrosine hydroxylase]
sst	GO:0030502	negative regulation of bone mineralization	0.000623	0.0642	8.72	10757	8	617	4	[Fam101a - family with sequence similarity 101, member a, Fam101b - family with sequence similarity 101, member b, Enpp1 - ectonucleotide pyrophosphatase/phosphodiesterase 1, Bcor - bcl6 interacting corepressor]
sst	GO:0048845	venous blood vessel morphogenesis	0.000623	0.0637	8.72	10757	8	617	4	[Efnb2 - ephrin b2, Heg1 - heg homolog 1 (zebrafish), Ccm2 - cerebral cavernous malformation 2, Notch1 - notch 1]
sst	GO:1903532	positive regulation of secretion by cell	0.000625	0.0634	2.02	10757	216	617	25	[Myom1 - myomesin 1, Isl1 - isl1 transcription factor, lim/homeodomain, Gpr30 - g protein-coupled receptor 30, Crhr2 - corticotropin releasing hormone receptor 2, Syt7 - synaptotagmin vii, Exph5 - exophilin 5, Fgfr4 - fibroblast growth factor receptor 4, Apln - apelin, Pfkm - phosphofructokinase, muscle, Golph3l - golgi phosphoprotein 3-like, Nlgn1 - neuroligin 1, Trpm2 - transient receptor poten…
sst	GO:0099537	trans-synaptic signaling	0.000626	0.0631	2.49	10757	112	617	16	[Chrm4 - cholinergic receptor, muscarinic 4, Clstn3 - calsyntenin 3, Htr1d - 5-hydroxytryptamine (serotonin) receptor 1d, Pcdh8 - protocadherin 8, Snap91 - synaptosomal-associated protein 91, Drd4 - dopamine receptor d4, Sncg - synuclein, gamma, Gls - glutaminase, Gria2 - glutamate receptor, ionotropic, ampa2 (alpha 2), Nlgn1 - neuroligin 1, Cd24a - cd24a antigen, Gjd2 - gap junction protein, del…
sst	GO:0050727	regulation of inflammatory response	0.00063	0.0631	2.09	10757	192	617	23	[Zbp1 - z-dna binding protein 1, Proc - protein c, Trex1 - three prime repair exonuclease 1, Tff2 - trefoil factor 2 (spasmolytic protein 1), Isl1 - isl1 transcription factor, lim/homeodomain, Lacc1 - laccase (multicopper oxidoreductase) domain containing 1, Nr1d1 - nuclear receptor subfamily 1, group d, member 1, Syt11 - synaptotagmin xi, Slit2 - slit homolog 2 (drosophila), Gpr30 - g protein-co…
sst	GO:1901606	alpha-amino acid catabolic process	0.000634	0.063	3.35	10757	52	617	10	[Ddah1 - dimethylarginine dimethylaminohydrolase 1, Tat - tyrosine aminotransferase, Aldh4a1 - aldehyde dehydrogenase 4 family, member a1, Arg1 - arginase, liver, Fah - fumarylacetoacetate hydrolase, Sardh - sarcosine dehydrogenase, Gls - glutaminase, Sdsl - serine dehydratase-like, Pipox - pipecolic acid oxidase, Tdo2 - tryptophan 2,3-dioxygenase]
sst	GO:0048259	regulation of receptor-mediated endocytosis	0.000652	0.0643	2.8	10757	81	617	13	[Syt11 - synaptotagmin xi, Snap91 - synaptosomal-associated protein 91, Trf - transferrin, Pick1 - protein interacting with c kinase 1, Drd4 - dopamine receptor d4, Apln - apelin, Scyl2 - scy1-like 2 (s. cerevisiae), Dnajc6 - dnaj (hsp40) homolog, subfamily c, member 6, Neu3 - neuraminidase 3, Efnb2 - ephrin b2, Clu - clusterin, Syk - spleen tyrosine kinase, Anxa2 - annexin a2]
sst	GO:0014013	regulation of gliogenesis	0.000652	0.0638	2.8	10757	81	617	13	[Tnfrsf21 - tumor necrosis factor receptor superfamily, member 21, Nr1d1 - nuclear receptor subfamily 1, group d, member 1, Pparg - peroxisome proliferator activated receptor gamma, Trf - transferrin, Tiam1 - t cell lymphoma invasion and metastasis 1, Tspo - translocator protein, Notch1 - notch 1, Abcc8 - atp-binding cassette, sub-family c (cftr/mrp), member 8, Lingo1 - leucine rich repeat and ig…
sst	GO:1904705	regulation of vascular smooth muscle cell proliferation	0.000662	0.0644	3.98	10757	35	617	8	[Fgf9 - fibroblast growth factor 9, Pparg - peroxisome proliferator activated receptor gamma, Gpr30 - g protein-coupled receptor 30, Pdgfb - platelet derived growth factor, b polypeptide, Hpgd - hydroxyprostaglandin dehydrogenase 15 (nad), Drd4 - dopamine receptor d4, Foxj2 - forkhead box j2, Apln - apelin]
sst	GO:0007166	cell surface receptor signaling pathway	0.000704	0.068	1.46	10757	834	617	70	[Trex1 - three prime repair exonuclease 1, Hhex - hematopoietically expressed homeobox, Jag1 - jagged 1, Crhr2 - corticotropin releasing hormone receptor 2, Jag2 - jagged 2, Slc9a6 - solute carrier family 9 (sodium/hydrogen exchanger), member 6, Il18 - interleukin 18, Ppm1l - protein phosphatase 1 (formerly 2c)-like, Gria2 - glutamate receptor, ionotropic, ampa2 (alpha 2), Irak2 - interleukin-1 r…
sst	GO:0050731	positive regulation of peptidyl-tyrosine phosphorylation	0.000711	0.0682	2.65	10757	92	617	14	[Adra2a - adrenergic receptor, alpha 2a, Isl1 - isl1 transcription factor, lim/homeodomain, Ghr - growth hormone receptor, Tec - tec protein tyrosine kinase, Pdgfb - platelet derived growth factor, b polypeptide, Il18 - interleukin 18, Csf1r - colony stimulating factor 1 receptor, Cd36 - cd36 antigen, Ppap2b - phosphatidic acid phosphatase type 2b, Cd24a - cd24a antigen, Hbegf - heparin-binding e…
sst	GO:0032354	response to follicle-stimulating hormone	0.000719	0.0685	13.08	10757	4	617	3	[Tgfbr3 - transforming growth factor, beta receptor iii, Ppargc1a - peroxisome proliferative activated receptor, gamma, coactivator 1 alpha, Notch1 - notch 1]
sst	GO:0015727	lactate transport	0.000719	0.068	13.08	10757	4	617	3	[Slc16a7 - solute carrier family 16 (monocarboxylic acid transporters), member 7, Emb - embigin, Slc16a3 - solute carrier family 16 (monocarboxylic acid transporters), member 3]
sst	GO:0035873	lactate transmembrane transport	0.000719	0.0675	13.08	10757	4	617	3	[Slc16a7 - solute carrier family 16 (monocarboxylic acid transporters), member 7, Emb - embigin, Slc16a3 - solute carrier family 16 (monocarboxylic acid transporters), member 3]
sst	GO:0035879	plasma membrane lactate transport	0.000719	0.0671	13.08	10757	4	617	3	[Slc16a7 - solute carrier family 16 (monocarboxylic acid transporters), member 7, Emb - embigin, Slc16a3 - solute carrier family 16 (monocarboxylic acid transporters), member 3]
sst	GO:0046890	regulation of lipid biosynthetic process	0.000762	0.0706	2.37	10757	125	617	17	[Gip - gastric inhibitory polypeptide, Igfbp7 - insulin-like growth factor binding protein 7, Trex1 - three prime repair exonuclease 1, Pck1 - phosphoenolpyruvate carboxykinase 1, cytosolic, Nr1d1 - nuclear receptor subfamily 1, group d, member 1, Clcn2 - chloride channel 2, Dgat2 - diacylglycerol o-acyltransferase 2, Gpr30 - g protein-coupled receptor 30, Ppargc1a - peroxisome proliferative acti…
sst	GO:0009065	glutamine family amino acid catabolic process	0.000792	0.0729	6.23	10757	14	617	5	[Ddah1 - dimethylarginine dimethylaminohydrolase 1, Aldh4a1 - aldehyde dehydrogenase 4 family, member a1, Arg1 - arginase, liver, Fah - fumarylacetoacetate hydrolase, Gls - glutaminase]
sst	GO:0048585	negative regulation of response to stimulus	0.000814	0.0744	1.41	10757	1016	617	82	[Mapkbp1 - mitogen-activated protein kinase binding protein 1, Trex1 - three prime repair exonuclease 1, Hhex - hematopoietically expressed homeobox, Gpc1 - glypican 1, Lats2 - large tumor suppressor 2, Pparg - peroxisome proliferator activated receptor gamma, Crhr2 - corticotropin releasing hormone receptor 2, Lpar1 - lysophosphatidic acid receptor 1, Arg1 - arginase, liver, Cyp2j6 - cytochrome …
sst	GO:0098916	anterograde trans-synaptic signaling	0.000828	0.0752	2.51	10757	104	617	15	[Chrm4 - cholinergic receptor, muscarinic 4, Clstn3 - calsyntenin 3, Htr1d - 5-hydroxytryptamine (serotonin) receptor 1d, Pcdh8 - protocadherin 8, Snap91 - synaptosomal-associated protein 91, Drd4 - dopamine receptor d4, Sncg - synuclein, gamma, Gls - glutaminase, Gria2 - glutamate receptor, ionotropic, ampa2 (alpha 2), Nlgn1 - neuroligin 1, Cd24a - cd24a antigen, Gjd2 - gap junction protein, del…
sst	GO:0007268	chemical synaptic transmission	0.000828	0.0747	2.51	10757	104	617	15	[Chrm4 - cholinergic receptor, muscarinic 4, Clstn3 - calsyntenin 3, Htr1d - 5-hydroxytryptamine (serotonin) receptor 1d, Pcdh8 - protocadherin 8, Snap91 - synaptosomal-associated protein 91, Drd4 - dopamine receptor d4, Sncg - synuclein, gamma, Gls - glutaminase, Gria2 - glutamate receptor, ionotropic, ampa2 (alpha 2), Nlgn1 - neuroligin 1, Cd24a - cd24a antigen, Gjd2 - gap junction protein, del…
sst	GO:0044093	positive regulation of molecular function	0.000834	0.0748	1.41	10757	987	617	80	[Mapkbp1 - mitogen-activated protein kinase binding protein 1, Slc5a3 - solute carrier family 5 (inositol transporters), member 3, Dennd1a - denn/madd domain containing 1a, Emp2 - epithelial membrane protein 2, Pparg - peroxisome proliferator activated receptor gamma, Trf - transferrin, Crhr2 - corticotropin releasing hormone receptor 2, Ppargc1a - peroxisome proliferative activated receptor, gam…
sst	GO:0007600	sensory perception	0.000835	0.0743	2.13	10757	172	617	21	[Gip - gastric inhibitory polypeptide, Adra2a - adrenergic receptor, alpha 2a, Espn - espin, Lhfpl4 - lipoma hmgic fusion partner-like protein 4, Crhr2 - corticotropin releasing hormone receptor 2, Jag2 - jagged 2, Pde6a - phosphodiesterase 6a, cgmp-specific, rod, alpha, Myo7a - myosin viia, Iapp - islet amyloid polypeptide, 9930013L23Rik - riken cdna 9930013l23 gene, Tmtc4 - transmembrane and te…
sst	GO:0030003	cellular cation homeostasis	0.000837	0.074	1.83	10757	296	617	31	[Slc25a23 - solute carrier family 25 (mitochondrial carrier; phosphate carrier), member 23, Slc39a6 - solute carrier family 39 (metal ion transporter), member 6, Fam155a - family with sequence similarity 155, member a, Gpr30 - g protein-coupled receptor 30, Trf - transferrin, Lpar1 - lysophosphatidic acid receptor 1, Slc9a6 - solute carrier family 9 (sodium/hydrogen exchanger), member 6, Iapp - i…
sst	GO:0071902	positive regulation of protein serine/threonine kinase activity	0.000842	0.074	2.08	10757	184	617	22	[Mapkbp1 - mitogen-activated protein kinase binding protein 1, Adra2a - adrenergic receptor, alpha 2a, Erbb2 - v-erb-b2 erythroblastic leukemia viral oncogene homolog 2, neuro/glioblastoma derived oncogene homolog (avian), Trf - transferrin, Ghr - growth hormone receptor, Tiam1 - t cell lymphoma invasion and metastasis 1, Lpar1 - lysophosphatidic acid receptor 1, Pdgfb - platelet derived growth f…
sst	GO:0045785	positive regulation of cell adhesion	0.000853	0.0745	1.95	10757	233	617	26	[L1cam - l1 cell adhesion molecule, Pck1 - phosphoenolpyruvate carboxykinase 1, cytosolic, Emp2 - epithelial membrane protein 2, Il18 - interleukin 18, Rap1gap - rap1 gtpase-activating protein, Cd276 - cd276 antigen, Dock1 - dedicator of cytokinesis 1, Prkcq - protein kinase c, theta, Csf1 - colony stimulating factor 1 (macrophage), Erbb2 - v-erb-b2 erythroblastic leukemia viral oncogene homolog …
sst	GO:0051047	positive regulation of secretion	0.000853	0.0741	1.95	10757	233	617	26	[Myom1 - myomesin 1, Isl1 - isl1 transcription factor, lim/homeodomain, Gpr30 - g protein-coupled receptor 30, Crhr2 - corticotropin releasing hormone receptor 2, Syt7 - synaptotagmin vii, Exph5 - exophilin 5, Fgfr4 - fibroblast growth factor receptor 4, Apln - apelin, Pfkm - phosphofructokinase, muscle, Golph3l - golgi phosphoprotein 3-like, Nlgn1 - neuroligin 1, Trpm2 - transient receptor poten…
sst	GO:0001570	vasculogenesis	0.000874	0.0754	3.49	10757	45	617	9	[Hhex - hematopoietically expressed homeobox, Zfp36l1 - zinc finger protein 36, c3h type-like 1, Fgf9 - fibroblast growth factor 9, Tgfbr3 - transforming growth factor, beta receptor iii, Heg1 - heg homolog 1 (zebrafish), Cited1 - cbp/p300-interacting transactivator with glu/asp-rich carboxy-terminal domain 1, Ccm2 - cerebral cavernous malformation 2, Notch1 - notch 1, Rasip1 - ras interacting pr…
sst	GO:1900047	negative regulation of hemostasis	0.000898	0.077	4.98	10757	21	617	6	[Proc - protein c, Prkcd - protein kinase c, delta, Pdgfb - platelet derived growth factor, b polypeptide, Pdgfa - platelet derived growth factor, alpha, C1qtnf1 - c1q and tumor necrosis factor related protein 1, Anxa2 - annexin a2]
sst	GO:0034110	regulation of homotypic cell-cell adhesion	0.000898	0.0765	4.98	10757	21	617	6	[Cd24a - cd24a antigen, Prkcd - protein kinase c, delta, Syk - spleen tyrosine kinase, Prkcq - protein kinase c, theta, Dmtn - dematin actin binding protein, C1qtnf1 - c1q and tumor necrosis factor related protein 1]
sst	GO:0030195	negative regulation of blood coagulation	0.000898	0.076	4.98	10757	21	617	6	[Proc - protein c, Prkcd - protein kinase c, delta, Pdgfb - platelet derived growth factor, b polypeptide, Pdgfa - platelet derived growth factor, alpha, C1qtnf1 - c1q and tumor necrosis factor related protein 1, Anxa2 - annexin a2]
sst	GO:0050819	negative regulation of coagulation	0.000898	0.0756	4.98	10757	21	617	6	[Proc - protein c, Prkcd - protein kinase c, delta, Pdgfb - platelet derived growth factor, b polypeptide, Pdgfa - platelet derived growth factor, alpha, C1qtnf1 - c1q and tumor necrosis factor related protein 1, Anxa2 - annexin a2]
sst	GO:0007159	leukocyte cell-cell adhesion	0.000898	0.0751	4.98	10757	21	617	6	[L1cam - l1 cell adhesion molecule, Cd24a - cd24a antigen, Cd47 - cd47 antigen (rh-related antigen, integrin-associated signal transducer), Syk - spleen tyrosine kinase, Cd177 - cd177 antigen, Slc39a8 - solute carrier family 39 (metal ion transporter), member 8]
sst	GO:0045595	regulation of cell differentiation	0.000905	0.0753	1.38	10757	1140	617	90	[Rarg - retinoic acid receptor, gamma, Gpc1 - glypican 1, Fam101b - family with sequence similarity 101, member b, Jag1 - jagged 1, Emp2 - epithelial membrane protein 2, Trf - transferrin, Pparg - peroxisome proliferator activated receptor gamma, Lpar1 - lysophosphatidic acid receptor 1, Abcc8 - atp-binding cassette, sub-family c (cftr/mrp), member 8, Il18 - interleukin 18, Pde5a - phosphodiester…
sst	GO:0044281	small molecule metabolic process	0.000915	0.0757	1.4	10757	1020	617	82	[Slc5a3 - solute carrier family 5 (inositol transporters), member 3, Scd2 - stearoyl-coenzyme a desaturase 2, Acot2 - acyl-coa thioesterase 2, Abca1 - atp-binding cassette, sub-family a (abc1), member 1, Gatm - glycine amidinotransferase (l-arginine:glycine amidinotransferase), Pparg - peroxisome proliferator activated receptor gamma, Acot1 - acyl-coa thioesterase 1, Arg1 - arginase, liver, Fah -…
sst	GO:0072503	cellular divalent inorganic cation homeostasis	0.000953	0.0783	1.99	10757	210	617	24	[Gstm7 - glutathione s-transferase, mu 7, Slc25a23 - solute carrier family 25 (mitochondrial carrier; phosphate carrier), member 23, Slc39a6 - solute carrier family 39 (metal ion transporter), member 6, Fam155a - family with sequence similarity 155, member a, Slc39a5 - solute carrier family 39 (metal ion transporter), member 5, Gpr30 - g protein-coupled receptor 30, Ccl28 - chemokine (c-c motif) …
sst	GO:0006520	cellular amino acid metabolic process	0.000973	0.0795	2.06	10757	186	617	22	[Ddah1 - dimethylarginine dimethylaminohydrolase 1, Tat - tyrosine aminotransferase, Adc - arginine decarboxylase, Gatm - glycine amidinotransferase (l-arginine:glycine amidinotransferase), Pm20d1 - peptidase m20 domain containing 1, Arg1 - arginase, liver, Fah - fumarylacetoacetate hydrolase, Prdx4 - peroxiredoxin 4, Gls - glutaminase, Slc39a8 - solute carrier family 39 (metal ion transporter), …
sst	GO:0006897	endocytosis	0.000974	0.0791	1.85	10757	273	617	29	[Rhoq - ras homolog gene family, member q, Trex1 - three prime repair exonuclease 1, Dennd1a - denn/madd domain containing 1a, AU040320 - expressed sequence au040320, Snap91 - synaptosomal-associated protein 91, Syt7 - synaptotagmin vii, Myo7a - myosin viia, Sncg - synuclein, gamma, Ramp1 - receptor (calcitonin) activity modifying protein 1, Gria2 - glutamate receptor, ionotropic, ampa2 (alpha 2)…
sst	GO:1903524	positive regulation of blood circulation	0.000982	0.0792	3.77	10757	37	617	8	[Smtn - smoothelin, Ghrl - ghrelin, Pde5a - phosphodiesterase 5a, cgmp-specific, Crhr2 - corticotropin releasing hormone receptor 2, Pdgfb - platelet derived growth factor, b polypeptide, Avpr1b - arginine vasopressin receptor 1b, Rgs4 - regulator of g-protein signaling 4, Apln - apelin]

## Sheet: GOPROCESS_up_tac1_gcg
type	GO Term	Description	P-value	FDR q-value	Enrichment	N	B	n	b	Genes
others	GO:0065008	regulation of biological quality	6.64e-06	0.0917	1.26	10757	2220	1051	273	[Ptger4 - prostaglandin e receptor 4 (subtype ep4), Gpr119 - g-protein coupled receptor 119, Hps5 - hermansky-pudlak syndrome 5 homolog (human), Cyp3a13 - cytochrome p450, family 3, subfamily a, polypeptide 13, Adcy1 - adenylate cyclase 1, Twf1 - twinfilin, actin-binding protein, homolog 1 (drosophila), Mapkapk2 - map kinase-activated protein kinase 2, Upb1 - ureidopropionase, beta, Asic2 - acid-…
others	GO:0006082	organic acid metabolic process	4.58e-05	0.316	1.53	10757	547	1051	82	[Mgll - monoglyceride lipase, Dars2 - aspartyl-trna synthetase 2 (mitochondrial), Gars - glycyl-trna synthetase, Wars2 - tryptophanyl trna synthetase 2 (mitochondrial), Acat1 - acetyl-coenzyme a acetyltransferase 1, Prune2 - prune homolog 2 (drosophila), Pex7 - peroxisomal biogenesis factor 7, Lipg - lipase, endothelial, Cyp3a13 - cytochrome p450, family 3, subfamily a, polypeptide 13, Pfkfb2 - 6…
others	GO:0019752	carboxylic acid metabolic process	5.75e-05	0.265	1.55	10757	509	1051	77	[Mgll - monoglyceride lipase, Dars2 - aspartyl-trna synthetase 2 (mitochondrial), Gars - glycyl-trna synthetase, Wars2 - tryptophanyl trna synthetase 2 (mitochondrial), Acat1 - acetyl-coenzyme a acetyltransferase 1, Pex7 - peroxisomal biogenesis factor 7, Lipg - lipase, endothelial, Cyp3a13 - cytochrome p450, family 3, subfamily a, polypeptide 13, Pfkfb2 - 6-phosphofructo-2-kinase/fructose-2,6-bi…
others	GO:0032879	regulation of localization	6.08e-05	0.21	1.27	10757	1719	1051	213	[Ptger4 - prostaglandin e receptor 4 (subtype ep4), Dll4 - delta-like 4 (drosophila), Mmd - monocyte to macrophage differentiation-associated, Supt6 - suppressor of ty 6, Adcy1 - adenylate cyclase 1, Asic2 - acid-sensing (proton-gated) ion channel 2, Nrp1 - neuropilin 1, Slc30a4 - solute carrier family 30 (zinc transporter), member 4, Strap - serine/threonine kinase receptor associated protein, C…
others	GO:0032501	multicellular organismal process	8.7e-05	0.24	1.25	10757	1841	1051	225	[Phactr4 - phosphatase and actin regulator 4, Ptger4 - prostaglandin e receptor 4 (subtype ep4), Dll4 - delta-like 4 (drosophila), Oxr1 - oxidation resistance 1, Hps5 - hermansky-pudlak syndrome 5 homolog (human), Adcy1 - adenylate cyclase 1, Shisa2 - shisa homolog 2 (xenopus laevis), Asic2 - acid-sensing (proton-gated) ion channel 2, Nrp1 - neuropilin 1, Strap - serine/threonine kinase receptor …
others	GO:0044281	small molecule metabolic process	0.000101	0.232	1.35	10757	1020	1051	135	[Abhd4 - abhydrolase domain containing 4, Gpd2 - glycerol phosphate dehydrogenase 2, mitochondrial, Ndufa9 - nadh dehydrogenase (ubiquinone) 1 alpha subcomplex, 9, Pex7 - peroxisomal biogenesis factor 7, Gpd1 - glycerol-3-phosphate dehydrogenase 1 (soluble), Adcy1 - adenylate cyclase 1, Cyp3a13 - cytochrome p450, family 3, subfamily a, polypeptide 13, Pfkfb2 - 6-phosphofructo-2-kinase/fructose-2,…
others	GO:0043436	oxoacid metabolic process	0.000106	0.208	1.51	10757	535	1051	79	[Mgll - monoglyceride lipase, Dars2 - aspartyl-trna synthetase 2 (mitochondrial), Gars - glycyl-trna synthetase, Wars2 - tryptophanyl trna synthetase 2 (mitochondrial), Acat1 - acetyl-coenzyme a acetyltransferase 1, Prune2 - prune homolog 2 (drosophila), Pex7 - peroxisomal biogenesis factor 7, Lipg - lipase, endothelial, Cyp3a13 - cytochrome p450, family 3, subfamily a, polypeptide 13, Pfkfb2 - 6…
others	GO:0050906	detection of stimulus involved in sensory perception	0.000137	0.237	3.52	10757	32	1051	11	[Tac1 - tachykinin 1, Asic2 - acid-sensing (proton-gated) ion channel 2, Sema5a - sema domain, seven thrombospondin repeats (type 1 and type 1-like), transmembrane domain (tm) and short cytoplasmic domain, (semaphorin) 5a, Reep6 - receptor accessory protein 6, Scn1a - sodium channel, voltage-gated, type i, alpha, Pawr - prkc, apoptosis, wt1, regulator, Whrn - whirlin, Trpa1 - transient receptor p…
others	GO:0046135	pyrimidine nucleoside catabolic process	0.000157	0.24	7.31	10757	7	1051	5	[Upb1 - ureidopropionase, beta, Entpd7 - ectonucleoside triphosphate diphosphohydrolase 7, Dpyd - dihydropyrimidine dehydrogenase, Upp1 - uridine phosphorylase 1, Cda - cytidine deaminase]
others	GO:0051049	regulation of transport	0.000165	0.228	1.32	10757	1121	1051	145	[Arc - activity regulated cytoskeletal-associated protein, Ptger4 - prostaglandin e receptor 4 (subtype ep4), Supt6 - suppressor of ty 6, Adcy1 - adenylate cyclase 1, Atp2b4 - atpase, ca++ transporting, plasma membrane 4, Pfkfb2 - 6-phosphofructo-2-kinase/fructose-2,6-biphosphatase 2, Arrb2 - arrestin, beta 2, Slc8a1 - solute carrier family 8 (sodium/calcium exchanger), member 1, Asic2 - acid-sen…
others	GO:0010817	regulation of hormone levels	0.000184	0.231	1.64	10757	330	1051	53	[Ptger4 - prostaglandin e receptor 4 (subtype ep4), Gpr119 - g-protein coupled receptor 119, Hmgn3 - high mobility group nucleosomal binding domain 3, Slc22a3 - solute carrier family 22 (organic cation transporter), member 3, Cyp3a13 - cytochrome p450, family 3, subfamily a, polypeptide 13, Pfkfb2 - 6-phosphofructo-2-kinase/fructose-2,6-biphosphatase 2, Neurod1 - neurogenic differentiation 1, Enh…
others	GO:0043269	regulation of ion transport	0.000318	0.366	1.56	10757	386	1051	59	[Arc - activity regulated cytoskeletal-associated protein, Bcl2 - b cell leukemia/lymphoma 2, Ano9 - anoctamin 9, Nfatc3 - nuclear factor of activated t cells, cytoplasmic, calcineurin dependent 3, Creb3 - camp responsive element binding protein 3, Atp2b4 - atpase, ca++ transporting, plasma membrane 4, Arrb2 - arrestin, beta 2, Slc8a1 - solute carrier family 8 (sodium/calcium exchanger), member 1…
others	GO:0001505	regulation of neurotransmitter levels	0.000358	0.38	1.83	10757	190	1051	34	[Ptger4 - prostaglandin e receptor 4 (subtype ep4), Slc22a3 - solute carrier family 22 (organic cation transporter), member 3, Apba1 - amyloid beta (a4) precursor protein binding, family a, member 1, Adcy1 - adenylate cyclase 1, Nf1 - neurofibromatosis 1, Atp2b4 - atpase, ca++ transporting, plasma membrane 4, Bche - butyrylcholinesterase, Upb1 - ureidopropionase, beta, Slc18a1 - solute carrier fa…
others	GO:0042493	response to drug	0.000368	0.363	1.62	10757	323	1051	51	[Bcl2 - b cell leukemia/lymphoma 2, Trp53 - transformation related protein 53, Atp2b4 - atpase, ca++ transporting, plasma membrane 4, Bche - butyrylcholinesterase, Slc8a1 - solute carrier family 8 (sodium/calcium exchanger), member 1, Taf1 - taf1 rna polymerase ii, tata box binding protein (tbp)-associated factor, Asic2 - acid-sensing (proton-gated) ion channel 2, Jun - jun oncogene, Ddit4 - dna-…
others	GO:0044271	cellular nitrogen compound biosynthetic process	0.00041	0.377	1.35	10757	864	1051	114	[Supt6 - suppressor of ty 6, Drg1 - developmentally regulated gtp binding protein 1, Adcy1 - adenylate cyclase 1, Rps26 - ribosomal protein s26, Arrb2 - arrestin, beta 2, Pfkfb2 - 6-phosphofructo-2-kinase/fructose-2,6-biphosphatase 2, Gtf2e2 - general transcription factor ii e, polypeptide 2 (beta subunit), Mrpl17 - mitochondrial ribosomal protein l17, Gch1 - gtp cyclohydrolase 1, Mrpl11 - mitoch…
others	GO:0010942	positive regulation of cell death	0.000435	0.375	1.49	10757	474	1051	69	[Plscr1 - phospholipid scramblase 1, Trp53 - transformation related protein 53, Nf1 - neurofibromatosis 1, Bok - bcl2-related ovarian killer protein, Sirt2 - sirtuin 2, Neurod1 - neurogenic differentiation 1, Arrb2 - arrestin, beta 2, Ppp1ca - protein phosphatase 1, catalytic subunit, alpha isoform, Jun - jun oncogene, Capn2 - calpain 2, Bax - bcl2-associated x protein, Ing5 - inhibitor of growth…
others	GO:0051240	positive regulation of multicellular organismal process	0.000467	0.379	1.31	10757	1074	1051	137	[Ptger4 - prostaglandin e receptor 4 (subtype ep4), Mmd - monocyte to macrophage differentiation-associated, Twf1 - twinfilin, actin-binding protein, homolog 1 (drosophila), Gorab - golgin, rab6-interacting, Mapkapk2 - map kinase-activated protein kinase 2, Arrb2 - arrestin, beta 2, Ceacam20 - carcinoembryonic antigen-related cell adhesion molecule 20, Slc8a1 - solute carrier family 8 (sodium/cal…
others	GO:0051046	regulation of secretion	0.000491	0.376	1.51	10757	434	1051	64	[Ptger4 - prostaglandin e receptor 4 (subtype ep4), Hmgn3 - high mobility group nucleosomal binding domain 3, Adcy1 - adenylate cyclase 1, Neo1 - neogenin, Nf1 - neurofibromatosis 1, Pfkfb2 - 6-phosphofructo-2-kinase/fructose-2,6-biphosphatase 2, Enho - energy homeostasis associated, Jagn1 - jagunal homolog 1 (drosophila), Dnm1l - dynamin 1-like, Rab3c - rab3c, member ras oncogene family, Cplx1 -…
others	GO:0006520	cellular amino acid metabolic process	0.000509	0.37	1.82	10757	186	1051	33	[Farsb - phenylalanyl-trna synthetase, beta subunit, Acadsb - acyl-coenzyme a dehydrogenase, short/branched chain, Dars2 - aspartyl-trna synthetase 2 (mitochondrial), Gars - glycyl-trna synthetase, Wars2 - tryptophanyl trna synthetase 2 (mitochondrial), Acat1 - acetyl-coenzyme a acetyltransferase 1, Glul - glutamate-ammonia ligase (glutamine synthetase), Glud1 - glutamate dehydrogenase 1, Dars - …
others	GO:1903530	regulation of secretion by cell	0.000534	0.369	1.53	10757	402	1051	60	[Ptger4 - prostaglandin e receptor 4 (subtype ep4), Hmgn3 - high mobility group nucleosomal binding domain 3, Adcy1 - adenylate cyclase 1, Neo1 - neogenin, Nf1 - neurofibromatosis 1, Pfkfb2 - 6-phosphofructo-2-kinase/fructose-2,6-biphosphatase 2, Enho - energy homeostasis associated, Jagn1 - jagunal homolog 1 (drosophila), Dnm1l - dynamin 1-like, Rab3c - rab3c, member ras oncogene family, Cplx1 -…
others	GO:0017144	drug metabolic process	0.000543	0.357	1.63	10757	296	1051	47	[Cyp4b1 - cytochrome p450, family 4, subfamily b, polypeptide 1, Acat1 - acetyl-coenzyme a acetyltransferase 1, Entpd5 - ectonucleoside triphosphate diphosphohydrolase 5, Pfkfb2 - 6-phosphofructo-2-kinase/fructose-2,6-biphosphatase 2, Hk1 - hexokinase 1, Adh1 - alcohol dehydrogenase 1 (class i), Gale - galactose-4-epimerase, udp, Ahcyl2 - s-adenosylhomocysteine hydrolase-like 2, Dpyd - dihydropyr…
others	GO:0043065	positive regulation of apoptotic process	0.000569	0.357	1.51	10757	428	1051	63	[Plscr1 - phospholipid scramblase 1, Trp53 - transformation related protein 53, Nf1 - neurofibromatosis 1, Bok - bcl2-related ovarian killer protein, Sirt2 - sirtuin 2, Neurod1 - neurogenic differentiation 1, Arrb2 - arrestin, beta 2, Ppp1ca - protein phosphatase 1, catalytic subunit, alpha isoform, Jun - jun oncogene, Capn2 - calpain 2, Bax - bcl2-associated x protein, Ing5 - inhibitor of growth…
others	GO:0009058	biosynthetic process	0.000591	0.355	1.26	10757	1402	1051	172	[Abhd4 - abhydrolase domain containing 4, Gpd2 - glycerol phosphate dehydrogenase 2, mitochondrial, Ndufa9 - nadh dehydrogenase (ubiquinone) 1 alpha subcomplex, 9, Etnk1 - ethanolamine kinase 1, Agpat3 - 1-acylglycerol-3-phosphate o-acyltransferase 3, Pex7 - peroxisomal biogenesis factor 7, Drg1 - developmentally regulated gtp binding protein 1, Supt6 - suppressor of ty 6, Gpd1 - glycerol-3-phosp…
others	GO:0043068	positive regulation of programmed cell death	0.000685	0.394	1.5	10757	431	1051	63	[Plscr1 - phospholipid scramblase 1, Trp53 - transformation related protein 53, Nf1 - neurofibromatosis 1, Bok - bcl2-related ovarian killer protein, Sirt2 - sirtuin 2, Neurod1 - neurogenic differentiation 1, Arrb2 - arrestin, beta 2, Ppp1ca - protein phosphatase 1, catalytic subunit, alpha isoform, Jun - jun oncogene, Capn2 - calpain 2, Bax - bcl2-associated x protein, Ing5 - inhibitor of growth…
others	GO:0051588	regulation of neurotransmitter transport	0.000705	0.389	2.21	10757	88	1051	19	[Rap1a - ras-related protein-1a, Ptger4 - prostaglandin e receptor 4 (subtype ep4), Apba1 - amyloid beta (a4) precursor protein binding, family a, member 1, Adcy1 - adenylate cyclase 1, Nf1 - neurofibromatosis 1, Rims2 - regulating synaptic membrane exocytosis 2, Slc18a2 - solute carrier family 18 (vesicular monoamine), member 2, Slc18a1 - solute carrier family 18 (vesicular monoamine), member 1,…
others	GO:0035337	fatty-acyl-CoA metabolic process	0.000804	0.427	4.72	10757	13	1051	6	[Dgat1 - diacylglycerol o-acyltransferase 1, Acsl6 - acyl-coa synthetase long-chain family member 6, Acat1 - acetyl-coenzyme a acetyltransferase 1, Nudt7 - nudix (nucleoside diphosphate linked moiety x)-type motif 7, Acsl5 - acyl-coa synthetase long-chain family member 5, Acsl3 - acyl-coa synthetase long-chain family member 3]
others	GO:1903307	positive regulation of regulated secretory pathway	0.000864	0.442	3.1	10757	33	1051	10	[Cacna1h - calcium channel, voltage-dependent, t type, alpha 1h subunit, Cdk5r2 - cyclin-dependent kinase 5, regulatory subunit 2 (p39), Ap1g1 - adaptor protein complex ap-1, gamma 1 subunit, Adora3 - adenosine a3 receptor, Cadps - ca2+-dependent secretion activator, Rab27a - rab27a, member ras oncogene family, Rab3a - rab3a, member ras oncogene family, Dnm1l - dynamin 1-like, Sphk2 - sphingosine…
others	GO:1901576	organic substance biosynthetic process	0.000874	0.431	1.25	10757	1367	1051	167	[Abhd4 - abhydrolase domain containing 4, Gpd2 - glycerol phosphate dehydrogenase 2, mitochondrial, Ndufa9 - nadh dehydrogenase (ubiquinone) 1 alpha subcomplex, 9, Etnk1 - ethanolamine kinase 1, Agpat3 - 1-acylglycerol-3-phosphate o-acyltransferase 3, Pex7 - peroxisomal biogenesis factor 7, Drg1 - developmentally regulated gtp binding protein 1, Supt6 - suppressor of ty 6, Gpd1 - glycerol-3-phosp…
others	GO:0046545	development of primary female sexual characteristics	0.00093	0.443	10.24	10757	3	1051	3	[Lhfpl2 - lipoma hmgic fusion partner-like 2, Dach1 - dachshund 1 (drosophila), Dach2 - dachshund 2 (drosophila)]
