# Supplementary material for: Clump sequencing exposes the spatial expression programs of intestinal secretory cells
Source: Nat Commun. 2021 May 24;12:3074. doi: 10.1038/s41467-021-23245-2 (PMC8144370; doi:10.1038/s41467-021-23245-2)
Supplement: Supplementary file 13 — Supplementary Data 10 [file 41467_2021_23245_MOESM13_ESM.xlsx]

## Sheet: interaction_output_concise_newR
Ligand	Receptor	Sender cell	receiving cell	Esender	Ereceiving	Zsender	Zreceiving	Zinteraction	mask	interaction score
ADAM17	NOTCH1	enterocyte_crypt	enterocyte_crypt	1.9e-05	1.7e-05	0.223	0.289	0.365	1	0.365
EFNB1	EPHB2	enterocyte_crypt	enterocyte_crypt	6.2e-05	4.8e-05	0.33	0.194	0.383	1	0.383
EFNB1	EPHB4	enterocyte_crypt	enterocyte_crypt	6.2e-05	3.3e-05	0.33	1.585	1.619	1	1.619
EFNB1	ERBB2	enterocyte_crypt	enterocyte_crypt	6.2e-05	4.2e-05	0.33	0.511	0.608	1	0.608
EGF	ERBB2	enterocyte_crypt	enterocyte_crypt	1e-06	4.2e-05	0.154	0.511	0.534	1	0.534
EGF	ERBB3	enterocyte_crypt	enterocyte_crypt	1e-06	7.8e-05	0.154	0.143	0.21	1	0.21
GSTP1	TRAF2	enterocyte_crypt	enterocyte_crypt	0.000208	1.4e-05	0.712	0.495	0.867	1	0.867
HGF	MET	enterocyte_crypt	enterocyte_crypt	2e-06	2.7e-05	0.422	0.733	0.846	1	0.846
HGF	SDC1	enterocyte_crypt	enterocyte_crypt	2e-06	5e-05	0.422	1.085	1.164	1	1.164
HGF	ST14	enterocyte_crypt	enterocyte_crypt	2e-06	8.8e-05	0.422	0.053	0.425	1	0.425
HMGB1	SDC1	enterocyte_crypt	enterocyte_crypt	0.000876	5e-05	3.984	1.085	4.129	1	4.129
HSP90AA1	CFTR	enterocyte_crypt	enterocyte_crypt	0.000602	7.3e-05	0.785	3.444	3.533	1	3.533
ICAM4	ITGAM	enterocyte_crypt	enterocyte_crypt	0	5e-06	0.006	1.422	1.422	1	1.422
JAG1	NOTCH1	enterocyte_crypt	enterocyte_crypt	1.5e-05	1.7e-05	1.014	0.289	1.055	1	1.055
JAG1	NOTCH2	enterocyte_crypt	enterocyte_crypt	1.5e-05	1.3e-05	1.014	0.641	1.2	1	1.2
MST1	MST1R	enterocyte_crypt	enterocyte_crypt	0	2.2e-05	4.962	0.512	4.989	1	4.989
NRG4	ERBB2	enterocyte_crypt	enterocyte_crypt	6e-06	4.2e-05	0.333	0.511	0.61	1	0.61
PTMA	VIPR1	enterocyte_crypt	enterocyte_crypt	0.004084	8.8e-05	3.889	1.542	4.184	1	4.184
SEMA4D	ERBB2	enterocyte_crypt	enterocyte_crypt	7e-06	4.2e-05	0.559	0.511	0.758	1	0.758
SEMA4D	MET	enterocyte_crypt	enterocyte_crypt	7e-06	2.7e-05	0.559	0.733	0.922	1	0.922
SEMA5A	MET	enterocyte_crypt	enterocyte_crypt	4.3e-05	2.7e-05	0.77	0.733	1.063	1	1.063
TGM2	SDC4	enterocyte_crypt	enterocyte_crypt	6.7e-05	0.000222	0.016	0.494	0.494	1	0.494
TNFSF10	TNFRSF10B	enterocyte_crypt	enterocyte_crypt	2.6e-05	5e-06	0.287	0.624	0.686	1	0.686
TNF	TRAF2	enterocyte_crypt	enterocyte_crypt	1e-06	1.4e-05	0.01	0.495	0.495	1	0.495
VEGFB	TYRO3	enterocyte_crypt	enterocyte_crypt	1.9e-05	6e-06	0.064	1.354	1.355	1	1.355
BMP3	ACVR2A	enterocyte_crypt	enterocyte_V1	1.9e-05	2.1e-05	0.245	1.125	1.151	1	1.151
CALR	ITGA3	enterocyte_crypt	enterocyte_V1	0.000584	6e-05	0.274	0.531	0.598	1	0.598
CALR	LRP1	enterocyte_crypt	enterocyte_V1	0.000584	0.000105	0.274	0.072	0.283	1	0.283
CALR	SCARF1	enterocyte_crypt	enterocyte_V1	0.000584	3e-06	0.274	0.217	0.349	1	0.349
EFNA3	EPHA1	enterocyte_crypt	enterocyte_V1	1.2e-05	2.6e-05	4.384	1.079	4.515	1	4.515
EFNA4	EPHA1	enterocyte_crypt	enterocyte_V1	1.4e-05	2.6e-05	0.376	1.079	1.143	1	1.143
EFNB1	ERBB2	enterocyte_crypt	enterocyte_V1	6.2e-05	5.3e-05	0.33	0.917	0.975	1	0.975
EGF	ERBB2	enterocyte_crypt	enterocyte_V1	1e-06	5.3e-05	0.154	0.917	0.93	1	0.93
EGF	ERBB3	enterocyte_crypt	enterocyte_V1	1e-06	0.000111	0.154	0.522	0.545	1	0.545
GDF9	ACVR2A	enterocyte_crypt	enterocyte_V1	1e-06	2.1e-05	0.537	1.125	1.246	1	1.246
HGF	MET	enterocyte_crypt	enterocyte_V1	2e-06	2e-05	0.422	0.272	0.502	1	0.502
HGF	SDC1	enterocyte_crypt	enterocyte_V1	2e-06	3.5e-05	0.422	0.444	0.612	1	0.612
HGF	ST14	enterocyte_crypt	enterocyte_V1	2e-06	9.6e-05	0.422	0.138	0.444	1	0.444
HMGB1	SDC1	enterocyte_crypt	enterocyte_V1	0.000876	3.5e-05	3.984	0.444	4.009	1	4.009
HSP90AA1	CFTR	enterocyte_crypt	enterocyte_V1	0.000602	5e-05	0.785	2.202	2.338	1	2.338
ICAM4	ITGAM	enterocyte_crypt	enterocyte_V1	0	9e-06	0.006	2.941	2.941	1	2.941
MST1	MST1R	enterocyte_crypt	enterocyte_V1	0	1.7e-05	4.962	0.193	4.966	1	4.966
NRG4	ERBB2	enterocyte_crypt	enterocyte_V1	6e-06	5.3e-05	0.333	0.917	0.976	1	0.976
PDGFB	LRP1	enterocyte_crypt	enterocyte_V1	1e-06	0.000105	0.196	0.072	0.208	1	0.208
PTMA	VIPR1	enterocyte_crypt	enterocyte_V1	0.004084	0.000101	3.889	1.895	4.326	1	4.326
RAET1E	KLRK1	enterocyte_crypt	enterocyte_V1	1e-06	2e-06	0.414	3.405	3.43	1	3.43
SEMA4D	ERBB2	enterocyte_crypt	enterocyte_V1	7e-06	5.3e-05	0.559	0.917	1.074	1	1.074
SEMA4D	MET	enterocyte_crypt	enterocyte_V1	7e-06	2e-05	0.559	0.272	0.622	1	0.622
SEMA5A	MET	enterocyte_crypt	enterocyte_V1	4.3e-05	2e-05	0.77	0.272	0.817	1	0.817
TNFSF10	TNFRSF10B	enterocyte_crypt	enterocyte_V1	2.6e-05	6e-06	0.287	1.022	1.062	1	1.062
TNF	LTBR	enterocyte_crypt	enterocyte_V1	1e-06	9e-05	0.01	0.005	0.011	1	0.011
TNF	SLC5A11	enterocyte_crypt	enterocyte_V1	1e-06	4.3e-05	0.01	0.874	0.874	1	0.874
ARF1	INSR	enterocyte_crypt	enterocyte_V2	0.000315	4.2e-05	0.061	0.483	0.487	1	0.487
BMP3	ACVR2A	enterocyte_crypt	enterocyte_V2	1.9e-05	2.8e-05	0.245	1.91	1.926	1	1.926
CALR	ITGA3	enterocyte_crypt	enterocyte_V2	0.000584	7e-05	0.274	0.844	0.887	1	0.887
CALR	LRP1	enterocyte_crypt	enterocyte_V2	0.000584	0.000136	0.274	0.265	0.381	1	0.381
CALR	SCARF1	enterocyte_crypt	enterocyte_V2	0.000584	4e-06	0.274	0.348	0.443	1	0.443
CCL25	CCR10	enterocyte_crypt	enterocyte_V2	0.0004	2e-06	1.249	3.735	3.938	1	3.938
CCL28	CCR10	enterocyte_crypt	enterocyte_V2	0.000127	2e-06	2.683	3.735	4.598	1	4.598
EFNA3	EPHA1	enterocyte_crypt	enterocyte_V2	1.2e-05	4.2e-05	4.384	2.202	4.906	1	4.906
EFNA3	EPHA2	enterocyte_crypt	enterocyte_V2	1.2e-05	2.8e-05	4.384	0.191	4.388	1	4.388
EFNA4	EPHA1	enterocyte_crypt	enterocyte_V2	1.4e-05	4.2e-05	0.376	2.202	2.234	1	2.234
EFNA4	EPHA2	enterocyte_crypt	enterocyte_V2	1.4e-05	2.8e-05	0.376	0.191	0.422	1	0.422
EFNB1	ERBB2	enterocyte_crypt	enterocyte_V2	6.2e-05	4.9e-05	0.33	0.798	0.864	1	0.864
EGF	ERBB2	enterocyte_crypt	enterocyte_V2	1e-06	4.9e-05	0.154	0.798	0.813	1	0.813
EGF	ERBB3	enterocyte_crypt	enterocyte_V2	1e-06	0.000162	0.154	1.118	1.129	1	1.129
GDF9	ACVR2A	enterocyte_crypt	enterocyte_V2	1e-06	2.8e-05	0.537	1.91	1.984	1	1.984
GSTP1	TRAF2	enterocyte_crypt	enterocyte_V2	0.000208	1.6e-05	0.712	0.698	0.997	1	0.997
HGF	SDC1	enterocyte_crypt	enterocyte_V2	2e-06	3e-05	0.422	0.247	0.489	1	0.489
HGF	ST14	enterocyte_crypt	enterocyte_V2	2e-06	0.000113	0.422	0.304	0.52	1	0.52
HMGB1	SDC1	enterocyte_crypt	enterocyte_V2	0.000876	3e-05	3.984	0.247	3.992	1	3.992
HRAS	INSR	enterocyte_crypt	enterocyte_V2	0.000132	4.2e-05	1.472	0.483	1.549	1	1.549
HSP90AA1	CFTR	enterocyte_crypt	enterocyte_V2	0.000602	2.6e-05	0.785	0.888	1.186	1	1.186
ICAM4	ITGAM	enterocyte_crypt	enterocyte_V2	0	6e-06	0.006	1.522	1.522	1	1.522
LIN7C	ABCA1	enterocyte_crypt	enterocyte_V2	8.8e-05	4.8e-05	0.459	0.301	0.549	1	0.549
NRG4	ERBB2	enterocyte_crypt	enterocyte_V2	6e-06	4.9e-05	0.333	0.798	0.865	1	0.865
PDGFB	LRP1	enterocyte_crypt	enterocyte_V2	1e-06	0.000136	0.196	0.265	0.33	1	0.33
PTMA	VIPR1	enterocyte_crypt	enterocyte_V2	0.004084	0.000102	3.889	1.918	4.336	1	4.336
RAET1E	KLRK1	enterocyte_crypt	enterocyte_V2	1e-06	1e-06	0.414	1.116	1.19	1	1.19
SEMA4D	ERBB2	enterocyte_crypt	enterocyte_V2	7e-06	4.9e-05	0.559	0.798	0.974	1	0.974
TNFSF10	TNFRSF10B	enterocyte_crypt	enterocyte_V2	2.6e-05	9e-06	0.287	2.104	2.124	1	2.124
TNF	SLC5A11	enterocyte_crypt	enterocyte_V2	1e-06	0.000113	0.01	3.087	3.087	1	3.087
TNF	TNFRSF1A	enterocyte_crypt	enterocyte_V2	1e-06	0.000103	0.01	0.053	0.054	1	0.054
TNF	TRAF2	enterocyte_crypt	enterocyte_V2	1e-06	1.6e-05	0.01	0.698	0.698	1	0.698
ARF1	INSR	enterocyte_crypt	enterocyte_V3	0.000315	6.5e-05	0.061	1.569	1.571	1	1.571
BMP3	ACVR2A	enterocyte_crypt	enterocyte_V3	1.9e-05	1.6e-05	0.245	0.557	0.609	1	0.609
CALR	ITGA2B	enterocyte_crypt	enterocyte_V3	0.000584	3e-06	0.274	0.045	0.277	1	0.277
CALR	ITGA3	enterocyte_crypt	enterocyte_V3	0.000584	8.4e-05	0.274	1.236	1.266	1	1.266
CALR	SCARF1	enterocyte_crypt	enterocyte_V3	0.000584	5e-06	0.274	0.605	0.664	1	0.664
EFNA3	EPHA1	enterocyte_crypt	enterocyte_V3	1.2e-05	4.5e-05	4.384	2.351	4.975	1	4.975
EFNA3	EPHA2	enterocyte_crypt	enterocyte_V3	1.2e-05	4.3e-05	4.384	0.727	4.444	1	4.444
EFNA4	EPHA1	enterocyte_crypt	enterocyte_V3	1.4e-05	4.5e-05	0.376	2.351	2.381	1	2.381
EFNA4	EPHA2	enterocyte_crypt	enterocyte_V3	1.4e-05	4.3e-05	0.376	0.727	0.819	1	0.819
EFNB1	ERBB2	enterocyte_crypt	enterocyte_V3	6.2e-05	9.1e-05	0.33	2.348	2.371	1	2.371
EGF	ERBB2	enterocyte_crypt	enterocyte_V3	1e-06	9.1e-05	0.154	2.348	2.353	1	2.353
EGF	ERBB3	enterocyte_crypt	enterocyte_V3	1e-06	0.000231	0.154	1.933	1.939	1	1.939
GDF9	ACVR2A	enterocyte_crypt	enterocyte_V3	1e-06	1.6e-05	0.537	0.557	0.774	1	0.774
HGF	SDC1	enterocyte_crypt	enterocyte_V3	2e-06	5e-05	0.422	1.072	1.152	1	1.152
HGF	ST14	enterocyte_crypt	enterocyte_V3	2e-06	0.000111	0.422	0.277	0.505	1	0.505
HMGB1	SDC1	enterocyte_crypt	enterocyte_V3	0.000876	5e-05	3.984	1.072	4.126	1	4.126
HRAS	INSR	enterocyte_crypt	enterocyte_V3	0.000132	6.5e-05	1.472	1.569	2.152	1	2.152
HSP90AA1	CFTR	enterocyte_crypt	enterocyte_V3	0.000602	5e-05	0.785	2.197	2.333	1	2.333
ICAM4	ITGA2B	enterocyte_crypt	enterocyte_V3	0	3e-06	0.006	0.045	0.045	1	0.045
LIN7C	ABCA1	enterocyte_crypt	enterocyte_V3	8.8e-05	3.8e-05	0.459	0.106	0.471	1	0.471
NRG4	ERBB2	enterocyte_crypt	enterocyte_V3	6e-06	9.1e-05	0.333	2.348	2.371	1	2.371
PTMA	VIPR1	enterocyte_crypt	enterocyte_V3	0.004084	9.7e-05	3.889	1.786	4.28	1	4.28
SEMA4D	ERBB2	enterocyte_crypt	enterocyte_V3	7e-06	9.1e-05	0.559	2.348	2.413	1	2.413
SEMA4D	PLXNB2	enterocyte_crypt	enterocyte_V3	7e-06	0.000142	0.559	0.148	0.578	1	0.578
SEMA4G	PLXNB2	enterocyte_crypt	enterocyte_V3	9.9e-05	0.000142	0.044	0.148	0.155	1	0.155
TNFSF10	TNFRSF10B	enterocyte_crypt	enterocyte_V3	2.6e-05	5e-06	0.287	0.715	0.77	1	0.77
TNF	LTBR	enterocyte_crypt	enterocyte_V3	1e-06	9.8e-05	0.01	0.283	0.283	1	0.283
TNF	SLC5A11	enterocyte_crypt	enterocyte_V3	1e-06	8.7e-05	0.01	2.251	2.251	1	2.251
TNF	TNFRSF1A	enterocyte_crypt	enterocyte_V3	1e-06	0.000144	0.01	0.591	0.592	1	0.592
AMH	AMHR2	enterocyte_crypt	enterocyte_V4	0	1e-06	5.103	4.385	6.728	1	6.728
ARF1	INSR	enterocyte_crypt	enterocyte_V4	0.000315	6.9e-05	0.061	1.73	1.731	1	1.731
BMP3	ACVR2A	enterocyte_crypt	enterocyte_V4	1.9e-05	2.7e-05	0.245	1.714	1.731	1	1.731
CALR	ITGA2B	enterocyte_crypt	enterocyte_V4	0.000584	3e-06	0.274	0.051	0.278	1	0.278
CALR	ITGA3	enterocyte_crypt	enterocyte_V4	0.000584	9.3e-05	0.274	1.519	1.544	1	1.544
CALR	LRP1	enterocyte_crypt	enterocyte_V4	0.000584	0.000125	0.274	0.198	0.338	1	0.338
CALR	SCARF1	enterocyte_crypt	enterocyte_V4	0.000584	6e-06	0.274	0.701	0.752	1	0.752
EFNA3	EPHA1	enterocyte_crypt	enterocyte_V4	1.2e-05	3.6e-05	4.384	1.749	4.72	1	4.72
EFNA3	EPHA2	enterocyte_crypt	enterocyte_V4	1.2e-05	5.2e-05	4.384	1.052	4.509	1	4.509
EFNA4	EPHA1	enterocyte_crypt	enterocyte_V4	1.4e-05	3.6e-05	0.376	1.749	1.789	1	1.789
EFNA4	EPHA2	enterocyte_crypt	enterocyte_V4	1.4e-05	5.2e-05	0.376	1.052	1.117	1	1.117
EFNB1	ERBB2	enterocyte_crypt	enterocyte_V4	6.2e-05	6.3e-05	0.33	1.286	1.328	1	1.328
EGF	ERBB2	enterocyte_crypt	enterocyte_V4	1e-06	6.3e-05	0.154	1.286	1.295	1	1.295
EGF	ERBB3	enterocyte_crypt	enterocyte_V4	1e-06	0.000254	0.154	2.194	2.199	1	2.199
GDF9	ACVR2A	enterocyte_crypt	enterocyte_V4	1e-06	2.7e-05	0.537	1.714	1.796	1	1.796
GSTP1	TRAF2	enterocyte_crypt	enterocyte_V4	0.000208	2.1e-05	0.712	1.361	1.536	1	1.536
HGF	MET	enterocyte_crypt	enterocyte_V4	2e-06	1.9e-05	0.422	0.201	0.467	1	0.467
HGF	SDC1	enterocyte_crypt	enterocyte_V4	2e-06	3e-05	0.422	0.255	0.493	1	0.493
HGF	ST14	enterocyte_crypt	enterocyte_V4	2e-06	0.000219	0.422	1.333	1.398	1	1.398
HMGB1	SDC1	enterocyte_crypt	enterocyte_V4	0.000876	3e-05	3.984	0.255	3.993	1	3.993
HRAS	GRIN2D	enterocyte_crypt	enterocyte_V4	0.000132	1e-06	1.472	5.103	5.311	1	5.311
HRAS	INSR	enterocyte_crypt	enterocyte_V4	0.000132	6.9e-05	1.472	1.73	2.271	1	2.271
HSP90AA1	CFTR	enterocyte_crypt	enterocyte_V4	0.000602	1.6e-05	0.785	0.289	0.837	1	0.837
ICAM4	ITGA2B	enterocyte_crypt	enterocyte_V4	0	3e-06	0.006	0.051	0.051	1	0.051
ICAM4	ITGAM	enterocyte_crypt	enterocyte_V4	0	2e-06	0.006	0.214	0.215	1	0.215
ICAM4	RHAG	enterocyte_crypt	enterocyte_V4	0	1e-06	0.006	0.462	0.462	1	0.462
ITGB3BP	ITGB5	enterocyte_crypt	enterocyte_V4	2.1e-05	8.6e-05	0.287	0.249	0.38	1	0.38
MST1	MST1R	enterocyte_crypt	enterocyte_V4	0	3e-05	4.962	1.106	5.084	1	5.084
NRG4	ERBB2	enterocyte_crypt	enterocyte_V4	6e-06	6.3e-05	0.333	1.286	1.329	1	1.329
PDGFB	LRP1	enterocyte_crypt	enterocyte_V4	1e-06	0.000125	0.196	0.198	0.279	1	0.279
PTMA	VIPR1	enterocyte_crypt	enterocyte_V4	0.004084	0.000114	3.889	2.208	4.472	1	4.472
SEMA4D	ERBB2	enterocyte_crypt	enterocyte_V4	7e-06	6.3e-05	0.559	1.286	1.402	1	1.402
SEMA4D	MET	enterocyte_crypt	enterocyte_V4	7e-06	1.9e-05	0.559	0.201	0.594	1	0.594
SEMA4D	PLXNB2	enterocyte_crypt	enterocyte_V4	7e-06	0.000178	0.559	0.823	0.995	1	0.995
SEMA4G	PLXNB2	enterocyte_crypt	enterocyte_V4	9.9e-05	0.000178	0.044	0.823	0.824	1	0.824
SEMA5A	MET	enterocyte_crypt	enterocyte_V4	4.3e-05	1.9e-05	0.77	0.201	0.796	1	0.796
TNFSF10	TNFRSF10B	enterocyte_crypt	enterocyte_V4	2.6e-05	5e-06	0.287	0.681	0.739	1	0.739
TNF	LTBR	enterocyte_crypt	enterocyte_V4	1e-06	0.000117	0.01	0.899	0.899	1	0.899
TNF	SLC5A11	enterocyte_crypt	enterocyte_V4	1e-06	0.0001	0.01	2.657	2.657	1	2.657
TNF	TNFRSF1A	enterocyte_crypt	enterocyte_V4	1e-06	0.000147	0.01	0.622	0.622	1	0.622
TNF	TRAF2	enterocyte_crypt	enterocyte_V4	1e-06	2.1e-05	0.01	1.361	1.361	1	1.361
VEGFB	TYRO3	enterocyte_crypt	enterocyte_V4	1.9e-05	5e-06	0.064	1.112	1.114	1	1.114
BMP3	ACVR2A	enterocyte_crypt	enterocyte_V5	1.9e-05	2.4e-05	0.245	1.419	1.44	1	1.44
CALR	ITGA2B	enterocyte_crypt	enterocyte_V5	0.000584	4e-06	0.274	0.238	0.363	1	0.363
CALR	ITGA3	enterocyte_crypt	enterocyte_V5	0.000584	8.1e-05	0.274	1.156	1.188	1	1.188
CALR	LRP1	enterocyte_crypt	enterocyte_V5	0.000584	0.000153	0.274	0.371	0.461	1	0.461
CALR	SCARF1	enterocyte_crypt	enterocyte_V5	0.000584	4e-06	0.274	0.258	0.376	1	0.376
CORT	SSTR2	enterocyte_crypt	enterocyte_V5	1e-06	2e-06	5.103	1.085	5.217	1	5.217
EFNA3	EPHA1	enterocyte_crypt	enterocyte_V5	1.2e-05	3.6e-05	4.384	1.762	4.725	1	4.725
EFNA3	EPHA2	enterocyte_crypt	enterocyte_V5	1.2e-05	6.5e-05	4.384	1.526	4.642	1	4.642
EFNA4	EPHA1	enterocyte_crypt	enterocyte_V5	1.4e-05	3.6e-05	0.376	1.762	1.802	1	1.802
EFNA4	EPHA2	enterocyte_crypt	enterocyte_V5	1.4e-05	6.5e-05	0.376	1.526	1.572	1	1.572
EFNB1	ERBB2	enterocyte_crypt	enterocyte_V5	6.2e-05	9.8e-05	0.33	2.627	2.648	1	2.648
EGF	ERBB2	enterocyte_crypt	enterocyte_V5	1e-06	9.8e-05	0.154	2.627	2.632	1	2.632
EGF	ERBB3	enterocyte_crypt	enterocyte_V5	1e-06	0.000248	0.154	2.13	2.136	1	2.136
FARP2	PLXNA1	enterocyte_crypt	enterocyte_V5	8e-06	8e-06	0.901	0.021	0.902	1	0.902
FARP2	PLXNA2	enterocyte_crypt	enterocyte_V5	8e-06	7.3e-05	0.901	1.937	2.136	1	2.136
GDF9	ACVR2A	enterocyte_crypt	enterocyte_V5	1e-06	2.4e-05	0.537	1.419	1.518	1	1.518
GSTP1	TRAF2	enterocyte_crypt	enterocyte_V5	0.000208	2.6e-05	0.712	2.064	2.183	1	2.183
HGF	SDC1	enterocyte_crypt	enterocyte_V5	2e-06	2.9e-05	0.422	0.213	0.473	1	0.473
HGF	ST14	enterocyte_crypt	enterocyte_V5	2e-06	0.000343	0.422	2.554	2.588	1	2.588
HMGB1	SDC1	enterocyte_crypt	enterocyte_V5	0.000876	2.9e-05	3.984	0.213	3.99	1	3.99
ICAM4	ITGA2B	enterocyte_crypt	enterocyte_V5	0	4e-06	0.006	0.238	0.238	1	0.238
ICAM4	ITGAM	enterocyte_crypt	enterocyte_V5	0	2e-06	0.006	0.18	0.18	1	0.18
ITGB3BP	ITGB5	enterocyte_crypt	enterocyte_V5	2.1e-05	0.000107	0.287	0.416	0.505	1	0.505
MST1	MST1R	enterocyte_crypt	enterocyte_V5	0	3.2e-05	4.962	1.292	5.128	1	5.128
NRG4	ERBB2	enterocyte_crypt	enterocyte_V5	6e-06	9.8e-05	0.333	2.627	2.648	1	2.648
PDGFB	LRP1	enterocyte_crypt	enterocyte_V5	1e-06	0.000153	0.196	0.371	0.42	1	0.42
PTMA	VIPR1	enterocyte_crypt	enterocyte_V5	0.004084	8e-05	3.889	1.357	4.119	1	4.119
SEMA4D	ERBB2	enterocyte_crypt	enterocyte_V5	7e-06	9.8e-05	0.559	2.627	2.686	1	2.686
SEMA4D	PLXNB2	enterocyte_crypt	enterocyte_V5	7e-06	0.000211	0.559	1.459	1.563	1	1.563
SEMA4G	PLXNB2	enterocyte_crypt	enterocyte_V5	9.9e-05	0.000211	0.044	1.459	1.46	1	1.46
SEMA6D	PLXNA1	enterocyte_crypt	enterocyte_V5	2e-05	8e-06	0.126	0.021	0.128	1	0.128
TNFSF10	TNFRSF10B	enterocyte_crypt	enterocyte_V5	2.6e-05	4e-06	0.287	0.343	0.447	1	0.447
TNF	SLC5A11	enterocyte_crypt	enterocyte_V5	1e-06	3.2e-05	0.01	0.499	0.5	1	0.5
TNF	TNFRSF1A	enterocyte_crypt	enterocyte_V5	1e-06	0.000201	0.01	1.339	1.339	1	1.339
TNF	TRAF2	enterocyte_crypt	enterocyte_V5	1e-06	2.6e-05	0.01	2.064	2.064	1	2.064
VEGFB	TYRO3	enterocyte_crypt	enterocyte_V5	1.9e-05	4e-06	0.064	0.583	0.586	1	0.586
AMH	EGFR	enterocyte_crypt	enterocyte_V6	0	8.3e-05	5.103	0.863	5.175	1	5.175
BMP3	ACVR2A	enterocyte_crypt	enterocyte_V6	1.9e-05	1.1e-05	0.245	0.045	0.249	1	0.249
CALR	ITGA3	enterocyte_crypt	enterocyte_V6	0.000584	5.8e-05	0.274	0.469	0.543	1	0.543
CALR	ITGAV	enterocyte_crypt	enterocyte_V6	0.000584	5.1e-05	0.274	0.915	0.955	1	0.955
EFNA3	EPHA1	enterocyte_crypt	enterocyte_V6	1.2e-05	2.7e-05	4.384	1.167	4.537	1	4.537
EFNA3	EPHA2	enterocyte_crypt	enterocyte_V6	1.2e-05	9.1e-05	4.384	2.475	5.034	1	5.034
EFNA4	EPHA1	enterocyte_crypt	enterocyte_V6	1.4e-05	2.7e-05	0.376	1.167	1.226	1	1.226
EFNA4	EPHA2	enterocyte_crypt	enterocyte_V6	1.4e-05	9.1e-05	0.376	2.475	2.503	1	2.503
EFNB1	ERBB2	enterocyte_crypt	enterocyte_V6	6.2e-05	4.7e-05	0.33	0.701	0.775	1	0.775
EGF	EGFR	enterocyte_crypt	enterocyte_V6	1e-06	8.3e-05	0.154	0.863	0.877	1	0.877
EGF	ERBB2	enterocyte_crypt	enterocyte_V6	1e-06	4.7e-05	0.154	0.701	0.718	1	0.718
EGF	ERBB3	enterocyte_crypt	enterocyte_V6	1e-06	0.000244	0.154	2.082	2.088	1	2.088
FARP2	PLXNA2	enterocyte_crypt	enterocyte_V6	8e-06	9.2e-05	0.901	2.734	2.879	1	2.879
FGL1	EGFR	enterocyte_crypt	enterocyte_V6	1e-06	8.3e-05	0.05	0.863	0.865	1	0.865
GDF9	ACVR2A	enterocyte_crypt	enterocyte_V6	1e-06	1.1e-05	0.537	0.045	0.539	1	0.539
GSTP1	TRAF2	enterocyte_crypt	enterocyte_V6	0.000208	1.5e-05	0.712	0.604	0.933	1	0.933
HGF	MET	enterocyte_crypt	enterocyte_V6	2e-06	2.2e-05	0.422	0.428	0.601	1	0.601
HGF	ST14	enterocyte_crypt	enterocyte_V6	2e-06	0.000437	0.422	3.468	3.493	1	3.493
HSP90AA1	EGFR	enterocyte_crypt	enterocyte_V6	0.000602	8.3e-05	0.785	0.863	1.167	1	1.167
ICAM4	ITGAV	enterocyte_crypt	enterocyte_V6	0	5.1e-05	0.006	0.915	0.915	1	0.915
ITGB3BP	ITGB5	enterocyte_crypt	enterocyte_V6	2.1e-05	7.2e-05	0.287	0.143	0.32	1	0.32
MST1	MST1R	enterocyte_crypt	enterocyte_V6	0	5.7e-05	4.962	3.135	5.869	1	5.869
NRG4	EGFR	enterocyte_crypt	enterocyte_V6	6e-06	8.3e-05	0.333	0.863	0.925	1	0.925
NRG4	ERBB2	enterocyte_crypt	enterocyte_V6	6e-06	4.7e-05	0.333	0.701	0.777	1	0.777
PDGFB	ITGAV	enterocyte_crypt	enterocyte_V6	1e-06	5.1e-05	0.196	0.915	0.936	1	0.936
PTMA	VIPR1	enterocyte_crypt	enterocyte_V6	0.004084	5.8e-05	3.889	0.785	3.968	1	3.968
SEMA4D	ERBB2	enterocyte_crypt	enterocyte_V6	7e-06	4.7e-05	0.559	0.701	0.897	1	0.897
SEMA4D	MET	enterocyte_crypt	enterocyte_V6	7e-06	2.2e-05	0.559	0.428	0.704	1	0.704
SEMA4D	PLXNB2	enterocyte_crypt	enterocyte_V6	7e-06	0.000178	0.559	0.833	1.003	1	1.003
SEMA4G	PLXNB2	enterocyte_crypt	enterocyte_V6	9.9e-05	0.000178	0.044	0.833	0.834	1	0.834
SEMA5A	MET	enterocyte_crypt	enterocyte_V6	4.3e-05	2.2e-05	0.77	0.428	0.881	1	0.881
TGM2	SDC4	enterocyte_crypt	enterocyte_V6	6.7e-05	0.000133	0.016	0.056	0.058	1	0.058
TNF	TNFRSF1A	enterocyte_crypt	enterocyte_V6	1e-06	0.000255	0.01	2.043	2.043	1	2.043
TNF	TRAF2	enterocyte_crypt	enterocyte_V6	1e-06	1.5e-05	0.01	0.604	0.604	1	0.604
ADAM10	AXL	enterocyte_crypt	vill_tip_tc	7.6e-05	0.001159	0.057	4.077	4.077	1	4.077
ADAM10	EPHA3	enterocyte_crypt	vill_tip_tc	7.6e-05	7.4e-05	0.057	5.079	5.079	1	5.079
ADAM17	ITGA5	enterocyte_crypt	vill_tip_tc	1.9e-05	2.1e-05	0.223	1.513	1.529	1	1.529
ADAM17	ITGB1	enterocyte_crypt	vill_tip_tc	1.9e-05	0.000322	0.223	0.543	0.587	1	0.587
AMH	EGFR	enterocyte_crypt	vill_tip_tc	0	0.000126	5.103	1.684	5.373	1	5.373
ARF1	PLD2	enterocyte_crypt	vill_tip_tc	0.000315	2e-05	0.061	0.065	0.089	1	0.089
BMP3	BMPR2	enterocyte_crypt	vill_tip_tc	1.9e-05	0.00011	0.245	0.912	0.944	1	0.944
CALR	ITGAV	enterocyte_crypt	vill_tip_tc	0.000584	9e-05	0.274	2.254	2.27	1	2.27
CALR	LRP1	enterocyte_crypt	vill_tip_tc	0.000584	0.000494	0.274	2.493	2.508	1	2.508
CCL25	ACKR2	enterocyte_crypt	vill_tip_tc	0.0004	2.4e-05	1.249	5.103	5.253	1	5.253
CCL25	ACKR4	enterocyte_crypt	vill_tip_tc	0.0004	0.00046	1.249	2.753	3.023	1	3.023
CCL28	ACKR2	enterocyte_crypt	vill_tip_tc	0.000127	2.4e-05	2.683	5.103	5.765	1	5.765
CD14	ITGB1	enterocyte_crypt	vill_tip_tc	5e-06	0.000322	1.183	0.543	1.302	1	1.302
CTF1	IL6ST	enterocyte_crypt	vill_tip_tc	6e-06	0.00029	0.885	2.847	2.981	1	2.981
CTF1	LIFR	enterocyte_crypt	vill_tip_tc	6e-06	2e-05	0.885	0.58	1.058	1	1.058
EFNA3	EPHA3	enterocyte_crypt	vill_tip_tc	1.2e-05	7.4e-05	4.384	5.079	6.709	1	6.709
EFNA3	EPHA7	enterocyte_crypt	vill_tip_tc	1.2e-05	6e-06	4.384	0.182	4.388	1	4.388
EFNA4	EPHA3	enterocyte_crypt	vill_tip_tc	1.4e-05	7.4e-05	0.376	5.079	5.093	1	5.093
EFNA4	EPHA7	enterocyte_crypt	vill_tip_tc	1.4e-05	6e-06	0.376	0.182	0.418	1	0.418
EGF	CAV1	enterocyte_crypt	vill_tip_tc	1e-06	5.6e-05	0.154	0.36	0.391	1	0.391
EGF	EGFR	enterocyte_crypt	vill_tip_tc	1e-06	0.000126	0.154	1.684	1.691	1	1.691
FARP2	PLXNA1	enterocyte_crypt	vill_tip_tc	8e-06	3.2e-05	0.901	1.588	1.826	1	1.826
FARP2	PLXNA3	enterocyte_crypt	vill_tip_tc	8e-06	1.4e-05	0.901	0.247	0.935	1	0.935
FGF11	FGFR1	enterocyte_crypt	vill_tip_tc	5e-06	0.000275	0.223	1.26	1.28	1	1.28
FGF11	FGFR2	enterocyte_crypt	vill_tip_tc	5e-06	0.000354	0.223	1.47	1.487	1	1.487
FGL1	EGFR	enterocyte_crypt	vill_tip_tc	1e-06	0.000126	0.05	1.684	1.684	1	1.684
GDF9	BMPR2	enterocyte_crypt	vill_tip_tc	1e-06	0.00011	0.537	0.912	1.058	1	1.058
GDF9	ORAI2	enterocyte_crypt	vill_tip_tc	1e-06	3.5e-05	0.537	0.881	1.032	1	1.032
GDF9	TGFBR1	enterocyte_crypt	vill_tip_tc	1e-06	3e-05	0.537	0.155	0.559	1	0.559
GSTP1	TRAF2	enterocyte_crypt	vill_tip_tc	0.000208	1.4e-05	0.712	0.482	0.86	1	0.86
HGF	SDC2	enterocyte_crypt	vill_tip_tc	2e-06	0.000356	0.422	2.803	2.834	1	2.834
HMGB1	THBD	enterocyte_crypt	vill_tip_tc	0.000876	0.000183	3.984	0.629	4.034	1	4.034
HRAS	CAV1	enterocyte_crypt	vill_tip_tc	0.000132	5.6e-05	1.472	0.36	1.515	1	1.515
HRAS	SDC2	enterocyte_crypt	vill_tip_tc	0.000132	0.000356	1.472	2.803	3.166	1	3.166
HRAS	TLR2	enterocyte_crypt	vill_tip_tc	0.000132	4e-06	1.472	0.763	1.658	1	1.658
HSP90AA1	EGFR	enterocyte_crypt	vill_tip_tc	0.000602	0.000126	0.785	1.684	1.858	1	1.858
ICAM4	ITGAV	enterocyte_crypt	vill_tip_tc	0	9e-05	0.006	2.254	2.254	1	2.254
ICAM4	ITGB1	enterocyte_crypt	vill_tip_tc	0	0.000322	0.006	0.543	0.543	1	0.543
ICAM4	ITGB3	enterocyte_crypt	vill_tip_tc	0	4e-06	0.006	0.179	0.179	1	0.179
IHH	BOC	enterocyte_crypt	vill_tip_tc	2e-05	2.1e-05	0.035	1.227	1.228	1	1.228
IHH	CDON	enterocyte_crypt	vill_tip_tc	2e-05	0.000152	0.035	4.826	4.826	1	4.826
IHH	PTCH2	enterocyte_crypt	vill_tip_tc	2e-05	4e-06	0.035	0.563	0.564	1	0.564
IL18	IL1RL2	enterocyte_crypt	vill_tip_tc	3.2e-05	1.5e-05	0.125	1.097	1.104	1	1.104
ITGB3BP	ITGB3	enterocyte_crypt	vill_tip_tc	2.1e-05	4e-06	0.287	0.179	0.338	1	0.338
ITGB3BP	ITGB5	enterocyte_crypt	vill_tip_tc	2.1e-05	0.000204	0.287	1.188	1.222	1	1.222
JAG1	NOTCH2	enterocyte_crypt	vill_tip_tc	1.5e-05	2.4e-05	1.014	1.545	1.848	1	1.848
LIN7C	ABCA1	enterocyte_crypt	vill_tip_tc	8.8e-05	8.9e-05	0.459	1.124	1.215	1	1.215
NRG4	EGFR	enterocyte_crypt	vill_tip_tc	6e-06	0.000126	0.333	1.684	1.716	1	1.716
NRTN	GFRA1	enterocyte_crypt	vill_tip_tc	2.1e-05	1.2e-05	0.585	4.18	4.221	1	4.221
NRTN	GFRA2	enterocyte_crypt	vill_tip_tc	2.1e-05	2.2e-05	0.585	0.422	0.722	1	0.722
PCSK9	VLDLR	enterocyte_crypt	vill_tip_tc	3e-06	0.000124	0.032	2.229	2.229	1	2.229
PDAP1	PDGFRB	enterocyte_crypt	vill_tip_tc	0.00022	7.5e-05	0.59	2.197	2.275	1	2.275
PDGFB	ITGAV	enterocyte_crypt	vill_tip_tc	1e-06	9e-05	0.196	2.254	2.262	1	2.262
PDGFB	LRP1	enterocyte_crypt	vill_tip_tc	1e-06	0.000494	0.196	2.493	2.501	1	2.501
PDGFB	PDGFRA	enterocyte_crypt	vill_tip_tc	1e-06	0.000426	0.196	0.457	0.497	1	0.497
PDGFB	PDGFRB	enterocyte_crypt	vill_tip_tc	1e-06	7.5e-05	0.196	2.197	2.206	1	2.206
PTHLH	PTH1R	enterocyte_crypt	vill_tip_tc	1e-06	2.9e-05	0.27	2.15	2.166	1	2.166
RGMB	BMPR2	enterocyte_crypt	vill_tip_tc	2.5e-05	0.00011	0.411	0.912	1	1	1
SEMA6D	PLXNA1	enterocyte_crypt	vill_tip_tc	2e-05	3.2e-05	0.126	1.588	1.593	1	1.593
SHH	BOC	enterocyte_crypt	vill_tip_tc	1e-06	2.1e-05	2.771	1.227	3.03	1	3.03
SHH	CDON	enterocyte_crypt	vill_tip_tc	1e-06	0.000152	2.771	4.826	5.565	1	5.565
SHH	PTCH2	enterocyte_crypt	vill_tip_tc	1e-06	4e-06	2.771	0.563	2.827	1	2.827
SHH	SMO	enterocyte_crypt	vill_tip_tc	1e-06	6e-05	2.771	0.935	2.924	1	2.924
TGM2	ITGA9	enterocyte_crypt	vill_tip_tc	6.7e-05	1.6e-05	0.016	0.761	0.761	1	0.761
TGM2	ITGB1	enterocyte_crypt	vill_tip_tc	6.7e-05	0.000322	0.016	0.543	0.543	1	0.543
TGM2	ITGB3	enterocyte_crypt	vill_tip_tc	6.7e-05	4e-06	0.016	0.179	0.18	1	0.18
TNF	TNFRSF1A	enterocyte_crypt	vill_tip_tc	1e-06	0.000196	0.01	1.272	1.272	1	1.272
TNF	TNFRSF1B	enterocyte_crypt	vill_tip_tc	1e-06	3.1e-05	0.01	4.026	4.026	1	4.026
TNF	TNFRSF21	enterocyte_crypt	vill_tip_tc	1e-06	5.7e-05	0.01	0.804	0.804	1	0.804
TNF	TRAF2	enterocyte_crypt	vill_tip_tc	1e-06	1.4e-05	0.01	0.482	0.482	1	0.482
VEGFB	NRP1	enterocyte_crypt	vill_tip_tc	1.9e-05	0.000251	0.064	0.888	0.89	1	0.89
VEGFB	TYRO3	enterocyte_crypt	vill_tip_tc	1.9e-05	6e-06	0.064	1.467	1.469	1	1.469
ADAM10	AXL	enterocyte_crypt	crypt_tc	7.6e-05	0.000456	0.057	1.386	1.387	1	1.387
ADAM10	EPHA3	enterocyte_crypt	crypt_tc	7.6e-05	6e-06	0.057	0.173	0.182	1	0.182
ADAM17	ITGA5	enterocyte_crypt	crypt_tc	1.9e-05	5.3e-05	0.223	4.278	4.284	1	4.284
ADAM17	ITGB1	enterocyte_crypt	crypt_tc	1.9e-05	0.000439	0.223	1.08	1.103	1	1.103
AMH	EGFR	enterocyte_crypt	crypt_tc	0	5.4e-05	5.103	0.32	5.113	1	5.113
ARF1	INSR	enterocyte_crypt	crypt_tc	0.000315	7.2e-05	0.061	1.876	1.877	1	1.877
BMP3	BMPR1A	enterocyte_crypt	crypt_tc	1.9e-05	8.2e-05	0.245	0.306	0.392	1	0.392
CALR	LRP1	enterocyte_crypt	crypt_tc	0.000584	0.000602	0.274	3.165	3.177	1	3.177
CALR	SCARF1	enterocyte_crypt	crypt_tc	0.000584	1.3e-05	0.274	2.151	2.168	1	2.168
CCL25	ACKR4	enterocyte_crypt	crypt_tc	0.0004	0.000439	1.249	2.607	2.891	1	2.891
CD14	ITGB1	enterocyte_crypt	crypt_tc	5e-06	0.000439	1.183	1.08	1.602	1	1.602
CTF1	IL6ST	enterocyte_crypt	crypt_tc	6e-06	0.000271	0.885	2.635	2.78	1	2.78
CTF1	LIFR	enterocyte_crypt	crypt_tc	6e-06	9.6e-05	0.885	3.987	4.084	1	4.084
EDN2	EDNRA	enterocyte_crypt	crypt_tc	2.3e-05	2e-05	2.051	0.244	2.066	1	2.066
EFNA3	EPHA3	enterocyte_crypt	crypt_tc	1.2e-05	6e-06	4.384	0.173	4.388	1	4.388
EFNA3	EPHA7	enterocyte_crypt	crypt_tc	1.2e-05	7e-06	4.384	0.337	4.397	1	4.397
EFNA4	EPHA3	enterocyte_crypt	crypt_tc	1.4e-05	6e-06	0.376	0.173	0.414	1	0.414
EFNA4	EPHA7	enterocyte_crypt	crypt_tc	1.4e-05	7e-06	0.376	0.337	0.505	1	0.505
EFNB1	EPHB4	enterocyte_crypt	crypt_tc	6.2e-05	2e-05	0.33	0.634	0.715	1	0.715
EGF	EGFR	enterocyte_crypt	crypt_tc	1e-06	5.4e-05	0.154	0.32	0.355	1	0.355
FARP2	PLXNA1	enterocyte_crypt	crypt_tc	8e-06	1e-05	0.901	0.191	0.921	1	0.921
FARP2	PLXNA3	enterocyte_crypt	crypt_tc	8e-06	1.7e-05	0.901	0.389	0.982	1	0.982
FGF11	FGFR1	enterocyte_crypt	crypt_tc	5e-06	0.000156	0.223	0.584	0.626	1	0.626
FGF11	FGFR2	enterocyte_crypt	crypt_tc	5e-06	0.000622	0.223	3.264	3.272	1	3.272
FGL1	EGFR	enterocyte_crypt	crypt_tc	1e-06	5.4e-05	0.05	0.32	0.324	1	0.324
GDF9	BMPR1A	enterocyte_crypt	crypt_tc	1e-06	8.2e-05	0.537	0.306	0.619	1	0.619
GSTP1	TRAF2	enterocyte_crypt	crypt_tc	0.000208	1.8e-05	0.712	0.955	1.191	1	1.191
HGF	SDC1	enterocyte_crypt	crypt_tc	2e-06	8.4e-05	0.422	2.496	2.532	1	2.532
HGF	SDC2	enterocyte_crypt	crypt_tc	2e-06	0.000324	0.422	2.505	2.54	1	2.54
HMGB1	SDC1	enterocyte_crypt	crypt_tc	0.000876	8.4e-05	3.984	2.496	4.702	1	4.702
HMGB1	THBD	enterocyte_crypt	crypt_tc	0.000876	0.000121	3.984	0.319	3.997	1	3.997
HRAS	INSR	enterocyte_crypt	crypt_tc	0.000132	7.2e-05	1.472	1.876	2.385	1	2.385
HRAS	SDC2	enterocyte_crypt	crypt_tc	0.000132	0.000324	1.472	2.505	2.905	1	2.905
HSP90AA1	EGFR	enterocyte_crypt	crypt_tc	0.000602	5.4e-05	0.785	0.32	0.848	1	0.848
ICAM4	ITGB1	enterocyte_crypt	crypt_tc	0	0.000439	0.006	1.08	1.08	1	1.08
ICAM4	ITGB3	enterocyte_crypt	crypt_tc	0	3.7e-05	0.006	3.876	3.876	1	3.876
IHH	BOC	enterocyte_crypt	crypt_tc	2e-05	5.8e-05	0.035	4.226	4.226	1	4.226
IHH	CDON	enterocyte_crypt	crypt_tc	2e-05	3.9e-05	0.035	0.949	0.949	1	0.949
IHH	PTCH1	enterocyte_crypt	crypt_tc	2e-05	0.000126	0.035	2.237	2.237	1	2.237
IHH	PTCH2	enterocyte_crypt	crypt_tc	2e-05	2.1e-05	0.035	4.137	4.137	1	4.137
IL18	IL1RL2	enterocyte_crypt	crypt_tc	3.2e-05	5.1e-05	0.125	4.547	4.549	1	4.549
ITGB3BP	ITGB3	enterocyte_crypt	crypt_tc	2.1e-05	3.7e-05	0.287	3.876	3.886	1	3.886
ITGB3BP	ITGB5	enterocyte_crypt	crypt_tc	2.1e-05	0.000159	0.287	0.834	0.882	1	0.882
JAG1	NOTCH2	enterocyte_crypt	crypt_tc	1.5e-05	7e-06	1.014	0.167	1.028	1	1.028
LIN7C	ABCA1	enterocyte_crypt	crypt_tc	8.8e-05	4.9e-05	0.459	0.325	0.563	1	0.563
NRG4	EGFR	enterocyte_crypt	crypt_tc	6e-06	5.4e-05	0.333	0.32	0.462	1	0.462
NRTN	GFRA1	enterocyte_crypt	crypt_tc	2.1e-05	8e-06	0.585	2.468	2.537	1	2.537
NRTN	GFRA2	enterocyte_crypt	crypt_tc	2.1e-05	8e-06	0.585	0.026	0.586	1	0.586
PCSK9	VLDLR	enterocyte_crypt	crypt_tc	3e-06	0.000174	0.032	3.382	3.382	1	3.382
PDAP1	PDGFRB	enterocyte_crypt	crypt_tc	0.00022	7.5e-05	0.59	2.218	2.296	1	2.296
PDGFB	LRP1	enterocyte_crypt	crypt_tc	1e-06	0.000602	0.196	3.165	3.171	1	3.171
PDGFB	PDGFRA	enterocyte_crypt	crypt_tc	1e-06	0.000378	0.196	0.37	0.419	1	0.419
PDGFB	PDGFRB	enterocyte_crypt	crypt_tc	1e-06	7.5e-05	0.196	2.218	2.227	1	2.227
PTHLH	PTH1R	enterocyte_crypt	crypt_tc	1e-06	4e-05	0.27	3.144	3.155	1	3.155
SEMA6D	PLXNA1	enterocyte_crypt	crypt_tc	2e-05	1e-05	0.126	0.191	0.229	1	0.229
SHH	BOC	enterocyte_crypt	crypt_tc	1e-06	5.8e-05	2.771	4.226	5.053	1	5.053
SHH	CDON	enterocyte_crypt	crypt_tc	1e-06	3.9e-05	2.771	0.949	2.928	1	2.928
SHH	PTCH1	enterocyte_crypt	crypt_tc	1e-06	0.000126	2.771	2.237	3.561	1	3.561
SHH	PTCH2	enterocyte_crypt	crypt_tc	1e-06	2.1e-05	2.771	4.137	4.979	1	4.979
SHH	SMO	enterocyte_crypt	crypt_tc	1e-06	6.3e-05	2.771	1.014	2.95	1	2.95
TCTN1	TMEM67	enterocyte_crypt	crypt_tc	3e-06	9e-06	0.456	0.04	0.458	1	0.458
TGM2	ITGA9	enterocyte_crypt	crypt_tc	6.7e-05	1.5e-05	0.016	0.67	0.67	1	0.67
TGM2	ITGB1	enterocyte_crypt	crypt_tc	6.7e-05	0.000439	0.016	1.08	1.08	1	1.08
TGM2	ITGB3	enterocyte_crypt	crypt_tc	6.7e-05	3.7e-05	0.016	3.876	3.876	1	3.876
TGM2	TBXA2R	enterocyte_crypt	crypt_tc	6.7e-05	3.5e-05	0.016	5.098	5.098	1	5.098
TNFSF10	TNFRSF11B	enterocyte_crypt	crypt_tc	2.6e-05	2.3e-05	0.287	0.403	0.495	1	0.495
TNF	TNFRSF1A	enterocyte_crypt	crypt_tc	1e-06	0.000235	0.01	1.782	1.782	1	1.782
TNF	TNFRSF1B	enterocyte_crypt	crypt_tc	1e-06	1.4e-05	0.01	1.512	1.512	1	1.512
TNF	TRAF2	enterocyte_crypt	crypt_tc	1e-06	1.8e-05	0.01	0.955	0.955	1	0.955
VEGFB	NRP1	enterocyte_crypt	crypt_tc	1.9e-05	0.000241	0.064	0.837	0.839	1	0.839
ADAM10	AXL	enterocyte_crypt	myo_fibro	7.6e-05	0.000413	0.057	1.221	1.222	1	1.222
ADAM17	ITGA5	enterocyte_crypt	myo_fibro	1.9e-05	2.7e-05	0.223	1.984	1.996	1	1.996
ADAM17	ITGB1	enterocyte_crypt	myo_fibro	1.9e-05	0.000768	0.223	2.597	2.607	1	2.607
ARF1	PLD2	enterocyte_crypt	myo_fibro	0.000315	3.1e-05	0.061	0.341	0.346	1	0.346
BMP3	BMPR1A	enterocyte_crypt	myo_fibro	1.9e-05	0.000126	0.245	1.187	1.212	1	1.212
BMP3	BMPR2	enterocyte_crypt	myo_fibro	1.9e-05	6.1e-05	0.245	0.172	0.299	1	0.299
CALR	ITGAV	enterocyte_crypt	myo_fibro	0.000584	8.6e-05	0.274	2.103	2.121	1	2.121
CALR	LRP1	enterocyte_crypt	myo_fibro	0.000584	0.000133	0.274	0.248	0.369	1	0.369
CALR	SCARF1	enterocyte_crypt	myo_fibro	0.000584	2.3e-05	0.274	4.129	4.138	1	4.138
CD14	ITGB1	enterocyte_crypt	myo_fibro	5e-06	0.000768	1.183	2.597	2.854	1	2.854
CTF1	IL6ST	enterocyte_crypt	myo_fibro	6e-06	0.000226	0.885	2.121	2.298	1	2.298
CTF1	LIFR	enterocyte_crypt	myo_fibro	6e-06	7.2e-05	0.885	2.91	3.042	1	3.042
EDN2	EDNRA	enterocyte_crypt	myo_fibro	2.3e-05	0.000231	2.051	5.083	5.481	1	5.481
EDN2	EDNRB	enterocyte_crypt	myo_fibro	2.3e-05	0.002602	2.051	5.103	5.499	1	5.499
EGF	CAV1	enterocyte_crypt	myo_fibro	1e-06	0.000522	0.154	5.073	5.075	1	5.075
FARP2	PLXNA1	enterocyte_crypt	myo_fibro	8e-06	7.7e-05	0.901	4.574	4.662	1	4.662
FGF11	FGFR1	enterocyte_crypt	myo_fibro	5e-06	0.000181	0.223	0.726	0.759	1	0.759
FGF11	FGFR2	enterocyte_crypt	myo_fibro	5e-06	0.000267	0.223	0.892	0.919	1	0.919
GDF9	BMPR1A	enterocyte_crypt	myo_fibro	1e-06	0.000126	0.537	1.187	1.303	1	1.303
GDF9	BMPR2	enterocyte_crypt	myo_fibro	1e-06	6.1e-05	0.537	0.172	0.564	1	0.564
GDF9	ORAI2	enterocyte_crypt	myo_fibro	1e-06	6.6e-05	0.537	2.428	2.487	1	2.487
HGF	CD44	enterocyte_crypt	myo_fibro	2e-06	9.9e-05	0.422	0.098	0.433	1	0.433
HGF	SDC1	enterocyte_crypt	myo_fibro	2e-06	7e-05	0.422	1.927	1.972	1	1.972
HGF	SDC2	enterocyte_crypt	myo_fibro	2e-06	0.000224	0.422	1.572	1.627	1	1.627
HMGB1	SDC1	enterocyte_crypt	myo_fibro	0.000876	7e-05	3.984	1.927	4.426	1	4.426
HMGB1	THBD	enterocyte_crypt	myo_fibro	0.000876	0.001046	3.984	4.899	6.315	1	6.315
HRAS	CAV1	enterocyte_crypt	myo_fibro	0.000132	0.000522	1.472	5.073	5.282	1	5.282
HRAS	SDC2	enterocyte_crypt	myo_fibro	0.000132	0.000224	1.472	1.572	2.153	1	2.153
ICAM4	ITGAV	enterocyte_crypt	myo_fibro	0	8.6e-05	0.006	2.103	2.103	1	2.103
ICAM4	ITGB1	enterocyte_crypt	myo_fibro	0	0.000768	0.006	2.597	2.597	1	2.597
ICAM4	ITGB3	enterocyte_crypt	myo_fibro	0	3.1e-05	0.006	3.142	3.142	1	3.142
IHH	PTCH1	enterocyte_crypt	myo_fibro	2e-05	0.000234	0.035	4.446	4.446	1	4.446
IHH	PTCH2	enterocyte_crypt	myo_fibro	2e-05	1.5e-05	0.035	2.714	2.714	1	2.714
IL18	IL1RL2	enterocyte_crypt	myo_fibro	3.2e-05	2.1e-05	0.125	1.718	1.722	1	1.722
ITGB3BP	ITGB3	enterocyte_crypt	myo_fibro	2.1e-05	3.1e-05	0.287	3.142	3.155	1	3.155
ITGB3BP	ITGB5	enterocyte_crypt	myo_fibro	2.1e-05	0.000133	0.287	0.627	0.689	1	0.689
JAG1	NOTCH2	enterocyte_crypt	myo_fibro	1.5e-05	2.7e-05	1.014	1.802	2.068	1	2.068
PDAP1	PDGFRB	enterocyte_crypt	myo_fibro	0.00022	0.0001	0.59	3.106	3.161	1	3.161
PDGFB	ITGAV	enterocyte_crypt	myo_fibro	1e-06	8.6e-05	0.196	2.103	2.113	1	2.113
PDGFB	LRP1	enterocyte_crypt	myo_fibro	1e-06	0.000133	0.196	0.248	0.316	1	0.316
PDGFB	PDGFRA	enterocyte_crypt	myo_fibro	1e-06	0.001352	0.196	2.123	2.132	1	2.132
PDGFB	PDGFRB	enterocyte_crypt	myo_fibro	1e-06	0.0001	0.196	3.106	3.112	1	3.112
PTHLH	PTH1R	enterocyte_crypt	myo_fibro	1e-06	4e-05	0.27	3.109	3.121	1	3.121
RGMB	BMPR2	enterocyte_crypt	myo_fibro	2.5e-05	6.1e-05	0.411	0.172	0.446	1	0.446
RGMB	NEO1	enterocyte_crypt	myo_fibro	2.5e-05	5.8e-05	0.411	0.241	0.477	1	0.477
SEMA4D	PLXNB2	enterocyte_crypt	myo_fibro	7e-06	0.000146	0.559	0.23	0.605	1	0.605
SEMA4G	PLXNB2	enterocyte_crypt	myo_fibro	9.9e-05	0.000146	0.044	0.23	0.234	1	0.234
SEMA6D	PLXNA1	enterocyte_crypt	myo_fibro	2e-05	7.7e-05	0.126	4.574	4.576	1	4.576
SHH	PTCH1	enterocyte_crypt	myo_fibro	1e-06	0.000234	2.771	4.446	5.239	1	5.239
SHH	PTCH2	enterocyte_crypt	myo_fibro	1e-06	1.5e-05	2.771	2.714	3.879	1	3.879
SHH	SMO	enterocyte_crypt	myo_fibro	1e-06	0.000129	2.771	2.527	3.75	1	3.75
TGM2	ITGB1	enterocyte_crypt	myo_fibro	6.7e-05	0.000768	0.016	2.597	2.597	1	2.597
TGM2	ITGB3	enterocyte_crypt	myo_fibro	6.7e-05	3.1e-05	0.016	3.142	3.142	1	3.142
TNF	LTBR	enterocyte_crypt	myo_fibro	1e-06	0.000139	0.01	1.578	1.578	1	1.578
TNF	TNFRSF1A	enterocyte_crypt	myo_fibro	1e-06	0.000204	0.01	1.382	1.382	1	1.382
ADAM10	AXL	enterocyte_crypt	pan_fibro	7.6e-05	0.000607	0.057	1.962	1.963	1	1.963
ADAM17	ITGB1	enterocyte_crypt	pan_fibro	1.9e-05	0.000981	0.223	3.583	3.59	1	3.59
AMH	ACVR1	enterocyte_crypt	pan_fibro	0	0.0003	5.103	4.652	6.905	1	6.905
AMH	EGFR	enterocyte_crypt	pan_fibro	0	7.9e-05	5.103	0.8	5.165	1	5.165
BMP3	ACVR1	enterocyte_crypt	pan_fibro	1.9e-05	0.0003	0.245	4.652	4.658	1	4.658
BMP3	BMPR2	enterocyte_crypt	pan_fibro	1.9e-05	0.000346	0.245	4.481	4.487	1	4.487
CALR	ITGA2B	enterocyte_crypt	pan_fibro	0.000584	3.8e-05	0.274	5.023	5.03	1	5.03
CALR	ITGAV	enterocyte_crypt	pan_fibro	0.000584	0.000104	0.274	2.731	2.745	1	2.745
CALR	LRP1	enterocyte_crypt	pan_fibro	0.000584	0.000477	0.274	2.386	2.401	1	2.401
CCL25	ACKR4	enterocyte_crypt	pan_fibro	0.0004	0.000479	1.249	2.882	3.141	1	3.141
CD14	ITGB1	enterocyte_crypt	pan_fibro	5e-06	0.000981	1.183	3.583	3.773	1	3.773
CTF1	IL6ST	enterocyte_crypt	pan_fibro	6e-06	0.000207	0.885	1.896	2.092	1	2.092
EFNB1	EPHB4	enterocyte_crypt	pan_fibro	6.2e-05	3.1e-05	0.33	1.474	1.511	1	1.511
EGF	EGFR	enterocyte_crypt	pan_fibro	1e-06	7.9e-05	0.154	0.8	0.815	1	0.815
FARP2	PLXNA2	enterocyte_crypt	pan_fibro	8e-06	6.5e-05	0.901	1.622	1.856	1	1.856
FGF11	FGFR1	enterocyte_crypt	pan_fibro	5e-06	0.000883	0.223	4.725	4.73	1	4.73
FGF11	FGFR2	enterocyte_crypt	pan_fibro	5e-06	0.000295	0.223	1.077	1.1	1	1.1
FGL1	EGFR	enterocyte_crypt	pan_fibro	1e-06	7.9e-05	0.05	0.8	0.802	1	0.802
GDF9	BMPR2	enterocyte_crypt	pan_fibro	1e-06	0.000346	0.537	4.481	4.513	1	4.513
GDF9	FXYD6	enterocyte_crypt	pan_fibro	1e-06	0.000561	0.537	2.712	2.764	1	2.764
HGF	CD44	enterocyte_crypt	pan_fibro	2e-06	0.000264	0.422	0.904	0.998	1	0.998
HGF	SDC1	enterocyte_crypt	pan_fibro	2e-06	7e-05	0.422	1.939	1.985	1	1.985
HGF	SDC2	enterocyte_crypt	pan_fibro	2e-06	0.000319	0.422	2.452	2.488	1	2.488
HMGB1	SDC1	enterocyte_crypt	pan_fibro	0.000876	7e-05	3.984	1.939	4.431	1	4.431
HMGB1	THBD	enterocyte_crypt	pan_fibro	0.000876	0.00022	3.984	0.809	4.066	1	4.066
HRAS	SDC2	enterocyte_crypt	pan_fibro	0.000132	0.000319	1.472	2.452	2.86	1	2.86
HSP90AA1	EGFR	enterocyte_crypt	pan_fibro	0.000602	7.9e-05	0.785	0.8	1.121	1	1.121
ICAM4	ITGA2B	enterocyte_crypt	pan_fibro	0	3.8e-05	0.006	5.023	5.023	1	5.023
ICAM4	ITGAV	enterocyte_crypt	pan_fibro	0	0.000104	0.006	2.731	2.731	1	2.731
ICAM4	ITGB1	enterocyte_crypt	pan_fibro	0	0.000981	0.006	3.583	3.583	1	3.583
IHH	BOC	enterocyte_crypt	pan_fibro	2e-05	1.4e-05	0.035	0.734	0.735	1	0.735
IHH	PTCH1	enterocyte_crypt	pan_fibro	2e-05	3.2e-05	0.035	0.332	0.334	1	0.334
ITGB3BP	ITGB5	enterocyte_crypt	pan_fibro	2.1e-05	0.000632	0.287	4.587	4.596	1	4.596
JAG1	NOTCH2	enterocyte_crypt	pan_fibro	1.5e-05	5.6e-05	1.014	4.173	4.294	1	4.294
LIN7C	ABCA1	enterocyte_crypt	pan_fibro	8.8e-05	8.7e-05	0.459	1.082	1.176	1	1.176
NRG4	EGFR	enterocyte_crypt	pan_fibro	6e-06	7.9e-05	0.333	0.8	0.867	1	0.867
NRTN	GFRA2	enterocyte_crypt	pan_fibro	2.1e-05	0.00018	0.585	5.06	5.094	1	5.094
PDAP1	PDGFRB	enterocyte_crypt	pan_fibro	0.00022	6.8e-05	0.59	1.951	2.038	1	2.038
PDGFB	ITGAV	enterocyte_crypt	pan_fibro	1e-06	0.000104	0.196	2.731	2.738	1	2.738
PDGFB	LRP1	enterocyte_crypt	pan_fibro	1e-06	0.000477	0.196	2.386	2.394	1	2.394
PDGFB	PDGFRA	enterocyte_crypt	pan_fibro	1e-06	0.00265	0.196	4.457	4.461	1	4.461
PDGFB	PDGFRB	enterocyte_crypt	pan_fibro	1e-06	6.8e-05	0.196	1.951	1.961	1	1.961
RGMB	BMPR2	enterocyte_crypt	pan_fibro	2.5e-05	0.000346	0.411	4.481	4.499	1	4.499
RGMB	NEO1	enterocyte_crypt	pan_fibro	2.5e-05	5.6e-05	0.411	0.188	0.452	1	0.452
SEMA4D	PLXNB2	enterocyte_crypt	pan_fibro	7e-06	0.000305	0.559	3.228	3.276	1	3.276
SEMA4G	PLXNB2	enterocyte_crypt	pan_fibro	9.9e-05	0.000305	0.044	3.228	3.229	1	3.229
SHH	BOC	enterocyte_crypt	pan_fibro	1e-06	1.4e-05	2.771	0.734	2.866	1	2.866
SHH	PTCH1	enterocyte_crypt	pan_fibro	1e-06	3.2e-05	2.771	0.332	2.79	1	2.79
SHH	SMO	enterocyte_crypt	pan_fibro	1e-06	0.000188	2.771	3.883	4.77	1	4.77
TGM2	ITGA9	enterocyte_crypt	pan_fibro	6.7e-05	5.7e-05	0.016	4.148	4.148	1	4.148
TGM2	ITGB1	enterocyte_crypt	pan_fibro	6.7e-05	0.000981	0.016	3.583	3.583	1	3.583
TNFSF10	TNFRSF11B	enterocyte_crypt	pan_fibro	2.6e-05	0.000111	0.287	3.413	3.425	1	3.425
TNF	TNFRSF1A	enterocyte_crypt	pan_fibro	1e-06	0.000266	0.01	2.19	2.19	1	2.19
VEGFB	NRP1	enterocyte_crypt	pan_fibro	1.9e-05	0.000934	0.064	4.584	4.585	1	4.585
BMP3	BMPR1A	enterocyte_crypt	goblet_crytp	1.9e-05	0.000163	0.245	1.949	1.965	1	1.965
CALR	ITGA3	enterocyte_crypt	goblet_crytp	0.000584	4.9e-05	0.274	0.211	0.345	1	0.345
CCL25	CCR9	enterocyte_crypt	goblet_crytp	0.0004	2.2e-05	1.249	5.06	5.212	1	5.212
EFNA3	EPHA2	enterocyte_crypt	goblet_crytp	1.2e-05	3.1e-05	4.384	0.299	4.394	1	4.394
EFNA4	EPHA2	enterocyte_crypt	goblet_crytp	1.4e-05	3.1e-05	0.376	0.299	0.481	1	0.481
FGF11	FGFR2	enterocyte_crypt	goblet_crytp	5e-06	0.000313	0.223	1.194	1.215	1	1.215
GDF9	BMPR1A	enterocyte_crypt	goblet_crytp	1e-06	0.000163	0.537	1.949	2.022	1	2.022
GDF9	ORAI2	enterocyte_crypt	goblet_crytp	1e-06	6.3e-05	0.537	2.267	2.33	1	2.33
TNF	LTBR	enterocyte_crypt	goblet_crytp	1e-06	0.000136	0.01	1.492	1.492	1	1.492
BMP3	ACVR2A	enterocyte_crypt	goblet_V1	1.9e-05	2.3e-05	0.245	1.292	1.315	1	1.315
CORT	SSTR2	enterocyte_crypt	goblet_V1	1e-06	2e-06	5.103	1.76	5.398	1	5.398
EFNA3	EPHA2	enterocyte_crypt	goblet_V1	1.2e-05	4.6e-05	4.384	0.849	4.466	1	4.466
EFNA4	EPHA2	enterocyte_crypt	goblet_V1	1.4e-05	4.6e-05	0.376	0.849	0.929	1	0.929
EFNB1	ERBB2	enterocyte_crypt	goblet_V1	6.2e-05	3e-05	0.33	0.07	0.337	1	0.337
EGF	ERBB2	enterocyte_crypt	goblet_V1	1e-06	3e-05	0.154	0.07	0.169	1	0.169
FGF11	FGFR2	enterocyte_crypt	goblet_V1	5e-06	0.000235	0.223	0.674	0.71	1	0.71
FGF11	FGFR3	enterocyte_crypt	goblet_V1	5e-06	2.4e-05	0.223	0.553	0.596	1	0.596
GDF9	ACVR2A	enterocyte_crypt	goblet_V1	1e-06	2.3e-05	0.537	1.292	1.399	1	1.399
HSP90AA1	FGFR3	enterocyte_crypt	goblet_V1	0.000602	2.4e-05	0.785	0.553	0.96	1	0.96
IL23A	IL12RB1	enterocyte_crypt	goblet_V1	1e-06	2e-06	0.047	3.578	3.578	1	3.578
LIN7C	KCNJ4	enterocyte_crypt	goblet_V1	8.8e-05	5e-06	0.459	0.889	1.001	1	1.001
NRG4	ERBB2	enterocyte_crypt	goblet_V1	6e-06	3e-05	0.333	0.07	0.341	1	0.341
SEMA4D	ERBB2	enterocyte_crypt	goblet_V1	7e-06	3e-05	0.559	0.07	0.563	1	0.563
TNF	LTBR	enterocyte_crypt	goblet_V1	1e-06	0.000122	0.01	1.058	1.058	1	1.058
TNF	TNFRSF1A	enterocyte_crypt	goblet_V1	1e-06	0.000114	0.01	0.198	0.198	1	0.198
TNF	TNFRSF1B	enterocyte_crypt	goblet_V1	1e-06	5e-06	0.01	0.081	0.082	1	0.082
AMH	EGFR	enterocyte_crypt	goblet_V2	0	5.5e-05	5.103	0.329	5.113	1	5.113
ARF1	CHRM3	enterocyte_crypt	goblet_V2	0.000315	5e-06	0.061	1.042	1.044	1	1.044
CALR	ITGAV	enterocyte_crypt	goblet_V2	0.000584	2.4e-05	0.274	0.001	0.274	1	0.274
EFNA3	EPHA1	enterocyte_crypt	goblet_V2	1.2e-05	1.2e-05	4.384	0.174	4.388	1	4.388
EFNA4	EPHA1	enterocyte_crypt	goblet_V2	1.4e-05	1.2e-05	0.376	0.174	0.415	1	0.415
EGF	EGFR	enterocyte_crypt	goblet_V2	1e-06	5.5e-05	0.154	0.329	0.363	1	0.363
EGF	ERBB3	enterocyte_crypt	goblet_V2	1e-06	6.7e-05	0.154	0.012	0.154	1	0.154
FGF11	FGFR2	enterocyte_crypt	goblet_V2	5e-06	0.000248	0.223	0.76	0.792	1	0.792
FGL1	EGFR	enterocyte_crypt	goblet_V2	1e-06	5.5e-05	0.05	0.329	0.333	1	0.333
GSTP1	TRAF2	enterocyte_crypt	goblet_V2	0.000208	1.5e-05	0.712	0.546	0.897	1	0.897
HGF	MET	enterocyte_crypt	goblet_V2	2e-06	3e-05	0.422	0.92	1.012	1	1.012
HGF	ST14	enterocyte_crypt	goblet_V2	2e-06	0.00012	0.422	0.374	0.564	1	0.564
HSP90AA1	EGFR	enterocyte_crypt	goblet_V2	0.000602	5.5e-05	0.785	0.329	0.851	1	0.851
ICAM4	ITGAV	enterocyte_crypt	goblet_V2	0	2.4e-05	0.006	0.001	0.006	1	0.006
MST1	MST1R	enterocyte_crypt	goblet_V2	0	2.5e-05	4.962	0.762	5.02	1	5.02
NRG4	EGFR	enterocyte_crypt	goblet_V2	6e-06	5.5e-05	0.333	0.329	0.468	1	0.468
PCSK9	VLDLR	enterocyte_crypt	goblet_V2	3e-06	4e-05	0.032	0.299	0.3	1	0.3
PDGFB	ITGAV	enterocyte_crypt	goblet_V2	1e-06	2.4e-05	0.196	0.001	0.196	1	0.196
SEMA4D	MET	enterocyte_crypt	goblet_V2	7e-06	3e-05	0.559	0.92	1.077	1	1.077
SEMA5A	MET	enterocyte_crypt	goblet_V2	4.3e-05	3e-05	0.77	0.92	1.2	1	1.2
TCTN1	TMEM67	enterocyte_crypt	goblet_V2	3e-06	1e-05	0.456	0.111	0.469	1	0.469
TNF	TNFRSF21	enterocyte_crypt	goblet_V2	1e-06	5.7e-05	0.01	0.806	0.806	1	0.806
TNF	TRAF2	enterocyte_crypt	goblet_V2	1e-06	1.5e-05	0.01	0.546	0.546	1	0.546
AMH	EGFR	enterocyte_crypt	goblet_V3	0	0.000192	5.103	2.936	5.887	1	5.887
ARF1	INSR	enterocyte_crypt	goblet_V3	0.000315	3.7e-05	0.061	0.251	0.258	1	0.258
ARF1	PLD2	enterocyte_crypt	goblet_V3	0.000315	4.7e-05	0.061	0.736	0.739	1	0.739
BMP3	ACVR2B	enterocyte_crypt	goblet_V3	1.9e-05	3.5e-05	0.245	1.491	1.511	1	1.511
BMP3	BMPR1A	enterocyte_crypt	goblet_V3	1.9e-05	0.00011	0.245	0.872	0.906	1	0.906
EFNA3	EPHA2	enterocyte_crypt	goblet_V3	1.2e-05	0.0001	4.384	2.799	5.202	1	5.202
EFNA4	EPHA2	enterocyte_crypt	goblet_V3	1.4e-05	0.0001	0.376	2.799	2.824	1	2.824
EGF	EGFR	enterocyte_crypt	goblet_V3	1e-06	0.000192	0.154	2.936	2.94	1	2.94
FARP2	PLXNA2	enterocyte_crypt	goblet_V3	8e-06	4.6e-05	0.901	0.859	1.245	1	1.245
FGF11	FGFR2	enterocyte_crypt	goblet_V3	5e-06	0.000141	0.223	0.048	0.228	1	0.228
FGF11	FGFR3	enterocyte_crypt	goblet_V3	5e-06	5e-05	0.223	1.997	2.009	1	2.009
FGL1	EGFR	enterocyte_crypt	goblet_V3	1e-06	0.000192	0.05	2.936	2.937	1	2.937
GDF9	BMPR1A	enterocyte_crypt	goblet_V3	1e-06	0.00011	0.537	0.872	1.025	1	1.025
HRAS	INSR	enterocyte_crypt	goblet_V3	0.000132	3.7e-05	1.472	0.251	1.493	1	1.493
HSP90AA1	EGFR	enterocyte_crypt	goblet_V3	0.000602	0.000192	0.785	2.936	3.04	1	3.04
HSP90AA1	FGFR3	enterocyte_crypt	goblet_V3	0.000602	5e-05	0.785	1.997	2.146	1	2.146
LIN7C	KCNJ4	enterocyte_crypt	goblet_V3	8.8e-05	2.5e-05	0.459	4.987	5.008	1	5.008
NRG4	EGFR	enterocyte_crypt	goblet_V3	6e-06	0.000192	0.333	2.936	2.955	1	2.955
TNF	LTBR	enterocyte_crypt	goblet_V3	1e-06	9.6e-05	0.01	0.208	0.209	1	0.209
TNF	TNFRSF1B	enterocyte_crypt	goblet_V3	1e-06	1.1e-05	0.01	0.935	0.935	1	0.935
TNF	TNFRSF21	enterocyte_crypt	goblet_V3	1e-06	6.4e-05	0.01	1.01	1.01	1	1.01
VEGFB	TYRO3	enterocyte_crypt	goblet_V3	1.9e-05	1e-05	0.064	2.812	2.813	1	2.813
AMH	EGFR	enterocyte_crypt	goblet_tip	0	0.00018	5.103	2.721	5.783	1	5.783
ARF1	CHRM3	enterocyte_crypt	goblet_tip	0.000315	1.1e-05	0.061	2.815	2.816	1	2.816
ARF1	INSR	enterocyte_crypt	goblet_tip	0.000315	5.8e-05	0.061	1.227	1.229	1	1.229
CALR	ITGAV	enterocyte_crypt	goblet_tip	0.000584	6.6e-05	0.274	1.425	1.451	1	1.451
EFNA3	EPHA1	enterocyte_crypt	goblet_tip	1.2e-05	2.3e-05	4.384	0.906	4.477	1	4.477
EFNA3	EPHA2	enterocyte_crypt	goblet_tip	1.2e-05	4.8e-05	4.384	0.907	4.477	1	4.477
EFNA4	EPHA1	enterocyte_crypt	goblet_tip	1.4e-05	2.3e-05	0.376	0.906	0.981	1	0.981
EFNA4	EPHA2	enterocyte_crypt	goblet_tip	1.4e-05	4.8e-05	0.376	0.907	0.982	1	0.982
EFNB1	ERBB2	enterocyte_crypt	goblet_tip	6.2e-05	4.4e-05	0.33	0.596	0.681	1	0.681
EGF	EGFR	enterocyte_crypt	goblet_tip	1e-06	0.00018	0.154	2.721	2.726	1	2.726
EGF	ERBB2	enterocyte_crypt	goblet_tip	1e-06	4.4e-05	0.154	0.596	0.615	1	0.615
EGF	ERBB3	enterocyte_crypt	goblet_tip	1e-06	0.000142	0.154	0.884	0.897	1	0.897
FGL1	EGFR	enterocyte_crypt	goblet_tip	1e-06	0.00018	0.05	2.721	2.722	1	2.722
HGF	MET	enterocyte_crypt	goblet_tip	2e-06	3e-05	0.422	0.976	1.064	1	1.064
HGF	ST14	enterocyte_crypt	goblet_tip	2e-06	0.000157	0.422	0.733	0.846	1	0.846
HRAS	INSR	enterocyte_crypt	goblet_tip	0.000132	5.8e-05	1.472	1.227	1.916	1	1.916
HSP90AA1	CFTR	enterocyte_crypt	goblet_tip	0.000602	1.3e-05	0.785	0.161	0.802	1	0.802
HSP90AA1	EGFR	enterocyte_crypt	goblet_tip	0.000602	0.00018	0.785	2.721	2.832	1	2.832
ICAM4	ITGAV	enterocyte_crypt	goblet_tip	0	6.6e-05	0.006	1.425	1.425	1	1.425
JAG1	NOTCH4	enterocyte_crypt	goblet_tip	1.5e-05	2e-06	1.014	0.047	1.015	1	1.015
MST1	MST1R	enterocyte_crypt	goblet_tip	0	3e-05	4.962	1.161	5.096	1	5.096
NRG4	EGFR	enterocyte_crypt	goblet_tip	6e-06	0.00018	0.333	2.721	2.742	1	2.742
NRG4	ERBB2	enterocyte_crypt	goblet_tip	6e-06	4.4e-05	0.333	0.596	0.683	1	0.683
PDGFB	ITGAV	enterocyte_crypt	goblet_tip	1e-06	6.6e-05	0.196	1.425	1.438	1	1.438
SEMA4D	CD72	enterocyte_crypt	goblet_tip	7e-06	1e-05	0.559	4.859	4.891	1	4.891
SEMA4D	ERBB2	enterocyte_crypt	goblet_tip	7e-06	4.4e-05	0.559	0.596	0.817	1	0.817
SEMA4D	MET	enterocyte_crypt	goblet_tip	7e-06	3e-05	0.559	0.976	1.125	1	1.125
SEMA5A	MET	enterocyte_crypt	goblet_tip	4.3e-05	3e-05	0.77	0.976	1.244	1	1.244
TNF	LTBR	enterocyte_crypt	goblet_tip	1e-06	9e-05	0.01	0.026	0.028	1	0.028
TNF	TNFRSF1B	enterocyte_crypt	goblet_tip	1e-06	8e-06	0.01	0.582	0.582	1	0.582
TNF	TNFRSF21	enterocyte_crypt	goblet_tip	1e-06	7.8e-05	0.01	1.398	1.398	1	1.398
ADAM17	ITGB1	enterocyte_crypt	EE_EC	1.9e-05	0.000304	0.223	0.46	0.511	1	0.511
AMH	AMHR2	enterocyte_crypt	EE_EC	0	0	5.103	0.196	5.106	1	5.106
AMH	EGFR	enterocyte_crypt	EE_EC	0	6.5e-05	5.103	0.529	5.13	1	5.13
ARF1	CHRM3	enterocyte_crypt	EE_EC	0.000315	1.5e-05	0.061	3.815	3.815	1	3.815
ARF1	INSR	enterocyte_crypt	EE_EC	0.000315	4.1e-05	0.061	0.409	0.413	1	0.413
BMP3	ACVR2A	enterocyte_crypt	EE_EC	1.9e-05	1.8e-05	0.245	0.797	0.834	1	0.834
BMP3	ACVR2B	enterocyte_crypt	EE_EC	1.9e-05	2.9e-05	0.245	1.146	1.172	1	1.172
BMP3	BMPR1A	enterocyte_crypt	EE_EC	1.9e-05	7.9e-05	0.245	0.254	0.353	1	0.353
BMP3	BMPR1B	enterocyte_crypt	EE_EC	1.9e-05	0	0.245	0.533	0.586	1	0.586
CALR	ITGA3	enterocyte_crypt	EE_EC	0.000584	5.2e-05	0.274	0.281	0.392	1	0.392
CCL20	CCR6	enterocyte_crypt	EE_EC	2e-06	0	0.137	0.354	0.379	1	0.379
CCL28	CCR3	enterocyte_crypt	EE_EC	0.000127	0	2.683	5.103	5.765	1	5.765
CD14	ITGA4	enterocyte_crypt	EE_EC	5e-06	9.1e-05	1.183	1.623	2.008	1	2.008
CD14	ITGB1	enterocyte_crypt	EE_EC	5e-06	0.000304	1.183	0.46	1.269	1	1.269
CORT	SSTR1	enterocyte_crypt	EE_EC	1e-06	0.000234	5.103	2.953	5.895	1	5.895
CORT	SSTR3	enterocyte_crypt	EE_EC	1e-06	1.1e-05	5.103	1.305	5.267	1	5.267
CORT	SSTR5	enterocyte_crypt	EE_EC	1e-06	5.2e-05	5.103	0.565	5.134	1	5.134
EFNA3	EPHA5	enterocyte_crypt	EE_EC	1.2e-05	1e-06	4.384	0.838	4.464	1	4.464
EFNA3	EPHA6	enterocyte_crypt	EE_EC	1.2e-05	0	4.384	5.103	6.727	1	6.727
EFNA3	EPHA7	enterocyte_crypt	EE_EC	1.2e-05	2.3e-05	4.384	2.387	4.992	1	4.992
EFNA3	EPHB6	enterocyte_crypt	EE_EC	1.2e-05	0	4.384	0.022	4.384	1	4.384
EFNA4	EPHA5	enterocyte_crypt	EE_EC	1.4e-05	1e-06	0.376	0.838	0.919	1	0.919
EFNA4	EPHA6	enterocyte_crypt	EE_EC	1.4e-05	0	0.376	5.103	5.116	1	5.116
EFNA4	EPHA7	enterocyte_crypt	EE_EC	1.4e-05	2.3e-05	0.376	2.387	2.417	1	2.417
EFNB1	EPHA6	enterocyte_crypt	EE_EC	6.2e-05	0	0.33	5.103	5.113	1	5.113
EFNB1	EPHB3	enterocyte_crypt	EE_EC	6.2e-05	4.9e-05	0.33	0.339	0.473	1	0.473
EFNB1	EPHB4	enterocyte_crypt	EE_EC	6.2e-05	2e-05	0.33	0.601	0.686	1	0.686
EFNB1	EPHB6	enterocyte_crypt	EE_EC	6.2e-05	0	0.33	0.022	0.331	1	0.331
EGF	EGFR	enterocyte_crypt	EE_EC	1e-06	6.5e-05	0.154	0.529	0.551	1	0.551
FARP2	PLXNA2	enterocyte_crypt	EE_EC	8e-06	3.1e-05	0.901	0.235	0.931	1	0.931
FARP2	PLXNA3	enterocyte_crypt	EE_EC	8e-06	1.2e-05	0.901	0.106	0.908	1	0.908
FARP2	PLXNA4	enterocyte_crypt	EE_EC	8e-06	1e-06	0.901	5.103	5.182	1	5.182
FGF11	FGFR3	enterocyte_crypt	EE_EC	5e-06	5.3e-05	0.223	2.143	2.155	1	2.155
FGL1	EGFR	enterocyte_crypt	EE_EC	1e-06	6.5e-05	0.05	0.529	0.532	1	0.532
GDF9	ACVR2A	enterocyte_crypt	EE_EC	1e-06	1.8e-05	0.537	0.797	0.962	1	0.962
GDF9	BMPR1A	enterocyte_crypt	EE_EC	1e-06	7.9e-05	0.537	0.254	0.594	1	0.594
GDF9	BMPR1B	enterocyte_crypt	EE_EC	1e-06	0	0.537	0.533	0.757	1	0.757
GDF9	FXYD6	enterocyte_crypt	EE_EC	1e-06	0.000611	0.537	2.995	3.043	1	3.043
GDF9	TGFBR1	enterocyte_crypt	EE_EC	1e-06	4.4e-05	0.537	0.626	0.825	1	0.825
GNRH1	GNRHR	enterocyte_crypt	EE_EC	2e-06	0	0.703	2.453	2.552	1	2.552
GSTP1	TRAF2	enterocyte_crypt	EE_EC	0.000208	1.1e-05	0.712	0.098	0.719	1	0.719
HGF	CD44	enterocyte_crypt	EE_EC	2e-06	0.000167	0.422	0.429	0.602	1	0.602
HGF	MET	enterocyte_crypt	EE_EC	2e-06	4e-05	0.422	1.57	1.626	1	1.626
HRAS	INSR	enterocyte_crypt	EE_EC	0.000132	4.1e-05	1.472	0.409	1.528	1	1.528
HRAS	TLR2	enterocyte_crypt	EE_EC	0.000132	4e-06	1.472	0.915	1.733	1	1.733
HSP90AA1	EGFR	enterocyte_crypt	EE_EC	0.000602	6.5e-05	0.785	0.529	0.947	1	0.947
HSP90AA1	FGFR3	enterocyte_crypt	EE_EC	0.000602	5.3e-05	0.785	2.143	2.283	1	2.283
ICAM4	ITGA4	enterocyte_crypt	EE_EC	0	9.1e-05	0.006	1.623	1.623	1	1.623
ICAM4	ITGAL	enterocyte_crypt	EE_EC	0	4e-06	0.006	2.962	2.962	1	2.962
ICAM4	ITGB1	enterocyte_crypt	EE_EC	0	0.000304	0.006	0.46	0.46	1	0.46
ICAM4	ITGB2	enterocyte_crypt	EE_EC	0	4e-06	0.006	2.479	2.479	1	2.479
ICAM4	RHAG	enterocyte_crypt	EE_EC	0	1e-06	0.006	0.373	0.373	1	0.373
IHH	HHIP	enterocyte_crypt	EE_EC	2e-05	1e-06	0.035	1.265	1.265	1	1.265
IL18	IL18R1	enterocyte_crypt	EE_EC	3.2e-05	7.3e-05	0.125	5.012	5.013	1	5.013
IL23A	IL12RB1	enterocyte_crypt	EE_EC	1e-06	0	0.047	0.112	0.122	1	0.122
JAG1	NOTCH3	enterocyte_crypt	EE_EC	1.5e-05	0	1.014	0.107	1.02	1	1.02
JAG1	NOTCH4	enterocyte_crypt	EE_EC	1.5e-05	2e-06	1.014	0.019	1.015	1	1.015
MST1	MST1R	enterocyte_crypt	EE_EC	0	1.8e-05	4.962	0.247	4.968	1	4.968
NRG4	EGFR	enterocyte_crypt	EE_EC	6e-06	6.5e-05	0.333	0.529	0.626	1	0.626
NRTN	RET	enterocyte_crypt	EE_EC	2.1e-05	0.000104	0.585	0.641	0.868	1	0.868
OXT	AVPR1A	enterocyte_crypt	EE_EC	0	0	4.367	0.87	4.453	1	4.453
PCSK9	VLDLR	enterocyte_crypt	EE_EC	3e-06	7.1e-05	0.032	0.999	1	1	1
PDGFB	S1PR1	enterocyte_crypt	EE_EC	1e-06	1e-06	0.196	0.77	0.794	1	0.794
PIGF	FLT1	enterocyte_crypt	EE_EC	4.3e-05	1e-06	1.157	4.175	4.332	1	4.332
RGMB	BMPR1B	enterocyte_crypt	EE_EC	2.5e-05	0	0.411	0.533	0.673	1	0.673
RGMB	NEO1	enterocyte_crypt	EE_EC	2.5e-05	0.000149	0.411	2.027	2.069	1	2.069
SEMA4D	CD72	enterocyte_crypt	EE_EC	7e-06	2e-06	0.559	0.737	0.925	1	0.925
SEMA4D	MET	enterocyte_crypt	EE_EC	7e-06	4e-05	0.559	1.57	1.667	1	1.667
SEMA4D	PLXNB1	enterocyte_crypt	EE_EC	7e-06	7.2e-05	0.559	1.195	1.32	1	1.32
SEMA4D	PLXNB2	enterocyte_crypt	EE_EC	7e-06	0.000161	0.559	0.516	0.761	1	0.761
SEMA4G	PLXNB2	enterocyte_crypt	EE_EC	9.9e-05	0.000161	0.044	0.516	0.518	1	0.518
SEMA5A	MET	enterocyte_crypt	EE_EC	4.3e-05	4e-05	0.77	1.57	1.749	1	1.749
SEMA5A	PLXNB3	enterocyte_crypt	EE_EC	4.3e-05	0	0.77	5.103	5.16	1	5.16
SHH	GPC5	enterocyte_crypt	EE_EC	1e-06	0	2.771	0.751	2.87	1	2.87
SHH	HHIP	enterocyte_crypt	EE_EC	1e-06	1e-06	2.771	1.265	3.046	1	3.046
SHH	LRP2	enterocyte_crypt	EE_EC	1e-06	1e-06	2.771	4.854	5.589	1	5.589
TCTN1	TMEM67	enterocyte_crypt	EE_EC	3e-06	1.6e-05	0.456	0.689	0.826	1	0.826
TGM2	GPR56	enterocyte_crypt	EE_EC	6.7e-05	6.5e-05	0.016	0.55	0.55	1	0.55
TGM2	ITGA4	enterocyte_crypt	EE_EC	6.7e-05	9.1e-05	0.016	1.623	1.623	1	1.623
TGM2	ITGA9	enterocyte_crypt	EE_EC	6.7e-05	2.3e-05	0.016	1.29	1.29	1	1.29
TGM2	ITGB1	enterocyte_crypt	EE_EC	6.7e-05	0.000304	0.016	0.46	0.46	1	0.46
TNFSF10	TNFRSF10B	enterocyte_crypt	EE_EC	2.6e-05	4e-06	0.287	0.378	0.474	1	0.474
TNFSF10	TNFRSF11B	enterocyte_crypt	EE_EC	2.6e-05	6e-05	0.287	1.673	1.697	1	1.697
TNF	LTBR	enterocyte_crypt	EE_EC	1e-06	0.000117	0.01	0.877	0.877	1	0.877
TNF	TNFRSF21	enterocyte_crypt	EE_EC	1e-06	5.2e-05	0.01	0.659	0.659	1	0.659
TNF	TRAF2	enterocyte_crypt	EE_EC	1e-06	1.1e-05	0.01	0.098	0.099	1	0.099
VASP	CXCR2	enterocyte_crypt	EE_EC	0.000161	4.1e-05	0.162	2.04	2.046	1	2.046
VEGFB	FLT1	enterocyte_crypt	EE_EC	1.9e-05	1e-06	0.064	4.175	4.176	1	4.176
VEGFB	NRP1	enterocyte_crypt	EE_EC	1.9e-05	0.00016	0.064	0.398	0.403	1	0.403
VEGFB	RET	enterocyte_crypt	EE_EC	1.9e-05	0.000104	0.064	0.641	0.644	1	0.644
ADAM17	ITGB1	enterocyte_crypt	EE_Dcells	1.9e-05	0.000254	0.223	0.226	0.318	1	0.318
ADAM17	NOTCH1	enterocyte_crypt	EE_Dcells	1.9e-05	4.2e-05	0.223	1.533	1.549	1	1.549
AMH	ACVR1	enterocyte_crypt	EE_Dcells	0	5.1e-05	5.103	0.391	5.117	1	5.117
ARF1	CHRM3	enterocyte_crypt	EE_Dcells	0.000315	3e-06	0.061	0.36	0.365	1	0.365
ARF1	INSR	enterocyte_crypt	EE_Dcells	0.000315	4.1e-05	0.061	0.438	0.442	1	0.442
BMP3	ACVR1	enterocyte_crypt	EE_Dcells	1.9e-05	5.1e-05	0.245	0.391	0.461	1	0.461
BMP3	ACVR2A	enterocyte_crypt	EE_Dcells	1.9e-05	1.8e-05	0.245	0.758	0.796	1	0.796
BMP3	ACVR2B	enterocyte_crypt	EE_Dcells	1.9e-05	3.5e-05	0.245	1.529	1.549	1	1.549
CALR	ITGA3	enterocyte_crypt	EE_Dcells	0.000584	4.6e-05	0.274	0.118	0.298	1	0.298
CD14	ITGA4	enterocyte_crypt	EE_Dcells	5e-06	7e-05	1.183	1.128	1.634	1	1.634
CD14	ITGB1	enterocyte_crypt	EE_Dcells	5e-06	0.000254	1.183	0.226	1.204	1	1.204
CORT	SSTR1	enterocyte_crypt	EE_Dcells	1e-06	0.00016	5.103	1.875	5.436	1	5.436
CORT	SSTR3	enterocyte_crypt	EE_Dcells	1e-06	9e-06	5.103	0.971	5.194	1	5.194
CORT	SSTR5	enterocyte_crypt	EE_Dcells	1e-06	2.7e-05	5.103	0.072	5.103	1	5.103
EFNA3	EPHA4	enterocyte_crypt	EE_Dcells	1.2e-05	2.2e-05	4.384	0.199	4.389	1	4.389
EFNA3	EPHA5	enterocyte_crypt	EE_Dcells	1.2e-05	3e-06	4.384	4.991	6.644	1	6.644
EFNA3	EPHA7	enterocyte_crypt	EE_Dcells	1.2e-05	1.9e-05	4.384	1.819	4.747	1	4.747
EFNA4	EPHA4	enterocyte_crypt	EE_Dcells	1.4e-05	2.2e-05	0.376	0.199	0.426	1	0.426
EFNA4	EPHA5	enterocyte_crypt	EE_Dcells	1.4e-05	3e-06	0.376	4.991	5.006	1	5.006
EFNA4	EPHA7	enterocyte_crypt	EE_Dcells	1.4e-05	1.9e-05	0.376	1.819	1.858	1	1.858
EFNB1	EPHA4	enterocyte_crypt	EE_Dcells	6.2e-05	2.2e-05	0.33	0.199	0.385	1	0.385
EFNB1	EPHB3	enterocyte_crypt	EE_Dcells	6.2e-05	2.8e-05	0.33	0.017	0.33	1	0.33
EFNB1	EPHB4	enterocyte_crypt	EE_Dcells	6.2e-05	2.1e-05	0.33	0.672	0.749	1	0.749
FARP2	PLXNA2	enterocyte_crypt	EE_Dcells	8e-06	3.8e-05	0.901	0.529	1.045	1	1.045
FARP2	PLXNA3	enterocyte_crypt	EE_Dcells	8e-06	5e-05	0.901	2.282	2.454	1	2.454
FGF11	FGFR3	enterocyte_crypt	EE_Dcells	5e-06	2e-05	0.223	0.326	0.395	1	0.395
FGF11	FGFR4	enterocyte_crypt	EE_Dcells	5e-06	4.3e-05	0.223	3.142	3.149	1	3.149
GDF9	ACVR2A	enterocyte_crypt	EE_Dcells	1e-06	1.8e-05	0.537	0.758	0.929	1	0.929
GDF9	FXYD6	enterocyte_crypt	EE_Dcells	1e-06	0.000215	0.537	0.717	0.896	1	0.896
GDF9	TGFBR1	enterocyte_crypt	EE_Dcells	1e-06	3.9e-05	0.537	0.45	0.701	1	0.701
GSTP1	TRAF2	enterocyte_crypt	EE_Dcells	0.000208	2e-05	0.712	1.338	1.515	1	1.515
HGF	CD44	enterocyte_crypt	EE_Dcells	2e-06	0.000218	0.422	0.679	0.8	1	0.8
HGF	MET	enterocyte_crypt	EE_Dcells	2e-06	6.5e-05	0.422	3.227	3.254	1	3.254
HGF	SDC1	enterocyte_crypt	EE_Dcells	2e-06	4.7e-05	0.422	0.972	1.06	1	1.06
HMGB1	SDC1	enterocyte_crypt	EE_Dcells	0.000876	4.7e-05	3.984	0.972	4.101	1	4.101
HRAS	INSR	enterocyte_crypt	EE_Dcells	0.000132	4.1e-05	1.472	0.438	1.536	1	1.536
HRAS	TLR2	enterocyte_crypt	EE_Dcells	0.000132	5e-06	1.472	1.118	1.848	1	1.848
HSP90AA1	FGFR3	enterocyte_crypt	EE_Dcells	0.000602	2e-05	0.785	0.326	0.85	1	0.85
ICAM4	ITGA4	enterocyte_crypt	EE_Dcells	0	7e-05	0.006	1.128	1.128	1	1.128
ICAM4	ITGB1	enterocyte_crypt	EE_Dcells	0	0.000254	0.006	0.226	0.226	1	0.226
ICAM4	ITGB2	enterocyte_crypt	EE_Dcells	0	1e-06	0.006	0.358	0.358	1	0.358
ICAM4	RHAG	enterocyte_crypt	EE_Dcells	0	4e-06	0.006	4.871	4.871	1	4.871
IHH	BOC	enterocyte_crypt	EE_Dcells	2e-05	1.3e-05	0.035	0.601	0.602	1	0.602
IHH	CDON	enterocyte_crypt	EE_Dcells	2e-05	2.2e-05	0.035	0.359	0.361	1	0.361
IL23A	IL12RB1	enterocyte_crypt	EE_Dcells	1e-06	1e-06	0.047	2.238	2.238	1	2.238
JAG1	NOTCH1	enterocyte_crypt	EE_Dcells	1.5e-05	4.2e-05	1.014	1.533	1.838	1	1.838
JAG1	NOTCH4	enterocyte_crypt	EE_Dcells	1.5e-05	2e-06	1.014	0.086	1.018	1	1.018
LIN7C	ABCA1	enterocyte_crypt	EE_Dcells	8.8e-05	5e-05	0.459	0.333	0.567	1	0.567
NRTN	GFRA1	enterocyte_crypt	EE_Dcells	2.1e-05	1e-06	0.585	0.112	0.596	1	0.596
OXT	AVPR1B	enterocyte_crypt	EE_Dcells	0	1.4e-05	4.367	0.488	4.394	1	4.394
OXT	OXTR	enterocyte_crypt	EE_Dcells	0	1.1e-05	4.367	3.559	5.633	1	5.633
PCSK9	VLDLR	enterocyte_crypt	EE_Dcells	3e-06	4.7e-05	0.032	0.454	0.455	1	0.455
RGMB	NEO1	enterocyte_crypt	EE_Dcells	2.5e-05	9.7e-05	0.411	0.999	1.08	1	1.08
SEMA4D	MET	enterocyte_crypt	EE_Dcells	7e-06	6.5e-05	0.559	3.227	3.275	1	3.275
SEMA4D	PLXNB1	enterocyte_crypt	EE_Dcells	7e-06	9.7e-05	0.559	1.82	1.904	1	1.904
SEMA4D	PLXNB2	enterocyte_crypt	EE_Dcells	7e-06	0.000153	0.559	0.365	0.668	1	0.668
SEMA4G	PLXNB2	enterocyte_crypt	EE_Dcells	9.9e-05	0.000153	0.044	0.365	0.368	1	0.368
SEMA5A	MET	enterocyte_crypt	EE_Dcells	4.3e-05	6.5e-05	0.77	3.227	3.317	1	3.317
SHH	BOC	enterocyte_crypt	EE_Dcells	1e-06	1.3e-05	2.771	0.601	2.835	1	2.835
SHH	CDON	enterocyte_crypt	EE_Dcells	1e-06	2.2e-05	2.771	0.359	2.794	1	2.794
TCTN1	TMEM67	enterocyte_crypt	EE_Dcells	3e-06	1.8e-05	0.456	0.87	0.983	1	0.983
TGM2	GPR56	enterocyte_crypt	EE_Dcells	6.7e-05	0.000135	0.016	1.712	1.712	1	1.712
TGM2	ITGA4	enterocyte_crypt	EE_Dcells	6.7e-05	7e-05	0.016	1.128	1.128	1	1.128
TGM2	ITGB1	enterocyte_crypt	EE_Dcells	6.7e-05	0.000254	0.016	0.226	0.227	1	0.227
TNFSF10	TNFRSF10B	enterocyte_crypt	EE_Dcells	2.6e-05	4e-06	0.287	0.194	0.346	1	0.346
TNF	TNFRSF21	enterocyte_crypt	EE_Dcells	1e-06	0.00017	0.01	3.95	3.95	1	3.95
TNF	TRAF2	enterocyte_crypt	EE_Dcells	1e-06	2e-05	0.01	1.338	1.338	1	1.338
VASP	CXCR2	enterocyte_crypt	EE_Dcells	0.000161	2.8e-05	0.162	1.161	1.172	1	1.172
VEGFB	TYRO3	enterocyte_crypt	EE_Dcells	1.9e-05	5e-06	0.064	1.04	1.042	1	1.042
AANAT	MTNR1A	enterocyte_crypt	EE_Icells	0	5e-06	2.41	3.34	4.119	1	4.119
ADAM10	EPHA3	enterocyte_crypt	EE_Icells	7.6e-05	5e-06	0.057	0.108	0.122	1	0.122
AMH	ACVR1	enterocyte_crypt	EE_Icells	0	3.6e-05	5.103	0.138	5.104	1	5.104
AMH	EGFR	enterocyte_crypt	EE_Icells	0	4.3e-05	5.103	0.104	5.104	1	5.104
ARF1	INSR	enterocyte_crypt	EE_Icells	0.000315	4.2e-05	0.061	0.461	0.465	1	0.465
BMP3	ACVR1	enterocyte_crypt	EE_Icells	1.9e-05	3.6e-05	0.245	0.138	0.281	1	0.281
BMP3	ACVR2A	enterocyte_crypt	EE_Icells	1.9e-05	1.2e-05	0.245	0.125	0.275	1	0.275
BMP3	ACVR2B	enterocyte_crypt	EE_Icells	1.9e-05	1.7e-05	0.245	0.382	0.454	1	0.454
BMP3	BMPR1A	enterocyte_crypt	EE_Icells	1.9e-05	0.000127	0.245	1.221	1.246	1	1.246
CALR	ITGA3	enterocyte_crypt	EE_Icells	0.000584	0.000109	0.274	1.998	2.017	1	2.017
CALR	MTNR1A	enterocyte_crypt	EE_Icells	0.000584	5e-06	0.274	3.34	3.351	1	3.351
CCL20	CXCR3	enterocyte_crypt	EE_Icells	2e-06	1e-06	0.137	5.103	5.104	1	5.104
CD14	ITGA4	enterocyte_crypt	EE_Icells	5e-06	5.3e-05	1.183	0.748	1.4	1	1.4
CORT	SSTR1	enterocyte_crypt	EE_Icells	1e-06	9.4e-05	5.103	0.894	5.18	1	5.18
CORT	SSTR2	enterocyte_crypt	EE_Icells	1e-06	4e-06	5.103	3.605	6.247	1	6.247
CORT	SSTR3	enterocyte_crypt	EE_Icells	1e-06	1.1e-05	5.103	1.325	5.272	1	5.272
CORT	SSTR5	enterocyte_crypt	EE_Icells	1e-06	0.00018	5.103	3.135	5.988	1	5.988
EFNA3	EPHA3	enterocyte_crypt	EE_Icells	1.2e-05	5e-06	4.384	0.108	4.386	1	4.386
EFNA3	EPHA4	enterocyte_crypt	EE_Icells	1.2e-05	2.7e-05	4.384	0.35	4.398	1	4.398
EFNA3	EPHA7	enterocyte_crypt	EE_Icells	1.2e-05	2e-05	4.384	1.98	4.811	1	4.811
EFNA3	EPHB6	enterocyte_crypt	EE_Icells	1.2e-05	1e-06	4.384	0.697	4.439	1	4.439
EFNA4	EPHA3	enterocyte_crypt	EE_Icells	1.4e-05	5e-06	0.376	0.108	0.392	1	0.392
EFNA4	EPHA4	enterocyte_crypt	EE_Icells	1.4e-05	2.7e-05	0.376	0.35	0.514	1	0.514
EFNA4	EPHA7	enterocyte_crypt	EE_Icells	1.4e-05	2e-05	0.376	1.98	2.015	1	2.015
EFNB1	EPHA4	enterocyte_crypt	EE_Icells	6.2e-05	2.7e-05	0.33	0.35	0.481	1	0.481
EFNB1	EPHB4	enterocyte_crypt	EE_Icells	6.2e-05	1.3e-05	0.33	0.145	0.36	1	0.36
EFNB1	EPHB6	enterocyte_crypt	EE_Icells	6.2e-05	1e-06	0.33	0.697	0.771	1	0.771
EGF	EGFR	enterocyte_crypt	EE_Icells	1e-06	4.3e-05	0.154	0.104	0.185	1	0.185
FARP2	PLXNA2	enterocyte_crypt	EE_Icells	8e-06	5.6e-05	0.901	1.257	1.547	1	1.547
FARP2	PLXNA3	enterocyte_crypt	EE_Icells	8e-06	2.4e-05	0.901	0.795	1.202	1	1.202
FGF11	FGFR3	enterocyte_crypt	EE_Icells	5e-06	3e-05	0.223	0.871	0.899	1	0.899
FGL1	EGFR	enterocyte_crypt	EE_Icells	1e-06	4.3e-05	0.05	0.104	0.115	1	0.115
GDF9	ACVR2A	enterocyte_crypt	EE_Icells	1e-06	1.2e-05	0.537	0.125	0.552	1	0.552
GDF9	BMPR1A	enterocyte_crypt	EE_Icells	1e-06	0.000127	0.537	1.221	1.334	1	1.334
GDF9	ORAI2	enterocyte_crypt	EE_Icells	1e-06	2.3e-05	0.537	0.287	0.609	1	0.609
GDF9	TGFBR1	enterocyte_crypt	EE_Icells	1e-06	4.9e-05	0.537	0.789	0.954	1	0.954
HGF	SDC1	enterocyte_crypt	EE_Icells	2e-06	2.5e-05	0.422	0.049	0.425	1	0.425
HMGB1	SDC1	enterocyte_crypt	EE_Icells	0.000876	2.5e-05	3.984	0.049	3.985	1	3.985
HRAS	INSR	enterocyte_crypt	EE_Icells	0.000132	4.2e-05	1.472	0.461	1.542	1	1.542
HRAS	TLR2	enterocyte_crypt	EE_Icells	0.000132	1.1e-05	1.472	3.348	3.658	1	3.658
HSP90AA1	EGFR	enterocyte_crypt	EE_Icells	0.000602	4.3e-05	0.785	0.104	0.792	1	0.792
HSP90AA1	FGFR3	enterocyte_crypt	EE_Icells	0.000602	3e-05	0.785	0.871	1.173	1	1.173
ICAM4	ITGA4	enterocyte_crypt	EE_Icells	0	5.3e-05	0.006	0.748	0.748	1	0.748
ICAM4	ITGB2	enterocyte_crypt	EE_Icells	0	6e-06	0.006	4.215	4.215	1	4.215
IHH	CDON	enterocyte_crypt	EE_Icells	2e-05	1.5e-05	0.035	0.123	0.128	1	0.128
IL18	IL18R1	enterocyte_crypt	EE_Icells	3.2e-05	1.3e-05	0.125	0.648	0.66	1	0.66
MST1	MST1R	enterocyte_crypt	EE_Icells	0	2.5e-05	4.962	0.798	5.026	1	5.026
NRG4	EGFR	enterocyte_crypt	EE_Icells	6e-06	4.3e-05	0.333	0.104	0.349	1	0.349
NRTN	RET	enterocyte_crypt	EE_Icells	2.1e-05	0.000282	0.585	2.565	2.631	1	2.631
OXT	OXTR	enterocyte_crypt	EE_Icells	0	3e-06	4.367	0.642	4.414	1	4.414
PIGF	FLT1	enterocyte_crypt	EE_Icells	4.3e-05	1e-06	1.157	2.724	2.96	1	2.96
RGMB	NEO1	enterocyte_crypt	EE_Icells	2.5e-05	9.6e-05	0.411	0.983	1.066	1	1.066
SEMA4D	PLXNB1	enterocyte_crypt	EE_Icells	7e-06	4.3e-05	0.559	0.502	0.752	1	0.752
SHH	CDON	enterocyte_crypt	EE_Icells	1e-06	1.5e-05	2.771	0.123	2.773	1	2.773
SHH	GPC5	enterocyte_crypt	EE_Icells	1e-06	2e-06	2.771	5.016	5.73	1	5.73
TCTN1	TMEM67	enterocyte_crypt	EE_Icells	3e-06	3.3e-05	0.456	2.338	2.382	1	2.382
TGM2	GPR56	enterocyte_crypt	EE_Icells	6.7e-05	5.3e-05	0.016	0.346	0.346	1	0.346
TGM2	ITGA4	enterocyte_crypt	EE_Icells	6.7e-05	5.3e-05	0.016	0.748	0.748	1	0.748
TNFSF10	TNFRSF10B	enterocyte_crypt	EE_Icells	2.6e-05	4e-06	0.287	0.289	0.407	1	0.407
TNF	LTBR	enterocyte_crypt	EE_Icells	1e-06	0.000106	0.01	0.54	0.54	1	0.54
TNF	TNFRSF1B	enterocyte_crypt	EE_Icells	1e-06	6e-06	0.01	0.299	0.299	1	0.299
TNF	TNFRSF21	enterocyte_crypt	EE_Icells	1e-06	5.5e-05	0.01	0.761	0.761	1	0.761
VASP	CXCR2	enterocyte_crypt	EE_Icells	0.000161	4e-05	0.162	1.971	1.978	1	1.978
VEGFB	FLT1	enterocyte_crypt	EE_Icells	1.9e-05	1e-06	0.064	2.724	2.725	1	2.725
VEGFB	NRP1	enterocyte_crypt	EE_Icells	1.9e-05	0.000117	0.064	0.163	0.175	1	0.175
VEGFB	RET	enterocyte_crypt	EE_Icells	1.9e-05	0.000282	0.064	2.565	2.566	1	2.566
AMH	ACVR1	enterocyte_crypt	EE_Kcells	0	4.2e-05	5.103	0.232	5.108	1	5.108
AMH	AMHR2	enterocyte_crypt	EE_Kcells	0	0	5.103	2.405	5.641	1	5.641
ARF1	CHRM3	enterocyte_crypt	EE_Kcells	0.000315	2e-06	0.061	0.089	0.108	1	0.108
ARF1	INSR	enterocyte_crypt	EE_Kcells	0.000315	4.5e-05	0.061	0.616	0.619	1	0.619
BMP3	ACVR1	enterocyte_crypt	EE_Kcells	1.9e-05	4.2e-05	0.245	0.232	0.338	1	0.338
BMP3	ACVR2A	enterocyte_crypt	EE_Kcells	1.9e-05	2.3e-05	0.245	1.335	1.357	1	1.357
BMP3	ACVR2B	enterocyte_crypt	EE_Kcells	1.9e-05	3.3e-05	0.245	1.373	1.395	1	1.395
BMP3	BMPR1A	enterocyte_crypt	EE_Kcells	1.9e-05	0.000119	0.245	1.057	1.085	1	1.085
BMP3	BMPR1B	enterocyte_crypt	EE_Kcells	1.9e-05	2e-06	0.245	4.97	4.976	1	4.976
CALR	ITGA2B	enterocyte_crypt	EE_Kcells	0.000584	2e-06	0.274	0.015	0.274	1	0.274
CALR	ITGA3	enterocyte_crypt	EE_Kcells	0.000584	6.1e-05	0.274	0.553	0.617	1	0.617
CALR	TSHR	enterocyte_crypt	EE_Kcells	0.000584	1e-06	0.274	2.477	2.492	1	2.492
CCL25	CCR9	enterocyte_crypt	EE_Kcells	0.0004	1e-06	1.249	0.054	1.25	1	1.25
CD14	ITGA4	enterocyte_crypt	EE_Kcells	5e-06	0.000203	1.183	4.19	4.353	1	4.353
CORT	GHSR	enterocyte_crypt	EE_Kcells	1e-06	0	5.103	5.103	7.216	1	7.216
CORT	SSTR1	enterocyte_crypt	EE_Kcells	1e-06	8.1e-05	5.103	0.71	5.152	1	5.152
CORT	SSTR3	enterocyte_crypt	EE_Kcells	1e-06	2.1e-05	5.103	2.84	5.84	1	5.84
CORT	SSTR5	enterocyte_crypt	EE_Kcells	1e-06	5.3e-05	5.103	0.587	5.136	1	5.136
EFNA3	EPHA7	enterocyte_crypt	EE_Kcells	1.2e-05	2e-05	4.384	1.971	4.807	1	4.807
EFNA3	EPHB6	enterocyte_crypt	EE_Kcells	1.2e-05	0	4.384	0.239	4.391	1	4.391
EFNA4	EPHA7	enterocyte_crypt	EE_Kcells	1.4e-05	2e-05	0.376	1.971	2.007	1	2.007
EFNB1	EPHB4	enterocyte_crypt	EE_Kcells	6.2e-05	1.5e-05	0.33	0.276	0.43	1	0.43
EFNB1	EPHB6	enterocyte_crypt	EE_Kcells	6.2e-05	0	0.33	0.239	0.407	1	0.407
FARP2	PLXNA2	enterocyte_crypt	EE_Kcells	8e-06	3.7e-05	0.901	0.498	1.03	1	1.03
FARP2	PLXNA3	enterocyte_crypt	EE_Kcells	8e-06	1.2e-05	0.901	0.124	0.91	1	0.91
FGF11	FGFR3	enterocyte_crypt	EE_Kcells	5e-06	3.4e-05	0.223	1.065	1.088	1	1.088
GDF9	ACVR2A	enterocyte_crypt	EE_Kcells	1e-06	2.3e-05	0.537	1.335	1.439	1	1.439
GDF9	BMPR1A	enterocyte_crypt	EE_Kcells	1e-06	0.000119	0.537	1.057	1.186	1	1.186
GDF9	BMPR1B	enterocyte_crypt	EE_Kcells	1e-06	2e-06	0.537	4.97	4.999	1	4.999
GDF9	FXYD6	enterocyte_crypt	EE_Kcells	1e-06	0.000427	0.537	1.935	2.009	1	2.009
GDF9	TGFBR1	enterocyte_crypt	EE_Kcells	1e-06	5.5e-05	0.537	0.992	1.128	1	1.128
GNRH1	GNRHR	enterocyte_crypt	EE_Kcells	2e-06	0	0.703	2.878	2.963	1	2.963
GSTP1	TRAF2	enterocyte_crypt	EE_Kcells	0.000208	1.4e-05	0.712	0.467	0.851	1	0.851
HGF	CD44	enterocyte_crypt	EE_Kcells	2e-06	0.001058	0.422	4.795	4.814	1	4.814
HGF	MET	enterocyte_crypt	EE_Kcells	2e-06	2e-05	0.422	0.308	0.522	1	0.522
HGF	SDC2	enterocyte_crypt	EE_Kcells	2e-06	6.7e-05	0.422	0.102	0.434	1	0.434
HRAS	INSR	enterocyte_crypt	EE_Kcells	0.000132	4.5e-05	1.472	0.616	1.595	1	1.595
HRAS	SDC2	enterocyte_crypt	EE_Kcells	0.000132	6.7e-05	1.472	0.102	1.475	1	1.475
HRAS	TLR2	enterocyte_crypt	EE_Kcells	0.000132	5e-06	1.472	1.027	1.795	1	1.795
HSP90AA1	FGFR3	enterocyte_crypt	EE_Kcells	0.000602	3.4e-05	0.785	1.065	1.323	1	1.323
ICAM4	ITGA2B	enterocyte_crypt	EE_Kcells	0	2e-06	0.006	0.015	0.016	1	0.016
ICAM4	ITGA4	enterocyte_crypt	EE_Kcells	0	0.000203	0.006	4.19	4.19	1	4.19
ICAM4	ITGAL	enterocyte_crypt	EE_Kcells	0	1e-06	0.006	0.368	0.368	1	0.368
ICAM4	ITGAM	enterocyte_crypt	EE_Kcells	0	3e-06	0.006	0.377	0.377	1	0.377
ICAM4	ITGB2	enterocyte_crypt	EE_Kcells	0	1e-06	0.006	0.41	0.41	1	0.41
IHH	BOC	enterocyte_crypt	EE_Kcells	2e-05	2.8e-05	0.035	1.784	1.784	1	1.784
IHH	CDON	enterocyte_crypt	EE_Kcells	2e-05	1.7e-05	0.035	0.191	0.194	1	0.194
IHH	HHIP	enterocyte_crypt	EE_Kcells	2e-05	2e-06	0.035	4.809	4.81	1	4.81
IL18	CD48	enterocyte_crypt	EE_Kcells	3.2e-05	1e-06	0.125	0.75	0.761	1	0.761
IL23A	IL23R	enterocyte_crypt	EE_Kcells	1e-06	0	0.047	5.103	5.103	1	5.103
JAG1	NOTCH3	enterocyte_crypt	EE_Kcells	1.5e-05	0	1.014	0.051	1.016	1	1.016
LIN7C	ABCA1	enterocyte_crypt	EE_Kcells	8.8e-05	8.7e-05	0.459	1.079	1.173	1	1.173
NRTN	GFRA1	enterocyte_crypt	EE_Kcells	2.1e-05	2e-06	0.585	0.429	0.726	1	0.726
NRTN	RET	enterocyte_crypt	EE_Kcells	2.1e-05	6.2e-05	0.585	0.187	0.615	1	0.615
PCSK9	VLDLR	enterocyte_crypt	EE_Kcells	3e-06	6.4e-05	0.032	0.843	0.844	1	0.844
PDGFB	S1PR1	enterocyte_crypt	EE_Kcells	1e-06	1e-06	0.196	1.432	1.445	1	1.445
RAET1E	KLRK1	enterocyte_crypt	EE_Kcells	1e-06	1e-06	0.414	2.472	2.506	1	2.506
RGMB	BMPR1B	enterocyte_crypt	EE_Kcells	2.5e-05	2e-06	0.411	4.97	4.987	1	4.987
RGMB	NEO1	enterocyte_crypt	EE_Kcells	2.5e-05	0.000123	0.411	1.505	1.56	1	1.56
SEMA4D	MET	enterocyte_crypt	EE_Kcells	7e-06	2e-05	0.559	0.308	0.638	1	0.638
SEMA4D	PLXNB1	enterocyte_crypt	EE_Kcells	7e-06	4.6e-05	0.559	0.58	0.805	1	0.805
SEMA5A	MET	enterocyte_crypt	EE_Kcells	4.3e-05	2e-05	0.77	0.308	0.829	1	0.829
SHH	BOC	enterocyte_crypt	EE_Kcells	1e-06	2.8e-05	2.771	1.784	3.295	1	3.295
SHH	CDON	enterocyte_crypt	EE_Kcells	1e-06	1.7e-05	2.771	0.191	2.777	1	2.777
SHH	HHIP	enterocyte_crypt	EE_Kcells	1e-06	2e-06	2.771	4.809	5.55	1	5.55
TCTN1	TMEM67	enterocyte_crypt	EE_Kcells	3e-06	2.4e-05	0.456	1.499	1.567	1	1.567
TGM2	GPR56	enterocyte_crypt	EE_Kcells	6.7e-05	9.3e-05	0.016	1.026	1.026	1	1.026
TGM2	ITGA4	enterocyte_crypt	EE_Kcells	6.7e-05	0.000203	0.016	4.19	4.19	1	4.19
TGM2	ITGA9	enterocyte_crypt	EE_Kcells	6.7e-05	1.7e-05	0.016	0.839	0.839	1	0.839
TNFSF10	TNFRSF10B	enterocyte_crypt	EE_Kcells	2.6e-05	5e-06	0.287	0.511	0.586	1	0.586
TNFSF10	TNFRSF11B	enterocyte_crypt	EE_Kcells	2.6e-05	1.3e-05	0.287	0.041	0.289	1	0.289
TNF	LTBR	enterocyte_crypt	EE_Kcells	1e-06	0.000104	0.01	0.463	0.464	1	0.464
TNF	TRAF2	enterocyte_crypt	EE_Kcells	1e-06	1.4e-05	0.01	0.467	0.467	1	0.467
VASP	CXCR2	enterocyte_crypt	EE_Kcells	0.000161	4.1e-05	0.162	2.018	2.024	1	2.024
VEGFB	NRP1	enterocyte_crypt	EE_Kcells	1.9e-05	0.000116	0.064	0.161	0.173	1	0.173
VEGFB	RET	enterocyte_crypt	EE_Kcells	1.9e-05	6.2e-05	0.064	0.187	0.198	1	0.198
AANAT	MTNR1A	enterocyte_crypt	EE_Lcells	0	1e-06	2.41	0.348	2.435	1	2.435
ADAM17	ITGB1	enterocyte_crypt	EE_Lcells	1.9e-05	0.000223	0.223	0.086	0.239	1	0.239
ADAM17	NOTCH1	enterocyte_crypt	EE_Lcells	1.9e-05	1.4e-05	0.223	0.136	0.261	1	0.261
AMH	ACVR1	enterocyte_crypt	EE_Lcells	0	5e-05	5.103	0.378	5.116	1	5.116
ARF1	CHRM3	enterocyte_crypt	EE_Lcells	0.000315	2e-06	0.061	0.053	0.08	1	0.08
ARF1	INSR	enterocyte_crypt	EE_Lcells	0.000315	5.2e-05	0.061	0.959	0.961	1	0.961
BMP3	ACVR1	enterocyte_crypt	EE_Lcells	1.9e-05	5e-05	0.245	0.378	0.45	1	0.45
BMP3	ACVR2A	enterocyte_crypt	EE_Lcells	1.9e-05	1.4e-05	0.245	0.305	0.391	1	0.391
BMP3	ACVR2B	enterocyte_crypt	EE_Lcells	1.9e-05	2.9e-05	0.245	1.127	1.153	1	1.153
BMP3	BMPR1A	enterocyte_crypt	EE_Lcells	1.9e-05	0.000126	0.245	1.197	1.222	1	1.222
CALR	ITGA2B	enterocyte_crypt	EE_Lcells	0.000584	4e-06	0.274	0.199	0.338	1	0.338
CALR	ITGA3	enterocyte_crypt	EE_Lcells	0.000584	8.8e-05	0.274	1.364	1.391	1	1.391
CALR	MTNR1A	enterocyte_crypt	EE_Lcells	0.000584	1e-06	0.274	0.348	0.442	1	0.442
CCL25	CCR9	enterocyte_crypt	EE_Lcells	0.0004	2e-06	1.249	0.267	1.277	1	1.277
CD14	ITGA4	enterocyte_crypt	EE_Lcells	5e-06	4.4e-05	1.183	0.535	1.298	1	1.298
CD14	ITGB1	enterocyte_crypt	EE_Lcells	5e-06	0.000223	1.183	0.086	1.186	1	1.186
CORT	SSTR1	enterocyte_crypt	EE_Lcells	1e-06	4.6e-05	5.103	0.198	5.106	1	5.106
CORT	SSTR3	enterocyte_crypt	EE_Lcells	1e-06	4e-06	5.103	0.06	5.103	1	5.103
CORT	SSTR5	enterocyte_crypt	EE_Lcells	1e-06	0.000114	5.103	1.805	5.412	1	5.412
EFNA3	EPHA4	enterocyte_crypt	EE_Lcells	1.2e-05	1.8e-05	4.384	0.042	4.384	1	4.384
EFNA3	EPHA7	enterocyte_crypt	EE_Lcells	1.2e-05	1.6e-05	4.384	1.482	4.628	1	4.628
EFNA4	EPHA4	enterocyte_crypt	EE_Lcells	1.4e-05	1.8e-05	0.376	0.042	0.379	1	0.379
EFNA4	EPHA7	enterocyte_crypt	EE_Lcells	1.4e-05	1.6e-05	0.376	1.482	1.529	1	1.529
EFNB1	EPHA4	enterocyte_crypt	EE_Lcells	6.2e-05	1.8e-05	0.33	0.042	0.333	1	0.333
EFNB1	EPHB2	enterocyte_crypt	EE_Lcells	6.2e-05	6.9e-05	0.33	0.534	0.628	1	0.628
EFNB1	EPHB3	enterocyte_crypt	EE_Lcells	6.2e-05	5.9e-05	0.33	0.496	0.595	1	0.595
EFNB1	EPHB4	enterocyte_crypt	EE_Lcells	6.2e-05	1.6e-05	0.33	0.324	0.463	1	0.463
FARP2	PLXNA2	enterocyte_crypt	EE_Lcells	8e-06	3e-05	0.901	0.181	0.919	1	0.919
FARP2	PLXNA3	enterocyte_crypt	EE_Lcells	8e-06	3.1e-05	0.901	1.186	1.489	1	1.489
FGF11	FGFR3	enterocyte_crypt	EE_Lcells	5e-06	3e-05	0.223	0.881	0.908	1	0.908
GDF9	ACVR2A	enterocyte_crypt	EE_Lcells	1e-06	1.4e-05	0.537	0.305	0.618	1	0.618
GDF9	BMPR1A	enterocyte_crypt	EE_Lcells	1e-06	0.000126	0.537	1.197	1.312	1	1.312
GDF9	FXYD6	enterocyte_crypt	EE_Lcells	1e-06	0.000279	0.537	1.083	1.209	1	1.209
GDF9	ORAI2	enterocyte_crypt	EE_Lcells	1e-06	2.2e-05	0.537	0.239	0.588	1	0.588
GDF9	TGFBR1	enterocyte_crypt	EE_Lcells	1e-06	5.8e-05	0.537	1.1	1.224	1	1.224
GSTP1	TRAF2	enterocyte_crypt	EE_Lcells	0.000208	1.7e-05	0.712	0.898	1.146	1	1.146
HGF	CD44	enterocyte_crypt	EE_Lcells	2e-06	0.000125	0.422	0.221	0.476	1	0.476
HGF	MET	enterocyte_crypt	EE_Lcells	2e-06	1.6e-05	0.422	0.013	0.422	1	0.422
HRAS	INSR	enterocyte_crypt	EE_Lcells	0.000132	5.2e-05	1.472	0.959	1.757	1	1.757
HRAS	TLR2	enterocyte_crypt	EE_Lcells	0.000132	7e-06	1.472	1.847	2.362	1	2.362
HSP90AA1	FGFR3	enterocyte_crypt	EE_Lcells	0.000602	3e-05	0.785	0.881	1.18	1	1.18
ICAM4	ITGA2B	enterocyte_crypt	EE_Lcells	0	4e-06	0.006	0.199	0.199	1	0.199
ICAM4	ITGA4	enterocyte_crypt	EE_Lcells	0	4.4e-05	0.006	0.535	0.535	1	0.535
ICAM4	ITGAL	enterocyte_crypt	EE_Lcells	0	1e-06	0.006	0.83	0.83	1	0.83
ICAM4	ITGB1	enterocyte_crypt	EE_Lcells	0	0.000223	0.006	0.086	0.087	1	0.087
IHH	CDON	enterocyte_crypt	EE_Lcells	2e-05	1.2e-05	0.035	0.019	0.04	1	0.04
JAG1	NOTCH1	enterocyte_crypt	EE_Lcells	1.5e-05	1.4e-05	1.014	0.136	1.023	1	1.023
JAG1	NOTCH3	enterocyte_crypt	EE_Lcells	1.5e-05	2e-06	1.014	1.5	1.811	1	1.811
LIN7C	ABCA1	enterocyte_crypt	EE_Lcells	8.8e-05	3.8e-05	0.459	0.103	0.471	1	0.471
MST1	MST1R	enterocyte_crypt	EE_Lcells	0	1.8e-05	4.962	0.212	4.967	1	4.967
NRTN	RET	enterocyte_crypt	EE_Lcells	2.1e-05	0.000127	0.585	0.89	1.066	1	1.066
OXT	AVPR1B	enterocyte_crypt	EE_Lcells	0	5.1e-05	4.367	2.463	5.014	1	5.014
PCSK9	VLDLR	enterocyte_crypt	EE_Lcells	3e-06	8.9e-05	0.032	1.427	1.427	1	1.427
RGMB	NEO1	enterocyte_crypt	EE_Lcells	2.5e-05	0.000188	0.411	2.79	2.82	1	2.82
SEMA4D	CD72	enterocyte_crypt	EE_Lcells	7e-06	2e-06	0.559	1.041	1.182	1	1.182
SEMA4D	MET	enterocyte_crypt	EE_Lcells	7e-06	1.6e-05	0.559	0.013	0.559	1	0.559
SEMA4D	PLXNB1	enterocyte_crypt	EE_Lcells	7e-06	5.2e-05	0.559	0.717	0.909	1	0.909
SEMA5A	MET	enterocyte_crypt	EE_Lcells	4.3e-05	1.6e-05	0.77	0.013	0.77	1	0.77
SHH	CDON	enterocyte_crypt	EE_Lcells	1e-06	1.2e-05	2.771	0.019	2.771	1	2.771
TCTN1	TMEM67	enterocyte_crypt	EE_Lcells	3e-06	3.1e-05	0.456	2.105	2.154	1	2.154
TGM2	GPR56	enterocyte_crypt	EE_Lcells	6.7e-05	0.000144	0.016	1.874	1.874	1	1.874
TGM2	ITGA4	enterocyte_crypt	EE_Lcells	6.7e-05	4.4e-05	0.016	0.535	0.536	1	0.536
TGM2	ITGA9	enterocyte_crypt	EE_Lcells	6.7e-05	1.6e-05	0.016	0.757	0.757	1	0.757
TGM2	ITGB1	enterocyte_crypt	EE_Lcells	6.7e-05	0.000223	0.016	0.086	0.088	1	0.088
TNFSF10	TNFRSF10B	enterocyte_crypt	EE_Lcells	2.6e-05	9e-06	0.287	2.002	2.023	1	2.023
TNFSF10	TNFRSF11B	enterocyte_crypt	EE_Lcells	2.6e-05	1.2e-05	0.287	0.001	0.287	1	0.287
TNF	LTBR	enterocyte_crypt	EE_Lcells	1e-06	0.000106	0.01	0.523	0.523	1	0.523
TNF	TNFRSF1B	enterocyte_crypt	EE_Lcells	1e-06	9e-06	0.01	0.698	0.698	1	0.698
TNF	TNFRSF21	enterocyte_crypt	EE_Lcells	1e-06	2.8e-05	0.01	0.012	0.016	1	0.016
TNF	TRAF2	enterocyte_crypt	EE_Lcells	1e-06	1.7e-05	0.01	0.898	0.898	1	0.898
VASP	CXCR2	enterocyte_crypt	EE_Lcells	0.000161	3.6e-05	0.162	1.694	1.702	1	1.702
VEGFB	NRP1	enterocyte_crypt	EE_Lcells	1.9e-05	0.00013	0.064	0.233	0.242	1	0.242
VEGFB	RET	enterocyte_crypt	EE_Lcells	1.9e-05	0.000127	0.064	0.89	0.893	1	0.893
AANAT	MTNR1A	enterocyte_crypt	EE_Ncells	0	5e-06	2.41	3.601	4.333	1	4.333
AMH	ACVR1	enterocyte_crypt	EE_Ncells	0	3e-05	5.103	0.032	5.103	1	5.103
BMP3	ACVR1	enterocyte_crypt	EE_Ncells	1.9e-05	3e-05	0.245	0.032	0.247	1	0.247
BMP3	ACVR2A	enterocyte_crypt	EE_Ncells	1.9e-05	1.4e-05	0.245	0.302	0.389	1	0.389
BMP3	BMPR1A	enterocyte_crypt	EE_Ncells	1.9e-05	0.000164	0.245	1.973	1.988	1	1.988
CALR	ITGA3	enterocyte_crypt	EE_Ncells	0.000584	7.3e-05	0.274	0.919	0.959	1	0.959
CALR	MTNR1A	enterocyte_crypt	EE_Ncells	0.000584	5e-06	0.274	3.601	3.612	1	3.612
CALR	SCARF1	enterocyte_crypt	EE_Ncells	0.000584	4e-06	0.274	0.407	0.491	1	0.491
CD14	ITGA4	enterocyte_crypt	EE_Ncells	5e-06	4.6e-05	1.183	0.585	1.32	1	1.32
CORT	SSTR1	enterocyte_crypt	EE_Ncells	1e-06	0.000231	5.103	2.915	5.877	1	5.877
CORT	SSTR2	enterocyte_crypt	EE_Ncells	1e-06	3e-06	5.103	2.405	5.641	1	5.641
CORT	SSTR3	enterocyte_crypt	EE_Ncells	1e-06	2.1e-05	5.103	2.873	5.856	1	5.856
CORT	SSTR5	enterocyte_crypt	EE_Ncells	1e-06	0.00016	5.103	2.732	5.788	1	5.788
EDN2	KEL	enterocyte_crypt	EE_Ncells	2.3e-05	1e-06	2.051	5.103	5.499	1	5.499
EFNA3	EPHB6	enterocyte_crypt	EE_Ncells	1.2e-05	1e-06	4.384	1.332	4.582	1	4.582
EFNB1	EPHB6	enterocyte_crypt	EE_Ncells	6.2e-05	1e-06	0.33	1.332	1.372	1	1.372
FARP2	PLXNA2	enterocyte_crypt	EE_Ncells	8e-06	4.2e-05	0.901	0.691	1.136	1	1.136
FARP2	PLXNA3	enterocyte_crypt	EE_Ncells	8e-06	1.3e-05	0.901	0.206	0.925	1	0.925
FGF11	FGFR3	enterocyte_crypt	EE_Ncells	5e-06	3.6e-05	0.223	1.216	1.236	1	1.236
FGF11	FGFR4	enterocyte_crypt	EE_Ncells	5e-06	8e-06	0.223	0.247	0.333	1	0.333
GDF9	ACVR2A	enterocyte_crypt	EE_Ncells	1e-06	1.4e-05	0.537	0.302	0.617	1	0.617
GDF9	BMPR1A	enterocyte_crypt	EE_Ncells	1e-06	0.000164	0.537	1.973	2.045	1	2.045
GDF9	FXYD6	enterocyte_crypt	EE_Ncells	1e-06	0.000181	0.537	0.517	0.746	1	0.746
GDF9	ORAI2	enterocyte_crypt	EE_Ncells	1e-06	2.1e-05	0.537	0.18	0.567	1	0.567
GDF9	TGFBR1	enterocyte_crypt	EE_Ncells	1e-06	5e-05	0.537	0.837	0.994	1	0.994
HGF	MET	enterocyte_crypt	EE_Ncells	2e-06	3.5e-05	0.422	1.285	1.353	1	1.353
HRAS	TLR2	enterocyte_crypt	EE_Ncells	0.000132	5e-06	1.472	1.026	1.794	1	1.794
HSP90AA1	FGFR3	enterocyte_crypt	EE_Ncells	0.000602	3.6e-05	0.785	1.216	1.447	1	1.447
ICAM4	ITGA4	enterocyte_crypt	EE_Ncells	0	4.6e-05	0.006	0.585	0.585	1	0.585
ICAM4	ITGAL	enterocyte_crypt	EE_Ncells	0	4e-06	0.006	3.093	3.093	1	3.093
IL18	IL18R1	enterocyte_crypt	EE_Ncells	3.2e-05	5e-06	0.125	0.081	0.149	1	0.149
JAG1	NOTCH4	enterocyte_crypt	EE_Ncells	1.5e-05	5e-06	1.014	0.675	1.219	1	1.219
MST1	MST1R	enterocyte_crypt	EE_Ncells	0	3.3e-05	4.962	1.343	5.141	1	5.141
NRTN	RET	enterocyte_crypt	EE_Ncells	2.1e-05	0.000372	0.585	3.536	3.584	1	3.584
PCSK9	VLDLR	enterocyte_crypt	EE_Ncells	3e-06	4.5e-05	0.032	0.402	0.404	1	0.404
RGMB	NEO1	enterocyte_crypt	EE_Ncells	2.5e-05	8.2e-05	0.411	0.706	0.817	1	0.817
SEMA4D	MET	enterocyte_crypt	EE_Ncells	7e-06	3.5e-05	0.559	1.285	1.402	1	1.402
SEMA4D	PLXNB1	enterocyte_crypt	EE_Ncells	7e-06	4e-05	0.559	0.424	0.702	1	0.702
SEMA4D	PLXNB2	enterocyte_crypt	EE_Ncells	7e-06	0.000142	0.559	0.155	0.58	1	0.58
SEMA4G	PLXNB2	enterocyte_crypt	EE_Ncells	9.9e-05	0.000142	0.044	0.155	0.161	1	0.161
SEMA5A	MET	enterocyte_crypt	EE_Ncells	4.3e-05	3.5e-05	0.77	1.285	1.498	1	1.498
TCTN1	TMEM67	enterocyte_crypt	EE_Ncells	3e-06	1.2e-05	0.456	0.325	0.56	1	0.56
TGM2	GPR56	enterocyte_crypt	EE_Ncells	6.7e-05	3.3e-05	0.016	0.014	0.021	1	0.021
TGM2	ITGA4	enterocyte_crypt	EE_Ncells	6.7e-05	4.6e-05	0.016	0.585	0.586	1	0.586
TNFSF10	TNFRSF10B	enterocyte_crypt	EE_Ncells	2.6e-05	7e-06	0.287	1.136	1.171	1	1.171
TNFSF10	TNFRSF11B	enterocyte_crypt	EE_Ncells	2.6e-05	9.9e-05	0.287	3.008	3.022	1	3.022
TNF	LTBR	enterocyte_crypt	EE_Ncells	1e-06	0.000111	0.01	0.689	0.689	1	0.689
TNF	TNFRSF1B	enterocyte_crypt	EE_Ncells	1e-06	7e-06	0.01	0.358	0.358	1	0.358
VASP	CXCR2	enterocyte_crypt	EE_Ncells	0.000161	1.7e-05	0.162	0.494	0.52	1	0.52
VEGFB	NRP1	enterocyte_crypt	EE_Ncells	1.9e-05	0.000124	0.064	0.204	0.214	1	0.214
VEGFB	RET	enterocyte_crypt	EE_Ncells	1.9e-05	0.000372	0.064	3.536	3.537	1	3.537
ADAM17	ITGB1	enterocyte_crypt	EE_Xcells	1.9e-05	0.000258	0.223	0.248	0.333	1	0.333
ADAM17	NOTCH1	enterocyte_crypt	EE_Xcells	1.9e-05	1.3e-05	0.223	0.076	0.236	1	0.236
AMH	ACVR1	enterocyte_crypt	EE_Xcells	0	3.9e-05	5.103	0.187	5.106	1	5.106
ARF1	INSR	enterocyte_crypt	EE_Xcells	0.000315	3.8e-05	0.061	0.28	0.287	1	0.287
BMP3	ACVR1	enterocyte_crypt	EE_Xcells	1.9e-05	3.9e-05	0.245	0.187	0.308	1	0.308
BMP3	ACVR2B	enterocyte_crypt	EE_Xcells	1.9e-05	2.9e-05	0.245	1.154	1.179	1	1.179
BMP3	BMPR1A	enterocyte_crypt	EE_Xcells	1.9e-05	0.000121	0.245	1.097	1.124	1	1.124
CALR	ITGA2B	enterocyte_crypt	EE_Xcells	0.000584	3e-06	0.274	0.146	0.31	1	0.31
CALR	ITGA3	enterocyte_crypt	EE_Xcells	0.000584	6.3e-05	0.274	0.61	0.669	1	0.669
CALR	TSHR	enterocyte_crypt	EE_Xcells	0.000584	3e-06	0.274	4.363	4.371	1	4.371
CD14	ITGA4	enterocyte_crypt	EE_Xcells	5e-06	2.6e-05	1.183	0.122	1.189	1	1.189
CD14	ITGB1	enterocyte_crypt	EE_Xcells	5e-06	0.000258	1.183	0.248	1.209	1	1.209
CORT	SSTR1	enterocyte_crypt	EE_Xcells	1e-06	6.1e-05	5.103	0.419	5.12	1	5.12
CORT	SSTR5	enterocyte_crypt	EE_Xcells	1e-06	7.5e-05	5.103	1.033	5.206	1	5.206
EFNA3	EPHA4	enterocyte_crypt	EE_Xcells	1.2e-05	9.3e-05	4.384	2.599	5.097	1	5.097
EFNA3	EPHB1	enterocyte_crypt	EE_Xcells	1.2e-05	1e-06	4.384	3.401	5.549	1	5.549
EFNA4	EPHA4	enterocyte_crypt	EE_Xcells	1.4e-05	9.3e-05	0.376	2.599	2.626	1	2.626
EFNB1	EPHA4	enterocyte_crypt	EE_Xcells	6.2e-05	9.3e-05	0.33	2.599	2.62	1	2.62
EFNB1	EPHB1	enterocyte_crypt	EE_Xcells	6.2e-05	1e-06	0.33	3.401	3.417	1	3.417
EFNB1	EPHB2	enterocyte_crypt	EE_Xcells	6.2e-05	5.7e-05	0.33	0.347	0.479	1	0.479
EFNB1	EPHB3	enterocyte_crypt	EE_Xcells	6.2e-05	0.0003	0.33	4.291	4.304	1	4.304
EFNB1	EPHB4	enterocyte_crypt	EE_Xcells	6.2e-05	2.9e-05	0.33	1.269	1.311	1	1.311
EFNB1	ERBB2	enterocyte_crypt	EE_Xcells	6.2e-05	4.6e-05	0.33	0.664	0.742	1	0.742
EGF	ERBB2	enterocyte_crypt	EE_Xcells	1e-06	4.6e-05	0.154	0.664	0.682	1	0.682
FARP2	PLXNA1	enterocyte_crypt	EE_Xcells	8e-06	1.7e-05	0.901	0.623	1.096	1	1.096
FARP2	PLXNA2	enterocyte_crypt	EE_Xcells	8e-06	3.4e-05	0.901	0.36	0.971	1	0.971
FARP2	PLXNA3	enterocyte_crypt	EE_Xcells	8e-06	7.5e-05	0.901	3.726	3.833	1	3.833
FGF11	FGFR3	enterocyte_crypt	EE_Xcells	5e-06	3e-05	0.223	0.877	0.905	1	0.905
FGF11	FGFR4	enterocyte_crypt	EE_Xcells	5e-06	4.7e-05	0.223	3.51	3.517	1	3.517
GDF9	BMPR1A	enterocyte_crypt	EE_Xcells	1e-06	0.000121	0.537	1.097	1.221	1	1.221
GDF9	FXYD6	enterocyte_crypt	EE_Xcells	1e-06	9.6e-05	0.537	0.027	0.538	1	0.538
GDF9	ORAI2	enterocyte_crypt	EE_Xcells	1e-06	2.3e-05	0.537	0.311	0.621	1	0.621
GDF9	TGFBR1	enterocyte_crypt	EE_Xcells	1e-06	5.5e-05	0.537	0.973	1.112	1	1.112
GSTP1	TRAF2	enterocyte_crypt	EE_Xcells	0.000208	1.1e-05	0.712	0.051	0.714	1	0.714
HGF	MET	enterocyte_crypt	EE_Xcells	2e-06	1.6e-05	0.422	0.047	0.425	1	0.425
HRAS	INSR	enterocyte_crypt	EE_Xcells	0.000132	3.8e-05	1.472	0.28	1.498	1	1.498
HRAS	TLR2	enterocyte_crypt	EE_Xcells	0.000132	4e-06	1.472	0.899	1.725	1	1.725
HSP90AA1	FGFR3	enterocyte_crypt	EE_Xcells	0.000602	3e-05	0.785	0.877	1.177	1	1.177
ICAM4	ITGA2B	enterocyte_crypt	EE_Xcells	0	3e-06	0.006	0.146	0.146	1	0.146
ICAM4	ITGA4	enterocyte_crypt	EE_Xcells	0	2.6e-05	0.006	0.122	0.122	1	0.122
ICAM4	ITGAL	enterocyte_crypt	EE_Xcells	0	3e-06	0.006	2.013	2.013	1	2.013
ICAM4	ITGAM	enterocyte_crypt	EE_Xcells	0	2e-06	0.006	0.057	0.057	1	0.057
ICAM4	ITGB1	enterocyte_crypt	EE_Xcells	0	0.000258	0.006	0.248	0.248	1	0.248
ICAM4	ITGB2	enterocyte_crypt	EE_Xcells	0	1e-06	0.006	0.138	0.138	1	0.138
ICAM4	RHAG	enterocyte_crypt	EE_Xcells	0	1e-06	0.006	1.006	1.006	1	1.006
IHH	CDON	enterocyte_crypt	EE_Xcells	2e-05	2.2e-05	0.035	0.358	0.36	1	0.36
JAG1	NOTCH1	enterocyte_crypt	EE_Xcells	1.5e-05	1.3e-05	1.014	0.076	1.017	1	1.017
LIN7C	ABCA1	enterocyte_crypt	EE_Xcells	8.8e-05	0.000244	0.459	4.241	4.265	1	4.265
NRG4	ERBB2	enterocyte_crypt	EE_Xcells	6e-06	4.6e-05	0.333	0.664	0.743	1	0.743
NRTN	RET	enterocyte_crypt	EE_Xcells	2.1e-05	0.000179	0.585	1.447	1.561	1	1.561
OXT	AVPR1A	enterocyte_crypt	EE_Xcells	0	2e-06	4.367	4.992	6.633	1	6.633
OXT	AVPR1B	enterocyte_crypt	EE_Xcells	0	8.4e-05	4.367	4.309	6.135	1	6.135
OXT	OXTR	enterocyte_crypt	EE_Xcells	0	1e-05	4.367	3.366	5.514	1	5.514
PCSK9	VLDLR	enterocyte_crypt	EE_Xcells	3e-06	4.5e-05	0.032	0.41	0.412	1	0.412
PDGFB	S1PR1	enterocyte_crypt	EE_Xcells	1e-06	3e-06	0.196	4.736	4.74	1	4.74
RGMB	NEO1	enterocyte_crypt	EE_Xcells	2.5e-05	0.00012	0.411	1.456	1.513	1	1.513
SEMA4D	ERBB2	enterocyte_crypt	EE_Xcells	7e-06	4.6e-05	0.559	0.664	0.868	1	0.868
SEMA4D	MET	enterocyte_crypt	EE_Xcells	7e-06	1.6e-05	0.559	0.047	0.561	1	0.561
SEMA4D	PLXNB1	enterocyte_crypt	EE_Xcells	7e-06	0.000119	0.559	2.343	2.409	1	2.409
SEMA4D	PLXNB2	enterocyte_crypt	EE_Xcells	7e-06	0.000138	0.559	0.066	0.563	1	0.563
SEMA4G	PLXNB2	enterocyte_crypt	EE_Xcells	9.9e-05	0.000138	0.044	0.066	0.079	1	0.079
SEMA5A	MET	enterocyte_crypt	EE_Xcells	4.3e-05	1.6e-05	0.77	0.047	0.772	1	0.772
SEMA6D	PLXNA1	enterocyte_crypt	EE_Xcells	2e-05	1.7e-05	0.126	0.623	0.636	1	0.636
SHH	CDON	enterocyte_crypt	EE_Xcells	1e-06	2.2e-05	2.771	0.358	2.794	1	2.794
TCTN1	TMEM67	enterocyte_crypt	EE_Xcells	3e-06	2.6e-05	0.456	1.65	1.712	1	1.712
TGM2	GPR56	enterocyte_crypt	EE_Xcells	6.7e-05	0.000161	0.016	2.157	2.157	1	2.157
TGM2	ITGA4	enterocyte_crypt	EE_Xcells	6.7e-05	2.6e-05	0.016	0.122	0.123	1	0.123
TGM2	ITGA9	enterocyte_crypt	EE_Xcells	6.7e-05	1.3e-05	0.016	0.491	0.491	1	0.491
TGM2	ITGB1	enterocyte_crypt	EE_Xcells	6.7e-05	0.000258	0.016	0.248	0.248	1	0.248
TNFSF10	TNFRSF10B	enterocyte_crypt	EE_Xcells	2.6e-05	6e-06	0.287	0.81	0.859	1	0.859
TNF	LTBR	enterocyte_crypt	EE_Xcells	1e-06	9.4e-05	0.01	0.131	0.131	1	0.131
TNF	TNFRSF1B	enterocyte_crypt	EE_Xcells	1e-06	1e-05	0.01	0.874	0.874	1	0.874
TNF	TNFRSF21	enterocyte_crypt	EE_Xcells	1e-06	3e-05	0.01	0.073	0.074	1	0.074
TNF	TRAF2	enterocyte_crypt	EE_Xcells	1e-06	1.1e-05	0.01	0.051	0.052	1	0.052
VASP	CXCR2	enterocyte_crypt	EE_Xcells	0.000161	2.2e-05	0.162	0.8	0.816	1	0.816
VEGFB	NRP1	enterocyte_crypt	EE_Xcells	1.9e-05	0.000218	0.064	0.714	0.717	1	0.717
VEGFB	RET	enterocyte_crypt	EE_Xcells	1.9e-05	0.000179	0.064	1.447	1.448	1	1.448
VEGFB	TYRO3	enterocyte_crypt	EE_Xcells	1.9e-05	8e-06	0.064	2.097	2.098	1	2.098
AANAT	MTNR1A	enterocyte_crypt	EE_progenitors	0	1e-06	2.41	0.486	2.459	1	2.459
ADAM17	NOTCH1	enterocyte_crypt	EE_progenitors	1.9e-05	2.8e-05	0.223	0.831	0.861	1	0.861
AMH	ACVR1	enterocyte_crypt	EE_progenitors	0	3.4e-05	5.103	0.106	5.104	1	5.104
ARF1	INSR	enterocyte_crypt	EE_progenitors	0.000315	3.7e-05	0.061	0.226	0.234	1	0.234
BMP3	ACVR1	enterocyte_crypt	EE_progenitors	1.9e-05	3.4e-05	0.245	0.106	0.267	1	0.267
BMP3	ACVR2B	enterocyte_crypt	EE_progenitors	1.9e-05	6e-05	0.245	3.082	3.092	1	3.092
BMP3	BMPR1A	enterocyte_crypt	EE_progenitors	1.9e-05	0.000101	0.245	0.684	0.727	1	0.727
BMP3	BMPR1B	enterocyte_crypt	EE_progenitors	1.9e-05	0	0.245	0.693	0.735	1	0.735
CALR	ITGA3	enterocyte_crypt	EE_progenitors	0.000584	5.5e-05	0.274	0.371	0.461	1	0.461
CALR	MTNR1A	enterocyte_crypt	EE_progenitors	0.000584	1e-06	0.274	0.486	0.558	1	0.558
CCL25	CCR10	enterocyte_crypt	EE_progenitors	0.0004	0	1.249	0.074	1.251	1	1.251
CCL25	CCR9	enterocyte_crypt	EE_progenitors	0.0004	2e-06	1.249	0.124	1.255	1	1.255
CCL28	CCR10	enterocyte_crypt	EE_progenitors	0.000127	0	2.683	0.074	2.684	1	2.684
CD14	ITGA4	enterocyte_crypt	EE_progenitors	5e-06	3.3e-05	1.183	0.291	1.218	1	1.218
CORT	SSTR2	enterocyte_crypt	EE_progenitors	1e-06	1e-06	5.103	0.424	5.12	1	5.12
CORT	SSTR3	enterocyte_crypt	EE_progenitors	1e-06	9e-06	5.103	0.969	5.194	1	5.194
EFNA3	EPHA4	enterocyte_crypt	EE_progenitors	1.2e-05	2.3e-05	4.384	0.204	4.389	1	4.389
EFNA3	EPHA5	enterocyte_crypt	EE_progenitors	1.2e-05	0	4.384	0.046	4.385	1	4.385
EFNA3	EPHA7	enterocyte_crypt	EE_progenitors	1.2e-05	8e-06	4.384	0.358	4.399	1	4.399
EFNA3	EPHA8	enterocyte_crypt	EE_progenitors	1.2e-05	0	4.384	5.103	6.727	1	6.727
EFNA3	EPHB1	enterocyte_crypt	EE_progenitors	1.2e-05	1e-06	4.384	3.675	5.721	1	5.721
EFNA3	EPHB6	enterocyte_crypt	EE_progenitors	1.2e-05	3e-06	4.384	4.746	6.462	1	6.462
EFNA4	EPHA4	enterocyte_crypt	EE_progenitors	1.4e-05	2.3e-05	0.376	0.204	0.428	1	0.428
EFNA4	EPHA5	enterocyte_crypt	EE_progenitors	1.4e-05	0	0.376	0.046	0.379	1	0.379
EFNA4	EPHA7	enterocyte_crypt	EE_progenitors	1.4e-05	8e-06	0.376	0.358	0.52	1	0.52
EFNA4	EPHA8	enterocyte_crypt	EE_progenitors	1.4e-05	0	0.376	5.103	5.116	1	5.116
EFNB1	EPHA4	enterocyte_crypt	EE_progenitors	6.2e-05	2.3e-05	0.33	0.204	0.388	1	0.388
EFNB1	EPHB1	enterocyte_crypt	EE_progenitors	6.2e-05	1e-06	0.33	3.675	3.69	1	3.69
EFNB1	EPHB2	enterocyte_crypt	EE_progenitors	6.2e-05	4.1e-05	0.33	0.081	0.34	1	0.34
EFNB1	EPHB3	enterocyte_crypt	EE_progenitors	6.2e-05	0.00017	0.33	2.244	2.268	1	2.268
EFNB1	EPHB4	enterocyte_crypt	EE_progenitors	6.2e-05	3.3e-05	0.33	1.597	1.631	1	1.631
EFNB1	EPHB6	enterocyte_crypt	EE_progenitors	6.2e-05	3e-06	0.33	4.746	4.758	1	4.758
EFNB1	ERBB2	enterocyte_crypt	EE_progenitors	6.2e-05	2.9e-05	0.33	0.039	0.332	1	0.332
EGF	ERBB2	enterocyte_crypt	EE_progenitors	1e-06	2.9e-05	0.154	0.039	0.159	1	0.159
FARP2	PLXNA1	enterocyte_crypt	EE_progenitors	8e-06	1e-05	0.901	0.149	0.914	1	0.914
FARP2	PLXNA2	enterocyte_crypt	EE_progenitors	8e-06	3.3e-05	0.901	0.315	0.955	1	0.955
FARP2	PLXNA3	enterocyte_crypt	EE_progenitors	8e-06	2e-05	0.901	0.593	1.079	1	1.079
FGF11	FGFR3	enterocyte_crypt	EE_progenitors	5e-06	5.2e-05	0.223	2.088	2.1	1	2.1
FGF11	FGFR4	enterocyte_crypt	EE_progenitors	5e-06	1.7e-05	0.223	0.993	1.018	1	1.018
GDF9	BMPR1A	enterocyte_crypt	EE_progenitors	1e-06	0.000101	0.537	0.684	0.87	1	0.87
GDF9	BMPR1B	enterocyte_crypt	EE_progenitors	1e-06	0	0.537	0.693	0.877	1	0.877
GDF9	TGFBR1	enterocyte_crypt	EE_progenitors	1e-06	0.000133	0.537	3.591	3.631	1	3.631
GNRH1	GNRHR	enterocyte_crypt	EE_progenitors	2e-06	0	0.703	3.135	3.213	1	3.213
GSTP1	TRAF2	enterocyte_crypt	EE_progenitors	0.000208	1.7e-05	0.712	0.833	1.095	1	1.095
HGF	MET	enterocyte_crypt	EE_progenitors	2e-06	2.3e-05	0.422	0.467	0.63	1	0.63
HRAS	INSR	enterocyte_crypt	EE_progenitors	0.000132	3.7e-05	1.472	0.226	1.489	1	1.489
HRAS	TLR2	enterocyte_crypt	EE_progenitors	0.000132	2e-06	1.472	0.087	1.474	1	1.474
HSP90AA1	FGFR3	enterocyte_crypt	EE_progenitors	0.000602	5.2e-05	0.785	2.088	2.231	1	2.231
ICAM4	ITGA4	enterocyte_crypt	EE_progenitors	0	3.3e-05	0.006	0.291	0.291	1	0.291
ICAM4	ITGAM	enterocyte_crypt	EE_progenitors	0	9e-06	0.006	2.861	2.861	1	2.861
ICAM4	ITGB2	enterocyte_crypt	EE_progenitors	0	1e-06	0.006	0.169	0.169	1	0.169
IHH	BOC	enterocyte_crypt	EE_progenitors	2e-05	7e-06	0.035	0.167	0.17	1	0.17
IHH	HHIP	enterocyte_crypt	EE_progenitors	2e-05	0	0.035	0.67	0.671	1	0.671
IL18	IL1RAPL1	enterocyte_crypt	EE_progenitors	3.2e-05	0	0.125	5.103	5.104	1	5.104
JAG1	NOTCH1	enterocyte_crypt	EE_progenitors	1.5e-05	2.8e-05	1.014	0.831	1.311	1	1.311
JAG1	NOTCH3	enterocyte_crypt	EE_progenitors	1.5e-05	5e-06	1.014	4.796	4.902	1	4.902
JAG1	NOTCH4	enterocyte_crypt	EE_progenitors	1.5e-05	5e-06	1.014	0.757	1.266	1	1.266
LIN7C	ABCA1	enterocyte_crypt	EE_progenitors	8.8e-05	4.2e-05	0.459	0.179	0.493	1	0.493
NRG4	ERBB2	enterocyte_crypt	EE_progenitors	6e-06	2.9e-05	0.333	0.039	0.336	1	0.336
NRTN	GFRA1	enterocyte_crypt	EE_progenitors	2.1e-05	3e-06	0.585	0.712	0.922	1	0.922
NRTN	RET	enterocyte_crypt	EE_progenitors	2.1e-05	7e-05	0.585	0.267	0.643	1	0.643
OXT	AVPR2	enterocyte_crypt	EE_progenitors	0	0	4.367	0.07	4.368	1	4.368
OXT	OXTR	enterocyte_crypt	EE_progenitors	0	1e-06	4.367	0.1	4.368	1	4.368
PIGF	FLT1	enterocyte_crypt	EE_progenitors	4.3e-05	0	1.157	0.285	1.192	1	1.192
RAET1E	KLRK1	enterocyte_crypt	EE_progenitors	1e-06	1e-06	0.414	2.14	2.18	1	2.18
RGMB	BMPR1B	enterocyte_crypt	EE_progenitors	2.5e-05	0	0.411	0.693	0.806	1	0.806
RGMB	NEO1	enterocyte_crypt	EE_progenitors	2.5e-05	5.9e-05	0.411	0.257	0.485	1	0.485
SEMA4D	ERBB2	enterocyte_crypt	EE_progenitors	7e-06	2.9e-05	0.559	0.039	0.56	1	0.56
SEMA4D	MET	enterocyte_crypt	EE_progenitors	7e-06	2.3e-05	0.559	0.467	0.729	1	0.729
SEMA4D	PLXNB1	enterocyte_crypt	EE_progenitors	7e-06	0.000151	0.559	3.123	3.173	1	3.173
SEMA4D	PLXNB2	enterocyte_crypt	EE_progenitors	7e-06	0.000135	0.559	0.013	0.559	1	0.559
SEMA4G	PLXNB2	enterocyte_crypt	EE_progenitors	9.9e-05	0.000135	0.044	0.013	0.045	1	0.045
SEMA5A	MET	enterocyte_crypt	EE_progenitors	4.3e-05	2.3e-05	0.77	0.467	0.901	1	0.901
SEMA6D	KDR	enterocyte_crypt	EE_progenitors	2e-05	0	0.126	5.103	5.104	1	5.104
SEMA6D	PLXNA1	enterocyte_crypt	EE_progenitors	2e-05	1e-05	0.126	0.149	0.195	1	0.195
SHH	BOC	enterocyte_crypt	EE_progenitors	1e-06	7e-06	2.771	0.167	2.776	1	2.776
SHH	HHIP	enterocyte_crypt	EE_progenitors	1e-06	0	2.771	0.67	2.85	1	2.85
SHH	LRP2	enterocyte_crypt	EE_progenitors	1e-06	0	2.771	1.392	3.101	1	3.101
SHH	SMO	enterocyte_crypt	EE_progenitors	1e-06	3.1e-05	2.771	0.267	2.783	1	2.783
TCTN1	TMEM67	enterocyte_crypt	EE_progenitors	3e-06	2.7e-05	0.456	1.707	1.767	1	1.767
TGM2	GPR56	enterocyte_crypt	EE_progenitors	6.7e-05	0.000209	0.016	2.961	2.961	1	2.961
TGM2	ITGA4	enterocyte_crypt	EE_progenitors	6.7e-05	3.3e-05	0.016	0.291	0.291	1	0.291
TNFSF10	TNFRSF10B	enterocyte_crypt	EE_progenitors	2.6e-05	6e-06	0.287	0.847	0.894	1	0.894
TNF	LTBR	enterocyte_crypt	EE_progenitors	1e-06	0.000124	0.01	1.101	1.101	1	1.101
TNF	TNFRSF1B	enterocyte_crypt	EE_progenitors	1e-06	5e-06	0.01	0.133	0.134	1	0.134
TNF	TRAF2	enterocyte_crypt	EE_progenitors	1e-06	1.7e-05	0.01	0.833	0.833	1	0.833
VASP	CXCR2	enterocyte_crypt	EE_progenitors	0.000161	3.6e-05	0.162	1.664	1.672	1	1.672
VEGFB	FLT1	enterocyte_crypt	EE_progenitors	1.9e-05	0	0.064	0.285	0.292	1	0.292
VEGFB	RET	enterocyte_crypt	EE_progenitors	1.9e-05	7e-05	0.064	0.267	0.274	1	0.274
VEGFB	TYRO3	enterocyte_crypt	EE_progenitors	1.9e-05	4e-06	0.064	0.857	0.859	1	0.859
ADAM17	NOTCH1	enterocyte_crypt	tuft_crypt	1.9e-05	7.9e-05	0.223	3.414	3.422	1	3.422
ARF1	INSR	enterocyte_crypt	tuft_crypt	0.000315	4.7e-05	0.061	0.723	0.726	1	0.726
ARF1	PLD2	enterocyte_crypt	tuft_crypt	0.000315	6.9e-05	0.061	1.297	1.299	1	1.299
CCL20	CCR6	enterocyte_crypt	tuft_crypt	2e-06	1e-06	0.137	5.074	5.076	1	5.076
CCL25	CCR10	enterocyte_crypt	tuft_crypt	0.0004	2e-06	1.249	3.319	3.546	1	3.546
CCL28	CCR10	enterocyte_crypt	tuft_crypt	0.000127	2e-06	2.683	3.319	4.268	1	4.268
EFNA3	EPHA4	enterocyte_crypt	tuft_crypt	1.2e-05	6.5e-05	4.384	1.639	4.681	1	4.681
EFNA4	EPHA4	enterocyte_crypt	tuft_crypt	1.4e-05	6.5e-05	0.376	1.639	1.682	1	1.682
EFNB1	EPHA4	enterocyte_crypt	tuft_crypt	6.2e-05	6.5e-05	0.33	1.639	1.672	1	1.672
EFNB1	EPHB4	enterocyte_crypt	tuft_crypt	6.2e-05	4.1e-05	0.33	2.207	2.232	1	2.232
FGF11	FGFR4	enterocyte_crypt	tuft_crypt	5e-06	7e-06	0.223	0.158	0.273	1	0.273
GDF9	ORAI2	enterocyte_crypt	tuft_crypt	1e-06	2.4e-05	0.537	0.322	0.627	1	0.627
GSTP1	TRAF2	enterocyte_crypt	tuft_crypt	0.000208	1.2e-05	0.712	0.22	0.745	1	0.745
HGF	SDC1	enterocyte_crypt	tuft_crypt	2e-06	3.7e-05	0.422	0.527	0.675	1	0.675
HMGB1	SDC1	enterocyte_crypt	tuft_crypt	0.000876	3.7e-05	3.984	0.527	4.019	1	4.019
HRAS	INSR	enterocyte_crypt	tuft_crypt	0.000132	4.7e-05	1.472	0.723	1.64	1	1.64
HSP90AA1	CFTR	enterocyte_crypt	tuft_crypt	0.000602	1.3e-05	0.785	0.12	0.794	1	0.794
ICAM4	ITGAM	enterocyte_crypt	tuft_crypt	0	2e-06	0.006	0.075	0.076	1	0.076
IL18	CD48	enterocyte_crypt	tuft_crypt	3.2e-05	6e-06	0.125	5.015	5.016	1	5.016
JAG1	NOTCH1	enterocyte_crypt	tuft_crypt	1.5e-05	7.9e-05	1.014	3.414	3.562	1	3.562
JAG1	NOTCH4	enterocyte_crypt	tuft_crypt	1.5e-05	9e-06	1.014	1.556	1.857	1	1.857
OXT	AVPR2	enterocyte_crypt	tuft_crypt	0	1e-06	4.367	0.705	4.424	1	4.424
SEMA4D	PLXNB2	enterocyte_crypt	tuft_crypt	7e-06	0.000182	0.559	0.902	1.062	1	1.062
SEMA4G	PLXNB2	enterocyte_crypt	tuft_crypt	9.9e-05	0.000182	0.044	0.902	0.903	1	0.903
SEMA6D	TYROBP	enterocyte_crypt	tuft_crypt	2e-05	5.8e-05	0.126	3.279	3.282	1	3.282
TGM2	ITGA9	enterocyte_crypt	tuft_crypt	6.7e-05	1.3e-05	0.016	0.522	0.522	1	0.522
TGM2	SDC4	enterocyte_crypt	tuft_crypt	6.7e-05	0.000164	0.016	0.211	0.211	1	0.211
TNFSF10	TNFRSF10B	enterocyte_crypt	tuft_crypt	2.6e-05	4e-06	0.287	0.127	0.314	1	0.314
TNF	TRAF2	enterocyte_crypt	tuft_crypt	1e-06	1.2e-05	0.01	0.22	0.22	1	0.22
ADAM17	NOTCH1	enterocyte_crypt	tuft_V1	1.9e-05	6.4e-05	0.223	2.683	2.692	1	2.692
ARF1	PLD2	enterocyte_crypt	tuft_V1	0.000315	5.3e-05	0.061	0.887	0.889	1	0.889
BMP3	BMPR2	enterocyte_crypt	tuft_V1	1.9e-05	7.2e-05	0.245	0.336	0.415	1	0.415
CCL25	ACKR4	enterocyte_crypt	tuft_V1	0.0004	0.000103	1.249	0.285	1.281	1	1.281
EFNA3	EPHA4	enterocyte_crypt	tuft_V1	1.2e-05	5.2e-05	4.384	1.189	4.543	1	4.543
EFNA3	EPHA7	enterocyte_crypt	tuft_V1	1.2e-05	1.1e-05	4.384	0.797	4.456	1	4.456
EFNA4	EPHA4	enterocyte_crypt	tuft_V1	1.4e-05	5.2e-05	0.376	1.189	1.248	1	1.248
EFNA4	EPHA7	enterocyte_crypt	tuft_V1	1.4e-05	1.1e-05	0.376	0.797	0.881	1	0.881
EFNB1	EPHA4	enterocyte_crypt	tuft_V1	6.2e-05	5.2e-05	0.33	1.189	1.234	1	1.234
EFNB1	EPHB2	enterocyte_crypt	tuft_V1	6.2e-05	9.8e-05	0.33	0.996	1.049	1	1.049
EFNB1	EPHB3	enterocyte_crypt	tuft_V1	6.2e-05	5.1e-05	0.33	0.38	0.503	1	0.503
EFNB1	EPHB4	enterocyte_crypt	tuft_V1	6.2e-05	3.1e-05	0.33	1.467	1.504	1	1.504
EFNB1	ERBB2	enterocyte_crypt	tuft_V1	6.2e-05	4.7e-05	0.33	0.695	0.769	1	0.769
EGF	ERBB2	enterocyte_crypt	tuft_V1	1e-06	4.7e-05	0.154	0.695	0.712	1	0.712
FGF11	FGFR2	enterocyte_crypt	tuft_V1	5e-06	0.000203	0.223	0.462	0.513	1	0.513
FGF11	FGFR4	enterocyte_crypt	tuft_V1	5e-06	1e-05	0.223	0.38	0.44	1	0.44
GDF9	BMPR2	enterocyte_crypt	tuft_V1	1e-06	7.2e-05	0.537	0.336	0.634	1	0.634
GDF9	ORAI2	enterocyte_crypt	tuft_V1	1e-06	2.5e-05	0.537	0.402	0.671	1	0.671
GSTP1	TRAF2	enterocyte_crypt	tuft_V1	0.000208	1.1e-05	0.712	0.062	0.715	1	0.715
IL18	IL18R1	enterocyte_crypt	tuft_V1	3.2e-05	4e-06	0.125	0.032	0.129	1	0.129
IL23A	IL12RB1	enterocyte_crypt	tuft_V1	1e-06	1e-06	0.047	2.494	2.495	1	2.495
JAG1	NOTCH1	enterocyte_crypt	tuft_V1	1.5e-05	6.4e-05	1.014	2.683	2.869	1	2.869
JAG1	NOTCH2	enterocyte_crypt	tuft_V1	1.5e-05	8e-06	1.014	0.221	1.038	1	1.038
JAG1	NOTCH4	enterocyte_crypt	tuft_V1	1.5e-05	2.3e-05	1.014	4.538	4.65	1	4.65
NRG4	ERBB2	enterocyte_crypt	tuft_V1	6e-06	4.7e-05	0.333	0.695	0.771	1	0.771
OXT	AVPR2	enterocyte_crypt	tuft_V1	0	4e-06	4.367	5.016	6.65	1	6.65
RGMB	BMPR2	enterocyte_crypt	tuft_V1	2.5e-05	7.2e-05	0.411	0.336	0.531	1	0.531
SEMA4D	ERBB2	enterocyte_crypt	tuft_V1	7e-06	4.7e-05	0.559	0.695	0.892	1	0.892
SEMA6D	TYROBP	enterocyte_crypt	tuft_V1	2e-05	1e-05	0.126	0.347	0.369	1	0.369
TGM2	SDC4	enterocyte_crypt	tuft_V1	6.7e-05	0.000285	0.016	0.806	0.806	1	0.806
TNFSF10	TNFRSF10B	enterocyte_crypt	tuft_V1	2.6e-05	4e-06	0.287	0.285	0.404	1	0.404
TNF	TRAF2	enterocyte_crypt	tuft_V1	1e-06	1.1e-05	0.01	0.062	0.063	1	0.063
AMH	ACVR1	enterocyte_crypt	tuft_V2	0	0.000107	5.103	1.341	5.276	1	5.276
ARF1	PLD2	enterocyte_crypt	tuft_V2	0.000315	0.000201	0.061	4.567	4.568	1	4.568
BMP3	ACVR1	enterocyte_crypt	tuft_V2	1.9e-05	0.000107	0.245	1.341	1.363	1	1.363
BMP3	BMPR2	enterocyte_crypt	tuft_V2	1.9e-05	0.00016	0.245	1.658	1.676	1	1.676
CALR	ITGAV	enterocyte_crypt	tuft_V2	0.000584	5.3e-05	0.274	0.974	1.012	1	1.012
CCL25	ACKR4	enterocyte_crypt	tuft_V2	0.0004	0.000156	1.249	0.658	1.412	1	1.412
EFNA3	EPHA4	enterocyte_crypt	tuft_V2	1.2e-05	5.6e-05	4.384	1.345	4.586	1	4.586
EFNA4	EPHA4	enterocyte_crypt	tuft_V2	1.4e-05	5.6e-05	0.376	1.345	1.397	1	1.397
EFNB1	EPHA4	enterocyte_crypt	tuft_V2	6.2e-05	5.6e-05	0.33	1.345	1.385	1	1.385
EFNB1	EPHB2	enterocyte_crypt	tuft_V2	6.2e-05	0.000145	0.33	1.751	1.782	1	1.782
FGF11	FGFR2	enterocyte_crypt	tuft_V2	5e-06	0.000273	0.223	0.929	0.955	1	0.955
GDF9	BMPR2	enterocyte_crypt	tuft_V2	1e-06	0.00016	0.537	1.658	1.743	1	1.743
GDF9	ORAI2	enterocyte_crypt	tuft_V2	1e-06	7.1e-05	0.537	2.677	2.731	1	2.731
HGF	ST14	enterocyte_crypt	tuft_V2	2e-06	0.000111	0.422	0.28	0.507	1	0.507
ICAM4	ITGAV	enterocyte_crypt	tuft_V2	0	5.3e-05	0.006	0.974	0.974	1	0.974
PDGFB	ITGAV	enterocyte_crypt	tuft_V2	1e-06	5.3e-05	0.196	0.974	0.993	1	0.993
RGMB	BMPR2	enterocyte_crypt	tuft_V2	2.5e-05	0.00016	0.411	1.658	1.709	1	1.709
SEMA4D	PLXNB2	enterocyte_crypt	tuft_V2	7e-06	0.000179	0.559	0.85	1.017	1	1.017
SEMA4G	PLXNB2	enterocyte_crypt	tuft_V2	9.9e-05	0.000179	0.044	0.85	0.851	1	0.851
SEMA6D	TYROBP	enterocyte_crypt	tuft_V2	2e-05	6.5e-05	0.126	3.736	3.738	1	3.738
TGM2	SDC4	enterocyte_crypt	tuft_V2	6.7e-05	0.000874	0.016	3.707	3.707	1	3.707
TNF	LTBR	enterocyte_crypt	tuft_V2	1e-06	0.000126	0.01	1.173	1.173	1	1.173
ADAM17	ITGB1	enterocyte_crypt	tuft_tip	1.9e-05	0.000305	0.223	0.464	0.515	1	0.515
ADAM17	NOTCH1	enterocyte_crypt	tuft_tip	1.9e-05	2e-05	0.223	0.414	0.47	1	0.47
BMP3	BMPR2	enterocyte_crypt	tuft_tip	1.9e-05	6.2e-05	0.245	0.181	0.305	1	0.305
CD14	ITGB1	enterocyte_crypt	tuft_tip	5e-06	0.000305	1.183	0.464	1.271	1	1.271
EFNA3	EPHA4	enterocyte_crypt	tuft_tip	1.2e-05	0.000101	4.384	2.89	5.251	1	5.251
EFNA4	EPHA4	enterocyte_crypt	tuft_tip	1.4e-05	0.000101	0.376	2.89	2.915	1	2.915
EFNB1	EPHA4	enterocyte_crypt	tuft_tip	6.2e-05	0.000101	0.33	2.89	2.909	1	2.909
EFNB1	EPHB2	enterocyte_crypt	tuft_tip	6.2e-05	0.000306	0.33	4.319	4.332	1	4.332
FGF11	FGFR2	enterocyte_crypt	tuft_tip	5e-06	0.00019	0.223	0.374	0.435	1	0.435
GDF9	BMPR2	enterocyte_crypt	tuft_tip	1e-06	6.2e-05	0.537	0.181	0.567	1	0.567
GDF9	TGFBR1	enterocyte_crypt	tuft_tip	1e-06	6.4e-05	0.537	1.29	1.398	1	1.398
ICAM4	ITGB1	enterocyte_crypt	tuft_tip	0	0.000305	0.006	0.464	0.464	1	0.464
JAG1	NOTCH1	enterocyte_crypt	tuft_tip	1.5e-05	2e-05	1.014	0.414	1.095	1	1.095
RGMB	BMPR2	enterocyte_crypt	tuft_tip	2.5e-05	6.2e-05	0.411	0.181	0.449	1	0.449
SEMA4D	PLXNB2	enterocyte_crypt	tuft_tip	7e-06	0.000167	0.559	0.624	0.838	1	0.838
SEMA4G	PLXNB2	enterocyte_crypt	tuft_tip	9.9e-05	0.000167	0.044	0.624	0.626	1	0.626
TGM2	ITGB1	enterocyte_crypt	tuft_tip	6.7e-05	0.000305	0.016	0.464	0.464	1	0.464
TGM2	SDC4	enterocyte_crypt	tuft_tip	6.7e-05	0.000723	0.016	2.965	2.965	1	2.965
ADAM9	ITGA6	enterocyte_V1	enterocyte_crypt	1.8e-05	0.000141	0.2	0.955	0.975	1	0.975
APOB	ITGAM	enterocyte_V1	enterocyte_crypt	0.000851	5e-06	0.088	1.422	1.424	1	1.424
CGN	OCLN	enterocyte_V1	enterocyte_crypt	8.6e-05	5.7e-05	0.344	0.105	0.36	1	0.36
EFNB1	EPHB2	enterocyte_V1	enterocyte_crypt	6.5e-05	4.8e-05	0.409	0.194	0.452	1	0.452
EFNB1	EPHB4	enterocyte_V1	enterocyte_crypt	6.5e-05	3.3e-05	0.409	1.585	1.636	1	1.636
EFNB1	ERBB2	enterocyte_V1	enterocyte_crypt	6.5e-05	4.2e-05	0.409	0.511	0.655	1	0.655
EFNB2	EPHB2	enterocyte_V1	enterocyte_crypt	6.9e-05	4.8e-05	0.649	0.194	0.677	1	0.677
EFNB2	EPHB4	enterocyte_V1	enterocyte_crypt	6.9e-05	3.3e-05	0.649	1.585	1.712	1	1.712
EFNB2	RHBDL2	enterocyte_V1	enterocyte_crypt	6.9e-05	1.2e-05	0.649	0.072	0.653	1	0.653
GSTP1	TRAF2	enterocyte_V1	enterocyte_crypt	0.000319	1.4e-05	1.69	0.495	1.761	1	1.761
IL15	IL15RA	enterocyte_V1	enterocyte_crypt	2.4e-05	1.4e-05	0.199	0.632	0.663	1	0.663
JAG1	NOTCH1	enterocyte_V1	enterocyte_crypt	1.2e-05	1.7e-05	0.688	0.289	0.746	1	0.746
JAG1	NOTCH2	enterocyte_V1	enterocyte_crypt	1.2e-05	1.3e-05	0.688	0.641	0.941	1	0.941
NRG4	ERBB2	enterocyte_V1	enterocyte_crypt	3e-06	4.2e-05	0.003	0.511	0.511	1	0.511
PTDSS1	JMJD6	enterocyte_V1	enterocyte_crypt	6.9e-05	3.5e-05	0.598	1.041	1.2	1	1.2
TGM2	SDC4	enterocyte_V1	enterocyte_crypt	6.8e-05	0.000222	0.033	0.494	0.495	1	0.495
TNFSF10	TNFRSF10B	enterocyte_V1	enterocyte_crypt	2.8e-05	5e-06	0.334	0.624	0.707	1	0.707
TNF	TRAF2	enterocyte_V1	enterocyte_crypt	1e-06	1.4e-05	0.04	0.495	0.497	1	0.497
ADAM9	ITGA3	enterocyte_V1	enterocyte_V1	1.8e-05	6e-05	0.2	0.531	0.568	1	0.568
ADAM9	ITGA6	enterocyte_V1	enterocyte_V1	1.8e-05	8.4e-05	0.2	0.147	0.248	1	0.248
APOB	ITGAM	enterocyte_V1	enterocyte_V1	0.000851	9e-06	0.088	2.941	2.942	1	2.942
BMP3	ACVR2A	enterocyte_V1	enterocyte_V1	2.6e-05	2.1e-05	0.437	1.125	1.207	1	1.207
CALR	ITGA3	enterocyte_V1	enterocyte_V1	0.000644	6e-05	0.533	0.531	0.752	1	0.752
CALR	LRP1	enterocyte_V1	enterocyte_V1	0.000644	0.000105	0.533	0.072	0.538	1	0.538
CALR	SCARF1	enterocyte_V1	enterocyte_V1	0.000644	3e-06	0.533	0.217	0.576	1	0.576
CGN	OCLN	enterocyte_V1	enterocyte_V1	8.6e-05	6.6e-05	0.344	0.3	0.457	1	0.457
EFNA1	EPHA1	enterocyte_V1	enterocyte_V1	4.5e-05	2.6e-05	0.189	1.079	1.095	1	1.095
EFNA3	EPHA1	enterocyte_V1	enterocyte_V1	5e-06	2.6e-05	1.696	1.079	2.01	1	2.01
EFNB1	ERBB2	enterocyte_V1	enterocyte_V1	6.5e-05	5.3e-05	0.409	0.917	1.004	1	1.004
EFNB2	RHBDL2	enterocyte_V1	enterocyte_V1	6.9e-05	1.3e-05	0.649	0.141	0.664	1	0.664
GDF9	ACVR2A	enterocyte_V1	enterocyte_V1	1e-06	2.1e-05	0.303	1.125	1.165	1	1.165
IL15	IL15RA	enterocyte_V1	enterocyte_V1	2.4e-05	1.5e-05	0.199	0.776	0.801	1	0.801
NRG4	ERBB2	enterocyte_V1	enterocyte_V1	3e-06	5.3e-05	0.003	0.917	0.917	1	0.917
PTDSS1	JMJD6	enterocyte_V1	enterocyte_V1	6.9e-05	3e-05	0.598	0.675	0.902	1	0.902
SERPINC1	LRP1	enterocyte_V1	enterocyte_V1	3e-06	0.000105	1.19	0.072	1.192	1	1.192
TNFSF10	TNFRSF10B	enterocyte_V1	enterocyte_V1	2.8e-05	6e-06	0.334	1.022	1.076	1	1.076
TNF	LTBR	enterocyte_V1	enterocyte_V1	1e-06	9e-05	0.04	0.005	0.04	1	0.04
TNF	SLC5A11	enterocyte_V1	enterocyte_V1	1e-06	4.3e-05	0.04	0.874	0.875	1	0.875
ADAM9	ITGA3	enterocyte_V1	enterocyte_V2	1.8e-05	7e-05	0.2	0.844	0.867	1	0.867
ADAM9	ITGA6	enterocyte_V1	enterocyte_V2	1.8e-05	0.000118	0.2	0.622	0.653	1	0.653
APOB	ITGAM	enterocyte_V1	enterocyte_V2	0.000851	6e-06	0.088	1.522	1.524	1	1.524
ARF1	INSR	enterocyte_V1	enterocyte_V2	0.000432	4.2e-05	1.05	0.483	1.156	1	1.156
BMP3	ACVR2A	enterocyte_V1	enterocyte_V2	2.6e-05	2.8e-05	0.437	1.91	1.959	1	1.959
CALR	ITGA3	enterocyte_V1	enterocyte_V2	0.000644	7e-05	0.533	0.844	0.998	1	0.998
CALR	LRP1	enterocyte_V1	enterocyte_V2	0.000644	0.000136	0.533	0.265	0.595	1	0.595
CALR	SCARF1	enterocyte_V1	enterocyte_V2	0.000644	4e-06	0.533	0.348	0.636	1	0.636
CCL25	CCR10	enterocyte_V1	enterocyte_V2	0.000895	2e-06	3.624	3.735	5.204	1	5.204
CCL28	CCR10	enterocyte_V1	enterocyte_V2	9.4e-05	2e-06	1.778	3.735	4.136	1	4.136
CGN	OCLN	enterocyte_V1	enterocyte_V2	8.6e-05	6.6e-05	0.344	0.305	0.46	1	0.46
EFNA1	EPHA1	enterocyte_V1	enterocyte_V2	4.5e-05	4.2e-05	0.189	2.202	2.21	1	2.21
EFNA1	EPHA2	enterocyte_V1	enterocyte_V2	4.5e-05	2.8e-05	0.189	0.191	0.269	1	0.269
EFNA3	EPHA1	enterocyte_V1	enterocyte_V2	5e-06	4.2e-05	1.696	2.202	2.78	1	2.78
EFNA3	EPHA2	enterocyte_V1	enterocyte_V2	5e-06	2.8e-05	1.696	0.191	1.707	1	1.707
EFNB1	ERBB2	enterocyte_V1	enterocyte_V2	6.5e-05	4.9e-05	0.409	0.798	0.897	1	0.897
GDF9	ACVR2A	enterocyte_V1	enterocyte_V2	1e-06	2.8e-05	0.303	1.91	1.934	1	1.934
GSTP1	TRAF2	enterocyte_V1	enterocyte_V2	0.000319	1.6e-05	1.69	0.698	1.828	1	1.828
GUCA2B	GUCY2C	enterocyte_V1	enterocyte_V2	0.002976	0.000188	0.226	0.029	0.227	1	0.227
HRAS	INSR	enterocyte_V1	enterocyte_V2	0.000119	4.2e-05	1.23	0.483	1.321	1	1.321
IL15	IL15RA	enterocyte_V1	enterocyte_V2	2.4e-05	1.2e-05	0.199	0.422	0.467	1	0.467
LIN7C	ABCA1	enterocyte_V1	enterocyte_V2	9.7e-05	4.8e-05	0.667	0.301	0.731	1	0.731
NAMPT	INSR	enterocyte_V1	enterocyte_V2	8.1e-05	4.2e-05	1.036	0.483	1.143	1	1.143
NRG4	ERBB2	enterocyte_V1	enterocyte_V2	3e-06	4.9e-05	0.003	0.798	0.798	1	0.798
PTDSS1	JMJD6	enterocyte_V1	enterocyte_V2	6.9e-05	2.1e-05	0.598	0.071	0.602	1	0.602
SERPINC1	LRP1	enterocyte_V1	enterocyte_V2	3e-06	0.000136	1.19	0.265	1.219	1	1.219
TNFSF10	TNFRSF10B	enterocyte_V1	enterocyte_V2	2.8e-05	9e-06	0.334	2.104	2.131	1	2.131
TNF	SLC5A11	enterocyte_V1	enterocyte_V2	1e-06	0.000113	0.04	3.087	3.088	1	3.088
TNF	TNFRSF1A	enterocyte_V1	enterocyte_V2	1e-06	0.000103	0.04	0.053	0.066	1	0.066
TNF	TRAF2	enterocyte_V1	enterocyte_V2	1e-06	1.6e-05	0.04	0.698	0.699	1	0.699
ADAM9	ITGA3	enterocyte_V1	enterocyte_V3	1.8e-05	8.4e-05	0.2	1.236	1.253	1	1.253
ADAM9	ITGA6	enterocyte_V1	enterocyte_V3	1.8e-05	0.000141	0.2	0.945	0.966	1	0.966
ARF1	INSR	enterocyte_V1	enterocyte_V3	0.000432	6.5e-05	1.05	1.569	1.888	1	1.888
BMP3	ACVR2A	enterocyte_V1	enterocyte_V3	2.6e-05	1.6e-05	0.437	0.557	0.708	1	0.708
CALR	ITGA2B	enterocyte_V1	enterocyte_V3	0.000644	3e-06	0.533	0.045	0.535	1	0.535
CALR	ITGA3	enterocyte_V1	enterocyte_V3	0.000644	8.4e-05	0.533	1.236	1.346	1	1.346
CALR	SCARF1	enterocyte_V1	enterocyte_V3	0.000644	5e-06	0.533	0.605	0.806	1	0.806
CGN	OCLN	enterocyte_V1	enterocyte_V3	8.6e-05	9.1e-05	0.344	0.871	0.937	1	0.937
EFNA1	EPHA1	enterocyte_V1	enterocyte_V3	4.5e-05	4.5e-05	0.189	2.351	2.358	1	2.358
EFNA1	EPHA2	enterocyte_V1	enterocyte_V3	4.5e-05	4.3e-05	0.189	0.727	0.751	1	0.751
EFNA3	EPHA1	enterocyte_V1	enterocyte_V3	5e-06	4.5e-05	1.696	2.351	2.899	1	2.899
EFNA3	EPHA2	enterocyte_V1	enterocyte_V3	5e-06	4.3e-05	1.696	0.727	1.846	1	1.846
EFNB1	ERBB2	enterocyte_V1	enterocyte_V3	6.5e-05	9.1e-05	0.409	2.348	2.383	1	2.383
EFNB2	RHBDL2	enterocyte_V1	enterocyte_V3	6.9e-05	1.1e-05	0.649	0.019	0.649	1	0.649
GDF9	ACVR2A	enterocyte_V1	enterocyte_V3	1e-06	1.6e-05	0.303	0.557	0.635	1	0.635
HRAS	INSR	enterocyte_V1	enterocyte_V3	0.000119	6.5e-05	1.23	1.569	1.994	1	1.994
IL15	IL15RA	enterocyte_V1	enterocyte_V3	2.4e-05	1.9e-05	0.199	1.326	1.341	1	1.341
LIN7C	ABCA1	enterocyte_V1	enterocyte_V3	9.7e-05	3.8e-05	0.667	0.106	0.675	1	0.675
NAMPT	INSR	enterocyte_V1	enterocyte_V3	8.1e-05	6.5e-05	1.036	1.569	1.88	1	1.88
NRG4	ERBB2	enterocyte_V1	enterocyte_V3	3e-06	9.1e-05	0.003	2.348	2.348	1	2.348
PTDSS1	JMJD6	enterocyte_V1	enterocyte_V3	6.9e-05	4e-05	0.598	1.42	1.541	1	1.541
PTDSS1	SCARB1	enterocyte_V1	enterocyte_V3	6.9e-05	2.5e-05	0.598	0.009	0.598	1	0.598
SEMA4G	PLXNB2	enterocyte_V1	enterocyte_V3	0.000129	0.000142	0.377	0.148	0.405	1	0.405
TNFSF10	TNFRSF10B	enterocyte_V1	enterocyte_V3	2.8e-05	5e-06	0.334	0.715	0.789	1	0.789
TNF	LTBR	enterocyte_V1	enterocyte_V3	1e-06	9.8e-05	0.04	0.283	0.285	1	0.285
TNF	SLC5A11	enterocyte_V1	enterocyte_V3	1e-06	8.7e-05	0.04	2.251	2.252	1	2.252
TNF	TNFRSF1A	enterocyte_V1	enterocyte_V3	1e-06	0.000144	0.04	0.591	0.593	1	0.593
ADAM9	ITGA3	enterocyte_V1	enterocyte_V4	1.8e-05	9.3e-05	0.2	1.519	1.532	1	1.532
ADAM9	ITGA6	enterocyte_V1	enterocyte_V4	1.8e-05	0.000195	0.2	1.716	1.728	1	1.728
ADAM9	ITGB5	enterocyte_V1	enterocyte_V4	1.8e-05	8.6e-05	0.2	0.249	0.319	1	0.319
APOB	ITGAM	enterocyte_V1	enterocyte_V4	0.000851	2e-06	0.088	0.214	0.232	1	0.232
ARF1	INSR	enterocyte_V1	enterocyte_V4	0.000432	6.9e-05	1.05	1.73	2.024	1	2.024
BMP3	ACVR2A	enterocyte_V1	enterocyte_V4	2.6e-05	2.7e-05	0.437	1.714	1.769	1	1.769
CALR	ITGA2B	enterocyte_V1	enterocyte_V4	0.000644	3e-06	0.533	0.051	0.535	1	0.535
CALR	ITGA3	enterocyte_V1	enterocyte_V4	0.000644	9.3e-05	0.533	1.519	1.61	1	1.61
CALR	LRP1	enterocyte_V1	enterocyte_V4	0.000644	0.000125	0.533	0.198	0.569	1	0.569
CALR	SCARF1	enterocyte_V1	enterocyte_V4	0.000644	6e-06	0.533	0.701	0.88	1	0.88
CGN	F11R	enterocyte_V1	enterocyte_V4	8.6e-05	0.000221	0.344	0.522	0.626	1	0.626
CGN	OCLN	enterocyte_V1	enterocyte_V4	8.6e-05	8.4e-05	0.344	0.696	0.776	1	0.776
EFNA1	EPHA1	enterocyte_V1	enterocyte_V4	4.5e-05	3.6e-05	0.189	1.749	1.759	1	1.759
EFNA1	EPHA2	enterocyte_V1	enterocyte_V4	4.5e-05	5.2e-05	0.189	1.052	1.069	1	1.069
EFNA3	EPHA1	enterocyte_V1	enterocyte_V4	5e-06	3.6e-05	1.696	1.749	2.436	1	2.436
EFNA3	EPHA2	enterocyte_V1	enterocyte_V4	5e-06	5.2e-05	1.696	1.052	1.996	1	1.996
EFNB1	ERBB2	enterocyte_V1	enterocyte_V4	6.5e-05	6.3e-05	0.409	1.286	1.349	1	1.349
EFNB2	RHBDL2	enterocyte_V1	enterocyte_V4	6.9e-05	1.5e-05	0.649	0.258	0.698	1	0.698
GDF9	ACVR2A	enterocyte_V1	enterocyte_V4	1e-06	2.7e-05	0.303	1.714	1.74	1	1.74
GSTP1	TRAF2	enterocyte_V1	enterocyte_V4	0.000319	2.1e-05	1.69	1.361	2.169	1	2.169
GUCA2B	GUCY2C	enterocyte_V1	enterocyte_V4	0.002976	0.000196	0.226	0.077	0.238	1	0.238
HRAS	GRIN2D	enterocyte_V1	enterocyte_V4	0.000119	1e-06	1.23	5.103	5.249	1	5.249
HRAS	INSR	enterocyte_V1	enterocyte_V4	0.000119	6.9e-05	1.23	1.73	2.122	1	2.122
NAMPT	INSR	enterocyte_V1	enterocyte_V4	8.1e-05	6.9e-05	1.036	1.73	2.016	1	2.016
NRG4	ERBB2	enterocyte_V1	enterocyte_V4	3e-06	6.3e-05	0.003	1.286	1.286	1	1.286
SEMA4G	PLXNB2	enterocyte_V1	enterocyte_V4	0.000129	0.000178	0.377	0.823	0.905	1	0.905
SERPINC1	LRP1	enterocyte_V1	enterocyte_V4	3e-06	0.000125	1.19	0.198	1.207	1	1.207
THPO	MPL	enterocyte_V1	enterocyte_V4	3e-06	1e-06	0.538	5.037	5.065	1	5.065
TNFSF10	TNFRSF10B	enterocyte_V1	enterocyte_V4	2.8e-05	5e-06	0.334	0.681	0.758	1	0.758
TNF	LTBR	enterocyte_V1	enterocyte_V4	1e-06	0.000117	0.04	0.899	0.899	1	0.899
TNF	SLC5A11	enterocyte_V1	enterocyte_V4	1e-06	0.0001	0.04	2.657	2.658	1	2.658
TNF	TNFRSF1A	enterocyte_V1	enterocyte_V4	1e-06	0.000147	0.04	0.622	0.623	1	0.623
TNF	TRAF2	enterocyte_V1	enterocyte_V4	1e-06	2.1e-05	0.04	1.361	1.361	1	1.361
ADAM9	ITGA3	enterocyte_V1	enterocyte_V5	1.8e-05	8.1e-05	0.2	1.156	1.173	1	1.173
ADAM9	ITGA6	enterocyte_V1	enterocyte_V5	1.8e-05	0.000255	0.2	2.557	2.565	1	2.565
ADAM9	ITGB5	enterocyte_V1	enterocyte_V5	1.8e-05	0.000107	0.2	0.416	0.462	1	0.462
APOB	ITGAM	enterocyte_V1	enterocyte_V5	0.000851	2e-06	0.088	0.18	0.2	1	0.2
BMP3	ACVR2A	enterocyte_V1	enterocyte_V5	2.6e-05	2.4e-05	0.437	1.419	1.485	1	1.485
CALR	ITGA2B	enterocyte_V1	enterocyte_V5	0.000644	4e-06	0.533	0.238	0.584	1	0.584
CALR	ITGA3	enterocyte_V1	enterocyte_V5	0.000644	8.1e-05	0.533	1.156	1.273	1	1.273
CALR	LRP1	enterocyte_V1	enterocyte_V5	0.000644	0.000153	0.533	0.371	0.65	1	0.65
CALR	SCARF1	enterocyte_V1	enterocyte_V5	0.000644	4e-06	0.533	0.258	0.592	1	0.592
CGN	F11R	enterocyte_V1	enterocyte_V5	8.6e-05	0.000303	0.344	1.311	1.356	1	1.356
CGN	OCLN	enterocyte_V1	enterocyte_V5	8.6e-05	0.000112	0.344	1.337	1.381	1	1.381
EFNA1	EPHA1	enterocyte_V1	enterocyte_V5	4.5e-05	3.6e-05	0.189	1.762	1.772	1	1.772
EFNA1	EPHA2	enterocyte_V1	enterocyte_V5	4.5e-05	6.5e-05	0.189	1.526	1.538	1	1.538
EFNA3	EPHA1	enterocyte_V1	enterocyte_V5	5e-06	3.6e-05	1.696	1.762	2.446	1	2.446
EFNA3	EPHA2	enterocyte_V1	enterocyte_V5	5e-06	6.5e-05	1.696	1.526	2.282	1	2.282
EFNB1	ERBB2	enterocyte_V1	enterocyte_V5	6.5e-05	9.8e-05	0.409	2.627	2.659	1	2.659
EFNB2	RHBDL2	enterocyte_V1	enterocyte_V5	6.9e-05	2.4e-05	0.649	0.697	0.952	1	0.952
FARP2	PLXNA1	enterocyte_V1	enterocyte_V5	1.2e-05	8e-06	1.69	0.021	1.69	1	1.69
FARP2	PLXNA2	enterocyte_V1	enterocyte_V5	1.2e-05	7.3e-05	1.69	1.937	2.571	1	2.571
GDF9	ACVR2A	enterocyte_V1	enterocyte_V5	1e-06	2.4e-05	0.303	1.419	1.451	1	1.451
GSTP1	TRAF2	enterocyte_V1	enterocyte_V5	0.000319	2.6e-05	1.69	2.064	2.667	1	2.667
IL15	IL15RA	enterocyte_V1	enterocyte_V5	2.4e-05	1.6e-05	0.199	0.842	0.865	1	0.865
NRG4	ERBB2	enterocyte_V1	enterocyte_V5	3e-06	9.8e-05	0.003	2.627	2.627	1	2.627
PTDSS1	JMJD6	enterocyte_V1	enterocyte_V5	6.9e-05	3.6e-05	0.598	1.104	1.256	1	1.256
SEMA4G	PLXNB2	enterocyte_V1	enterocyte_V5	0.000129	0.000211	0.377	1.459	1.507	1	1.507
SEMA6A	PLXNA2	enterocyte_V1	enterocyte_V5	4.1e-05	7.3e-05	0.072	1.937	1.938	1	1.938
SEMA6D	PLXNA1	enterocyte_V1	enterocyte_V5	4.4e-05	8e-06	1.332	0.021	1.332	1	1.332
SERPINC1	LRP1	enterocyte_V1	enterocyte_V5	3e-06	0.000153	1.19	0.371	1.247	1	1.247
TNFSF10	TNFRSF10B	enterocyte_V1	enterocyte_V5	2.8e-05	4e-06	0.334	0.343	0.478	1	0.478
TNF	SLC5A11	enterocyte_V1	enterocyte_V5	1e-06	3.2e-05	0.04	0.499	0.501	1	0.501
TNF	TNFRSF1A	enterocyte_V1	enterocyte_V5	1e-06	0.000201	0.04	1.339	1.34	1	1.34
TNF	TRAF2	enterocyte_V1	enterocyte_V5	1e-06	2.6e-05	0.04	2.064	2.065	1	2.065
ADAM9	ITGA3	enterocyte_V1	enterocyte_V6	1.8e-05	5.8e-05	0.2	0.469	0.51	1	0.51
ADAM9	ITGA6	enterocyte_V1	enterocyte_V6	1.8e-05	0.000208	0.2	1.889	1.899	1	1.899
ADAM9	ITGAV	enterocyte_V1	enterocyte_V6	1.8e-05	5.1e-05	0.2	0.915	0.937	1	0.937
ADAM9	ITGB5	enterocyte_V1	enterocyte_V6	1.8e-05	7.2e-05	0.2	0.143	0.246	1	0.246
BMP3	ACVR2A	enterocyte_V1	enterocyte_V6	2.6e-05	1.1e-05	0.437	0.045	0.439	1	0.439
CALR	ITGA3	enterocyte_V1	enterocyte_V6	0.000644	5.8e-05	0.533	0.469	0.71	1	0.71
CALR	ITGAV	enterocyte_V1	enterocyte_V6	0.000644	5.1e-05	0.533	0.915	1.059	1	1.059
CGN	F11R	enterocyte_V1	enterocyte_V6	8.6e-05	0.000545	0.344	3.636	3.653	1	3.653
CGN	OCLN	enterocyte_V1	enterocyte_V6	8.6e-05	0.000195	0.344	3.203	3.221	1	3.221
EFNA1	EPHA1	enterocyte_V1	enterocyte_V6	4.5e-05	2.7e-05	0.189	1.167	1.182	1	1.182
EFNA1	EPHA2	enterocyte_V1	enterocyte_V6	4.5e-05	9.1e-05	0.189	2.475	2.482	1	2.482
EFNA3	EPHA1	enterocyte_V1	enterocyte_V6	5e-06	2.7e-05	1.696	1.167	2.059	1	2.059
EFNA3	EPHA2	enterocyte_V1	enterocyte_V6	5e-06	9.1e-05	1.696	2.475	3	1	3
EFNB1	ERBB2	enterocyte_V1	enterocyte_V6	6.5e-05	4.7e-05	0.409	0.701	0.812	1	0.812
EFNB2	RHBDL2	enterocyte_V1	enterocyte_V6	6.9e-05	3e-05	0.649	1.041	1.226	1	1.226
FARP2	PLXNA2	enterocyte_V1	enterocyte_V6	1.2e-05	9.2e-05	1.69	2.734	3.214	1	3.214
GDF9	ACVR2A	enterocyte_V1	enterocyte_V6	1e-06	1.1e-05	0.303	0.045	0.307	1	0.307
GSTP1	TRAF2	enterocyte_V1	enterocyte_V6	0.000319	1.5e-05	1.69	0.604	1.794	1	1.794
NRG4	EGFR	enterocyte_V1	enterocyte_V6	3e-06	8.3e-05	0.003	0.863	0.863	1	0.863
NRG4	ERBB2	enterocyte_V1	enterocyte_V6	3e-06	4.7e-05	0.003	0.701	0.701	1	0.701
PTDSS1	JMJD6	enterocyte_V1	enterocyte_V6	6.9e-05	2e-05	0.598	0.015	0.598	1	0.598
SEMA4G	PLXNB2	enterocyte_V1	enterocyte_V6	0.000129	0.000178	0.377	0.833	0.914	1	0.914
SEMA6A	PLXNA2	enterocyte_V1	enterocyte_V6	4.1e-05	9.2e-05	0.072	2.734	2.735	1	2.735
SPINK1	EGFR	enterocyte_V1	enterocyte_V6	0.003624	8.3e-05	0.431	0.863	0.965	1	0.965
TGM2	SDC4	enterocyte_V1	enterocyte_V6	6.8e-05	0.000133	0.033	0.056	0.065	1	0.065
TNF	TNFRSF1A	enterocyte_V1	enterocyte_V6	1e-06	0.000255	0.04	2.043	2.043	1	2.043
TNF	TRAF2	enterocyte_V1	enterocyte_V6	1e-06	1.5e-05	0.04	0.604	0.605	1	0.605
ADAM9	ITGAV	enterocyte_V1	vill_tip_tc	1.8e-05	9e-05	0.2	2.254	2.263	1	2.263
ADAM9	ITGB1	enterocyte_V1	vill_tip_tc	1.8e-05	0.000322	0.2	0.543	0.578	1	0.578
ADAM9	ITGB5	enterocyte_V1	vill_tip_tc	1.8e-05	0.000204	0.2	1.188	1.205	1	1.205
APOB	LRP6	enterocyte_V1	vill_tip_tc	0.000851	0.0001	0.088	0.299	0.312	1	0.312
ARF1	PLD2	enterocyte_V1	vill_tip_tc	0.000432	2e-05	1.05	0.065	1.052	1	1.052
BMP3	BMPR2	enterocyte_V1	vill_tip_tc	2.6e-05	0.00011	0.437	0.912	1.011	1	1.011
CALR	ITGAV	enterocyte_V1	vill_tip_tc	0.000644	9e-05	0.533	2.254	2.316	1	2.316
CALR	LRP1	enterocyte_V1	vill_tip_tc	0.000644	0.000494	0.533	2.493	2.549	1	2.549
CCL25	ACKR2	enterocyte_V1	vill_tip_tc	0.000895	2.4e-05	3.624	5.103	6.259	1	6.259
CCL25	ACKR4	enterocyte_V1	vill_tip_tc	0.000895	0.00046	3.624	2.753	4.551	1	4.551
CCL28	ACKR2	enterocyte_V1	vill_tip_tc	9.4e-05	2.4e-05	1.778	5.103	5.403	1	5.403
CGN	TGFBR1	enterocyte_V1	vill_tip_tc	8.6e-05	3e-05	0.344	0.155	0.377	1	0.377
CGN	TGFBR2	enterocyte_V1	vill_tip_tc	8.6e-05	0.000419	0.344	2.678	2.7	1	2.7
CTF1	IL6ST	enterocyte_V1	vill_tip_tc	4e-06	0.00029	0.297	2.847	2.862	1	2.862
CTF1	LIFR	enterocyte_V1	vill_tip_tc	4e-06	2e-05	0.297	0.58	0.652	1	0.652
EFNA1	EPHA3	enterocyte_V1	vill_tip_tc	4.5e-05	7.4e-05	0.189	5.079	5.082	1	5.082
EFNA1	EPHA7	enterocyte_V1	vill_tip_tc	4.5e-05	6e-06	0.189	0.182	0.263	1	0.263
EFNA3	EPHA3	enterocyte_V1	vill_tip_tc	5e-06	7.4e-05	1.696	5.079	5.354	1	5.354
EFNA3	EPHA7	enterocyte_V1	vill_tip_tc	5e-06	6e-06	1.696	0.182	1.706	1	1.706
EFNB2	EPHA3	enterocyte_V1	vill_tip_tc	6.9e-05	7.4e-05	0.649	5.079	5.12	1	5.12
EFNB2	PECAM1	enterocyte_V1	vill_tip_tc	6.9e-05	2.1e-05	0.649	3.289	3.353	1	3.353
FARP2	PLXNA1	enterocyte_V1	vill_tip_tc	1.2e-05	3.2e-05	1.69	1.588	2.319	1	2.319
FARP2	PLXNA3	enterocyte_V1	vill_tip_tc	1.2e-05	1.4e-05	1.69	0.247	1.708	1	1.708
GDF9	BMPR2	enterocyte_V1	vill_tip_tc	1e-06	0.00011	0.303	0.912	0.961	1	0.961
GDF9	ORAI2	enterocyte_V1	vill_tip_tc	1e-06	3.5e-05	0.303	0.881	0.932	1	0.932
GDF9	TGFBR1	enterocyte_V1	vill_tip_tc	1e-06	3e-05	0.303	0.155	0.34	1	0.34
GSTP1	TRAF2	enterocyte_V1	vill_tip_tc	0.000319	1.4e-05	1.69	0.482	1.757	1	1.757
HRAS	CAV1	enterocyte_V1	vill_tip_tc	0.000119	5.6e-05	1.23	0.36	1.281	1	1.281
HRAS	SDC2	enterocyte_V1	vill_tip_tc	0.000119	0.000356	1.23	2.803	3.061	1	3.061
HRAS	TLR2	enterocyte_V1	vill_tip_tc	0.000119	4e-06	1.23	0.763	1.447	1	1.447
IHH	BOC	enterocyte_V1	vill_tip_tc	3.7e-05	2.1e-05	0.845	1.227	1.49	1	1.49
IHH	CDON	enterocyte_V1	vill_tip_tc	3.7e-05	0.000152	0.845	4.826	4.9	1	4.9
IHH	PTCH2	enterocyte_V1	vill_tip_tc	3.7e-05	4e-06	0.845	0.563	1.015	1	1.015
IL18	IL1RL2	enterocyte_V1	vill_tip_tc	0.000204	1.5e-05	3.973	1.097	4.122	1	4.122
JAG1	NOTCH2	enterocyte_V1	vill_tip_tc	1.2e-05	2.4e-05	0.688	1.545	1.691	1	1.691
LIF	IL6ST	enterocyte_V1	vill_tip_tc	2e-06	0.00029	0.205	2.847	2.854	1	2.854
LIF	LIFR	enterocyte_V1	vill_tip_tc	2e-06	2e-05	0.205	0.58	0.615	1	0.615
LIN7C	ABCA1	enterocyte_V1	vill_tip_tc	9.7e-05	8.9e-05	0.667	1.124	1.307	1	1.307
NRG4	EGFR	enterocyte_V1	vill_tip_tc	3e-06	0.000126	0.003	1.684	1.684	1	1.684
SEMA4B	DCBLD2	enterocyte_V1	vill_tip_tc	3.3e-05	7.5e-05	0.066	2.63	2.631	1	2.631
SEMA6D	PLXNA1	enterocyte_V1	vill_tip_tc	4.4e-05	3.2e-05	1.332	1.588	2.073	1	2.073
SERPINC1	GPC1	enterocyte_V1	vill_tip_tc	3e-06	8.7e-05	1.19	1.045	1.584	1	1.584
SERPINC1	LRP1	enterocyte_V1	vill_tip_tc	3e-06	0.000494	1.19	2.493	2.763	1	2.763
SERPINC1	SDC2	enterocyte_V1	vill_tip_tc	3e-06	0.000356	1.19	2.803	3.045	1	3.045
SHH	BOC	enterocyte_V1	vill_tip_tc	1e-06	2.1e-05	1.076	1.227	1.632	1	1.632
SHH	CDON	enterocyte_V1	vill_tip_tc	1e-06	0.000152	1.076	4.826	4.945	1	4.945
SHH	PTCH2	enterocyte_V1	vill_tip_tc	1e-06	4e-06	1.076	0.563	1.215	1	1.215
SHH	SMO	enterocyte_V1	vill_tip_tc	1e-06	6e-05	1.076	0.935	1.426	1	1.426
SPINK1	EGFR	enterocyte_V1	vill_tip_tc	0.003624	0.000126	0.431	1.684	1.738	1	1.738
TGM2	ITGA9	enterocyte_V1	vill_tip_tc	6.8e-05	1.6e-05	0.033	0.761	0.762	1	0.762
TGM2	ITGB1	enterocyte_V1	vill_tip_tc	6.8e-05	0.000322	0.033	0.543	0.544	1	0.544
TGM2	ITGB3	enterocyte_V1	vill_tip_tc	6.8e-05	4e-06	0.033	0.179	0.182	1	0.182
TNF	TNFRSF1A	enterocyte_V1	vill_tip_tc	1e-06	0.000196	0.04	1.272	1.273	1	1.273
TNF	TNFRSF1B	enterocyte_V1	vill_tip_tc	1e-06	3.1e-05	0.04	4.026	4.026	1	4.026
TNF	TNFRSF21	enterocyte_V1	vill_tip_tc	1e-06	5.7e-05	0.04	0.804	0.805	1	0.805
TNF	TRAF2	enterocyte_V1	vill_tip_tc	1e-06	1.4e-05	0.04	0.482	0.483	1	0.483
ADAM9	ITGB1	enterocyte_V1	crypt_tc	1.8e-05	0.000439	0.2	1.08	1.099	1	1.099
ADAM9	ITGB5	enterocyte_V1	crypt_tc	1.8e-05	0.000159	0.2	0.834	0.857	1	0.857
APOB	LRP6	enterocyte_V1	crypt_tc	0.000851	0.00015	0.088	0.927	0.931	1	0.931
ARF1	INSR	enterocyte_V1	crypt_tc	0.000432	7.2e-05	1.05	1.876	2.15	1	2.15
BMP3	BMPR1A	enterocyte_V1	crypt_tc	2.6e-05	8.2e-05	0.437	0.306	0.534	1	0.534
CALR	LRP1	enterocyte_V1	crypt_tc	0.000644	0.000602	0.533	3.165	3.21	1	3.21
CALR	SCARF1	enterocyte_V1	crypt_tc	0.000644	1.3e-05	0.533	2.151	2.216	1	2.216
CCL25	ACKR4	enterocyte_V1	crypt_tc	0.000895	0.000439	3.624	2.607	4.465	1	4.465
CGN	TGFBR2	enterocyte_V1	crypt_tc	8.6e-05	0.000437	0.344	2.814	2.835	1	2.835
CTF1	IL6ST	enterocyte_V1	crypt_tc	4e-06	0.000271	0.297	2.635	2.652	1	2.652
CTF1	LIFR	enterocyte_V1	crypt_tc	4e-06	9.6e-05	0.297	3.987	3.998	1	3.998
CX3CL1	CX3CR1	enterocyte_V1	crypt_tc	5.8e-05	2.8e-05	1.362	2.628	2.96	1	2.96
EDN2	EDNRA	enterocyte_V1	crypt_tc	3.1e-05	2e-05	2.999	0.244	3.009	1	3.009
EFNA1	EPHA3	enterocyte_V1	crypt_tc	4.5e-05	6e-06	0.189	0.173	0.256	1	0.256
EFNA1	EPHA7	enterocyte_V1	crypt_tc	4.5e-05	7e-06	0.189	0.337	0.386	1	0.386
EFNA3	EPHA3	enterocyte_V1	crypt_tc	5e-06	6e-06	1.696	0.173	1.705	1	1.705
EFNA3	EPHA7	enterocyte_V1	crypt_tc	5e-06	7e-06	1.696	0.337	1.73	1	1.73
EFNB1	EPHB4	enterocyte_V1	crypt_tc	6.5e-05	2e-05	0.409	0.634	0.755	1	0.755
EFNB2	EPHA3	enterocyte_V1	crypt_tc	6.9e-05	6e-06	0.649	0.173	0.671	1	0.671
EFNB2	EPHB4	enterocyte_V1	crypt_tc	6.9e-05	2e-05	0.649	0.634	0.907	1	0.907
FARP2	PLXNA1	enterocyte_V1	crypt_tc	1.2e-05	1e-05	1.69	0.191	1.701	1	1.701
FARP2	PLXNA3	enterocyte_V1	crypt_tc	1.2e-05	1.7e-05	1.69	0.389	1.734	1	1.734
GDF9	BMPR1A	enterocyte_V1	crypt_tc	1e-06	8.2e-05	0.303	0.306	0.431	1	0.431
GSTP1	TRAF2	enterocyte_V1	crypt_tc	0.000319	1.8e-05	1.69	0.955	1.941	1	1.941
HRAS	INSR	enterocyte_V1	crypt_tc	0.000119	7.2e-05	1.23	1.876	2.243	1	2.243
HRAS	SDC2	enterocyte_V1	crypt_tc	0.000119	0.000324	1.23	2.505	2.791	1	2.791
IHH	BOC	enterocyte_V1	crypt_tc	3.7e-05	5.8e-05	0.845	4.226	4.31	1	4.31
IHH	CDON	enterocyte_V1	crypt_tc	3.7e-05	3.9e-05	0.845	0.949	1.27	1	1.27
IHH	PTCH1	enterocyte_V1	crypt_tc	3.7e-05	0.000126	0.845	2.237	2.391	1	2.391
IHH	PTCH2	enterocyte_V1	crypt_tc	3.7e-05	2.1e-05	0.845	4.137	4.223	1	4.223
IL15	IL15RA	enterocyte_V1	crypt_tc	2.4e-05	1e-05	0.199	0.134	0.24	1	0.24
IL18	IL1RL2	enterocyte_V1	crypt_tc	0.000204	5.1e-05	3.973	4.547	6.039	1	6.039
JAG1	NOTCH2	enterocyte_V1	crypt_tc	1.2e-05	7e-06	0.688	0.167	0.708	1	0.708
LIF	IL6ST	enterocyte_V1	crypt_tc	2e-06	0.000271	0.205	2.635	2.643	1	2.643
LIF	LIFR	enterocyte_V1	crypt_tc	2e-06	9.6e-05	0.205	3.987	3.992	1	3.992
LIN7C	ABCA1	enterocyte_V1	crypt_tc	9.7e-05	4.9e-05	0.667	0.325	0.742	1	0.742
NAMPT	INSR	enterocyte_V1	crypt_tc	8.1e-05	7.2e-05	1.036	1.876	2.143	1	2.143
NRG4	EGFR	enterocyte_V1	crypt_tc	3e-06	5.4e-05	0.003	0.32	0.32	1	0.32
PTDSS1	JMJD6	enterocyte_V1	crypt_tc	6.9e-05	2.5e-05	0.598	0.331	0.683	1	0.683
SEMA6D	PLXNA1	enterocyte_V1	crypt_tc	4.4e-05	1e-05	1.332	0.191	1.346	1	1.346
SERPINC1	LRP1	enterocyte_V1	crypt_tc	3e-06	0.000602	1.19	3.165	3.381	1	3.381
SERPINC1	SDC2	enterocyte_V1	crypt_tc	3e-06	0.000324	1.19	2.505	2.773	1	2.773
SHH	BOC	enterocyte_V1	crypt_tc	1e-06	5.8e-05	1.076	4.226	4.361	1	4.361
SHH	CDON	enterocyte_V1	crypt_tc	1e-06	3.9e-05	1.076	0.949	1.435	1	1.435
SHH	PTCH1	enterocyte_V1	crypt_tc	1e-06	0.000126	1.076	2.237	2.482	1	2.482
SHH	PTCH2	enterocyte_V1	crypt_tc	1e-06	2.1e-05	1.076	4.137	4.275	1	4.275
SHH	SMO	enterocyte_V1	crypt_tc	1e-06	6.3e-05	1.076	1.014	1.478	1	1.478
SPINK1	EGFR	enterocyte_V1	crypt_tc	0.003624	5.4e-05	0.431	0.32	0.537	1	0.537
SYTL3	NRXN1	enterocyte_V1	crypt_tc	1.3e-05	2e-05	0.857	2.151	2.315	1	2.315
TCTN1	TMEM67	enterocyte_V1	crypt_tc	1e-06	9e-06	0.012	0.04	0.042	1	0.042
TGM2	ITGA9	enterocyte_V1	crypt_tc	6.8e-05	1.5e-05	0.033	0.67	0.671	1	0.671
TGM2	ITGB1	enterocyte_V1	crypt_tc	6.8e-05	0.000439	0.033	1.08	1.081	1	1.081
TGM2	ITGB3	enterocyte_V1	crypt_tc	6.8e-05	3.7e-05	0.033	3.876	3.876	1	3.876
TGM2	TBXA2R	enterocyte_V1	crypt_tc	6.8e-05	3.5e-05	0.033	5.098	5.098	1	5.098
TNFSF10	TNFRSF11B	enterocyte_V1	crypt_tc	2.8e-05	2.3e-05	0.334	0.403	0.523	1	0.523
TNF	TNFRSF1A	enterocyte_V1	crypt_tc	1e-06	0.000235	0.04	1.782	1.782	1	1.782
TNF	TNFRSF1B	enterocyte_V1	crypt_tc	1e-06	1.4e-05	0.04	1.512	1.513	1	1.513
TNF	TRAF2	enterocyte_V1	crypt_tc	1e-06	1.8e-05	0.04	0.955	0.956	1	0.956
ADAM9	ITGAV	enterocyte_V1	myo_fibro	1.8e-05	8.6e-05	0.2	2.103	2.113	1	2.113
ADAM9	ITGB1	enterocyte_V1	myo_fibro	1.8e-05	0.000768	0.2	2.597	2.605	1	2.605
ADAM9	ITGB5	enterocyte_V1	myo_fibro	1.8e-05	0.000133	0.2	0.627	0.658	1	0.658
APOB	LRP6	enterocyte_V1	myo_fibro	0.000851	0.00012	0.088	0.547	0.554	1	0.554
ARF1	PLD2	enterocyte_V1	myo_fibro	0.000432	3.1e-05	1.05	0.341	1.104	1	1.104
BMP3	BMPR1A	enterocyte_V1	myo_fibro	2.6e-05	0.000126	0.437	1.187	1.265	1	1.265
BMP3	BMPR2	enterocyte_V1	myo_fibro	2.6e-05	6.1e-05	0.437	0.172	0.47	1	0.47
CALR	ITGAV	enterocyte_V1	myo_fibro	0.000644	8.6e-05	0.533	2.103	2.17	1	2.17
CALR	LRP1	enterocyte_V1	myo_fibro	0.000644	0.000133	0.533	0.248	0.588	1	0.588
CALR	SCARF1	enterocyte_V1	myo_fibro	0.000644	2.3e-05	0.533	4.129	4.164	1	4.164
CGN	TGFBR2	enterocyte_V1	myo_fibro	8.6e-05	0.00038	0.344	2.393	2.418	1	2.418
CTF1	IL6ST	enterocyte_V1	myo_fibro	4e-06	0.000226	0.297	2.121	2.141	1	2.141
CTF1	LIFR	enterocyte_V1	myo_fibro	4e-06	7.2e-05	0.297	2.91	2.925	1	2.925
EDN2	EDNRA	enterocyte_V1	myo_fibro	3.1e-05	0.000231	2.999	5.083	5.902	1	5.902
EDN2	EDNRB	enterocyte_V1	myo_fibro	3.1e-05	0.002602	2.999	5.103	5.918	1	5.918
FARP2	PLXNA1	enterocyte_V1	myo_fibro	1.2e-05	7.7e-05	1.69	4.574	4.876	1	4.876
GDF9	BMPR1A	enterocyte_V1	myo_fibro	1e-06	0.000126	0.303	1.187	1.225	1	1.225
GDF9	BMPR2	enterocyte_V1	myo_fibro	1e-06	6.1e-05	0.303	0.172	0.349	1	0.349
GDF9	ORAI2	enterocyte_V1	myo_fibro	1e-06	6.6e-05	0.303	2.428	2.447	1	2.447
HRAS	CAV1	enterocyte_V1	myo_fibro	0.000119	0.000522	1.23	5.073	5.22	1	5.22
HRAS	SDC2	enterocyte_V1	myo_fibro	0.000119	0.000224	1.23	1.572	1.995	1	1.995
IHH	PTCH1	enterocyte_V1	myo_fibro	3.7e-05	0.000234	0.845	4.446	4.526	1	4.526
IHH	PTCH2	enterocyte_V1	myo_fibro	3.7e-05	1.5e-05	0.845	2.714	2.843	1	2.843
IL15	IL15RA	enterocyte_V1	myo_fibro	2.4e-05	1.5e-05	0.199	0.737	0.763	1	0.763
IL18	IL1RL2	enterocyte_V1	myo_fibro	0.000204	2.1e-05	3.973	1.718	4.329	1	4.329
JAG1	NOTCH2	enterocyte_V1	myo_fibro	1.2e-05	2.7e-05	0.688	1.802	1.929	1	1.929
LIF	IL6ST	enterocyte_V1	myo_fibro	2e-06	0.000226	0.205	2.121	2.13	1	2.13
LIF	LIFR	enterocyte_V1	myo_fibro	2e-06	7.2e-05	0.205	2.91	2.917	1	2.917
PTDSS1	JMJD6	enterocyte_V1	myo_fibro	6.9e-05	3.2e-05	0.598	0.816	1.011	1	1.011
SEMA4B	DCBLD2	enterocyte_V1	myo_fibro	3.3e-05	6.4e-05	0.066	2.181	2.182	1	2.182
SEMA4G	PLXNB2	enterocyte_V1	myo_fibro	0.000129	0.000146	0.377	0.23	0.441	1	0.441
SEMA6D	PLXNA1	enterocyte_V1	myo_fibro	4.4e-05	7.7e-05	1.332	4.574	4.764	1	4.764
SERPINC1	GPC1	enterocyte_V1	myo_fibro	3e-06	6.1e-05	1.19	0.648	1.355	1	1.355
SERPINC1	LRP1	enterocyte_V1	myo_fibro	3e-06	0.000133	1.19	0.248	1.216	1	1.216
SERPINC1	SDC2	enterocyte_V1	myo_fibro	3e-06	0.000224	1.19	1.572	1.971	1	1.971
SHH	PTCH1	enterocyte_V1	myo_fibro	1e-06	0.000234	1.076	4.446	4.574	1	4.574
SHH	PTCH2	enterocyte_V1	myo_fibro	1e-06	1.5e-05	1.076	2.714	2.92	1	2.92
SHH	SMO	enterocyte_V1	myo_fibro	1e-06	0.000129	1.076	2.527	2.746	1	2.746
TGM2	ITGB1	enterocyte_V1	myo_fibro	6.8e-05	0.000768	0.033	2.597	2.597	1	2.597
TGM2	ITGB3	enterocyte_V1	myo_fibro	6.8e-05	3.1e-05	0.033	3.142	3.142	1	3.142
TNF	LTBR	enterocyte_V1	myo_fibro	1e-06	0.000139	0.04	1.578	1.579	1	1.579
TNF	TNFRSF1A	enterocyte_V1	myo_fibro	1e-06	0.000204	0.04	1.382	1.383	1	1.383
ADAM9	ITGAV	enterocyte_V1	pan_fibro	1.8e-05	0.000104	0.2	2.731	2.738	1	2.738
ADAM9	ITGB1	enterocyte_V1	pan_fibro	1.8e-05	0.000981	0.2	3.583	3.588	1	3.588
ADAM9	ITGB5	enterocyte_V1	pan_fibro	1.8e-05	0.000632	0.2	4.587	4.591	1	4.591
BMP3	ACVR1	enterocyte_V1	pan_fibro	2.6e-05	0.0003	0.437	4.652	4.672	1	4.672
BMP3	BMPR2	enterocyte_V1	pan_fibro	2.6e-05	0.000346	0.437	4.481	4.502	1	4.502
CALR	ITGA2B	enterocyte_V1	pan_fibro	0.000644	3.8e-05	0.533	5.023	5.051	1	5.051
CALR	ITGAV	enterocyte_V1	pan_fibro	0.000644	0.000104	0.533	2.731	2.783	1	2.783
CALR	LRP1	enterocyte_V1	pan_fibro	0.000644	0.000477	0.533	2.386	2.445	1	2.445
CCL25	ACKR4	enterocyte_V1	pan_fibro	0.000895	0.000479	3.624	2.882	4.631	1	4.631
CGN	TGFBR2	enterocyte_V1	pan_fibro	8.6e-05	0.000268	0.344	1.564	1.602	1	1.602
CTF1	IL6ST	enterocyte_V1	pan_fibro	4e-06	0.000207	0.297	1.896	1.919	1	1.919
CX3CL1	CX3CR1	enterocyte_V1	pan_fibro	5.8e-05	3.2e-05	1.362	3.123	3.407	1	3.407
EFNB1	EPHB4	enterocyte_V1	pan_fibro	6.5e-05	3.1e-05	0.409	1.474	1.53	1	1.53
EFNB2	EPHB4	enterocyte_V1	pan_fibro	6.9e-05	3.1e-05	0.649	1.474	1.611	1	1.611
FARP2	PLXNA2	enterocyte_V1	pan_fibro	1.2e-05	6.5e-05	1.69	1.622	2.343	1	2.343
GDF9	BMPR2	enterocyte_V1	pan_fibro	1e-06	0.000346	0.303	4.481	4.491	1	4.491
GDF9	FXYD6	enterocyte_V1	pan_fibro	1e-06	0.000561	0.303	2.712	2.729	1	2.729
HRAS	SDC2	enterocyte_V1	pan_fibro	0.000119	0.000319	1.23	2.452	2.743	1	2.743
IHH	BOC	enterocyte_V1	pan_fibro	3.7e-05	1.4e-05	0.845	0.734	1.119	1	1.119
IHH	PTCH1	enterocyte_V1	pan_fibro	3.7e-05	3.2e-05	0.845	0.332	0.908	1	0.908
JAG1	NOTCH2	enterocyte_V1	pan_fibro	1.2e-05	5.6e-05	0.688	4.173	4.229	1	4.229
LIF	IL6ST	enterocyte_V1	pan_fibro	2e-06	0.000207	0.205	1.896	1.907	1	1.907
LIN7C	ABCA1	enterocyte_V1	pan_fibro	9.7e-05	8.7e-05	0.667	1.082	1.271	1	1.271
NRG4	EGFR	enterocyte_V1	pan_fibro	3e-06	7.9e-05	0.003	0.8	0.8	1	0.8
SEMA4B	DCBLD2	enterocyte_V1	pan_fibro	3.3e-05	9.6e-05	0.066	3.493	3.493	1	3.493
SEMA4G	PLXNB2	enterocyte_V1	pan_fibro	0.000129	0.000305	0.377	3.228	3.25	1	3.25
SEMA6A	PLXNA2	enterocyte_V1	pan_fibro	4.1e-05	6.5e-05	0.072	1.622	1.624	1	1.624
SERPINC1	GPC1	enterocyte_V1	pan_fibro	3e-06	0.000333	1.19	4.863	5.007	1	5.007
SERPINC1	LRP1	enterocyte_V1	pan_fibro	3e-06	0.000477	1.19	2.386	2.666	1	2.666
SERPINC1	SDC2	enterocyte_V1	pan_fibro	3e-06	0.000319	1.19	2.452	2.725	1	2.725
SHH	BOC	enterocyte_V1	pan_fibro	1e-06	1.4e-05	1.076	0.734	1.303	1	1.303
SHH	PTCH1	enterocyte_V1	pan_fibro	1e-06	3.2e-05	1.076	0.332	1.126	1	1.126
SHH	SMO	enterocyte_V1	pan_fibro	1e-06	0.000188	1.076	3.883	4.029	1	4.029
SPINK1	EGFR	enterocyte_V1	pan_fibro	0.003624	7.9e-05	0.431	0.8	0.909	1	0.909
TGM2	ITGA9	enterocyte_V1	pan_fibro	6.8e-05	5.7e-05	0.033	4.148	4.149	1	4.149
TGM2	ITGB1	enterocyte_V1	pan_fibro	6.8e-05	0.000981	0.033	3.583	3.583	1	3.583
TNFSF10	TNFRSF11B	enterocyte_V1	pan_fibro	2.8e-05	0.000111	0.334	3.413	3.429	1	3.429
TNF	TNFRSF1A	enterocyte_V1	pan_fibro	1e-06	0.000266	0.04	2.19	2.19	1	2.19
ADAM9	ITGA3	enterocyte_V1	goblet_crytp	1.8e-05	4.9e-05	0.2	0.211	0.291	1	0.291
APOB	LDLR	enterocyte_V1	goblet_crytp	0.000851	0.000155	0.088	1.685	1.688	1	1.688
BMP3	BMPR1A	enterocyte_V1	goblet_crytp	2.6e-05	0.000163	0.437	1.949	1.998	1	1.998
CALR	ITGA3	enterocyte_V1	goblet_crytp	0.000644	4.9e-05	0.533	0.211	0.573	1	0.573
CCL25	CCR9	enterocyte_V1	goblet_crytp	0.000895	2.2e-05	3.624	5.06	6.224	1	6.224
CGN	F11R	enterocyte_V1	goblet_crytp	8.6e-05	0.000208	0.344	0.4	0.528	1	0.528
CX3CL1	CX3CR1	enterocyte_V1	goblet_crytp	5.8e-05	1.9e-05	1.362	1.631	2.125	1	2.125
EFNA1	EPHA2	enterocyte_V1	goblet_crytp	4.5e-05	3.1e-05	0.189	0.299	0.354	1	0.354
EFNA3	EPHA2	enterocyte_V1	goblet_crytp	5e-06	3.1e-05	1.696	0.299	1.723	1	1.723
GDF9	BMPR1A	enterocyte_V1	goblet_crytp	1e-06	0.000163	0.303	1.949	1.973	1	1.973
GDF9	ORAI2	enterocyte_V1	goblet_crytp	1e-06	6.3e-05	0.303	2.267	2.287	1	2.287
TNF	LTBR	enterocyte_V1	goblet_crytp	1e-06	0.000136	0.04	1.492	1.493	1	1.493
APOB	LDLR	enterocyte_V1	goblet_V1	0.000851	6.7e-05	0.088	0.165	0.187	1	0.187
BMP3	ACVR2A	enterocyte_V1	goblet_V1	2.6e-05	2.3e-05	0.437	1.292	1.364	1	1.364
CX3CL1	CX3CR1	enterocyte_V1	goblet_V1	5.8e-05	9e-06	1.362	0.46	1.438	1	1.438
EFNA1	EPHA2	enterocyte_V1	goblet_V1	4.5e-05	4.6e-05	0.189	0.849	0.87	1	0.87
EFNA3	EPHA2	enterocyte_V1	goblet_V1	5e-06	4.6e-05	1.696	0.849	1.897	1	1.897
EFNB1	ERBB2	enterocyte_V1	goblet_V1	6.5e-05	3e-05	0.409	0.07	0.415	1	0.415
GDF9	ACVR2A	enterocyte_V1	goblet_V1	1e-06	2.3e-05	0.303	1.292	1.327	1	1.327
IL23A	IL12RB1	enterocyte_V1	goblet_V1	1e-06	2e-06	0.159	3.578	3.582	1	3.582
LIN7C	KCNJ4	enterocyte_V1	goblet_V1	9.7e-05	5e-06	0.667	0.889	1.111	1	1.111
NRG4	ERBB2	enterocyte_V1	goblet_V1	3e-06	3e-05	0.003	0.07	0.07	1	0.07
TNF	LTBR	enterocyte_V1	goblet_V1	1e-06	0.000122	0.04	1.058	1.059	1	1.059
TNF	TNFRSF1A	enterocyte_V1	goblet_V1	1e-06	0.000114	0.04	0.198	0.202	1	0.202
TNF	TNFRSF1B	enterocyte_V1	goblet_V1	1e-06	5e-06	0.04	0.081	0.09	1	0.09
ADAM9	ITGAV	enterocyte_V1	goblet_V2	1.8e-05	2.4e-05	0.2	0.001	0.2	1	0.2
APOB	LDLR	enterocyte_V1	goblet_V2	0.000851	5.8e-05	0.088	0.011	0.089	1	0.089
ARF1	CHRM3	enterocyte_V1	goblet_V2	0.000432	5e-06	1.05	1.042	1.479	1	1.479
CALR	ITGAV	enterocyte_V1	goblet_V2	0.000644	2.4e-05	0.533	0.001	0.533	1	0.533
CX3CL1	CX3CR1	enterocyte_V1	goblet_V2	5.8e-05	1.2e-05	1.362	0.778	1.569	1	1.569
EFNA1	EPHA1	enterocyte_V1	goblet_V2	4.5e-05	1.2e-05	0.189	0.174	0.257	1	0.257
EFNA3	EPHA1	enterocyte_V1	goblet_V2	5e-06	1.2e-05	1.696	0.174	1.705	1	1.705
EFNB2	RHBDL2	enterocyte_V1	goblet_V2	6.9e-05	2e-05	0.649	0.512	0.826	1	0.826
GSTP1	TRAF2	enterocyte_V1	goblet_V2	0.000319	1.5e-05	1.69	0.546	1.776	1	1.776
NRG4	EGFR	enterocyte_V1	goblet_V2	3e-06	5.5e-05	0.003	0.329	0.329	1	0.329
PTDSS1	JMJD6	enterocyte_V1	goblet_V2	6.9e-05	2.2e-05	0.598	0.118	0.609	1	0.609
SPINK1	EGFR	enterocyte_V1	goblet_V2	0.003624	5.5e-05	0.431	0.329	0.542	1	0.542
TCTN1	TMEM67	enterocyte_V1	goblet_V2	1e-06	1e-05	0.012	0.111	0.111	1	0.111
TNF	TNFRSF21	enterocyte_V1	goblet_V2	1e-06	5.7e-05	0.04	0.806	0.807	1	0.807
TNF	TRAF2	enterocyte_V1	goblet_V2	1e-06	1.5e-05	0.04	0.546	0.547	1	0.547
ADAM9	ITGA6	enterocyte_V1	goblet_V3	1.8e-05	0.000195	0.2	1.714	1.725	1	1.725
APOB	LDLR	enterocyte_V1	goblet_V3	0.000851	6.1e-05	0.088	0.059	0.106	1	0.106
APOB	LSR	enterocyte_V1	goblet_V3	0.000851	0.000345	0.088	0.487	0.495	1	0.495
ARF1	INSR	enterocyte_V1	goblet_V3	0.000432	3.7e-05	1.05	0.251	1.08	1	1.08
ARF1	PLD2	enterocyte_V1	goblet_V3	0.000432	4.7e-05	1.05	0.736	1.283	1	1.283
BMP3	ACVR2B	enterocyte_V1	goblet_V3	2.6e-05	3.5e-05	0.437	1.491	1.553	1	1.553
BMP3	BMPR1A	enterocyte_V1	goblet_V3	2.6e-05	0.00011	0.437	0.872	0.976	1	0.976
CGN	F11R	enterocyte_V1	goblet_V3	8.6e-05	0.000204	0.344	0.356	0.495	1	0.495
CGN	OCLN	enterocyte_V1	goblet_V3	8.6e-05	0.000122	0.344	1.553	1.591	1	1.591
EFNA1	EPHA2	enterocyte_V1	goblet_V3	4.5e-05	0.0001	0.189	2.799	2.806	1	2.806
EFNA3	EPHA2	enterocyte_V1	goblet_V3	5e-06	0.0001	1.696	2.799	3.273	1	3.273
EFNB2	RHBDL2	enterocyte_V1	goblet_V3	6.9e-05	9.6e-05	0.649	4.521	4.567	1	4.567
FARP2	PLXNA2	enterocyte_V1	goblet_V3	1.2e-05	4.6e-05	1.69	0.859	1.896	1	1.896
GDF9	BMPR1A	enterocyte_V1	goblet_V3	1e-06	0.00011	0.303	0.872	0.924	1	0.924
HRAS	INSR	enterocyte_V1	goblet_V3	0.000119	3.7e-05	1.23	0.251	1.255	1	1.255
LIN7C	KCNJ4	enterocyte_V1	goblet_V3	9.7e-05	2.5e-05	0.667	4.987	5.032	1	5.032
NAMPT	INSR	enterocyte_V1	goblet_V3	8.1e-05	3.7e-05	1.036	0.251	1.066	1	1.066
NRG4	EGFR	enterocyte_V1	goblet_V3	3e-06	0.000192	0.003	2.936	2.936	1	2.936
SEMA6A	PLXNA2	enterocyte_V1	goblet_V3	4.1e-05	4.6e-05	0.072	0.859	0.862	1	0.862
SPINK1	EGFR	enterocyte_V1	goblet_V3	0.003624	0.000192	0.431	2.936	2.968	1	2.968
TNF	LTBR	enterocyte_V1	goblet_V3	1e-06	9.6e-05	0.04	0.208	0.212	1	0.212
TNF	TNFRSF1B	enterocyte_V1	goblet_V3	1e-06	1.1e-05	0.04	0.935	0.936	1	0.936
TNF	TNFRSF21	enterocyte_V1	goblet_V3	1e-06	6.4e-05	0.04	1.01	1.011	1	1.011
ADAM9	ITGA6	enterocyte_V1	goblet_tip	1.8e-05	9.2e-05	0.2	0.258	0.326	1	0.326
ADAM9	ITGAV	enterocyte_V1	goblet_tip	1.8e-05	6.6e-05	0.2	1.425	1.439	1	1.439
APOB	LSR	enterocyte_V1	goblet_tip	0.000851	0.000304	0.088	0.277	0.291	1	0.291
ARF1	CHRM3	enterocyte_V1	goblet_tip	0.000432	1.1e-05	1.05	2.815	3.005	1	3.005
ARF1	INSR	enterocyte_V1	goblet_tip	0.000432	5.8e-05	1.05	1.227	1.615	1	1.615
CALR	ITGAV	enterocyte_V1	goblet_tip	0.000644	6.6e-05	0.533	1.425	1.521	1	1.521
CGN	F11R	enterocyte_V1	goblet_tip	8.6e-05	0.000219	0.344	0.507	0.612	1	0.612
CGN	OCLN	enterocyte_V1	goblet_tip	8.6e-05	6.2e-05	0.344	0.22	0.409	1	0.409
EFNA1	EPHA1	enterocyte_V1	goblet_tip	4.5e-05	2.3e-05	0.189	0.906	0.926	1	0.926
EFNA1	EPHA2	enterocyte_V1	goblet_tip	4.5e-05	4.8e-05	0.189	0.907	0.927	1	0.927
EFNA3	EPHA1	enterocyte_V1	goblet_tip	5e-06	2.3e-05	1.696	0.906	1.923	1	1.923
EFNA3	EPHA2	enterocyte_V1	goblet_tip	5e-06	4.8e-05	1.696	0.907	1.924	1	1.924
EFNB1	ERBB2	enterocyte_V1	goblet_tip	6.5e-05	4.4e-05	0.409	0.596	0.723	1	0.723
EFNB2	PECAM1	enterocyte_V1	goblet_tip	6.9e-05	3e-06	0.649	0.167	0.67	1	0.67
EFNB2	RHBDL2	enterocyte_V1	goblet_tip	6.9e-05	2.7e-05	0.649	0.864	1.081	1	1.081
HRAS	INSR	enterocyte_V1	goblet_tip	0.000119	5.8e-05	1.23	1.227	1.737	1	1.737
JAG1	NOTCH4	enterocyte_V1	goblet_tip	1.2e-05	2e-06	0.688	0.047	0.69	1	0.69
NAMPT	INSR	enterocyte_V1	goblet_tip	8.1e-05	5.8e-05	1.036	1.227	1.606	1	1.606
NRG4	EGFR	enterocyte_V1	goblet_tip	3e-06	0.00018	0.003	2.721	2.721	1	2.721
NRG4	ERBB2	enterocyte_V1	goblet_tip	3e-06	4.4e-05	0.003	0.596	0.596	1	0.596
SPINK1	EGFR	enterocyte_V1	goblet_tip	0.003624	0.00018	0.431	2.721	2.755	1	2.755
TNF	LTBR	enterocyte_V1	goblet_tip	1e-06	9e-05	0.04	0.026	0.048	1	0.048
TNF	TNFRSF1B	enterocyte_V1	goblet_tip	1e-06	8e-06	0.04	0.582	0.584	1	0.584
TNF	TNFRSF21	enterocyte_V1	goblet_tip	1e-06	7.8e-05	0.04	1.398	1.398	1	1.398
ACE	AGTR2	enterocyte_V1	EE_EC	0.000301	0	0.267	5.103	5.11	1	5.11
ADAM9	ITGA3	enterocyte_V1	EE_EC	1.8e-05	5.2e-05	0.2	0.281	0.345	1	0.345
ADAM9	ITGB1	enterocyte_V1	EE_EC	1.8e-05	0.000304	0.2	0.46	0.501	1	0.501
APOB	CALCR	enterocyte_V1	EE_EC	0.000851	0	0.088	1.713	1.715	1	1.715
APOB	ITGB2	enterocyte_V1	EE_EC	0.000851	4e-06	0.088	2.479	2.48	1	2.48
APOB	LDLR	enterocyte_V1	EE_EC	0.000851	8.7e-05	0.088	0.503	0.511	1	0.511
APOB	LRP2	enterocyte_V1	EE_EC	0.000851	1e-06	0.088	4.854	4.855	1	4.855
APOB	LRP6	enterocyte_V1	EE_EC	0.000851	0.000192	0.088	1.45	1.452	1	1.452
APOB	LRP8	enterocyte_V1	EE_EC	0.000851	3.6e-05	0.088	2.708	2.709	1	2.709
APOB	LSR	enterocyte_V1	EE_EC	0.000851	0.000359	0.088	0.563	0.569	1	0.569
APOB	OLR1	enterocyte_V1	EE_EC	0.000851	0	0.088	0.056	0.105	1	0.105
ARF1	CHRM3	enterocyte_V1	EE_EC	0.000432	1.5e-05	1.05	3.815	3.957	1	3.957
ARF1	INSR	enterocyte_V1	EE_EC	0.000432	4.1e-05	1.05	0.409	1.127	1	1.127
BMP3	ACVR2A	enterocyte_V1	EE_EC	2.6e-05	1.8e-05	0.437	0.797	0.909	1	0.909
BMP3	ACVR2B	enterocyte_V1	EE_EC	2.6e-05	2.9e-05	0.437	1.146	1.226	1	1.226
BMP3	BMPR1A	enterocyte_V1	EE_EC	2.6e-05	7.9e-05	0.437	0.254	0.506	1	0.506
BMP3	BMPR1B	enterocyte_V1	EE_EC	2.6e-05	0	0.437	0.533	0.689	1	0.689
CALR	ITGA3	enterocyte_V1	EE_EC	0.000644	5.2e-05	0.533	0.281	0.603	1	0.603
CCL20	CCR6	enterocyte_V1	EE_EC	2e-06	0	0.112	0.354	0.371	1	0.371
CCL28	CCR3	enterocyte_V1	EE_EC	9.4e-05	0	1.778	5.103	5.403	1	5.403
CGN	OCLN	enterocyte_V1	EE_EC	8.6e-05	7.1e-05	0.344	0.408	0.534	1	0.534
CGN	TGFBR1	enterocyte_V1	EE_EC	8.6e-05	4.4e-05	0.344	0.626	0.714	1	0.714
EFNA1	EPHA5	enterocyte_V1	EE_EC	4.5e-05	1e-06	0.189	0.838	0.859	1	0.859
EFNA1	EPHA6	enterocyte_V1	EE_EC	4.5e-05	0	0.189	5.103	5.106	1	5.106
EFNA1	EPHA7	enterocyte_V1	EE_EC	4.5e-05	2.3e-05	0.189	2.387	2.395	1	2.395
EFNA1	EPHB6	enterocyte_V1	EE_EC	4.5e-05	0	0.189	0.022	0.19	1	0.19
EFNA3	EPHA5	enterocyte_V1	EE_EC	5e-06	1e-06	1.696	0.838	1.892	1	1.892
EFNA3	EPHA6	enterocyte_V1	EE_EC	5e-06	0	1.696	5.103	5.377	1	5.377
EFNA3	EPHA7	enterocyte_V1	EE_EC	5e-06	2.3e-05	1.696	2.387	2.929	1	2.929
EFNA3	EPHB6	enterocyte_V1	EE_EC	5e-06	0	1.696	0.022	1.697	1	1.697
EFNB1	EPHA6	enterocyte_V1	EE_EC	6.5e-05	0	0.409	5.103	5.119	1	5.119
EFNB1	EPHB3	enterocyte_V1	EE_EC	6.5e-05	4.9e-05	0.409	0.339	0.531	1	0.531
EFNB1	EPHB4	enterocyte_V1	EE_EC	6.5e-05	2e-05	0.409	0.601	0.727	1	0.727
EFNB1	EPHB6	enterocyte_V1	EE_EC	6.5e-05	0	0.409	0.022	0.409	1	0.409
EFNB2	EPHA6	enterocyte_V1	EE_EC	6.9e-05	0	0.649	5.103	5.144	1	5.144
EFNB2	EPHB3	enterocyte_V1	EE_EC	6.9e-05	4.9e-05	0.649	0.339	0.732	1	0.732
EFNB2	EPHB4	enterocyte_V1	EE_EC	6.9e-05	2e-05	0.649	0.601	0.885	1	0.885
EFNB2	EPHB6	enterocyte_V1	EE_EC	6.9e-05	0	0.649	0.022	0.649	1	0.649
EFNB2	GRM5	enterocyte_V1	EE_EC	6.9e-05	0	0.649	1.686	1.806	1	1.806
EFNB2	PECAM1	enterocyte_V1	EE_EC	6.9e-05	2.3e-05	0.649	3.685	3.742	1	3.742
FARP2	PLXNA2	enterocyte_V1	EE_EC	1.2e-05	3.1e-05	1.69	0.235	1.706	1	1.706
FARP2	PLXNA3	enterocyte_V1	EE_EC	1.2e-05	1.2e-05	1.69	0.106	1.693	1	1.693
FARP2	PLXNA4	enterocyte_V1	EE_EC	1.2e-05	1e-06	1.69	5.103	5.375	1	5.375
GDF9	ACVR2A	enterocyte_V1	EE_EC	1e-06	1.8e-05	0.303	0.797	0.853	1	0.853
GDF9	BMPR1A	enterocyte_V1	EE_EC	1e-06	7.9e-05	0.303	0.254	0.396	1	0.396
GDF9	BMPR1B	enterocyte_V1	EE_EC	1e-06	0	0.303	0.533	0.613	1	0.613
GDF9	FXYD6	enterocyte_V1	EE_EC	1e-06	0.000611	0.303	2.995	3.011	1	3.011
GDF9	TGFBR1	enterocyte_V1	EE_EC	1e-06	4.4e-05	0.303	0.626	0.695	1	0.695
GNRH1	GNRHR	enterocyte_V1	EE_EC	2e-06	0	1.028	2.453	2.66	1	2.66
GSTP1	TRAF2	enterocyte_V1	EE_EC	0.000319	1.1e-05	1.69	0.098	1.692	1	1.692
GUCA2B	GUCY2C	enterocyte_V1	EE_EC	0.002976	0.000279	0.226	0.582	0.624	1	0.624
GUCA2B	GUCY2D	enterocyte_V1	EE_EC	0.002976	0	0.226	5.103	5.108	1	5.108
HRAS	INSR	enterocyte_V1	EE_EC	0.000119	4.1e-05	1.23	0.409	1.296	1	1.296
HRAS	TLR2	enterocyte_V1	EE_EC	0.000119	4e-06	1.23	0.915	1.533	1	1.533
IHH	HHIP	enterocyte_V1	EE_EC	3.7e-05	1e-06	0.845	1.265	1.521	1	1.521
IL15	IL15RA	enterocyte_V1	EE_EC	2.4e-05	1.1e-05	0.199	0.201	0.283	1	0.283
IL15	IL2RA	enterocyte_V1	EE_EC	2.4e-05	0	0.199	0.326	0.382	1	0.382
IL15	IL2RG	enterocyte_V1	EE_EC	2.4e-05	1e-06	0.199	0.568	0.602	1	0.602
IL18	IL18R1	enterocyte_V1	EE_EC	0.000204	7.3e-05	3.973	5.012	6.396	1	6.396
IL23A	IL12RB1	enterocyte_V1	EE_EC	1e-06	0	0.159	0.112	0.195	1	0.195
JAG1	NOTCH3	enterocyte_V1	EE_EC	1.2e-05	0	0.688	0.107	0.697	1	0.697
JAG1	NOTCH4	enterocyte_V1	EE_EC	1.2e-05	2e-06	0.688	0.019	0.689	1	0.689
NAMPT	INSR	enterocyte_V1	EE_EC	8.1e-05	4.1e-05	1.036	0.409	1.114	1	1.114
NRG4	EGFR	enterocyte_V1	EE_EC	3e-06	6.5e-05	0.003	0.529	0.53	1	0.53
P4HB	GPR162	enterocyte_V1	EE_EC	0.001348	0	1.143	0.174	1.156	1	1.156
PIGF	FLT1	enterocyte_V1	EE_EC	5.1e-05	1e-06	1.49	4.175	4.433	1	4.433
PTDSS1	JMJD6	enterocyte_V1	EE_EC	6.9e-05	4.6e-05	0.598	1.849	1.943	1	1.943
PTDSS1	SCARB1	enterocyte_V1	EE_EC	6.9e-05	8.6e-05	0.598	0.825	1.019	1	1.019
SEMA4G	PLXNB2	enterocyte_V1	EE_EC	0.000129	0.000161	0.377	0.516	0.639	1	0.639
SEMA6A	PLXNA2	enterocyte_V1	EE_EC	4.1e-05	3.1e-05	0.072	0.235	0.246	1	0.246
SEMA6A	PLXNA4	enterocyte_V1	EE_EC	4.1e-05	1e-06	0.072	5.103	5.103	1	5.103
SHH	GPC5	enterocyte_V1	EE_EC	1e-06	0	1.076	0.751	1.312	1	1.312
SHH	HHIP	enterocyte_V1	EE_EC	1e-06	1e-06	1.076	1.265	1.661	1	1.661
SHH	LRP2	enterocyte_V1	EE_EC	1e-06	1e-06	1.076	4.854	4.972	1	4.972
SPINK1	EGFR	enterocyte_V1	EE_EC	0.003624	6.5e-05	0.431	0.529	0.683	1	0.683
SYTL3	NRXN1	enterocyte_V1	EE_EC	1.3e-05	4e-06	0.857	0.068	0.86	1	0.86
TCN2	LRP2	enterocyte_V1	EE_EC	0.000199	1e-06	0.678	4.854	4.901	1	4.901
TCTN1	TMEM67	enterocyte_V1	EE_EC	1e-06	1.6e-05	0.012	0.689	0.689	1	0.689
TGM2	GPR56	enterocyte_V1	EE_EC	6.8e-05	6.5e-05	0.033	0.55	0.551	1	0.551
TGM2	ITGA4	enterocyte_V1	EE_EC	6.8e-05	9.1e-05	0.033	1.623	1.623	1	1.623
TGM2	ITGA9	enterocyte_V1	EE_EC	6.8e-05	2.3e-05	0.033	1.29	1.29	1	1.29
TGM2	ITGB1	enterocyte_V1	EE_EC	6.8e-05	0.000304	0.033	0.46	0.461	1	0.461
TNFSF10	TNFRSF10B	enterocyte_V1	EE_EC	2.8e-05	4e-06	0.334	0.378	0.504	1	0.504
TNFSF10	TNFRSF11B	enterocyte_V1	EE_EC	2.8e-05	6e-05	0.334	1.673	1.706	1	1.706
TNF	LTBR	enterocyte_V1	EE_EC	1e-06	0.000117	0.04	0.877	0.878	1	0.878
TNF	TNFRSF21	enterocyte_V1	EE_EC	1e-06	5.2e-05	0.04	0.659	0.66	1	0.66
TNF	TRAF2	enterocyte_V1	EE_EC	1e-06	1.1e-05	0.04	0.098	0.106	1	0.106
ADAM9	ITGA3	enterocyte_V1	EE_Dcells	1.8e-05	4.6e-05	0.2	0.118	0.232	1	0.232
ADAM9	ITGB1	enterocyte_V1	EE_Dcells	1.8e-05	0.000254	0.2	0.226	0.302	1	0.302
APOB	ITGB2	enterocyte_V1	EE_Dcells	0.000851	1e-06	0.088	0.358	0.369	1	0.369
APOB	LDLR	enterocyte_V1	EE_Dcells	0.000851	9.3e-05	0.088	0.612	0.618	1	0.618
APOB	LRP6	enterocyte_V1	EE_Dcells	0.000851	0.00017	0.088	1.18	1.184	1	1.184
ARF1	CHRM3	enterocyte_V1	EE_Dcells	0.000432	3e-06	1.05	0.36	1.11	1	1.11
ARF1	INSR	enterocyte_V1	EE_Dcells	0.000432	4.1e-05	1.05	0.438	1.138	1	1.138
BMP3	ACVR1	enterocyte_V1	EE_Dcells	2.6e-05	5.1e-05	0.437	0.391	0.587	1	0.587
BMP3	ACVR2A	enterocyte_V1	EE_Dcells	2.6e-05	1.8e-05	0.437	0.758	0.875	1	0.875
BMP3	ACVR2B	enterocyte_V1	EE_Dcells	2.6e-05	3.5e-05	0.437	1.529	1.59	1	1.59
CALR	ITGA3	enterocyte_V1	EE_Dcells	0.000644	4.6e-05	0.533	0.118	0.546	1	0.546
CGN	F11R	enterocyte_V1	EE_Dcells	8.6e-05	0.000168	0.344	0.019	0.345	1	0.345
CGN	OCLN	enterocyte_V1	EE_Dcells	8.6e-05	5.5e-05	0.344	0.044	0.347	1	0.347
CGN	TGFBR1	enterocyte_V1	EE_Dcells	8.6e-05	3.9e-05	0.344	0.45	0.566	1	0.566
EFNA1	EPHA4	enterocyte_V1	EE_Dcells	4.5e-05	2.2e-05	0.189	0.199	0.275	1	0.275
EFNA1	EPHA5	enterocyte_V1	EE_Dcells	4.5e-05	3e-06	0.189	4.991	4.995	1	4.995
EFNA1	EPHA7	enterocyte_V1	EE_Dcells	4.5e-05	1.9e-05	0.189	1.819	1.829	1	1.829
EFNA3	EPHA4	enterocyte_V1	EE_Dcells	5e-06	2.2e-05	1.696	0.199	1.708	1	1.708
EFNA3	EPHA5	enterocyte_V1	EE_Dcells	5e-06	3e-06	1.696	4.991	5.272	1	5.272
EFNA3	EPHA7	enterocyte_V1	EE_Dcells	5e-06	1.9e-05	1.696	1.819	2.487	1	2.487
EFNB1	EPHA4	enterocyte_V1	EE_Dcells	6.5e-05	2.2e-05	0.409	0.199	0.455	1	0.455
EFNB1	EPHB3	enterocyte_V1	EE_Dcells	6.5e-05	2.8e-05	0.409	0.017	0.409	1	0.409
EFNB1	EPHB4	enterocyte_V1	EE_Dcells	6.5e-05	2.1e-05	0.409	0.672	0.787	1	0.787
EFNB2	EPHA4	enterocyte_V1	EE_Dcells	6.9e-05	2.2e-05	0.649	0.199	0.679	1	0.679
EFNB2	EPHB3	enterocyte_V1	EE_Dcells	6.9e-05	2.8e-05	0.649	0.017	0.649	1	0.649
EFNB2	EPHB4	enterocyte_V1	EE_Dcells	6.9e-05	2.1e-05	0.649	0.672	0.934	1	0.934
EFNB2	GRM1	enterocyte_V1	EE_Dcells	6.9e-05	3e-06	0.649	3.897	3.951	1	3.951
FARP2	PLXNA2	enterocyte_V1	EE_Dcells	1.2e-05	3.8e-05	1.69	0.529	1.771	1	1.771
FARP2	PLXNA3	enterocyte_V1	EE_Dcells	1.2e-05	5e-05	1.69	2.282	2.84	1	2.84
GDF9	ACVR2A	enterocyte_V1	EE_Dcells	1e-06	1.8e-05	0.303	0.758	0.816	1	0.816
GDF9	FXYD6	enterocyte_V1	EE_Dcells	1e-06	0.000215	0.303	0.717	0.778	1	0.778
GDF9	TGFBR1	enterocyte_V1	EE_Dcells	1e-06	3.9e-05	0.303	0.45	0.543	1	0.543
GSTP1	TRAF2	enterocyte_V1	EE_Dcells	0.000319	2e-05	1.69	1.338	2.155	1	2.155
GUCA2B	GUCY2C	enterocyte_V1	EE_Dcells	0.002976	0.00031	0.226	0.775	0.807	1	0.807
HRAS	INSR	enterocyte_V1	EE_Dcells	0.000119	4.1e-05	1.23	0.438	1.305	1	1.305
HRAS	TLR2	enterocyte_V1	EE_Dcells	0.000119	5e-06	1.23	1.118	1.662	1	1.662
IHH	BOC	enterocyte_V1	EE_Dcells	3.7e-05	1.3e-05	0.845	0.601	1.036	1	1.036
IHH	CDON	enterocyte_V1	EE_Dcells	3.7e-05	2.2e-05	0.845	0.359	0.918	1	0.918
IL23A	IL12RB1	enterocyte_V1	EE_Dcells	1e-06	1e-06	0.159	2.238	2.243	1	2.243
JAG1	NOTCH1	enterocyte_V1	EE_Dcells	1.2e-05	4.2e-05	0.688	1.533	1.68	1	1.68
JAG1	NOTCH4	enterocyte_V1	EE_Dcells	1.2e-05	2e-06	0.688	0.086	0.694	1	0.694
LIN7C	ABCA1	enterocyte_V1	EE_Dcells	9.7e-05	5e-05	0.667	0.333	0.745	1	0.745
NAMPT	INSR	enterocyte_V1	EE_Dcells	8.1e-05	4.1e-05	1.036	0.438	1.125	1	1.125
P4HB	GPR162	enterocyte_V1	EE_Dcells	0.001348	2e-06	1.143	3.638	3.813	1	3.813
SEMA4G	PLXNB2	enterocyte_V1	EE_Dcells	0.000129	0.000153	0.377	0.365	0.525	1	0.525
SEMA6A	PLXNA2	enterocyte_V1	EE_Dcells	4.1e-05	3.8e-05	0.072	0.529	0.534	1	0.534
SHH	BOC	enterocyte_V1	EE_Dcells	1e-06	1.3e-05	1.076	0.601	1.232	1	1.232
SHH	CDON	enterocyte_V1	EE_Dcells	1e-06	2.2e-05	1.076	0.359	1.134	1	1.134
SPINK1	NRSN1	enterocyte_V1	EE_Dcells	0.003624	2.7e-05	0.431	5.087	5.105	1	5.105
SYTL3	NRXN1	enterocyte_V1	EE_Dcells	1.3e-05	6e-06	0.857	0.407	0.949	1	0.949
TCTN1	TMEM67	enterocyte_V1	EE_Dcells	1e-06	1.8e-05	0.012	0.87	0.871	1	0.871
TGM2	GPR56	enterocyte_V1	EE_Dcells	6.8e-05	0.000135	0.033	1.712	1.713	1	1.713
TGM2	ITGA4	enterocyte_V1	EE_Dcells	6.8e-05	7e-05	0.033	1.128	1.128	1	1.128
TGM2	ITGB1	enterocyte_V1	EE_Dcells	6.8e-05	0.000254	0.033	0.226	0.229	1	0.229
TNFSF10	TNFRSF10B	enterocyte_V1	EE_Dcells	2.8e-05	4e-06	0.334	0.194	0.386	1	0.386
TNF	TNFRSF21	enterocyte_V1	EE_Dcells	1e-06	0.00017	0.04	3.95	3.95	1	3.95
TNF	TRAF2	enterocyte_V1	EE_Dcells	1e-06	2e-05	0.04	1.338	1.338	1	1.338
ADAM9	ITGA3	enterocyte_V1	EE_Icells	1.8e-05	0.000109	0.2	1.998	2.008	1	2.008
APOB	ITGB2	enterocyte_V1	EE_Icells	0.000851	6e-06	0.088	4.215	4.216	1	4.216
APOB	LDLR	enterocyte_V1	EE_Icells	0.000851	8.6e-05	0.088	0.488	0.496	1	0.496
APOB	LRP6	enterocyte_V1	EE_Icells	0.000851	0.000135	0.088	0.738	0.743	1	0.743
APOB	LRP8	enterocyte_V1	EE_Icells	0.000851	7e-06	0.088	0.093	0.128	1	0.128
APOB	LSR	enterocyte_V1	EE_Icells	0.000851	0.000539	0.088	1.489	1.492	1	1.492
APOB	OLR1	enterocyte_V1	EE_Icells	0.000851	2e-06	0.088	5.097	5.097	1	5.097
ARF1	INSR	enterocyte_V1	EE_Icells	0.000432	4.2e-05	1.05	0.461	1.147	1	1.147
BMP3	ACVR1	enterocyte_V1	EE_Icells	2.6e-05	3.6e-05	0.437	0.138	0.458	1	0.458
BMP3	ACVR2A	enterocyte_V1	EE_Icells	2.6e-05	1.2e-05	0.437	0.125	0.455	1	0.455
BMP3	ACVR2B	enterocyte_V1	EE_Icells	2.6e-05	1.7e-05	0.437	0.382	0.58	1	0.58
BMP3	BMPR1A	enterocyte_V1	EE_Icells	2.6e-05	0.000127	0.437	1.221	1.297	1	1.297
CALR	ITGA3	enterocyte_V1	EE_Icells	0.000644	0.000109	0.533	1.998	2.068	1	2.068
CALR	MTNR1A	enterocyte_V1	EE_Icells	0.000644	5e-06	0.533	3.34	3.382	1	3.382
CCL20	CXCR3	enterocyte_V1	EE_Icells	2e-06	1e-06	0.112	5.103	5.104	1	5.104
CGN	F11R	enterocyte_V1	EE_Icells	8.6e-05	0.000248	0.344	0.782	0.854	1	0.854
CGN	OCLN	enterocyte_V1	EE_Icells	8.6e-05	5.5e-05	0.344	0.052	0.348	1	0.348
CGN	TGFBR1	enterocyte_V1	EE_Icells	8.6e-05	4.9e-05	0.344	0.789	0.86	1	0.86
EFNA1	EPHA3	enterocyte_V1	EE_Icells	4.5e-05	5e-06	0.189	0.108	0.218	1	0.218
EFNA1	EPHA4	enterocyte_V1	EE_Icells	4.5e-05	2.7e-05	0.189	0.35	0.398	1	0.398
EFNA1	EPHA7	enterocyte_V1	EE_Icells	4.5e-05	2e-05	0.189	1.98	1.989	1	1.989
EFNA1	EPHB6	enterocyte_V1	EE_Icells	4.5e-05	1e-06	0.189	0.697	0.722	1	0.722
EFNA3	EPHA3	enterocyte_V1	EE_Icells	5e-06	5e-06	1.696	0.108	1.7	1	1.7
EFNA3	EPHA4	enterocyte_V1	EE_Icells	5e-06	2.7e-05	1.696	0.35	1.732	1	1.732
EFNA3	EPHA7	enterocyte_V1	EE_Icells	5e-06	2e-05	1.696	1.98	2.607	1	2.607
EFNA3	EPHB6	enterocyte_V1	EE_Icells	5e-06	1e-06	1.696	0.697	1.834	1	1.834
EFNB1	EPHA4	enterocyte_V1	EE_Icells	6.5e-05	2.7e-05	0.409	0.35	0.538	1	0.538
EFNB1	EPHB4	enterocyte_V1	EE_Icells	6.5e-05	1.3e-05	0.409	0.145	0.434	1	0.434
EFNB1	EPHB6	enterocyte_V1	EE_Icells	6.5e-05	1e-06	0.409	0.697	0.808	1	0.808
EFNB2	EPHA3	enterocyte_V1	EE_Icells	6.9e-05	5e-06	0.649	0.108	0.658	1	0.658
EFNB2	EPHA4	enterocyte_V1	EE_Icells	6.9e-05	2.7e-05	0.649	0.35	0.737	1	0.737
EFNB2	EPHB4	enterocyte_V1	EE_Icells	6.9e-05	1.3e-05	0.649	0.145	0.665	1	0.665
EFNB2	EPHB6	enterocyte_V1	EE_Icells	6.9e-05	1e-06	0.649	0.697	0.952	1	0.952
EFNB2	PECAM1	enterocyte_V1	EE_Icells	6.9e-05	2e-06	0.649	0.029	0.649	1	0.649
FARP2	PLXNA2	enterocyte_V1	EE_Icells	1.2e-05	5.6e-05	1.69	1.257	2.106	1	2.106
FARP2	PLXNA3	enterocyte_V1	EE_Icells	1.2e-05	2.4e-05	1.69	0.795	1.868	1	1.868
GDF9	ACVR2A	enterocyte_V1	EE_Icells	1e-06	1.2e-05	0.303	0.125	0.328	1	0.328
GDF9	BMPR1A	enterocyte_V1	EE_Icells	1e-06	0.000127	0.303	1.221	1.258	1	1.258
GDF9	ORAI2	enterocyte_V1	EE_Icells	1e-06	2.3e-05	0.303	0.287	0.418	1	0.418
GDF9	TGFBR1	enterocyte_V1	EE_Icells	1e-06	4.9e-05	0.303	0.789	0.845	1	0.845
GUCA2B	GUCY2C	enterocyte_V1	EE_Icells	0.002976	0.000345	0.226	0.984	1.009	1	1.009
HRAS	INSR	enterocyte_V1	EE_Icells	0.000119	4.2e-05	1.23	0.461	1.313	1	1.313
HRAS	TLR2	enterocyte_V1	EE_Icells	0.000119	1.1e-05	1.23	3.348	3.567	1	3.567
IHH	CDON	enterocyte_V1	EE_Icells	3.7e-05	1.5e-05	0.845	0.123	0.854	1	0.854
IL15	IL15RA	enterocyte_V1	EE_Icells	2.4e-05	1.5e-05	0.199	0.699	0.727	1	0.727
IL18	IL18R1	enterocyte_V1	EE_Icells	0.000204	1.3e-05	3.973	0.648	4.026	1	4.026
NAMPT	INSR	enterocyte_V1	EE_Icells	8.1e-05	4.2e-05	1.036	0.461	1.134	1	1.134
NRG4	EGFR	enterocyte_V1	EE_Icells	3e-06	4.3e-05	0.003	0.104	0.104	1	0.104
P4HB	GPR162	enterocyte_V1	EE_Icells	0.001348	1e-06	1.143	1.359	1.775	1	1.775
PIGF	FLT1	enterocyte_V1	EE_Icells	5.1e-05	1e-06	1.49	2.724	3.105	1	3.105
SEMA6A	PLXNA2	enterocyte_V1	EE_Icells	4.1e-05	5.6e-05	0.072	1.257	1.259	1	1.259
SHH	CDON	enterocyte_V1	EE_Icells	1e-06	1.5e-05	1.076	0.123	1.083	1	1.083
SHH	GPC5	enterocyte_V1	EE_Icells	1e-06	2e-06	1.076	5.016	5.13	1	5.13
SPINK1	EGFR	enterocyte_V1	EE_Icells	0.003624	4.3e-05	0.431	0.104	0.443	1	0.443
SYTL3	NRXN1	enterocyte_V1	EE_Icells	1.3e-05	4e-06	0.857	0.091	0.862	1	0.862
TCTN1	TMEM67	enterocyte_V1	EE_Icells	1e-06	3.3e-05	0.012	2.338	2.338	1	2.338
TGM2	GPR56	enterocyte_V1	EE_Icells	6.8e-05	5.3e-05	0.033	0.346	0.348	1	0.348
TGM2	ITGA4	enterocyte_V1	EE_Icells	6.8e-05	5.3e-05	0.033	0.748	0.749	1	0.749
TNFSF10	TNFRSF10B	enterocyte_V1	EE_Icells	2.8e-05	4e-06	0.334	0.289	0.442	1	0.442
TNF	LTBR	enterocyte_V1	EE_Icells	1e-06	0.000106	0.04	0.54	0.542	1	0.542
TNF	TNFRSF1B	enterocyte_V1	EE_Icells	1e-06	6e-06	0.04	0.299	0.302	1	0.302
TNF	TNFRSF21	enterocyte_V1	EE_Icells	1e-06	5.5e-05	0.04	0.761	0.762	1	0.762
ADAM9	ITGA3	enterocyte_V1	EE_Kcells	1.8e-05	6.1e-05	0.2	0.553	0.588	1	0.588
APOB	CALCR	enterocyte_V1	EE_Kcells	0.000851	1e-06	0.088	4.008	4.009	1	4.009
APOB	ITGAM	enterocyte_V1	EE_Kcells	0.000851	3e-06	0.088	0.377	0.388	1	0.388
APOB	ITGB2	enterocyte_V1	EE_Kcells	0.000851	1e-06	0.088	0.41	0.419	1	0.419
APOB	LDLR	enterocyte_V1	EE_Kcells	0.000851	0.000119	0.088	1.056	1.06	1	1.06
APOB	LRP6	enterocyte_V1	EE_Kcells	0.000851	0.000283	0.088	2.591	2.593	1	2.593
APOB	LRP8	enterocyte_V1	EE_Kcells	0.000851	2e-05	0.088	1.325	1.328	1	1.328
APOB	LSR	enterocyte_V1	EE_Kcells	0.000851	0.000361	0.088	0.572	0.579	1	0.579
ARF1	CHRM3	enterocyte_V1	EE_Kcells	0.000432	2e-06	1.05	0.089	1.054	1	1.054
ARF1	INSR	enterocyte_V1	EE_Kcells	0.000432	4.5e-05	1.05	0.616	1.218	1	1.218
BMP3	ACVR1	enterocyte_V1	EE_Kcells	2.6e-05	4.2e-05	0.437	0.232	0.495	1	0.495
BMP3	ACVR2A	enterocyte_V1	EE_Kcells	2.6e-05	2.3e-05	0.437	1.335	1.405	1	1.405
BMP3	ACVR2B	enterocyte_V1	EE_Kcells	2.6e-05	3.3e-05	0.437	1.373	1.441	1	1.441
BMP3	BMPR1A	enterocyte_V1	EE_Kcells	2.6e-05	0.000119	0.437	1.057	1.144	1	1.144
BMP3	BMPR1B	enterocyte_V1	EE_Kcells	2.6e-05	2e-06	0.437	4.97	4.989	1	4.989
CALR	ITGA2B	enterocyte_V1	EE_Kcells	0.000644	2e-06	0.533	0.015	0.533	1	0.533
CALR	ITGA3	enterocyte_V1	EE_Kcells	0.000644	6.1e-05	0.533	0.553	0.768	1	0.768
CALR	TSHR	enterocyte_V1	EE_Kcells	0.000644	1e-06	0.533	2.477	2.534	1	2.534
CCL25	CCR9	enterocyte_V1	EE_Kcells	0.000895	1e-06	3.624	0.054	3.625	1	3.625
CGN	TGFBR1	enterocyte_V1	EE_Kcells	8.6e-05	5.5e-05	0.344	0.992	1.05	1	1.05
EFNA1	EPHA7	enterocyte_V1	EE_Kcells	4.5e-05	2e-05	0.189	1.971	1.98	1	1.98
EFNA1	EPHB6	enterocyte_V1	EE_Kcells	4.5e-05	0	0.189	0.239	0.305	1	0.305
EFNA3	EPHA7	enterocyte_V1	EE_Kcells	5e-06	2e-05	1.696	1.971	2.601	1	2.601
EFNA3	EPHB6	enterocyte_V1	EE_Kcells	5e-06	0	1.696	0.239	1.713	1	1.713
EFNB1	EPHB4	enterocyte_V1	EE_Kcells	6.5e-05	1.5e-05	0.409	0.276	0.493	1	0.493
EFNB1	EPHB6	enterocyte_V1	EE_Kcells	6.5e-05	0	0.409	0.239	0.473	1	0.473
EFNB2	EPHB4	enterocyte_V1	EE_Kcells	6.9e-05	1.5e-05	0.649	0.276	0.705	1	0.705
EFNB2	EPHB6	enterocyte_V1	EE_Kcells	6.9e-05	0	0.649	0.239	0.691	1	0.691
EFNB2	GRM1	enterocyte_V1	EE_Kcells	6.9e-05	1e-06	0.649	1.976	2.079	1	2.079
EFNB2	PECAM1	enterocyte_V1	EE_Kcells	6.9e-05	3e-06	0.649	0.17	0.671	1	0.671
FARP2	PLXNA2	enterocyte_V1	EE_Kcells	1.2e-05	3.7e-05	1.69	0.498	1.762	1	1.762
FARP2	PLXNA3	enterocyte_V1	EE_Kcells	1.2e-05	1.2e-05	1.69	0.124	1.694	1	1.694
GDF9	ACVR2A	enterocyte_V1	EE_Kcells	1e-06	2.3e-05	0.303	1.335	1.369	1	1.369
GDF9	BMPR1A	enterocyte_V1	EE_Kcells	1e-06	0.000119	0.303	1.057	1.1	1	1.1
GDF9	BMPR1B	enterocyte_V1	EE_Kcells	1e-06	2e-06	0.303	4.97	4.979	1	4.979
GDF9	FXYD6	enterocyte_V1	EE_Kcells	1e-06	0.000427	0.303	1.935	1.959	1	1.959
GDF9	TGFBR1	enterocyte_V1	EE_Kcells	1e-06	5.5e-05	0.303	0.992	1.037	1	1.037
GNRH1	GNRHR	enterocyte_V1	EE_Kcells	2e-06	0	1.028	2.878	3.056	1	3.056
GSTP1	TRAF2	enterocyte_V1	EE_Kcells	0.000319	1.4e-05	1.69	0.467	1.753	1	1.753
GUCA2B	GUCY2C	enterocyte_V1	EE_Kcells	0.002976	0.000494	0.226	1.896	1.909	1	1.909
HRAS	INSR	enterocyte_V1	EE_Kcells	0.000119	4.5e-05	1.23	0.616	1.375	1	1.375
HRAS	SDC2	enterocyte_V1	EE_Kcells	0.000119	6.7e-05	1.23	0.102	1.234	1	1.234
HRAS	TLR2	enterocyte_V1	EE_Kcells	0.000119	5e-06	1.23	1.027	1.602	1	1.602
IHH	BOC	enterocyte_V1	EE_Kcells	3.7e-05	2.8e-05	0.845	1.784	1.974	1	1.974
IHH	CDON	enterocyte_V1	EE_Kcells	3.7e-05	1.7e-05	0.845	0.191	0.866	1	0.866
IHH	HHIP	enterocyte_V1	EE_Kcells	3.7e-05	2e-06	0.845	4.809	4.883	1	4.883
IL15	IL15RA	enterocyte_V1	EE_Kcells	2.4e-05	3.1e-05	0.199	2.912	2.919	1	2.919
IL15	IL2RA	enterocyte_V1	EE_Kcells	2.4e-05	0	0.199	0.425	0.469	1	0.469
IL18	CD48	enterocyte_V1	EE_Kcells	0.000204	1e-06	3.973	0.75	4.044	1	4.044
IL23A	IL23R	enterocyte_V1	EE_Kcells	1e-06	0	0.159	5.103	5.105	1	5.105
JAG1	NOTCH3	enterocyte_V1	EE_Kcells	1.2e-05	0	0.688	0.051	0.69	1	0.69
LIN7C	ABCA1	enterocyte_V1	EE_Kcells	9.7e-05	8.7e-05	0.667	1.079	1.268	1	1.268
NAMPT	INSR	enterocyte_V1	EE_Kcells	8.1e-05	4.5e-05	1.036	0.616	1.205	1	1.205
[truncated: 52,496 more rows]
