# Supplementary material for: Clump sequencing exposes the spatial expression programs of intestinal secretory cells
Source: Nat Commun. 2021 May 24;12:3074. doi: 10.1038/s41467-021-23245-2 (PMC8144370; doi:10.1038/s41467-021-23245-2)
Supplement: Supplementary file 14 — Supplementary Data 11 [file 41467_2021_23245_MOESM14_ESM.xlsx]

## Sheet: Sheet1
Parameter number	Description	Relevant Methods section	Original value
1	Expression threshold for type markers	Selection of cell type-specific classification markers	10^-4
2	Threshold on % of expressing cells for type markers	Selection of cell type-specific classification markers	15
3	Threshold for fold difference for type markers	Selection of cell type-specific classification markers	4
4	Maximal number of type markers	Selection of cell type-specific classification markers	50
5	Proportion coefficient for clumps larger than 2 cells	Geometric classification of clumps	3
6	Minimal #of expressing cells in the crypt/tip for crypt/tip land mark respectively	Use of clumps for single cell zonation reconstructions	2
7	Expression threshold for landmarks	Use of clumps for single cell zonation reconstructions	5*10^-5
8	Upper bound on crypt landmark COM	Use of clumps for single cell zonation reconstructions	for goblet: 3, for tuft and EE: 1.8
9	lower bound on tip landmark COM	Use of clumps for single cell zonation reconstructions	for goblet: 4.64, for tuft and EE: 4.2
10	Fold change coefficient for gene specificity to cell type	Separation into clumps zonation tables per secretory type	3
