# Supplementary material for: Clump sequencing exposes the spatial expression programs of intestinal secretory cells
Source: Nat Commun. 2021 May 24;12:3074. doi: 10.1038/s41467-021-23245-2 (PMC8144370; doi:10.1038/s41467-021-23245-2)
Supplement: Supplementary file 16 — Sourse Data [file 41467_2021_23245_MOESM16_ESM.xlsx]

## Sheet: Figure1b
Figure 1b: % on the histogram FACS plot. ImageStream analysis
	2n	4n	>4n
mouse1	97.4643	1.06888	1.46687
mouse2	96.9884	1.3862	1.62543
mouse3	97.7348	0.863671	1.40155

## Sheet: Figure 3b
smFISH quantification data
Gene	Rpl3							Rpl4						Muc2						Clca1						Egfr						Ido1
# Mouse	1			2				1			2			1			2			1			2			1			2			1			2
	conc_dot_cell_channel	distance from the tip		conc_dot_cell_channel	distance from the tip			conc_dot_cell_channel	distance from the tip		conc_dot_cell_channel	distance from the tip		dot_intensities_conc_per_cell	distance from the tip		dot_intensities_conc_per_cell	distance from the tip		dot_intensities_conc_per_cell	distance from the tip		dot_intensities_conc_per_cell	distance from the tip		conc_dot_cell	distance from the tip		conc_dot_cell	distance from the tip		conc_dot_cell_channel	distance from the tip		conc_dot_cell_channel	distance from the tip
	0.128443	0.013607		0.260686	0.0615992			0.0570858	0.013607		0.160849	0.0615992		0.145912	0.00814552		5.80153	0.0510751		11.8292	0.0804442		9.56817	0.0541166		0.0502361	0.81297		0.0235454	0.876472		0	0.0804442		0	0.0541166
	0.123356	0.0761796		0.157711	0.166799			0.100928	0.0761796		0.106562	0.166799		0.114938	0.0261307		33.7656	0.0294671		3.07611	0.133748		19.785	0.106173		0.0357964	0.748132		0.00640579	0.75249		0	0.133748		0	0.106173
	0.0913655	0.129216		0.200507	0.159707			0.0537444	0.129216		0.104264	0.159707		0.385208	0.0467386		22.2493	0.0548647		11.5562	0.160654					0	0.71219					0.00497192	0.160654
	0.0297862	0.187125		0.258766	0.0974744			0.00595723	0.187125		0.149509	0.0974744		10.6264	0.0467427		4.89498	0.0295651		9.39615	0.186142		8.88347	0.230833					0.0137264	0.621		0	0.186142		0.0065637	0.230833
	0.177438	0.191709		0.155082	0.131683			0.0591459	0.191709		0.10985	0.131683		11.8714	0.106651		7.77441	0.0921074		5.76457	0.106312		3.062	0.261412		0.0140968	0.608162		0.00180884	0.463536		0	0.106312		0.00260729	0.261412
	0.059838	0.205661		0.148302	0.172435			0.0330684	0.205661		0.0889814	0.172435		7.97613	0.123896		48.1218	0.113149		8.50236	0.184271		7.59092	0.343173		0	0.552922					0.00181359	0.184271		0.00214412	0.343173
	0.0566722	0.284188		0.165155	0.228761			0.0212521	0.284188		0.139568	0.228761		39.662	0.186985		27.0691	0.164981					6.47812	0.264497		0	0.507033		0.00289504	0.332305					0.00111971	0.264497
				0.137441	0.267007						0.0715445	0.267007		4.3563	0.244093		29.4029	0.0904894		8.08261	0.247782											0.00628402	0.247782
	0.0663947	0.370425		0.0556391	0.288431			0.0241435	0.370425		0.0476907	0.288431		2.66776	0.299008		26.0397	0.118981		13.6542	0.27024		11.8622	0.569221		0	0.285539		0	0.19293		0.000522558	0.27024		0.0391188	0.569221
	0.0778388	0.43148		0.229789	0.268869			0.0353813	0.43148		0.153193	0.268869					22.034	0.255781					7.96578	0.66627		0.0279791	0.310684		0	0.0995287					0.0272939	0.66627
	0.0210176	0.49793		0.0338063	0.37396			0	0.49793		0.014086	0.37396		19.3149	0.412403		43.9208	0.281583		2.00422	0.426189		15.3819	0.711408		0	0.402673					0.00785189	0.426189		0.0398595	0.711408
	0.042605	0.512346						0.0142017	0.512346					9.45678	0.430975					8.1131	0.446743					0.0116433	0.357971					0.0138321	0.446743
	0.0255321	0.520726		0.0776945	0.470962			0.00364744	0.520726		0.0241121	0.470962		0.406618	0.491489		29.1928	0.32613		11.3326	0.506378			0.756671								0.0676297	0.506378
				0.0398786	0.473768						0.0227878	0.473768		2.84077	0.484567		3.24975	0.451642		8.64599	0.449915		14.9931	0.868155		0.0116583	0.263886					0.040347	0.449915		0.0633393	0.868155
	0.0222401	0.58134						0.019769	0.58134					16.0287	0.506129											0	0.312725		0.0077524	0.876043
	0.0347666	0.634896		0.0337588	0.639934			0.0182111	0.634896		0.00281323	0.639934		8.18326	0.534468		36.4934	0.549155		7.65498	0.594661		15.3382	0.971672					0.0164719	0.851814		0.0665727	0.594661		0.0380443	0.971672
	0.0109737	0.709579		0.03122	0.656085			0.0036579	0.709579		0.0104067	0.656085					36.5059	0.598977		9.10958	0.577831					0.0160062	0.135247		0.0264689	0.79746		0.0507623	0.577831
	0.0146091	0.74375		0.0433502	0.717558			0.00626103	0.74375		0.00333463	0.717558		71.425	0.570474		28.1928	0.622355								0.0183197	0.0223792
				0.00511176	0.725574						0	0.725574		51.9524	0.561802					1.40196	0.835378					0.0497012	0.0370793		0.0277741	0.693562		0.0127578	0.835378
	0.0156702	0.946354		0.0358198	0.783194			0	0.946354		0	0.783194		3.47177	0.595694		26.6904	0.750021					4.31309	0.0630118		0.0204871	0.073141		0.0257776	0.633526					0	0.0630118
														31.1578	0.635921		24.2062	0.791509		13.994	0.932003		1.17884	0.0320816					0.0344314	0.571758		0.0523	0.932003		0	0.0320816
				0.0117581	0.896196			0.187074	0.0989404		0	0.896196					5.38538	0.832935					9.23624	0.0781846					0.00375186	0.503811					0	0.0781846
	0.224489	0.0989404		0.0164785	0.953046			0.0256278	0.114252		0	0.953046		63.0178	0.691203		35.6295	0.871884					4.8567	0.0831818		0.23609	0.931161								0	0.0831818
	0.052964	0.114252						0.238904	0.144276					55.9042	0.709144								5.75579	0.114764		0.0895575	0.866953		0.00218439	0.526883					0	0.114764
	0.238904	0.144276		0.10566	0.0867769			0.0427838	0.357881		0.0610482	0.0867769		54.0659	0.741999		22.6896	0.910578		3.43536	0.00393437		8.18164	0.0814664		0.0451702	0.768418		0.00253848	0.332332		0	0.00393437		0	0.0814664
	0.0741586	0.357881		0.103627	0.267605						0.0402992	0.267605								11.5518	0.016036		5.13867	0.12146		0	0.66015					0	0.016036		0	0.12146
				0.0862227	0.188972			0.0405028	0.473158		0.0336479	0.188972		45.1963	0.863888					9.93926	0.0404259								0.00128162	0.233035		0	0.0404259
	0.0540037	0.473158		0.107625	0.239502			0.0178961	0.51853		0.0365925	0.239502		45.7571	0.866075					9.33049	0.125206		13.687	0.218171		0	0.651345		0.00147915	0.170852		0.00594169	0.125206		0.0110644	0.218171
	0.047723	0.51853						0.014182	0.518651					69.8935	0.888806		0.915803	0.0909174		1.71996	0.0453985		7.70003	0.287101		0	0.565643		0	0.0765994		0	0.0453985		0.0172229	0.287101
	0.0283639	0.518651		0.0752001	0.336321			0.0132295	0.572879		0.0476267	0.336321					4.92175	0.123609					11.425	0.243972		0	0.549734		0	0.0747997					0.0119834	0.243972
	0.0198442	0.572879		0.0409897	0.559508			0.0229041	0.629252		0.0129441	0.559508		50.4092	0.927858		16.4235	0.0595215		12.2054	0.245514		3.6369	0.390645		0	0.533061					0.00419541	0.245514		0.0134893	0.390645
	0.0261762	0.629252															26.2908	0.12478		3.93124	0.321586					0	0.515002					0.00181114	0.321586
				0.0251984	0.83642			0.00694901	0.751654		0.00359978	0.83642					15.2198	0.0967433		12.9169	0.388705			0.551884		0	0.447846		0.0482095	0.970963		0.0205725	0.388705
	0.0173725	0.751654		0.0145453	0.942761			0	0.77831		0	0.942761					32.8488	0.140087		5.30569	0.407684					0	0.40043		0.0179721	0.913762		0.0129764	0.407684
	0.0136687	0.77831						0	0.834845								3.97679	0.212718		8.86251	0.318326		14.947	0.667213		0	0.647453		0.0198966	0.8132		0.0345263	0.318326		0.0663193	0.667213
	0.0227929	0.834845		0.202779	0.134028			0	0.92954		0.132114	0.134028		1.33843	0.00158297		18.3118	0.245175		13.3556	0.241354		14.8418	0.75928					0.0111281	0.768208		0.00271708	0.241354		0.0518382	0.75928
	0.0216438	0.92954		0.249553	0.142395			0	0.988936		0.245394	0.142395		1.72138	0.0311737		24.9807	0.402483					4.5204	0.883079		0	0.340625								0.0598525	0.883079
	0.00413286	0.988936		0.1196	0.278351			0	0.99592		0.086607	0.278351		3.80469	0.0310092		61.7824	0.398495		11.9091	0.448213					0	0.232543		0.0269921	0.681955		0.0545202	0.448213
	0.008352	0.99592		0.0624871	0.213429						0.0214799	0.213429		14.8773	0.0718169		46.8166	0.336027		10.4557	0.534531		10.2697	0.965648		0	0.15922		0.0120272	0.610572		0.0353846	0.534531		0.0685399	0.965648
								0.221407	0.0672742					0.834774	0.0880138		20.9789	0.372851		13.0229	0.586109					0	0.203495					0.0880092	0.586109
	0.237221	0.0672742		0.0599749	0.35893			0.311036	0.0867389		0.0210723	0.35893		13.1574	0.214644		41.8374	0.413059											0.00159466	0.403766
	0.229743	0.0867389		0.0574612	0.395445			0.216816	0.16253		0.0267261	0.395445		18.4965	0.156537					22.1752	0.697509		9.11972	0.0131586		0	0.198074		0	0.253446		0.0858458	0.697509		0.00285633	0.0131586
	0.227657	0.16253		0.0493049	0.398025			0.0533209	0.226411		0.0236663	0.398025		27.9818	0.127103		236.969	0.588443		27.3867	0.760424		16.447	0.0744323		0	0.153589		0.00541095	0.297392		0.0790206	0.760424		0.0120106	0.0744323
	0.0799814	0.226411		0.0449504	0.496623			0.0287925	0.243511		0.0168564	0.496623		33.8517	0.25939		167.303	0.928396		4.59955	0.769081		5.19269	0.10497					0	0.29458		0.0100016	0.769081		0	0.10497
	0.0895768	0.243511		0.0294809	0.638038			0.0355969	0.31084		0.00867085	0.638038		48.5919	0.276044		100.985	0.903225					1.58154	0.182504											0.00699795	0.182504
	0.0576331	0.31084						0.0281387	0.336175					31.0294	0.254108		130.517	0.871399		12.2331	1								0	0.258681		0.0600945	1
	0.0692645	0.336175		0.0187703	0.694905						0	0.694905											16.4027	0.151346					0.00352919	0.168335					0.0239951	0.151346
				0.0131357	0.703201			0.0118027	0.39962		0.00656785	0.703201		31.5649	0.405552		207.364	0.757303					7.97464	0.179147					0	0.0884875					0.026535	0.179147
	0.0354082	0.39962		0.01731	0.826602			0.014089	0.460651		0.00494572	0.826602		28.9541	0.436637		163.781	0.797143					6.77203	0.279076											0.0212771	0.279076
	0.0704449	0.460651		0.00300321	0.949219			0.00301763	0.513894		0	0.949219					109.896	0.85356					10.9066	0.250054											0.033293	0.250054
	0.024141	0.513894						0	0.703561					21.525	0.594123		76.0881	0.989163					14.945	0.339012					0.0154518	0.990206					0.0206565	0.339012
	0.0233963	0.703561		0.127382	0.163542			0.00298286	0.746074		0.074113	0.163542		27.9099	0.683132														0.0180024	0.712411
	0.00596571	0.746074		0.0601649	0.269426						0.0264725	0.269426								4.36715	0.0509677		16.8209	0.36009					0.00965807	0.693561		0	0.0509677		0.00803108	0.36009
								0	0.87381					34.0476	0.833991		29.6934	0.0867808		2.07653	0.108988		3.4021	0.411564								0	0.108988		0.00537592	0.411564
	0.00257563	0.87381		0.0488222	0.486247			0.00236616	0.892337		0.0172314	0.486247		27.7273	0.851092		2.42459	0.0624796		4.42622	0.189878								0.0214919	0.686566		0	0.189878
	0.0118308	0.892337		0.0329437	0.531399			0	0.936718		0.0109812	0.531399					6.54716	0.0883536											0.0260297	0.684689
	0.0123522	0.936718						0	0.972872					7.23152	0.909846		11.4896	0.109416		14.3752	0.190074		10.2597	0.437669					0.0320825	0.660215		0	0.190074		0.0137321	0.437669
	0.00601566	0.972872		0.0274875	0.565431						0.00785358	0.565431					27.7049	0.0821557		9.98699	0.204594		13.207	0.498128					0.0194657	0.58931		0	0.204594		0.0240972	0.498128
				0.0393425	0.651955			0.216065	0.0304483		0.0118027	0.651955					19.7807	0.153524		10.1017	0.263876		11.6583	0.651031					0.0200705	0.551393		0.000428123	0.263876		0.0562645	0.651031
	0.186263	0.0304483		0.0273745	0.695564			0.101551	0.0877064		0	0.695564					4.39912	0.148367		6.76917	0.25279											0	0.25279
	0.113499	0.0877064		0.0285976	0.694794			0.108969	0.0780987		0.0171586	0.694794		16.2703	0.116238		18.9576	0.100471		3.96377	0.247926		8.70585	0.742872					0	0.24103		0	0.247926		0.0167856	0.742872
	0.113707	0.0780987		0.016972	0.711336			0.0541353	0.248588		0.00188578	0.711336		76.1866	0.129608		11.1381	0.120772					2.73316	0.813912											0.0324202	0.813912
	0.088585	0.248588						0.0582345	0.183118					30.8544	0.151662		8.39883	0.165139		7.16294	0.379098			0.877699					0	0.1023		0.00141353	0.379098
	0.0674294	0.183118		0.0184913	0.868317						0.00616375	0.868317		28.0969	0.114043					11.2435	0.492688								0	0.161523		0.00143089	0.492688
				0.0232496	0.88061			0.0399216	0.325924		0	0.88061		31.2569	0.123647		20.7274	0.312058
	0.0479059	0.325924		0.0051218	0.990731			0.0145756	0.342603		0.0025609	0.990731		13.6635	0.0769782		17.5213	0.398603		10.9892	0.515245								0.00244946	0.881431		0.0300468	0.515245
	0.0524723	0.342603						0.0349243	0.41811					19.2398	0.211624					9.28957	0.546061								0.00366019	0.75401		0.0456813	0.546061
	0.0698485	0.41811		0.197587	0.139557			0.0274982	0.438497		0.183474	0.139557		18.8092	0.22195		9.93861	0.462604		3.91129	0.536708								0.0129195	0.722487		0.0171391	0.536708
	0.0444202	0.438497		0.0851779	0.264601						0.048144	0.264601		25.8926	0.270841		24.7554	0.484458		8.64848	0.503972											0.0456597	0.503972
								0.00989882	0.539597														3.92089	0.0345596					0	0.427177					0	0.0345596
	0.0346459	0.539597		0.0495953	0.341706			0.00604562	0.671404		0.020289	0.341706		12.1817	0.371953		4.67693	0.6406		13.3661	0.650329		2.66848	0.139665					0.00522723	0.41883		0.0718981	0.650329		0	0.139665
	0.0241825	0.671404												66.5334	0.400704		24.2423	0.700103		6.89618	0.663711		3.93405	0.167706								0.0675787	0.663711		0	0.167706
				0.0333242	0.614093			0	0.815716		0.00888645	0.614093		67.9732	0.438739		27.6272	0.707636		3.03794	0.691999		5.30213	0.241406					0.00224628	0.267522		0.0173246	0.691999		0	0.241406
	0.0358723	0.815716																		6.74275	0.695394		5.51776	0.228307					0.00582007	0.36204		0.0341723	0.695394		0	0.228307
				0.0220115	0.728965			0.46431	0.0542109		0.00733715	0.728965		12.5711	0.604018		32.0383	0.839435											0	0.20034
	0.486776	0.0542109		0.0251455	0.761671			0.169215	0.0863288		0.00419091	0.761671		107.117	0.607077					8.2481	0.859161		4.67277	0.249919								0.0799483	0.859161		0.000313557	0.249919
	0.182232	0.0863288		0.00868797	0.976111			0.0933883	0.138614		0.00217199	0.976111		44.9768	0.652521								3.03081	0.264761											0	0.264761
	0.168099	0.138614						0.0726748	0.163465					65.8886	0.712122			0.116902		13.4962	0.96662											0.0747025	0.96662
	0.109012	0.163465						0.0327091	0.147932					90.141	0.68828			0.118228					7.41754	0.575647											0.0221459	0.575647
	0.0472464	0.147932						0.0186663	0.212531									0.153378					9.02816	0.597321											0.0550207	0.597321
	0.0373327	0.212531												102.866	0.822171			0.103557					10.765	0.620169					0.064049	0.957508					0.094232	0.620169
								0.0169135	0.367423									0.140222		1.58517	0.00039801		9.17063	0.651474					0.0747953	0.940289		0	0.00039801		0.102534	0.651474
	0.0366458	0.367423																0.1283		4.87775	0.0310132											0	0.0310132
								0.00785562	0.688813									0.20081		1.76239	0.00121909		17.767	0.728181								0	0.00121909		0.08895	0.728181
	0.0366596	0.688813						0.00603836	0.727757					5.0626	0.0275904					2.47609	0.0993822		19.2468	0.792345								0	0.0993822		0.0388246	0.792345
	0.038243	0.727757												10.1699	0.0370153			0.378297					13.6428	0.8689					0	0.55808					0.0969517	0.8689
								0	0.408943					27.4432	0.0676387			0.426161		19.7483	0.243456								0	0.487147		0.000253877	0.243456
	0.00812586	0.408943																0.494923		14.3547	0.317479		11.9716	0.948952					0.00676994	0.465515		0.00024037	0.317479		0.0447784	0.948952
														21.1018	0.236797					11.3794	0.224542		8.68934	0.966219								0	0.224542		0.045246	0.966219
	1.31962	0.708786												9.16064	0.299534			0.572434											0	0.218709
	1.89987	0.799117												39.9231	0.309062
	1.61456	0.934082												35.257	0.348772														0.0129235	0.175538
	2.02775	0.89607																		6.15527	0.3433		21.2553	0.138136					0.00182971	0.0724536		0.0128762	0.3433		0.000562862	0.138136
														65.6851	0.396685					10.6944	0.35362		5.22634	0.0500032					0.00294148	0.0417255		0	0.35362		0	0.0500032
														88.1123	0.445251
														85.9143	0.455541					14.0309	0.657253		8.69296	0.259176								0.0773647	0.657253		0.000343598	0.259176
														71.3278	0.47199					14.5116	0.64741		6.107	0.323103					0.0817352	0.925519		0.0619022	0.64741		0	0.323103
														50.7812	0.465901					9.09101	0.677178		13.5141	0.367758					0.00552162	0.810614		0.0476369	0.677178		0.00675032	0.367758
																				5.64701	0.782144		18.4553	0.276744					0.00467382	0.702149		0.0235932	0.782144		0.000397584	0.276744
														116.25	0.721237					9.29911	0.808157		7.49502	0.233357								0.0584395	0.808157		0	0.233357
														88.781	0.762688														0	0.435748
														48.7937	0.847023					8.13048	0.792695		18.6923	0.447728					0.00756287	0.489019		0.0199567	0.792695		0.0219854	0.447728
														97.0158	0.899856														0	0.369237
																							16.4209	0.653075					0.00632045	0.299234					0.0281346	0.653075
														71.92	0.956329								7.62773	0.733404											0.0139882	0.733404
																				11.235	0.183512		5.75647	0.611193					0	0.273152		0.000611005	0.183512		0.0222049	0.611193
																				7.83941	0.153845								0	0.159494		0	0.153845
																				1.77362	0.099693		8.54904	0.783478					0.00242982	0.145669		0	0.099693		0.048283	0.783478
														19.9112	0.0427147					1.89712	0.149369		13.4424	0.770161					0.00443684	0.311425		0	0.149369		0.0567208	0.770161
														24.2686	0.0549001					5.96378	0.202374								0.0041634	0.202596		0	0.202374
														62.9125	0.0629184								4.45232	0.941614											0.0280693	0.941614
														38.2716	0.0758758					1.74431	0.268823		18.5372	0.98966					0	0.035897		0	0.268823		0.129685	0.98966
														32.3611	0.0817476					5.78887	0.280655								0	0.0912701		0	0.280655
														9.93218	0.121994					10.2871	0.300909											0	0.300909
														17.6927	0.145693
														4.29731	0.00587501					13.8741	0.365059											0.00601061	0.365059
														21.0111	0.0509484					17.2689	0.39853											0.0236289	0.39853
														25.2361	0.0754437					13.0975	0.460552											0.00657275	0.460552
														1.59518	0.0247488					22.9453	0.375573											0.0079702	0.375573
														19.3337	0.0550121
														30.0054	0.0935542					9.69849	0.609621											0.0660917	0.609621
														30.8628	0.124282					15.6114	0.53057											0.0147823	0.53057
														17.8528	0.185088					16.8755	0.603346											0.0369695	0.603346
																				20.7868	0.625037											0.0368762	0.625037
																				18.5338	0.65095											0.074584	0.65095
														37.6024	0.324815
														29.6571	0.335905
														33.2779	0.369931					9.31824	0.78644											0.027327	0.78644
														101.427	0.426016					8.40997	0.999998											0.0382323	0.999998
														73.3637	0.409879
														41.7225	0.498549
														90.5159	0.54446
														41.9788	0.595616
														79.4376	0.672592
														55.116	0.694979
														47.4377	0.827609
														70.123	0.889567
														75.4543	0.960629

## Sheet: Figure 4d
smFISH quantification data
Gene		Fabp1
# Mouse		1			2
		Tip	Bottom		Tip	Bottom
		1.1268	5.15762		2.45791	3.42604
		4.5282	2.36566		7.55379	1.53561
		10.0525	5.09834		6.62831	0.0326321
		7.36122	4.82675		6.06648	0.228416
		16.173	6.26444		10.055	1.68262
		10.4452	1.49256		7.02038	0.237352
		12.0243	0.689924		5.41284	1.07511
		12.2426	2.64913		8.91609
			0.528283
			4.44732		0.927405
			5.05584
			12.5908

## Sheet: Figure 5c
%of EE - Sst+
		crypt		bottom		middle		tip
Mouse #1		26.6		33.3		33.3		6.66
Mouse #2		18.75		75		0		6.25
Mouse #3		44.44		44.44		0		11.11

## Sheet: Supplementary Figure 2c
	sc_protocol				clumps_protocol
0h	2.62489	2.23726	1.42773		14.2	4.46	4.73
After 3h	3.0837	2.61682	1.66698		14.45	4.65	4.77

## Sheet: Supplementary Figure 8
smFISH quantification data
Gene	Spink4						Agr2						Sox9						Neat1						Cdkn1a						Cdkn1a
# Mouse	1			2			1			2			1			2			1			2			1			2			1			2
	dot_intensities_conc_per_cell	distance from the tip		dot_intensities_conc_per_cell	distance from the tip		dot_intensities_conc_per_cell	distance from the tip		dot_intensities_conc_per_cell	distance from the tip		dot_intensities_conc_per_cell	distance from the tip		dot_intensities_conc_per_cell	distance from the tip		dot_intensities_conc_per_cell	distance from the tip		dot_intensities_conc_per_cell	distance from the tip		dot_intensities_conc_per_cell	distance from the tip		dot_intensities_conc_per_cell	distance from the tip		dot_intensities_conc_per_cell	distance from the tip		dot_intensities_conc_per_cell	distance from the tip
	1.36026	0.196749		0.413191	0.0387048		137.785	0.974866		167.688	1.00593		0	0.0757203		0.0101851	0.16451		18.6915	0.972126		40.7003	0.879769		0.0199624	0.0757203		0.0651844	0.16451		2.0004	0.0890752		1.93563	0.103077
	0.227133	0.171517		1.26043	0.0962285		60.848	0.949119		245.277	0.954725		0.00465903	0.0896656		0.0092277	0.084401		21.5183	0.819801		4.6616	0.864788		0.0419313	0.0896656		0.00461385	0.084401		2.54323	0.191251		2.3433	0.0384685
	0.999176	0.212586		2.9208	0.129416		121.643	0.910832		40.094	0.943739		0.00609552	0.122092		0	0.196857					2.71793	0.788009		0.0325094	0.122092		0.0380992	0.196857		1.46153	0.107973		0.793747	0.012858
	0.317375	0.133409		0.585444	0.131796		0	0.795829		103.076	0.961821		0	0.0989546											0.0830079	0.0989546					1.17065	0.112702		1.02657	0.0112469
	0.00279503	0.221382		1.4172	0.113747		0	0.733077		144.691	0.957015		0	0.194204		0	0.283004					3.173	0.596568		0.0675105	0.194204		0.0421407	0.283004		1.19058	0.13911		3.04254	0.183796
	0.19471	0.224608		0.819194	0.0900757		0	0.886357					0	0.227129		0	0.330849		8.7157	0.544496		2.83096	0.30622		0.0825483	0.227129		0.0605481	0.330849		1.67028	0.184524
				0.57364	0.156727		0	0.866101		0	0.737696		0	0.324916		0	0.384794		0.291849	0.363307					0.0920758	0.324916		0.134006	0.384794		2.37941	0.263111		2.03885	0.346671
	0.00600608	0.323771		0.756428	0.184304											0	0.431162					10.9776	0.245885					0.0470009	0.431162
				1.26509	0.192895		96.932	0.662179		67.395	0.630335		0	0.386107		0	0.44624		2.27817	0.210517		0	0.00384948		0.0714326	0.386107		0.0737919	0.44624		1.65865	0.306981		0.411005	0.00328293
				0.80938	0.256456		0	0.592819					0	0.438747		0	0.531931		0.676871	0.22616					0.0692504	0.438747		0.111053	0.531931		2.54675	0.627982		0.290747	0.0129996
	0.00347108	0.641872		0.597616	0.244047		0	0.486063		0	0.367098		0	0.461995		0	0.534353								0.102217	0.461995		0.0874082	0.534353					1.92919	0.00526316
	0.0040778	0.65487		1.96298	0.168405		0	0.38503		182.606	0.330064		0.00410299	0.481824					0.291539	0.117823		54.8771	0.800806		0.110781	0.481824					1.82247	0.733309		2.25791	0.0192419
	0	0.698075								0	0.22864		0	0.424575		0	0.547629					30.5183	0.737292		0.11493	0.424575		0.0764495	0.547629		1.98239	0.966111		3.24349	0.0344016
	0	0.779057		0.532023	0.357864		0	0.165855		0	0.0312694					0.00179867	0.637656					2.35566	0.601971					0.0863364	0.637656		1.27727	0.962897		2.08376	0.0487456
	0	0.846511		0.0816729	0.602073		0	0.120336		0	0.0321462		0	0.616428		0	0.723161								0.102596	0.616428		0.0722674	0.723161					1.64664	0.116842
													0	0.692978		0.0025794	0.76092					47.7411	0.542606		0.0645544	0.692978		0.051588	0.76092		3.00675	0.0366584
	0	0.880648		0	0.881058		252.507	0.869035		109.786	0.956298		0	0.748284								3.91787	0.438426		0.0995647	0.748284					2.96869	0.106776		2.57681	0.289828
	0	0.942442					114.048	0.84165		137.066	0.944408					0	0.841794		30.1078	0.780873		0	0.346385					0.0534705	0.841794		3.44737	0.126606		1.93777	0.408951
				0.567688	0.09235		4.603	0.795055		12.195	0.933577		0.00198509	0.895468		0.0038516	0.949719					3.16704	0.46898		0.103225	0.895468		0.123251	0.949719		3.33702	0.151589		2.67374	0.427795
				0.00909468	0.0762175		0	0.737764					0.00334127	0.909158								4.09699	0.43755		0.0902144	0.909158					2.38584	0.106328
	0.184705	0.133051		0.327976	0.135349		0	0.705637		140.35	0.844525		0	0.916266		0.0135642	0.0135202					0	0.263166		0.0814503	0.916266		0.0135642	0.00914179
	0.112353	0.194782		0.734377	0.274729		65.289	0.673916		0	0.768774					0	0.06645		4.34254	0.443693								0.0379044	0.06645		1.20978	0.158838		1.5357	0.139508
	0.0234579	0.248848		1.00959	0.107194					0	0.762555		0.0223515	0.0758658		0	0.16154		15.6788	0.347787		1.39516	0.191241		0	0.0758658		0.071442	0.16154		2.71291	0.403149		0.770804	0.206785
	0.145478	0.101952		2.53038	0.0979505		32.827	0.856098		0	0.67318		0.0182908	0.0846177		0.0132096	0.00377732		0.675804	0.358179		1.6558	0.326732		0.00609693	0.0846177		0.00660482	0.00377732		1.97237	0.414081
	0.157585	0.0839217		0.965602	0.0833419								0.0152166	0.0925262		0	0.170161					28.8761	0.25599		0.00760831	0.0925262		0.0831784	0.170161		1.14124	0.440481		1.95414	0.630922
	0.128241	0.0430563		2.85759	0.0752035		0	0.570003		21.113	0.506257		0.0475725	0.0908305		0	0.188915		0.387711	0.182193		3.36656	0.0978139		0.0216239	0.0908305		0.0809378	0.188915
	0.0808006	0.0105712					0	0.434483		162.564	0.521035		0.0158575	0.114419					0						0.0237863	0.114419					2.86055	0.58605		1.94381	0.821723
	0.213272	0.0659502		0	0.373138		0	0.400165		0	0.415941		0.0451715	0.142118		0	0.167034		0.572052	0.287302					0.0401525	0.142118		0	0.167034		2.87396	0.636482		0.98774	0.798638
	0.035199	0.214315		0	0.414892								0.00858207	0.0658935		0	0.190429					25.9966	0.880937		0.0600745	0.0658935		0.00790738	0.190429
	0.0180893	0.224567		0.0467657	0.549062		0	0.495004		332.414	0.25649		0.0495594	0.123716		0	0.200137								0.0660791	0.123716		0	0.200137		3.07048	0.800314		1.95707	0.00222148
				0	0.570417					95.531	0.20672		0.013261	0.132025		0	0.216587		2.29643	0.629564		1.4899	0.667974		0.0176814	0.132025		0.0300933	0.216587		19.7814	0.911494		1.10311	0.037456
	0.0196603	0.330133		0	0.593401		28.482	0.278258		0	0.0398901		0.0102995	0.0523247		0	0.271484		5.4606	0.704506		23.0728	0.570451		0.0480643	0.0523247		0.0470409	0.271484		10.1337	0.948537		1.69816	0.11048
	0.00370129	0.406673					0	0.258541					0.038396	0.139765		0	0.299461		3.88613	0.613042		25.4598	0.523858		0.0164554	0.139765		0.0400042	0.299461
	0.0173474	0.446614		0	0.71854		0	0.109248		126.308	0.940909		0	0.161598		0	0.343165		0.63445	0.844649		9.18579	0.482285		0.0948886	0.161598		0.0687124	0.343165					0.813858	0.190708
	0.00184785	0.525244								47.569	0.845543		0	0.214401		0	0.380281					5.70149	0.42948		0.0527226	0.214401		0.0450242	0.380281		1.85986	0.0239308		0.815924	0.269304
										0	0.861094		0	0.209965		0	0.431955		11.1068	0.446629		3.99973	0.305063		0.113122	0.209965		0.0408632	0.431955		1.03553	0.0941568		0.40127	0.329025
	0	0.669045		2.81434	0.110019		0	0.755403		0	0.870992		0	0.242962					2.88395	0.392045		6.64956	0.303995		0.074488	0.242962					2.29787	0.119774		2.00327	0.345563
	0	0.769491		0.482671	0.145019											0	0.805887		2.68523	0.351133								0.0947	0.805887		1.842	0.0408491
	0	0.784169		0.773916	0.181774		199.573	0.689329		173.989	0.93799		0	0.405285								0	0.138364		0.0950576	0.405285					1.14393	0.0208153		2.63427	0.637853
	0	0.813571		2.33814	0.240011		1.324	0.459055		233.638	0.933431		0	0.44184		0	0.959845		0	0.340307		0	0.0141343		0.0960151	0.44184		0.138705	0.959845		0.822707	-0.0334299		1.81756	0.685216
				0.156171	0.223707		0	0.416262		0	0.864027		0	0.584575					5.34442	0.194904		0	0.0633927		0.0798269	0.584575					2.64384	0.167423		1.88184	0.764341
				0.221216	0.205364		0	0.411224		0	0.846395					0.00499201	0.0982951		3.4946	0.197851								0.0299521	0.0982951		1.29868	0.235302		2.72635	0.650096
							0	0.316657					0.00430731	0.871294		0.0279173	0.0711613		0	0.272723					0.114144	0.871294		0.0139586	0.0711613		2.40578	0.174147		1.7725	0.71891
	1.02681	0.119427		0.0170856	0.417973					0	0.809522		0	0.899396		0.0064677	0.0986537		2.67343	0.0958701					0.0688468	0.899396		0.04204	0.0986537		0.773328	0.245704
	1.3884	0.139246		0.0683499	0.495475		0	0.273441		4.935	0.789324		0	0.939764		0	0.185589					13.2169	0.859866		0.0931079	0.939764		0.0754518	0.185589
	0.450583	0.163981		0	0.530636		0	0.21119		0	0.779182		0.00160119	0.950185		0.00543938	0.175367								0.086464	0.950185		0.103348	0.175367		3.08485	0.482679		0.92578	0.11128
	0.281107	0.19458		0	0.505129		14.628	0.135499		24.451	0.809299		0	0.975187		0	0.116169					16.3692	0.731242		0.112886	0.975187		0.061314	0.116169		1.53089	0.527977		0.534415	0.144727
	0.138468	0.248811		0	0.542035		0	0.100625								0	0.0163205					39.801	0.59812					0.0177045	0.0163205		2.24595	0.545643		1.0584	0.175415
	1.25297	0.20004		0	0.625358					0	0.78374					0.00566157	0.0280025											0.00566157	0.0280025		1.20422	0.700521		2.18269	0.189035
							15.827	0.975225		0	0.719047		0.0198256	0.0696673					0.945436	0.533806					0.0132171	0.0696673								0.796912	0.167757
	0	0.269831		0	0.867032		0	0.957002		0	0.657764		0.0132245	0.0920451		0	0.264223		11.7672	0.610891					0.0528981	0.0920451		0.0212943	0.264223		1.67514	0.826816		1.92329	0.0811433
	0.0243908	0.374983		0	0.915607		0	0.935145		0	0.610563		0	0.101922		0	0.378061			0.678872		7.64837	0.18077		0.0662221	0.101922		0.0618228	0.378061		0.570458	0.973041		0.55758	0.159455
	0	0.538443					0	0.890092		0	0.580159		0	0.133749		0	0.307363								0.0543027	0.133749		0.0581267	0.307363					1.17752	0.164592
				0.565856	0.0111839					0	0.568942		0	0.140075		0	0.447907		0.887784	0.265167					0.0202146	0.140075		0.0594839	0.447907
	0	0.864651		0.385933	0.0386388		0	0.893115		0	0.533903					0	0.467972											0.0742485	0.467972		1.36601	0.105573		0.692779	0.284258
	0	0.905505		0.613598	0.0501101		0	0.873864		0	0.621451		0	0.252821		0	0.468682								0.0470174	0.252821		0.080823	0.468682		1.83441	0.119196		0.955229	0.385283
				0.0501286	-0.0030658		54.207	0.863854					0	0.326213		0	0.527678								0.047944	0.326213		0.0458282	0.527678		1.13365	0.147398		1.27859	0.428495
	3.49701	0.124993		0.0817342	0.0262892		0	0.814722		0	0.387522		0	0.464154					8.29247	0.506012					0.0539685	0.464154					2.03501	0.144478		2.59928	0.447971
	0.184155	0.233596		0.958507	0.0799379		0	0.825048		56.399	0.347078		0	0.492708		0	0.605856		5.74192	0.720488					0.0539613	0.492708		0.031658	0.605856		1.7885	0.0874048		1.5977	0.5726
	0.0823699	0.269346		0.105254	0.0908718					0	0.360565					0	0.818867											0.077004	0.818867		2.65376	0.169089		1.2013	0.666992
	0.192455	0.34946		0.757094	0.148651		0	0.800683		0	0.212619		0	0.621926		0	0.819948		2.62508	0.251697					0.0779705	0.621926		0.118839	0.819948		2.62135	0.197113
				0.502448	0.16485		0	0.78322					0	0.748617		0	0.859774		21.4413	0.308117					0.0511741	0.748617		0.0554015	0.859774		1.65704	0.268311
	0.0599218	0.291262		0.183611	0.138874		0	0.748016		195.07	1		0	0.786519					2.71782	0.315199					0.0747292	0.786519
	0.118723	0.397351		0.323739	0.218325		101.584	0.741919		58.057	0.942245		0	0.790925											0.0437177	0.790925		0	0.0653747		0.356902	0.286226
	0.100701	0.426984					268.922	0.794366		0	0.923238					0.00658998	0.0653747		2.39314	0.173715								0.0386948	0.177084		1.02976	0.311898
				0	0.338064					0	0.866921		0.00506091	0.911424		0	0.177084		7.92164	0.0150956					0.0657918	0.911424		0.0178777	0.123242		0.730981	0.418832
	0	0.692216		0	0.491732		0	0.269737		15.904	0.869089		0	0.95411		0	0.123242								0.0860024	0.95411		0.0461049	0.121301		0.746117	0.461366
	0	0.811872		0	0.550775		0	0.138431		174.929	0.886761					0	0.121301											0.0427359	0.204117
	0	0.905014		0	0.594074					288.357	0.845016		0.0139035	0.0834734		0	0.204117								0	0.0834734					1.81173	0.584645
	0	0.884227					67.409	0.966039		24.308	0.837737		0.00679083	0.0579782					6.33929	0.953006					0.0135817	0.0579782		0.0571744	0.410875		1.57422	0.725466
	0	0.944673		0	0.67831		0	0.92488		40.926	0.751282		0.0112929	0.0649182		0	0.410875		10.7268	0.721677					0.0188215	0.0649182		0.061698	0.463584
				0	0.819008		0	0.902919		0	0.688588		0.00683036	0.111109		0	0.463584								0.0341518	0.111109		0.0530815	0.595965		4.0324	0.844993
				0	0.902228		0	0.883113		0	0.687756		0	0.0935158		0	0.595965		7.66937	0.393122					0.0221036	0.0935158		0.0879629	0.610904
							0	0.890862		0	0.674445		0	0.192405		0.00462962	0.610904		6.13828	0.323956					0.0617442	0.192405		0.0937481	0.659245
				1.81509	0.133135		0	0.924356					0	0.107686		0	0.659245								0.0200591	0.107686					2.04972	0.0160383
				1.38431	0.176389		0	0.794921		0	0.615279		0	0.131069					14.5452	0.287067					0.0314787	0.131069		0.0833695	0.751159		3.42041	0.0183444
				1.03394	0.179544					32.273	0.585708					0	0.751159											0.101549	0.787211		2.74119	0.142678
				0.45579	0.181296		0	0.677147					0	0.261985		0	0.787211		0	0.204603					3481.07	0.261985		0.0590395	0.96058		3.51397	0.16164
				1.13203	0.217287		11.35	0.62806		146.447	0.522587		0	0.293919		0	0.96058		10.2641	0.218756					3330.44	0.293919		0.0784882	0.992658		2.76822	0.168357
				0.763556	0.234197		31.831	0.603557		0	0.501257		0	0.308176		0	0.992658								3263.19	0.308176					1.93682	0.207937
				0.836914	0.228074								0	0.296948											3316.15	0.296948					1.45731	0.288376
				0.792165	0.235845		0	0.335517		18.475	0.498637		0	0.344695		0.00548173	0.0736979								3090.94	0.344695		0.0164452	0.0736979		1.43589	0.293775
				1.12072	0.183049		0	0.214659					0	0.351712		0.0291301	0.101983								3057.84	0.351712		0.014565	0.101983
				0.558394	0.197357		0	0.0642575		0	0.476667		0	0.387644		0	0.0834012								2888.36	0.387644		0.0133905	0.0834012		0.717656	0.291569
				0.723226	0.172788					0	0.441495		0	0.395062		0.00967488	0.135783								2853.37	0.395062		0.0225747	0.135783		1.30552	0.315097
										0	0.407268		0	0.45701		0.0121183	0.141503								2561.17	0.45701		0.0424141	0.141503		0.459746	0.361301
				0	0.488349					28.319	0.386951		0	0.483676		0.00942535	0.180816								2435.39	0.483676		0.0377014	0.180816		0.839145	0.375035
										44.422	0.360219		0	0.535576		0.0110115	0.111773								2190.59	0.535576		0.00550573	0.111773		1.68788	0.506382
				0	0.758013											0	0.104671											0.0128857	0.104671
				0	0.77051					0	0.244764		0	0.655936		0	0.121251								0.0844319	0.655936		0	0.121251		1.31962	0.708786
				0	0.791968					17.788	0.168292		0.00173178	0.712204		0	0.122881								0.0779302	0.712204		0.0195359	0.122881		1.89987	0.799117
				0	0.9822								0.00856641	0.726213		0.0140927	0.152989								0.113505	0.726213		0.0281855	0.152989		1.61456	0.934082
										51.306	0.968411					0.0203489	0.163263											0.0406979	0.163263		2.02775	0.89607
										0	0.899386		0.0023203	0.859295		0	0.203383								0.134578	0.859295		0.0429232	0.203383
													0	0.911913			1								0.0807087	0.911913
										9.758	0.801326		0	0.956137		0	0.359889								0.073865	0.956137		0.04195	0.359889
										0	0.74589					0	0.416231											0.0685094	0.416231
										0	0.699064														0.0150701	0.0570077
										1.088	0.763273		0	0.0570077		0	0.579572								0.0393227	0.0710917		0.14283	0.579572
													0.0245767	0.0710917		0	0.646942								0.0112042	0.112593		0.0978053	0.646942
										0	0.601644		0	0.112593											0.0145791	0.114135
										1.519	0.556464		0.00242985	0.114135											0.0274428	0.123918
										0	0.525813		0	0.123918											0.103346	0.162561
										0	0.493127		0.0165353	0.162561											0.0119092	0.125555
										107.923	0.384759		0.0297731	0.125555											0.00831059	0.138253
										0	0.491914		0.00831059	0.138253											0.00597482	0.128213
										126.468	0.3936		0.0238993	0.128213											0.031324	0.244145
													0	0.244145											0.0595205	0.229924
										0	0.266201		0.00541095	0.229924
										0	0.257814														0.0879518	0.353011
										0	0.205207		0	0.353011											0.0918128	0.380898
										0	0.0591978		0	0.380898											0.118025	0.399886
										0	0.0211266		0	0.399886											0.08992	0.417882
													0.00562	0.417882											0.0978097	0.490752
													0	0.490752											0.0766825	0.622042
													0	0.622042											0.0716354	0.635711
													0	0.635711
																									0.112964	0.684289
													0	0.684289											0.0898708	0.853568
													0	0.853568											0.0678847	0.883391
													0	0.883391

## Sheet: Supplementary Figure 11
Gene		Plek												Gene		il17rb						Nrep												Cirbp
# Mouse		1			2			3			4			# Mouse		1			2			1			2			3			4			1			2			3
		Tip	Bottom		Tip	Bottom		Tip	Bottom		Tip	Bottom				Tip	Bottom		Tip	Bottom		Tip	Bottom		Tip	Bottom		Tip	Bottom		Tip	Bottom		Tip	Bottom		Tip	Bottom		Tip	Bottom
		0.000699464	0.00112724		0.00298089	0.00101332		0.00128082	0.00282287		0.00354962	0.00285225				0.0340198	0		0.0362497	0.00614589		0	0.00609366		0	0.0620633		0	0.0813107			0.113707			0.0182416		0	0.026943		0.00505654	0.0244956
		0.000998336	0.00156958					0.00228683	0.00412371		0.00249837						0			0.00751252					0	0.032596		0							0.021686			0.04074			0.0287142
		0.00144543	0.000345841					0.00211685	0.000334504			0.000351165								0.0110408			0.146079			0.062604		0							0.0134806						0.0269967
		0.00348059	0.00227516						0.00168754		0.00321156	0.000679071					0.0128293			0.0193981			0.110171												0.00870516						0.0129235
			0.00213966						0.00120892		0.00249967	0.000806688					0			0.0176548					0	0.0342005								0.011367
			0														0.0306666		0.0455669	0					0									0.00801906
			0.000719321														0		0.0274975	0					0										0.0166081		0.0210851	0.0149421			0.0238415
			0.000118666									0.00421467					0			0.0117014					0			0									0.0200223	0.0513854			0.0114357
			0.000599221														0.00380662			0.0075772								0									0.00248754	0.0573916		0.031658	0.0289694
			0.00132903														0.00194216			0.00389507			0.0241878			0.0287276									0.0434154		0.018722	0.014003		0	0.0357202
			0.000848656														0.00951108			0.0193305						0.0742034									0.0310991			0.0433106		0.00885404
			0.000848608														0.0126133			0.0141006						0.0239481									0.013827			0.0165353		0.00692849
			0.00177699													0.0172779	0.00935936			0.00653857															0.0113762			0.0237195
			0.00103591													0.0519776				0.0123991														0	0.0130239			0.0175056
																0.0173617			0.0250421	0.0205732														0.00340883				0.0142196
																0.0494125			0.0585643	0.0192923														0.0209098	0.0143384			0.0199945
																0.0235397			0.0655007	0.00928204														0.014553	0.018985			0.00322792
																0.0566887			0.0887745															0.0158148	0.047345			0.0301871
																0.00885404			0.0188709															0.00469132				0.0182667
																																		0.0180319				0.0383179
																																		0.0137443	0.0416735			0.022552
																																		0.0138054	0.0146292			0.0267261
																																		0.0102237	0.0163222			0.0204752
																																						0.0135637

## Sheet: Supplementary Figure 13d
Ptgs1
1			2
Tip	Bottom		Tip	Bottom
3.81277	1.62033		7.36571	3.55594
3.15182	2.04832		2.13618	1.67434
1.48887	0.50223		3.92415	2.49483
6.11888	1.16489		1.44573	1.98342
3.7943	1.31753		2.42321	0.766898
1.40375	2.1603		1.14807	1.59242
2.62221	1.88328		0.674102	1.51658
2.11925	1.80292		2.41226	3.59079
1.39674	1.29297
	1.42696			0.805915
	1.17068			1.43339

## Sheet: Supplementary Figure 15
a
Cck									Gpx3									Nts
1			2			3			1			2			3			1			2			3
Middle-tip	crypt-bottom		Middle-tip	crypt-bottom		Middle-tip	crypt-bottom		Middle-tip	crypt-bottom		Middle-tip	crypt-bottom		Middle-tip	crypt-bottom		Middle-tip	crypt-bottom		Middle-tip	crypt-bottom		Middle-tip	crypt-bottom
12.7451	10.7435		0.668933	3.01906		8.35851	17.5136		0.555665	0.972419		1.3178	1.19646		1.53319	2.55877		2.66766	0.711069		4.08332	6.10403		11.3479	3.55207
18.2668	12.6809		7.32689	1.74944		3.83017	0.594214		1.71657	0.372118		0.757652	2.48529		0.967434	2.36906		11.1266	6.35113		55.5063	2.22399		49.363	2.00777
5.55042	2.6491		0.373754	2.88109		1.55045	22.3024		0.281286	0.119927		0.476132	8.37915		0.856896	3.93464		1.89259	0.375526		9.81018			31.6055	18.7309
	11.3567		1.71122	1.40914		6.83593	12.8875		0.339809	0.735292		1.00149	1.03337		3.3436	0.792271		2.29938	0.467064		6.61044			7.9514	0.0720849
				1.45107		0.305283	1.62997		1.16103	2.92101		1.60401	0.823707		1.53319	4.86362		2.97143	3.45502		9.72092			3.14867
				1.06436		2.83731	4.03032		0.314773	0.254002		1.29177	0.750197		2.43453	2.43192		1.5228	3.02151		72.297			64.4491
				0.77344		11.9589	18.6302			0.96869		1.53319	2.53624		4.22594	0.941015					17.2114			19.6207
				2.62406		18.365	7.55236			0.705968			1.03325		1.86419	1.10073								48.8263
				2.3368		10.5565	7.0533			0.515059			3.73193
				0.14385		14.1836	7.42141			0.703052			5.48416
				0.205601		17.2476	25.8918			0.769627
b
%of Pyy cells
		crypt		bottom		middle		tip
Mouse #1		30.7692		30.7692		23.0769		15.3846
Mouse #2		37.5		33.3333		16.6667		12.5
Mouse #3		0		80		0		20
Mouse #4		25		62.5		0		12.5
d
%of Afp+ cells
		crypt		bottom		middle		tip
Mouse #1		25		62.5		12.5		0
Mouse #2		40		40		20		0
Mouse #3		11.11		77.78		11.11		0
